# Supplementary material for: Decoding a Signature-Based Model of Transcription Cofactor Recruitment Dictated by Cardinal Cis-Regulatory Elements in Proximal Promoter Regions
Source: PLoS Genet. 2013 Nov 7;9(11):e1003906. doi: 10.1371/journal.pgen.1003906 (PMC3820735; doi:10.1371/journal.pgen.1003906)
Supplement: Table S1 — NRF1 ChIP-seq peaks identified in MCF7 cells. Positions are expressed in hg18 coordinates. (XLSX) [file pgen.1003906.s013.xlsx]

## Sheet: Sheet1
PeakID (cmd=MCF7-NRF1/peaks.txt hg18)	Chr	Start	End	Strand	Peak Score	Focus Ratio/Region Size	Annotation	Detailed Annotation	Distance to TSS	Nearest PromoterID	Entrez ID	Nearest Unigene	Nearest Refseq	Nearest Ensembl	Gene Name	Gene Alias	Gene Description
chr1-10	chr1	173235405	173235575	+	34.1	0.899	promoter-TSS (NM_014412)	promoter-TSS (NM_014412)	-25	NM_014412	27101	Hs.508524	NM_001007214	ENSG00000116161	CACYBP	GIG5|RP1-102G20.6|S100A6BP|SIP	calcyclin binding protein
chr1-1051	chr1	149295777	149295947	+	9.2	0.808	5' UTR (NM_001038707, exon 2 of 6)	5' UTR (NM_001038707, exon 2 of 6)	2887	NM_020239	56882	Hs.22065	NM_001038707	ENSG00000197622	CDC42SE1	SCIP1|SPEC1	CDC42 small effector 1
chr1-1052	chr1	202647747	202647917	+	9.2	0.742	promoter-TSS (NM_032833)	promoter-TSS (NM_032833)	-265	NM_032833	84919	Hs.304376	NM_032833	ENSG00000158615	PPP1R15B	CREP	protein phosphatase 1, regulatory subunit 15B
chr1-1053	chr1	208024432	208024602	+	9.2	0.786	promoter-TSS (NM_152485)	promoter-TSS (NM_152485)	-4	NM_152485	148304	Hs.497642	NM_152485	ENSG00000162757	C1orf74	-	chromosome 1 open reading frame 74
chr1-11	chr1	114156418	114156588	+	31.3	0.712	promoter-TSS (NM_018364)	promoter-TSS (NM_018364)	90	NM_018364	54665	Hs.486285	NM_018364	ENSG00000081019	RSBN1	ROSBIN|RP11-324J2.1	round spermatid basic protein 1
chr1-112	chr1	154574779	154574949	+	14.7	0.657	promoter-TSS (NR_036565)	promoter-TSS (NR_036565)	-34	NM_001008800	7203	Hs.491494	NM_001008800	ENSG00000163468	CCT3	CCT-gamma|CCTG|PIG48|TCP-1-gamma|TRIC5	chaperonin containing TCP1, subunit 3 (gamma)
chr1-113	chr1	16035113	16035283	+	14.3	0.652	3' UTR (NR_024279, exon 2 of 2)	3' UTR (NR_024279, exon 2 of 2)	-11748	NM_015001	23013	Hs.558463	NM_015001	ENSG00000065526	SPEN	HIAA0929|MINT|RBM15C|SHARP	spen homolog, transcriptional regulator (Drosophila)
chr1-114	chr1	32443702	32443872	+	14.3	0.783	promoter-TSS (NM_001160042)	promoter-TSS (NM_001160042)	-36	NM_001160042	55721	Hs.274356	NM_001160042	ENSG00000160051	IQCC	RP4-622L5.6	IQ motif containing C
chr1-1221	chr1	156386156	156386326	+	8.7	0.636	Intergenic	CpG	-9187	NR_033946	646268	Hs.506902	NR_033946		LOC646268	-	hCG1654703
chr1-1223	chr1	181871806	181871976	+	8.7	0.645	promoter-TSS (NM_005717)	promoter-TSS (NM_005717)	60	NM_015149	23179	Hs.497148	NM_015149	ENSG00000143344	RGL1	RGL	ral guanine nucleotide dissociation stimulator-like 1
chr1-13	chr1	16175150	16175320	+	28.1	0.837	promoter-TSS (NM_003443)	promoter-TSS (NM_003443)	-21	NM_001242884	7709	Hs.433764	NM_001242884	ENSG00000116809	ZBTB17	MIZ-1|ZNF151|ZNF60|pHZ-67	zinc finger and BTB domain containing 17
chr1-1386	chr1	142116485	142116655	+	8.3	0.704	Intergenic	TAR1|Satellite|telo	-362083	NR_033189	100130000	Hs.585189	NR_033189		LOC100130000	-	phosphodiesterase 4D interacting protein pseudogene
chr1-14	chr1	107117466	107117636	+	28.1	0.656	Intergenic	L1M2c|LINE|L1	-283239	NM_018137	55170	Hs.26006	NM_018137	ENSG00000198890	PRMT6	HRMT1L6	protein arginine methyltransferase 6
chr1-142	chr1	109558042	109558212	+	14.3	0.66	promoter-TSS (NR_034072)	promoter-TSS (NR_034072)	89	NM_006513	6301	Hs.531176	NM_006513	ENSG00000031698	SARS	SERRS|SERS	seryl-tRNA synthetase
chr1-146	chr1	184610984	184611154	+	14.3	0.783	promoter-TSS (NM_001164245)	promoter-TSS (NM_001164245)	11	NM_003292	7175	Hs.279640	NM_003292	ENSG00000047410	TPR	-	translocated promoter region (to activated MET oncogene)
chr1-147	chr1	9411439	9411609	+	13.8	0.868	Intergenic	Intergenic	-110591	NM_032315	84275	Hs.568613	NM_032315	ENSG00000171612	SLC25A33	BMSC-MCP	solute carrier family 25, member 33
chr1-148	chr1	32026297	32026467	+	13.8	0.717	Intergenic	Intergenic	-24147	NM_001703	576	Hs.524138	NM_001703	ENSG00000121753	BAI2	-	brain-specific angiogenesis inhibitor 2
chr1-15	chr1	168310407	168310577	+	25.8	0.767	promoter-TSS (NM_014970)	promoter-TSS (NM_014970)	11	NM_014970	22920	Hs.433442	NM_001204514	ENSG00000075945	KIFAP3	KAP-3|KAP3|SMAP|Smg-GDS|dJ190I16.1	kinesin-associated protein 3
chr1-16	chr1	25446506	25446676	+	25.3	0.759	promoter-TSS (NM_020317)	promoter-TSS (NM_020317)	-19	NM_020317	57035	Hs.259412	NM_207035	ENSG00000117616	C1orf63	DJ465N24.2.1|NPD014|RP3-465N24.4	chromosome 1 open reading frame 63
chr1-161	chr1	107732025	107732195	+	13.8	0.552	intron (NM_001113226, intron 3 of 7)	intron (NM_001113226, intron 3 of 7)	247842	NM_014917	22854	Hs.657434	NM_014917	ENSG00000162631	NTNG1	Lmnt1	netrin G1
chr1-17	chr1	16812623	16812793	+	24.9	0.714	promoter-TSS (NM_017940)	promoter-TSS (NM_017940)	-139	NM_017940	55672	Hs.721588	NM_017940		NBPF1	AB13|AB14|AB23|AD2|NBG|NBPF	neuroblastoma breakpoint family, member 1
chr1-170	chr1	153463993	153464163	+	13.8	0.796	promoter-TSS (NR_002188)	promoter-TSS (NR_002188)	-129	NR_002188	2630	Hs.719930	NR_002188		GBAP1	GBAP	glucosidase, beta, acid pseudogene 1
chr1-171	chr1	177601379	177601549	+	13.8	0.611	promoter-TSS (NM_144696)	promoter-TSS (NM_144696)	-14	NM_144696	126859	Hs.658505	NM_182766	ENSG00000162779	AXDND1	C1orf125|RP11-215I23.2	axonemal dynein light chain domain containing 1
chr1-172	chr1	106811136	106811306	+	13.4	0.711	Intergenic	L1MA4A|LINE|L1	-589569	NM_018137	55170	Hs.26006	NM_018137	ENSG00000198890	PRMT6	HRMT1L6	protein arginine methyltransferase 6
chr1-173	chr1	106828189	106828359	+	13.4	0.784	Intergenic	MIR|SINE|MIR	-572516	NM_018137	55170	Hs.26006	NM_018137	ENSG00000198890	PRMT6	HRMT1L6	protein arginine methyltransferase 6
chr1-18	chr1	153213918	153214088	+	24.9	0.789	promoter-TSS (NM_003029)	promoter-TSS (NM_003029)	261	NM_001826	1163	Hs.374378	NM_001826	ENSG00000173207	CKS1B	CKS1|PNAS-16|PNAS-18|ckshs1	CDC28 protein kinase regulatory subunit 1B
chr1-19	chr1	174443320	174443490	+	24.9	0.673	promoter-TSS (NM_022457)	promoter-TSS (NM_022457)	-412	NM_022457	64326	Hs.523744	NM_001001740	ENSG00000143207	RFWD2	COP1|RNF200	ring finger and WD repeat domain 2
chr1-193	chr1	114407544	114407714	+	13.4	0.64	Intergenic	Intergenic	84076	NM_020190	56944	Hs.9315	NM_020190	ENSG00000116774	OLFML3	HNOEL-iso|OLF44	olfactomedin-like 3
chr1-2	chr1	115102140	115102310	+	61.7	0.763	promoter-TSS (NM_001130523)	promoter-TSS (NM_001130523)	-31	NM_001007553	7812	Hs.486502	NM_001007553	ENSG00000009307	CSDE1	D1S155E|RP5-1000E10.3|UNR	cold shock domain containing E1, RNA-binding
chr1-20	chr1	195437142	195437312	+	24.9	0.726	promoter-TSS (NM_194314)	promoter-TSS (NM_194314)	-932	NM_194314	360023	Hs.529439	NM_194314	ENSG00000177888	ZBTB41	FRBZ1|RP11-469L3.1|ZNF924	zinc finger and BTB domain containing 41
chr1-200	chr1	114723091	114723261	+	13.4	0.58	Intergenic	HERV35I|LTR|ERV1	132128	NM_033020	51592	Hs.26837	NM_015906	ENSG00000197323	TRIM33	ECTO|PTC7|RFG7|TF1G|TIF1G|TIF1GAMMA|TIFGAMMA	tripartite motif containing 33
chr1-206	chr1	141832469	141832639	+	13.4	0.792	Intergenic	CpG	-646099	NR_033189	100130000	Hs.585189	NR_033189		LOC100130000	-	phosphodiesterase 4D interacting protein pseudogene
chr1-21	chr1	165456327	165456497	+	20.7	0.883	promoter-TSS (NR_037163)	promoter-TSS (NR_037163)	-278	NM_002697	5451	Hs.283402	NM_001198783	ENSG00000143190	POU2F1	OCT1|OTF1|oct-1B	POU class 2 homeobox 1
chr1-210	chr1	148754772	148754942	+	13.4	0.848	Intergenic	CpG	7746	NM_001202858	1893	Hs.81071	NM_001202858	ENSG00000143369	ECM1	-	extracellular matrix protein 1
chr1-211	chr1	233734547	233734717	+	13.4	0.882	promoter-TSS (NM_152490)	promoter-TSS (NM_152490)	-228	NM_152490	148789		NM_152490	ENSG00000162885	B3GALNT2	B3GalNAc-T2	beta-1,3-N-acetylgalactosaminyltransferase 2
chr1-212	chr1	244796108	244796278	+	13.4	0.767	promoter-TSS (NM_022366)	promoter-TSS (NM_022366)	-5	NM_022366	64216	Hs.7395	NM_022366	ENSG00000162851	TFB2M	Hkp1|mtTFB2	transcription factor B2, mitochondrial
chr1-213	chr1	3763609	3763779	+	12.9	0.714	promoter-TSS (NM_004402)	promoter-TSS (NM_004402)	-11	NM_004402	1677	Hs.133089	NM_004402	ENSG00000169598	DFFB	CAD|CPAN|DFF-40|DFF2|DFF40	DNA fragmentation factor, 40kDa, beta polypeptide (caspase-activated DNase)
chr1-22	chr1	107162526	107162696	+	20.3	0.628	Intergenic	Intergenic	-238179	NM_018137	55170	Hs.26006	NM_018137	ENSG00000198890	PRMT6	HRMT1L6	protein arginine methyltransferase 6
chr1-227	chr1	107342633	107342803	+	12.9	0.611	Intergenic	MER70A|LTR|ERVL	-58072	NM_018137	55170	Hs.26006	NM_018137	ENSG00000198890	PRMT6	HRMT1L6	protein arginine methyltransferase 6
chr1-228	chr1	107410879	107411049	+	12.9	0.62	Intergenic	LTR16C|LTR|ERVL	10174	NM_018137	55170	Hs.26006	NM_018137	ENSG00000198890	PRMT6	HRMT1L6	protein arginine methyltransferase 6
chr1-23	chr1	153412317	153412487	+	20.3	0.778	promoter-TSS (NM_025058)	promoter-TSS (NM_025058)	26	NM_173852	200185	Hs.704676	NM_173852	ENSG00000163463	KRTCAP2	KCP2	keratinocyte associated protein 2
chr1-25	chr1	154977589	154977759	+	19.8	0.731	promoter-TSS (NM_145729)	promoter-TSS (NM_145729)	-127	NM_024540	79590	Hs.418233	NM_024540	ENSG00000143314	MRPL24	L24mt|MRP-L18|MRP-L24	mitochondrial ribosomal protein L24
chr1-254	chr1	209622684	209622854	+	12.9	0.848	promoter-TSS (NR_026761)	promoter-TSS (NR_026761)	49	NR_026761	84791	Hs.523932	NM_032705		LINC00467	C1orf97|RP11-318L16.3	long intergenic non-protein coding RNA 467
chr1-255	chr1	106608116	106608286	+	12.4	0.66	Intergenic	L1PB4|LINE|L1	-792589	NM_018137	55170	Hs.26006	NM_018137	ENSG00000198890	PRMT6	HRMT1L6	protein arginine methyltransferase 6
chr1-256	chr1	106729293	106729463	+	12.4	0.674	Intergenic	Intergenic	-671412	NM_018137	55170	Hs.26006	NM_018137	ENSG00000198890	PRMT6	HRMT1L6	protein arginine methyltransferase 6
chr1-26	chr1	217413611	217413781	+	19.8	0.692	promoter-TSS (NM_138794)	promoter-TSS (NM_138794)	57	NR_038845	643723	Hs.519774	NR_038845		LOC643723	-	uncharacterized LOC643723
chr1-27	chr1	91738896	91739066	+	19.3	0.812	promoter-TSS (NM_001134419)	promoter-TSS (NM_001134419)	-11	NM_003503	8317	Hs.533573	NM_001134419	ENSG00000097046	CDC7	CDC7L1|HsCDC7|Hsk1|huCDC7	cell division cycle 7 homolog (S. cerevisiae)
chr1-30	chr1	200577584	200577754	+	19.3	0.736	promoter-TSS (NM_014176)	promoter-TSS (NM_014176)	48	NM_014176	29089	Hs.5199	NM_014176	ENSG00000077152	UBE2T	PIG50	ubiquitin-conjugating enzyme E2T (putative)
chr1-305	chr1	114736074	114736244	+	12.4	0.625	TTS (NM_015906)	TTS (NM_015906)	119145	NM_033020	51592	Hs.26837	NM_015906	ENSG00000197323	TRIM33	ECTO|PTC7|RFG7|TF1G|TIF1G|TIF1GAMMA|TIFGAMMA	tripartite motif containing 33
chr1-309	chr1	151966795	151966965	+	12.4	0.884	promoter-TSS (NM_023015)	promoter-TSS (NM_023015)	-311	NM_023015	65123	Hs.516522	NM_023015	ENSG00000143624	INTS3	C1orf193|C1orf60|INT3|SOSS-A	integrator complex subunit 3
chr1-31	chr1	204852570	204852740	+	18.9	0.88	promoter-TSS (NM_001201478)	promoter-TSS (NM_001201478)	-128	NM_001201478	1939	Hs.497581	NM_001201478	ENSG00000143486	EIF2D	HCA56|LGTN	eukaryotic translation initiation factor 2D
chr1-310	chr1	178118317	178118487	+	12.4	0.766	exon (NM_015602, exon 1 of 10)	exon (NM_015602, exon 1 of 10)	359	NM_015602	26092	Hs.496459	NM_015602	ENSG00000143337	TOR1AIP1	LAP1B	torsin A interacting protein 1
chr1-311	chr1	200584347	200584517	+	12.4	0.833	promoter-TSS (NM_001167857)	promoter-TSS (NM_001167857)	-21	NM_001167857	4660	Hs.444403	NM_001167857	ENSG00000077157	PPP1R12B	MYPT2|PP1bp55	protein phosphatase 1, regulatory subunit 12B
chr1-312	chr1	210275457	210275627	+	12.4	0.744	promoter-TSS (NM_001199812)	promoter-TSS (NM_001199812)	0	NM_016448	51514	Hs.656473	NM_016448	ENSG00000143476	DTL	CDT2|DCAF2|L2DTL|RAMP	denticleless homolog (Drosophila)
chr1-313	chr1	28704898	28705068	+	12	0.743	promoter-TSS (NR_030726)	promoter-TSS (NR_030726)	-59	NR_030725	1104	Hs.469723	NM_001048194	ENSG00000180198	RCC1	CHC1|RCC1-I|SNHG3-RCC1	regulator of chromosome condensation 1
chr1-314	chr1	76024392	76024562	+	12	0.886	promoter-TSS (NR_003042)	promoter-TSS (NR_003042)	3	NM_004582	5876	Hs.78948	NM_004582	ENSG00000137955	RABGGTB	GGTB	Rab geranylgeranyltransferase, beta subunit
chr1-315	chr1	106560600	106560770	+	12	0.609	Intergenic	MER70B|LTR|ERVL	-840105	NM_018137	55170	Hs.26006	NM_018137	ENSG00000198890	PRMT6	HRMT1L6	protein arginine methyltransferase 6
chr1-32	chr1	24179545	24179715	+	18.4	0.735	promoter-TSS (NM_001191007)	promoter-TSS (NM_001191007)	-90	NR_034035	10772	Hs.3530	NM_001191005	ENSG00000188529	SRSF10	FUSIP1|FUSIP2|NSSR|SFRS13|SFRS13A|SRp38|SRrp40|TASR|TASR1|TASR2	serine/arginine-rich splicing factor 10
chr1-34	chr1	107643785	107643955	+	18.4	0.719	intron (NM_001113226, intron 2 of 7)	MIR|SINE|MIR	159602	NM_014917	22854	Hs.657434	NM_014917	ENSG00000162631	NTNG1	Lmnt1	netrin G1
chr1-35	chr1	151873000	151873170	+	18.4	0.746	promoter-TSS (NM_001206612)	promoter-TSS (NM_001206612)	3	NM_001206612	26097	Hs.728799	NM_001206612	ENSG00000160679	CHTOP	C1orf77|FL-SRAG|FOP|RP1-178F15.2|SRAG|SRAG-3|SRAG-5|pp7704	chromatin target of PRMT1
chr1-357	chr1	114524796	114524966	+	12	0.596	Intergenic	Intergenic	-26886	NM_205848	148281	Hs.370963	NM_001253772	ENSG00000134207	SYT6	-	synaptotagmin VI
chr1-36	chr1	106938571	106938741	+	18	0.578	Intergenic	L1M2|LINE|L1	-462134	NM_018137	55170	Hs.26006	NM_018137	ENSG00000198890	PRMT6	HRMT1L6	protein arginine methyltransferase 6
chr1-369	chr1	153498648	153498818	+	12	0.657	promoter-TSS (NM_005698)	promoter-TSS (NM_005698)	67	NM_005698	10067	Hs.200600	NM_005698	ENSG00000116521	SCAMP3	C1orf3	secretory carrier membrane protein 3
chr1-37	chr1	106973475	106973645	+	18	0.581	Intergenic	Intergenic	-427230	NM_018137	55170	Hs.26006	NM_018137	ENSG00000198890	PRMT6	HRMT1L6	protein arginine methyltransferase 6
chr1-370	chr1	178050745	178050915	+	12	0.73	3' UTR (NM_173509, exon 5 of 5)	3' UTR (NM_173509, exon 5 of 5)	62734	NM_001199260	163590	Hs.723247	NM_001199260	ENSG00000169905	TOR1AIP2	IFRG15|LULL1|NET9|RP11-12M5.5	torsin A interacting protein 2
chr1-373	chr1	35506726	35506896	+	11.5	0.784	promoter-TSS (NM_005095)	promoter-TSS (NM_005095)	-344	NM_005095	9202	Hs.269211	NM_005095	ENSG00000146463	ZMYM4	CDIR|MYM|ZNF198L3|ZNF262	zinc finger, MYM-type 4
chr1-375	chr1	106846784	106846954	+	11.5	0.651	Intergenic	Intergenic	-553921	NM_018137	55170	Hs.26006	NM_018137	ENSG00000198890	PRMT6	HRMT1L6	protein arginine methyltransferase 6
chr1-388	chr1	107273559	107273729	+	11.5	0.558	Intergenic	L2|LINE|L2	-127146	NM_018137	55170	Hs.26006	NM_018137	ENSG00000198890	PRMT6	HRMT1L6	protein arginine methyltransferase 6
chr1-4	chr1	229540210	229540380	+	43.7	0.824	promoter-TSS (NM_032018)	promoter-TSS (NM_032018)	-10	NM_032018	83932	Hs.554892	NM_001010984	ENSG00000010072	C1orf124	DDDL1880|PRO4323|dJ876B10.3	chromosome 1 open reading frame 124
chr1-409	chr1	114219890	114220060	+	11.5	0.794	TTS (NM_001010922)	TTS (NM_001010922)	-4077	NM_001193431	26191	Hs.535276	NM_001193431	ENSG00000134242	PTPN22	LYP|LYP1|LYP2|PEP|PTPN8	protein tyrosine phosphatase, non-receptor type 22 (lymphoid)
chr1-44	chr1	114749689	114749859	+	17.5	0.78	exon (NM_015906, exon 15 of 20)	exon (NM_015906, exon 15 of 20)	105530	NM_033020	51592	Hs.26837	NM_015906	ENSG00000197323	TRIM33	ECTO|PTC7|RFG7|TF1G|TIF1G|TIF1GAMMA|TIFGAMMA	tripartite motif containing 33
chr1-440	chr1	154693130	154693300	+	11.5	0.647	Intergenic	CpG	-27407	NM_006365	10485	Hs.380027	NM_006365	ENSG00000125462	C1orf61	CROC4	chromosome 1 open reading frame 61
chr1-441	chr1	28568529	28568699	+	11.1	0.862	promoter-TSS (NM_001048183)	promoter-TSS (NM_001048183)	-66	NM_001048183	65979	Hs.225641	NM_023923	ENSG00000204138	PHACTR4	-	phosphatase and actin regulator 4
chr1-446	chr1	106817853	106818023	+	11.1	0.667	Intergenic	L1PB2|LINE|L1	-582852	NM_018137	55170	Hs.26006	NM_018137	ENSG00000198890	PRMT6	HRMT1L6	protein arginine methyltransferase 6
chr1-45	chr1	143643478	143643648	+	17.5	0.815	promoter-TSS (NM_001002811)	promoter-TSS (NM_001002811)	-174	NM_001002811	9659	Hs.708687	NM_001002810	ENSG00000178104	PDE4DIP	CMYA2|MMGL	phosphodiesterase 4D interacting protein
chr1-468	chr1	107281376	107281546	+	11.1	0.818	Intergenic	Intergenic	-119329	NM_018137	55170	Hs.26006	NM_018137	ENSG00000198890	PRMT6	HRMT1L6	protein arginine methyltransferase 6
chr1-5	chr1	115124780	115124950	+	41	0.785	promoter-TSS (NM_025073)	promoter-TSS (NM_025073)	-34	NM_001102396	80143	Hs.709277	NM_001102396	ENSG00000052723	SIKE1	SIKE	suppressor of IKBKE 1
chr1-52	chr1	106651035	106651205	+	16.1	0.591	Intergenic	L1MA4|LINE|L1	-749670	NM_018137	55170	Hs.26006	NM_018137	ENSG00000198890	PRMT6	HRMT1L6	protein arginine methyltransferase 6
chr1-520	chr1	115139436	115139606	+	11.1	0.652	Intergenic	LTR38-int|LTR|ERV1	-14690	NM_001102396	80143	Hs.709277	NM_001102396	ENSG00000052723	SIKE1	SIKE	suppressor of IKBKE 1
chr1-523	chr1	198645740	198645910	+	11.1	0.829	promoter-TSS (NM_012482)	promoter-TSS (NM_012482)	-36	NM_012482	23528	Hs.59757	NM_012482	ENSG00000162702	ZNF281	ZBP-99|ZNP-99	zinc finger protein 281
chr1-524	chr1	211255741	211255911	+	11.1	0.821	promoter-TSS (NM_144567)	promoter-TSS (NM_144567)	-35	NM_144567	90806	Hs.157078	NM_144567	ENSG00000174606	ANGEL2	KIAA0759L	angel homolog 2 (Drosophila)
chr1-526	chr1	37928674	37928844	+	10.6	0.818	promoter-TSS (NM_017850)	promoter-TSS (NM_017850)	20	NM_017850	54955	Hs.272673	NM_017850	ENSG00000116922	C1orf109	-	chromosome 1 open reading frame 109
chr1-527	chr1	85514929	85515099	+	10.6	0.684	5' UTR (NM_003921, exon 1 of 3)	5' UTR (NM_003921, exon 1 of 3)	161	NM_003921	8915	Hs.193516	NM_003921	ENSG00000142867	BCL10	CARMEN|CIPER|CLAP|c-E10|mE10	B-cell CLL/lymphoma 10
chr1-562	chr1	107272488	107272658	+	10.6	0.763	Intergenic	L2|LINE|L2	-128217	NM_018137	55170	Hs.26006	NM_018137	ENSG00000198890	PRMT6	HRMT1L6	protein arginine methyltransferase 6
chr1-566	chr1	107322900	107323070	+	10.6	0.75	Intergenic	Intergenic	-77805	NM_018137	55170	Hs.26006	NM_018137	ENSG00000198890	PRMT6	HRMT1L6	protein arginine methyltransferase 6
chr1-58	chr1	109558430	109558600	+	16.1	0.721	intron (NM_006513, intron 1 of 10)	CpG	477	NM_006513	6301	Hs.531176	NM_006513	ENSG00000031698	SARS	SERRS|SERS	seryl-tRNA synthetase
chr1-59	chr1	32251778	32251948	+	15.7	0.812	promoter-TSS (NM_006559)	promoter-TSS (NM_006559)	-215	NM_006559	10657	Hs.445893	NM_006559	ENSG00000121774	KHDRBS1	Sam68|p62|p68	KH domain containing, RNA binding, signal transduction associated 1
chr1-6	chr1	149437536	149437706	+	41	0.783	promoter-TSS (NM_001135637)	promoter-TSS (NM_001135637)	-24	NM_003557	8394	Hs.661888	NM_001135636	ENSG00000143398	PIP5K1A	-	phosphatidylinositol-4-phosphate 5-kinase, type I, alpha
chr1-61	chr1	106899824	106899994	+	15.7	0.63	Intergenic	L1M1|LINE|L1	-500881	NM_018137	55170	Hs.26006	NM_018137	ENSG00000198890	PRMT6	HRMT1L6	protein arginine methyltransferase 6
chr1-644	chr1	158498851	158499021	+	10.6	0.6	promoter-TSS (NR_028103)	promoter-TSS (NR_028103)	6	NR_028105	50717	Hs.632447	NM_015726	ENSG00000132716	DCAF8	H326|WDR42A	DDB1 and CUL4 associated factor 8
chr1-645	chr1	42694591	42694761	+	10.1	0.758	promoter-TSS (NM_001146192)	promoter-TSS (NM_001146192)	-84	NM_024664	79717	Hs.706662	NM_001077447	ENSG00000127125	PPCS	-	phosphopantothenoylcysteine synthetase
chr1-671	chr1	107391506	107391676	+	10.1	0.758	Intergenic	Intergenic	-9199	NM_018137	55170	Hs.26006	NM_018137	ENSG00000198890	PRMT6	HRMT1L6	protein arginine methyltransferase 6
chr1-7	chr1	148452480	148452650	+	37.3	0.728	Intergenic	CpG	21085	NM_001136479	81611	Hs.656466	NM_001136478	ENSG00000143401	ANP32E	LANP-L|LANPL	acidic (leucine-rich) nuclear phosphoprotein 32 family, member E
chr1-72	chr1	181075035	181075205	+	15.7	0.722	promoter-TSS (NM_001357)	promoter-TSS (NM_001357)	58	NR_033302	1660	Hs.191518	NM_001357	ENSG00000135829	DHX9	DDX9|LKP|NDH2|NDHII|RHA	DEAH (Asp-Glu-Ala-His) box polypeptide 9
chr1-73	chr1	233358808	233358978	+	15.7	0.74	promoter-TSS (NM_014765)	promoter-TSS (NM_014765)	-14	NM_014765	9804	Hs.533192	NM_014765	ENSG00000173726	TOMM20	MAS20|MOM19|TOM20	translocase of outer mitochondrial membrane 20 homolog (yeast)
chr1-74	chr1	106608741	106608911	+	15.2	0.686	Intergenic	L1PA17|LINE|L1	-791964	NM_018137	55170	Hs.26006	NM_018137	ENSG00000198890	PRMT6	HRMT1L6	protein arginine methyltransferase 6
chr1-75	chr1	106796374	106796544	+	15.2	0.74	Intergenic	ERVL-F|LTR|ERVL	-604331	NM_018137	55170	Hs.26006	NM_018137	ENSG00000198890	PRMT6	HRMT1L6	protein arginine methyltransferase 6
chr1-769	chr1	7944212	7944382	+	9.7	0.833	promoter-TSS (NM_001123377)	promoter-TSS (NM_001123377)	-4	NM_001123377	11315	Hs.419640	NM_001123377	ENSG00000116288	PARK7	DJ-1|DJ1	parkinson protein 7
chr1-770	chr1	21639070	21639240	+	9.7	0.844	promoter-TSS (NM_032264)	promoter-TSS (NM_032264)	-63	NM_032264	84224	Hs.325422	NM_032264	ENSG00000142794	NBPF3	AE2	neuroblastoma breakpoint family, member 3
chr1-771	chr1	32998556	32998726	+	9.7	0.788	intron (NM_020888, intron 1 of 6)	intron (NM_020888, intron 1 of 6)	-5181	NM_001198973	57648	Hs.591502	NM_001198972	ENSG00000162522	KIAA1522	-	KIAA1522
chr1-772	chr1	39111604	39111774	+	9.7	0.703	promoter-TSS (NR_037632)	promoter-TSS (NR_037632)	-52	NR_037632	26292	Hs.591506	NM_012333	ENSG00000214114	MYCBP	AMY-1	c-myc binding protein
chr1-776	chr1	106620062	106620232	+	9.7	0.634	Intergenic	MER7A|DNA|MER2_type	-780643	NM_018137	55170	Hs.26006	NM_018137	ENSG00000198890	PRMT6	HRMT1L6	protein arginine methyltransferase 6
chr1-8	chr1	148602691	148602861	+	36.8	0.78	promoter-TSS (NM_015203)	promoter-TSS (NM_015203)	-838	NM_015203	23248	Hs.213666	NM_015203	ENSG00000163125	RPRD2	KIAA0460	regulation of nuclear pre-mRNA domain containing 2
chr1-89	chr1	108309936	108310106	+	15.2	0.698	promoter-TSS (NM_006113)	promoter-TSS (NM_006113)	-953	NM_006113	10451	Hs.267659	NM_001079874	ENSG00000134215	VAV3	-	vav 3 guanine nucleotide exchange factor
chr1-9	chr1	201124917	201125087	+	35	0.699	promoter-TSS (NM_002871)	promoter-TSS (NM_002871)	6	NM_002871	5877	Hs.90875	NM_002871	ENSG00000183155	RABIF	MSS4|RASGFR3|RASGRF3	RAB interacting factor
chr1-905	chr1	149165261	149165431	+	9.7	0.759	promoter-TSS (NM_001145415)	promoter-TSS (NM_001145415)	-93	NM_012432	9869	Hs.643565	NM_001145415	ENSG00000143379	SETDB1	ESET|H3-K9-HMTase4|KG1T|KMT1E	SET domain, bifurcated 1
chr1-906	chr1	224136628	224136798	+	9.7	0.808	5' UTR (NM_014698, exon 1 of 25)	5' UTR (NM_014698, exon 1 of 25)	330	NM_014698	9725	Hs.119387	NM_014698	ENSG00000196187	TMEM63A	KIAA0792	transmembrane protein 63A
chr1-908	chr1	36387683	36387853	+	9.2	0.697	promoter-TSS (NM_014408)	promoter-TSS (NM_014408)	-114	NM_014408	27095	Hs.523131	NM_014408	ENSG00000054116	TRAPPC3	BET3	trafficking protein particle complex 3
chr1-909	chr1	45988976	45989146	+	9.2	0.786	promoter-TSS (NM_001145349)	promoter-TSS (NM_001145349)	11	NM_001145349	3652	Hs.699548	NM_001145349	ENSG00000197429	IPP	KLHL27	intracisternal A particle-promoted polypeptide
chr1-92	chr1	40121668	40121838	+	14.7	0.837	promoter-TSS (NM_017646)	promoter-TSS (NM_017646)	11	NM_017646	54802	Hs.356554	NM_017646	ENSG00000043514	TRIT1	IPT|MOD5	tRNA isopentenyltransferase 1
chr10-1	chr10	27429389	27429559	+	43.7	0.867	promoter-TSS (NM_014915)	promoter-TSS (NM_014915)	-41	NM_014915	22852	Hs.361041	NM_014915	ENSG00000107890	ANKRD26	THC2|bA145E8.1	ankyrin repeat domain 26
chr10-10	chr10	133995520	133995690	+	19.3	0.857	promoter-TSS (NM_030626)	promoter-TSS (NM_030626)	1	NM_001143758	80313	Hs.119897	NM_001143757	ENSG00000148814	LRRC27	-	leucine rich repeat containing 27
chr10-103	chr10	99195771	99195941	+	8.3	0.846	promoter-TSS (NM_032327)	promoter-TSS (NM_032327)	-64	NM_032327	84287	Hs.76662	NM_032327	ENSG00000171307	ZDHHC16	APH2	zinc finger, DHHC-type containing 16
chr10-13	chr10	50417102	50417272	+	18.9	0.893	promoter-TSS (NM_000124)	promoter-TSS (NM_000124)	-34	NM_000124	2074	Hs.654449	NM_000124	ENSG00000225830	ERCC6	ARMD5|CKN2|COFS|COFS1|CSB|RAD26	excision repair cross-complementing rodent repair deficiency, complementation group 6
chr10-15	chr10	59698777	59698947	+	17.5	0.683	promoter-TSS (NM_018464)	promoter-TSS (NM_018464)	-39	NM_018464	55847	Hs.370102	NM_018464	ENSG00000122873	CISD1	C10orf70|ZCD1|mitoNEET	CDGSH iron sulfur domain 1
chr10-16	chr10	14920000	14920170	+	17	0.84	promoter-TSS (NM_016299)	promoter-TSS (NM_016299)	-96	NM_001029954	441549	Hs.559067	NM_001029954	ENSG00000185267	CDNF	ARMETL1	cerebral dopamine neurotrophic factor
chr10-18	chr10	99390136	99390306	+	17	0.887	promoter-TSS (NM_018425)	promoter-TSS (NM_018425)	-212	NM_018425	55361	Hs.25300	NM_018425	ENSG00000155252	PI4K2A	PI4KII|PIK42A|RP11-548K23.6	phosphatidylinositol 4-kinase type 2 alpha
chr10-2	chr10	124703779	124703949	+	34.1	0.762	promoter-TSS (NM_024942)	promoter-TSS (NM_024942)	45	NM_024942	80007	Hs.501286	NM_024942	ENSG00000119965	C10orf88	-	chromosome 10 open reading frame 88
chr10-24	chr10	121642025	121642195	+	15.7	0.741	promoter-TSS (NM_007190)	promoter-TSS (NM_007190)	35	NR_037771	11196	Hs.435004	NM_007190	ENSG00000107651	SEC23IP	P125|P125A	SEC23 interacting protein
chr10-25	chr10	15178996	15179166	+	15.2	0.596	promoter-TSS (NM_001097590)	promoter-TSS (NM_001097590)	-107	NM_183005	10557	Hs.94986	NM_001097590	ENSG00000152464	RPP38	-	ribonuclease P/MRP 38kDa subunit
chr10-26	chr10	103568101	103568271	+	15.2	0.745	promoter-TSS (NM_012215)	promoter-TSS (NM_012215)	26	NM_001142434	10724	Hs.500842	NM_001142434	ENSG00000198408	MGEA5	MEA5|NCOAT|OGA	meningioma expressed antigen 5 (hyaluronidase)
chr10-28	chr10	38186986	38187156	+	14.7	0.75	promoter-TSS (NM_021045)	promoter-TSS (NM_021045)	-579	NM_021045	57209	Hs.528423	NM_021045	ENSG00000198105	ZNF248	bA162G10.3	zinc finger protein 248
chr10-3	chr10	124629080	124629250	+	31.3	0.779	promoter-TSS (NR_027282)	promoter-TSS (NR_027282)	-18	NR_037915	100533195		NR_037915		FAM24B-CUZD1	-	FAM24B-CUZD1 readthrough
chr10-33	chr10	75173973	75174143	+	13.8	0.786	promoter-TSS (NM_004922)	promoter-TSS (NM_004922)	-79	NM_198597	9632	Hs.81964	NM_004922	ENSG00000176986	SEC24C	-	SEC24 family, member C (S. cerevisiae)
chr10-34	chr10	16899573	16899743	+	13.4	0.528	promoter-TSS (NM_152724)	promoter-TSS (NM_152724)	-199	NM_012425	6251	Hs.524161	NM_012425	ENSG00000148484	RSU1	RSP-1	Ras suppressor protein 1
chr10-37	chr10	81828936	81829106	+	13.4	0.707	promoter-TSS (NR_027430)	promoter-TSS (NR_027430)	-92	NR_027432	219347	Hs.524453	NR_027428		LOC219347	-	uncharacterized LOC219347
chr10-4	chr10	5766484	5766654	+	23.9	0.728	promoter-TSS (NM_017782)	promoter-TSS (NM_017782)	-238	NM_017782	54906	Hs.610717	NM_017782	ENSG00000108021	FAM208B	C10orf18|bA318E3.2	family with sequence similarity 208, member B
chr10-40	chr10	38186541	38186711	+	12.4	0.705	promoter-TSS (NM_021045)	promoter-TSS (NM_021045)	-134	NM_021045	57209	Hs.528423	NM_021045	ENSG00000198105	ZNF248	bA162G10.3	zinc finger protein 248
chr10-42	chr10	102036394	102036564	+	12.4	0.58	promoter-TSS (NM_173809)	promoter-TSS (NM_173809)	-50	NM_173809	282991	Hs.34906	NM_001001342	ENSG00000196072	BLOC1S2	BLOS2|RP11-316M21.4	biogenesis of lysosomal organelles complex-1, subunit 2
chr10-46	chr10	69901716	69901886	+	12	0.635	promoter-TSS (NM_001080449)	promoter-TSS (NM_001080449)	-65	NM_001080449	1763	Hs.532446	NM_001080449	ENSG00000138346	DNA2	DNA2L	DNA replication helicase 2 homolog (yeast)
chr10-48	chr10	35455467	35455637	+	11.5	0.806	promoter-TSS (NM_181571)	promoter-TSS (NM_181571)	-255	NM_001881	1390	Hs.200250	NM_001881	ENSG00000095794	CREM	CREM-2|ICER|hCREM-2	cAMP responsive element modulator
chr10-49	chr10	38339500	38339670	+	11.5	0.862	promoter-TSS (NM_006974)	promoter-TSS (NM_006974)	1	NM_006974	7581	Hs.435774	NM_006954	ENSG00000189180	ZNF33A	KOX2|KOX31|KOX5|NF11A|ZNF11|ZNF11A|ZNF33|ZZAPK	zinc finger protein 33A
chr10-5	chr10	27833064	27833234	+	23.5	0.602	promoter-TSS (NM_021252)	promoter-TSS (NM_021252)	-106	NM_021252	22931	Hs.406799	NM_021252	ENSG00000099246	RAB18	RAB18LI1|WARBM3	RAB18, member RAS oncogene family
chr10-56	chr10	57791089	57791259	+	11.5	0.714	promoter-TSS (NM_032997)	promoter-TSS (NM_032997)	-134	NM_001005413	11130	Hs.591363	NM_001005413	ENSG00000122952	ZWINT	HZwint-1|KNTC2AP|ZWINT1	ZW10 interactor
chr10-57	chr10	69761633	69761803	+	11.5	0.694	promoter-TSS (NM_012207)	promoter-TSS (NM_012207)	-56	NM_012207	3189	Hs.643472	NM_012207	ENSG00000096746	HNRNPH3	2H9|HNRPH3	heterogeneous nuclear ribonucleoprotein H3 (2H9)
chr10-59	chr10	98551268	98551438	+	11.5	0.754	Intergenic	GA-rich|Low_complexity|Low_complexity	-30654	NM_001170765	84458	Hs.729136	NM_001170765	ENSG00000196233	LCOR	MLR2	ligand dependent nuclear receptor corepressor
chr10-60	chr10	104252371	104252541	+	11.5	0.744	promoter-TSS (NM_005736)	promoter-TSS (NM_005736)	46	NM_005736	10121	Hs.153961	NM_005736	ENSG00000138107	ACTR1A	ARP1|CTRN1	ARP1 actin-related protein 1 homolog A, centractin alpha (yeast)
chr10-61	chr10	104603827	104603997	+	11.5	0.75	promoter-TSS (NM_144591)	promoter-TSS (NM_144591)	-45	NR_037644	100528007		NR_037644		C10orf32-AS3MT	-	C10orf32-AS3MT readthrough
chr10-62	chr10	7870077	7870247	+	11.1	0.676	promoter-TSS (NM_005174)	promoter-TSS (NM_005174)	63	NM_005174	509	Hs.271135	NM_001001973	ENSG00000165629	ATP5C1	ATP5C|ATP5CL1	ATP synthase, H+ transporting, mitochondrial F1 complex, gamma polypeptide 1
chr10-64	chr10	75201876	75202046	+	11.1	0.758	promoter-TSS (NM_173540)	promoter-TSS (NM_173540)	-94	NM_173540	170384	Hs.588854	NM_173540	ENSG00000196968	FUT11	-	fucosyltransferase 11 (alpha (1,3) fucosyltransferase)
chr10-65	chr10	99486720	99486890	+	11.1	0.833	promoter-TSS (NM_144588)	promoter-TSS (NM_144588)	-63	NM_144588	118813		NM_001002261	ENSG00000155256	ZFYVE27	PROTRUDIN|RP11-459F3.2|SPG33	zinc finger, FYVE domain containing 27
chr10-66	chr10	127397970	127398140	+	11.1	0.926	promoter-TSS (NM_015608)	promoter-TSS (NM_015608)	-3	NR_033847	399821	Hs.535286	NR_033847		FLJ37035	-	uncharacterized LOC399821
chr10-73	chr10	12125126	12125296	+	10.1	0.765	promoter-TSS (NM_080599)	promoter-TSS (NM_080599)	-182	NM_080599	26019	Hs.610110	NM_015542	ENSG00000151461	UPF2	HUPF2|RENT2|smg-3	UPF2 regulator of nonsense transcripts homolog (yeast)
chr10-75	chr10	44694227	44694397	+	10.1	0.743	intron (NR_033842, intron 2 of 7)	intron (NR_033842, intron 2 of 7)	-32458	NM_001123376	643236	Hs.292788	NM_001123376	ENSG00000187783	TMEM72	C10orf127|KSP37|bA285G1.3	transmembrane protein 72
chr10-76	chr10	25345264	25345434	+	9.7	0.75	promoter-TSS (NM_145010)	promoter-TSS (NM_145010)	-165	NM_024838	79896	Hs.645274	NM_024838	ENSG00000185875	THNSL1	TSH1	threonine synthase-like 1 (S. cerevisiae)
chr10-81	chr10	44774703	44774873	+	9.7	0.828	promoter-TSS (NM_032023)	promoter-TSS (NM_032023)	355	NR_033842	220980	Hs.568801	NR_033842		TMEM72-AS1	-	TMEM72 antisense RNA 1 (non-protein coding)
chr10-83	chr10	103580682	103580852	+	9.7	0.781	intron (NM_014591, intron 2 of 9)	(CACG)n|Simple_repeat|Simple_repeat	8834	NM_173194	30819	Hs.97044	NM_014591	ENSG00000120049	KCNIP2	KCHIP2	Kv channel interacting protein 2
chr10-84	chr10	38305538	38305708	+	9.2	0.759	promoter-TSS (NM_145011)	promoter-TSS (NM_145011)	-164	NM_145011	219749	Hs.499429	NM_145011	ENSG00000175395	ZNF25	KOX19|Zfp9	zinc finger protein 25
chr10-86	chr10	42368191	42368361	+	9.2	0.75	promoter-TSS (NR_026777)	promoter-TSS (NR_026777)	10	NR_026777	100129482	Hs.684178	NR_026777		ZNF37BP	KOX21|ZNF37B	zinc finger protein 37B, pseudogene
chr10-9	chr10	127501773	127501943	+	20.3	0.622	promoter-TSS (NM_016567)	promoter-TSS (NM_016567)	-31	NM_000375	7390	Hs.501376	NM_000375	ENSG00000188690	UROS	UROIIIS	uroporphyrinogen III synthase
chr10-93	chr10	42453988	42454158	+	8.7	0.917	promoter-TSS (NM_006955)	promoter-TSS (NM_006955)	-75	NM_006955	7582	Hs.499453	NM_006955	ENSG00000196693	ZNF33B	KOX2|KOX31|ZNF11B	zinc finger protein 33B
chr11-1	chr11	84872667	84872837	+	40.5	0.916	intron (NM_001142699, intron 3 of 27)	LSU-rRNA_Hsa|rRNA|rRNA	143210	NM_001142699	1740	Hs.367656	NM_001142699	ENSG00000150672	DLG2	PPP1R58|PSD-93|PSD93|chapsyn-110	discs, large homolog 2 (Drosophila)
chr11-10	chr11	62379899	62380069	+	18.4	0.776	promoter-TSS (NR_002563)	promoter-TSS (NR_002563)	-48	NR_003098	23642	Hs.655643	NR_003098		SNHG1	LINC00057|NCRNA00057|U22HG|UHG	small nucleolar RNA host gene 1 (non-protein coding)
chr11-11	chr11	69726925	69727095	+	18.4	0.726	promoter-TSS (NM_003824)	promoter-TSS (NM_003824)	93	NM_003824	8772	Hs.86131	NM_003824	ENSG00000168040	FADD	MORT1	Fas (TNFRSF6)-associated via death domain
chr11-12	chr11	64857800	64857970	+	17	0.793	promoter-TSS (NM_006268)	promoter-TSS (NM_006268)	84	NM_006268	5977	Hs.13495	NM_006268	ENSG00000133884	DPF2	REQ|UBID4|ubi-d4	D4, zinc and double PHD fingers family 2
chr11-121	chr11	50607928	50608098	+	5.5	0.875	Intergenic	ALR/Alpha|Satellite|centr	283119	NR_024504	646813	Hs.684179	NR_024504		LOC646813	-	DEAH (Asp-Glu-Ala-His) box polypeptide 9 pseudogene
chr11-13	chr11	118497142	118497312	+	17	0.722	promoter-TSS (NM_015517)	promoter-TSS (NM_015517)	-216	NM_001243259	25988	Hs.504091	NM_001243259	ENSG00000172273	HINFP	HiNF-P|MIZF|ZNF743	histone H4 transcription factor
chr11-14	chr11	66140538	66140708	+	16.6	0.722	promoter-TSS (NM_001198837)	promoter-TSS (NM_001198837)	-6	NM_001198846	100526737	Hs.714949	NM_001198845	ENSG00000248643	RBM14-RBM4	COAZ	RBM14-RBM4 readthrough
chr11-15	chr11	60438105	60438275	+	16.1	0.768	5' UTR (NM_024092, exon 1 of 4)	5' UTR (NM_024092, exon 1 of 4)	243	NM_024092	79073	Hs.13662	NM_024092	ENSG00000110108	TMEM109	-	transmembrane protein 109
chr11-16	chr11	72182324	72182494	+	16.1	0.738	promoter-TSS (NM_006645)	promoter-TSS (NM_006645)	-11	NM_006645	10809	Hs.188606	NM_006645	ENSG00000214530	STARD10	NY-CO-28|PCTP2|SDCCAG28	StAR-related lipid transfer (START) domain containing 10
chr11-17	chr11	46221420	46221590	+	15.7	0.83	Intergenic	Intergenic	-34299	NM_052854	90993	Hs.405961	NM_052854	ENSG00000157613	CREB3L1	OASIS	cAMP responsive element binding protein 3-like 1
chr11-18	chr11	67007302	67007472	+	15.7	0.722	intron (NM_003977, intron 1 of 5)	CpG	306	NM_003977	9049	Hs.412433	NM_003977	ENSG00000110711	AIP	ARA9|FKBP16|FKBP37|SMTPHN|XAP-2|XAP2	aryl hydrocarbon receptor interacting protein
chr11-19	chr11	73881944	73882114	+	15.2	0.841	exon (NM_001144869, exon 1 of 2)	exon (NM_001144869, exon 1 of 2)	374	NM_001144869	387787	Hs.591971	NM_001144869	ENSG00000175536	LIPT2	-	lipoyl(octanoyl) transferase 2 (putative)
chr11-2	chr11	47620768	47620938	+	26.7	0.847	promoter-TSS (NM_014342)	promoter-TSS (NM_014342)	-71	NM_014342	23788	Hs.269944	NM_014342	ENSG00000109919	MTCH2	MIMP	mitochondrial carrier 2
chr11-20	chr11	18374435	18374605	+	14.7	0.714	5' UTR (NM_001165414, exon 1 of 8)	5' UTR (NM_001165414, exon 1 of 8)	131	NM_001165414	3939	Hs.2795	NM_001135239	ENSG00000134333	LDHA	GSD11|LDH1|LDHM	lactate dehydrogenase A
chr11-21	chr11	61339263	61339433	+	14.3	0.929	promoter-TSS (NR_031729)	promoter-TSS (NR_031729)	-60	NR_031729	100302263		NR_031729		MIR1908	MIRN1908|hsa-mir-1908	microRNA 1908
chr11-22	chr11	62251610	62251780	+	14.3	0.702	promoter-TSS (NM_173810)	promoter-TSS (NM_173810)	-262	NM_001079559	221092	Hs.657058	NM_001079559	ENSG00000214753	HNRNPUL2	HNRPUL2|SAF-A2	heterogeneous nuclear ribonucleoprotein U-like 2
chr11-23	chr11	65792467	65792637	+	14.3	0.759	promoter-TSS (NM_030981)	promoter-TSS (NM_030981)	-80	NM_030981	81876	Hs.300816	NM_030981	ENSG00000174903	RAB1B	-	RAB1B, member RAS oncogene family
chr11-24	chr11	77528237	77528407	+	14.3	0.694	promoter-TSS (NM_024079)	promoter-TSS (NM_024079)	25	NM_024079	79053	Hs.503368	NM_001007027	ENSG00000159063	ALG8	CDG1H	asparagine-linked glycosylation 8, alpha-1,3-glucosyltransferase homolog (S. cerevisiae)
chr11-25	chr11	34083654	34083824	+	13.8	0.81	promoter-TSS (NM_001144030)	promoter-TSS (NM_001144030)	52	NM_001144030	55226	Hs.577281	NM_001144030	ENSG00000135372	NAT10	ALP|NET43	N-acetyltransferase 10 (GCN5-related)
chr11-27	chr11	6661112	6661282	+	13.4	0.723	promoter-TSS (NM_022061)	promoter-TSS (NM_022061)	11	NM_022061	63875	Hs.708782	NM_022061	ENSG00000158042	MRPL17	L17mt|LIP2|MRP-L17|MRP-L26|RPL17L|RPML26	mitochondrial ribosomal protein L17
chr11-28	chr11	63205266	63205436	+	12.9	0.653	promoter-TSS (NM_201428)	promoter-TSS (NM_201428)	-147	NM_006054	10313	Hs.473761	NM_006054	ENSG00000133318	RTN3	ASYIP|HAP|NSPL2|NSPLII|RTN3-A1	reticulon 3
chr11-29	chr11	65485516	65485686	+	12.9	0.75	promoter-TSS (NM_005146)	promoter-TSS (NM_005146)	-135	NM_005146	9092	Hs.502883	NM_005146	ENSG00000175467	SART1	Ara1|HOMS1|SART1259|SNRNP110|Snu66	squamous cell carcinoma antigen recognized by T cells
chr11-3	chr11	65139602	65139772	+	23.5	0.784	promoter-TSS (NM_032223)	promoter-TSS (NM_032223)	-672	NM_032223	399909	Hs.380801	NM_032223	ENSG00000197136	PCNXL3	-	pecanex-like 3 (Drosophila)
chr11-30	chr11	45896167	45896337	+	12.4	0.842	promoter-TSS (NM_004813)	promoter-TSS (NM_004813)	-2	NM_004813	9409	Hs.100915	NM_004813	ENSG00000121680	PEX16	-	peroxisomal biogenesis factor 16
chr11-32	chr11	75769946	75770116	+	12.4	0.8	promoter-TSS (NM_004705)	promoter-TSS (NM_004705)	-503	NM_004705	5612	Hs.503315	NM_004705	ENSG00000137492	PRKRIR	DAP4|P52rIPK|THAP0	protein-kinase, interferon-inducible double stranded RNA dependent inhibitor, repressor of (P58 repressor)
chr11-33	chr11	61636619	61636789	+	12	0.795	Intergenic	Intergenic	-11317	NM_001040694	3619	Hs.142179	NM_001040694	ENSG00000149503	INCENP	-	inner centromere protein antigens 135/155kDa
chr11-34	chr11	63842025	63842195	+	12	0.763	promoter-TSS (NM_016404)	promoter-TSS (NM_016404)	-26	NM_012094	25824	Hs.502823	NM_012094	ENSG00000126432	PRDX5	ACR1|AOEB166|B166|PLP|PMP20|PRDX6|PRXV	peroxiredoxin 5
chr11-35	chr11	65177030	65177200	+	12	0.707	TTS (NM_001243985)	TTS (NM_001243985)	3876	NR_039709	100616284		NR_039709		MIR4489	-	microRNA 4489
chr11-36	chr11	66117078	66117248	+	12	0.829	promoter-TSS (NM_018219)	promoter-TSS (NM_018219)	-33	NM_018219	55231	Hs.121072	NM_018219	ENSG00000182791	CCDC87	-	coiled-coil domain containing 87
chr11-37	chr11	77208097	77208267	+	12	0.711	intron (NM_016578, intron 1 of 15)	intron (NM_016578, intron 1 of 15)	1346	NM_016578	51773	Hs.420229	NM_016578	ENSG00000048649	RSF1	HBXAP|RSF-1|XAP8|p325	remodeling and spacing factor 1
chr11-38	chr11	118406714	118406884	+	11.5	0.653	promoter-TSS (NM_001164278)	promoter-TSS (NM_001164278)	27	NM_001164278	2542	Hs.719203	NM_001164277		SLC37A4	G6PT1|G6PT2|G6PT3|GSD1b|GSD1c|GSD1d|TRG-19|TRG19	solute carrier family 37 (glucose-6-phosphate transporter), member 4
chr11-39	chr11	65813331	65813501	+	11.1	0.6	promoter-TSS (NM_020470)	promoter-TSS (NM_020470)	-202	NM_020470	10897	Hs.446445	NM_020470	ENSG00000174851	YIF1A	54TM|FinGER7|YIF1|YIF1P	Yip1 interacting factor homolog A (S. cerevisiae)
chr11-4	chr11	47745522	47745692	+	23	0.862	promoter-TSS (NM_015308)	promoter-TSS (NM_015308)	-38	NM_015308	23360	Hs.6834	NM_015308	ENSG00000109920	FNBP4	FBP30	formin binding protein 4
chr11-40	chr11	68572874	68573044	+	11.1	0.871	promoter-TSS (NM_139075)	promoter-TSS (NM_139075)	33	NM_139075	219931	Hs.131851	NM_139075	ENSG00000162341	TPCN2	SHEP10|TPC2	two pore segment channel 2
chr11-41	chr11	62098028	62098198	+	10.6	0.545	promoter-TSS (NM_001404)	promoter-TSS (NM_001404)	-77	NM_001404	1937	Hs.444467	NM_001404	ENSG00000254772	EEF1G	EF1G|GIG35	eukaryotic translation elongation factor 1 gamma
chr11-42	chr11	64979088	64979258	+	10.6	0.69	Intergenic	CpG	10668	NR_030343	693197		NR_030343		MIR612	MIRN612|hsa-mir-612	microRNA 612
chr11-43	chr11	2378310	2378480	+	10.1	0.667	Intergenic	CpG	-1704	NM_005706	10078	Hs.523424	NM_005706	ENSG00000184281	TSSC4	-	tumor suppressing subtransferable candidate 4
chr11-44	chr11	62177313	62177483	+	10.1	0.767	promoter-TSS (NM_030628)	promoter-TSS (NM_030628)	-48	NM_030628	80789	Hs.458390	NM_030628	ENSG00000185085	INTS5	INT5|KIAA1698	integrator complex subunit 5
chr11-45	chr11	89595818	89595988	+	9.7	0.774	5' UTR (NM_001144073, exon 1 of 10)	5' UTR (NM_001144073, exon 1 of 10)	277	NM_012124	26973	Hs.22857	NM_001144073	ENSG00000110172	CHORDC1	CHP1	cysteine and histidine-rich domain (CHORD) containing 1
chr11-46	chr11	117735308	117735478	+	9.7	0.733	promoter-TSS (NM_004788)	promoter-TSS (NM_004788)	-113	NM_001204077	9354	Hs.602967	NM_001204077	ENSG00000110344	UBE4A	E4|UBOX2|UFD2	ubiquitination factor E4A
chr11-48	chr11	133599542	133599712	+	9.2	0.767	promoter-TSS (NM_052875)	promoter-TSS (NM_052875)	9	NM_015261	23310	Hs.438550	NM_015261	ENSG00000151503	NCAPD3	CAP-D3|hCAP-D3|hHCP-6|hcp-6	non-SMC condensin II complex, subunit D3
chr11-5	chr11	85633130	85633300	+	23	0.743	promoter-TSS (NM_152991)	promoter-TSS (NM_152991)	-239	NM_152991	8726	Hs.503510	NM_003797	ENSG00000074266	EED	HEED|WAIT1	embryonic ectoderm development
chr11-52	chr11	75833640	75833810	+	8.7	0.778	promoter-TSS (NM_020193)	promoter-TSS (NM_020193)	8	NM_020193	56946	Hs.352588	NM_020193	ENSG00000158636	C11orf30	EMSY	chromosome 11 open reading frame 30
chr11-6	chr11	73559691	73559861	+	21.2	0.696	promoter-TSS (NM_016147)	promoter-TSS (NM_016147)	-64	NM_015531	26005	Hs.694798	NM_015531	ENSG00000168014	C2CD3	-	C2 calcium-dependent domain containing 3
chr11-7	chr11	66841774	66841944	+	20.3	0.825	promoter-TSS (NR_024469)	promoter-TSS (NR_024469)	-27	NR_024469	100130987	Hs.664585	NR_024469		LOC100130987	-	uncharacterized LOC100130987
chr11-8	chr11	64785768	64785938	+	19.3	0.674	promoter-TSS (NM_002689)	promoter-TSS (NM_002689)	-155	NM_002689	23649	Hs.201897	NM_002689	ENSG00000014138	POLA2	-	polymerase (DNA directed), alpha 2 (70kD subunit)
chr11-9	chr11	67032733	67032903	+	18.9	0.79	promoter-TSS (NM_005851)	promoter-TSS (NM_005851)	-140	NM_005851	10263	Hs.523835	NM_005851	ENSG00000167797	CDK2AP2	DOC-1R|p14	cyclin-dependent kinase 2 associated protein 2
chr12-1	chr12	52356114	52356284	+	34.5	0.763	exon (NM_005176, exon 1 of 5)	exon (NM_005176, exon 1 of 5)	177	NM_005176	517	Hs.524464	NM_001002031	ENSG00000135390	ATP5G2	ATP5A	ATP synthase, H+ transporting, mitochondrial Fo complex, subunit C2 (subunit 9)
chr12-10	chr12	68039694	68039864	+	20.3	0.817	promoter-TSS (NM_006530)	promoter-TSS (NM_006530)	-20	NM_006530	8089	Hs.4029	NM_006530	ENSG00000127337	YEATS4	4930573H17Rik|B230215M10Rik|GAS41|NUBI-1|YAF9	YEATS domain containing 4
chr12-11	chr12	20595584	20595754	+	19.8	0.676	intron (NM_000921, intron 1 of 15)	SSU-rRNA_Hsa|rRNA|rRNA	-20396	NM_001244683	5139	Hs.591150	NM_000921	ENSG00000172572	PDE3A	CGI-PDE|CGI-PDE A|CGI-PDE-A	phosphodiesterase 3A, cGMP-inhibited
chr12-12	chr12	46837598	46837768	+	18.9	0.662	promoter-TSS (NM_024095)	promoter-TSS (NM_024095)	-39	NM_024095	140461	Hs.432699	NM_024095	ENSG00000177981	ASB8	-	ankyrin repeat and SOCS box containing 8
chr12-13	chr12	2792249	2792419	+	18	0.846	intron (NM_018463, intron 1 of 11)	CpG	286	NM_018463	55846	Hs.448720	NM_018463	ENSG00000111203	ITFG2	MDS028	integrin alpha FG-GAP repeat containing 2
chr12-14	chr12	108767678	108767848	+	16.6	0.672	Intergenic	CpG	-12168	NM_021625	59341	Hs.506713	NM_001177428	ENSG00000111199	TRPV4	CMT2C|HMSN2C|OTRPC4|SPSMA|SSQTL1|TRP12|VRL2|VROAC	transient receptor potential cation channel, subfamily V, member 4
chr12-15	chr12	119038994	119039164	+	16.6	0.815	promoter-TSS (NM_006861)	promoter-TSS (NM_006861)	-53	NM_006861	11021	Hs.524788	NM_001167606	ENSG00000111737	RAB35	H-ray|RAB1C|RAY	RAB35, member RAS oncogene family
chr12-16	chr12	55909631	55909801	+	16.1	0.8	promoter-TSS (NM_001166359)	promoter-TSS (NM_001166359)	93	NM_001166356	6472	Hs.75069	NM_001166356	ENSG00000182199	SHMT2	GLYA|SHMT	serine hydroxymethyltransferase 2 (mitochondrial)
chr12-17	chr12	56373800	56373970	+	16.1	0.86	promoter-TSS (NM_001017957)	promoter-TSS (NM_001017957)	-120	NM_001017956	10956	Hs.527861	NM_001017956	ENSG00000135506	OS9	ERLEC2|OS-9	osteosarcoma amplified 9, endoplasmic reticulum lectin
chr12-19	chr12	48421635	48421805	+	15.7	0.796	promoter-TSS (NM_001098576)	promoter-TSS (NM_001098576)	-139	NM_001098576	7009		NM_001098576	ENSG00000139644	TMBIM6	BAXI1|BI-1|TEGT	transmembrane BAX inhibitor motif containing 6
chr12-2	chr12	119359994	119360164	+	32.2	0.773	promoter-TSS (NM_004373)	promoter-TSS (NM_004373)	-208	NM_004373	1337	Hs.369624	NM_004373	ENSG00000111775	COX6A1	COX6A|COX6AL	cytochrome c oxidase subunit VIa polypeptide 1
chr12-20	chr12	132123880	132124050	+	15.2	0.837	promoter-TSS (NM_001127372)	promoter-TSS (NM_001127372)	14	NM_003428	7637	Hs.445019	XM_003403581	ENSG00000198040	ZNF84	HPF2	zinc finger protein 84
chr12-21	chr12	47810717	47810887	+	14.7	0.655	intron (NM_006082, intron 1 of 3)	CpG	769	NM_006082	10376	Hs.676750	NM_006082	ENSG00000123416	TUBA1B	K-ALPHA-1	tubulin, alpha 1b
chr12-22	chr12	63131972	63132142	+	14.7	0.735	promoter-TSS (NM_013254)	promoter-TSS (NM_013254)	-50	NM_013254	29110	Hs.505874	NM_013254	ENSG00000183735	TBK1	NAK|T2K	TANK-binding kinase 1
chr12-23	chr12	105275878	105276048	+	14.7	0.559	promoter-TSS (NM_001160708)	promoter-TSS (NM_001160708)	-27	NM_001160708	55703	Hs.610795	NM_001160708	ENSG00000013503	POLR3B	C128|RPC2	polymerase (RNA) III (DNA directed) polypeptide B
chr12-24	chr12	26982107	26982277	+	14.3	0.854	promoter-TSS (NM_001171888)	promoter-TSS (NM_001171888)	329	NM_018164	55726	Hs.505077	NM_018164	ENSG00000064102	C12orf11	NET48	chromosome 12 open reading frame 11
chr12-25	chr12	74071040	74071210	+	14.3	0.795	promoter-TSS (NM_152436)	promoter-TSS (NM_152436)	-31	NM_152436	144321	Hs.406728	NM_152436	ENSG00000180481	GLIPR1L2	-	GLI pathogenesis-related 1 like 2
chr12-26	chr12	112888566	112888736	+	14.3	0.784	promoter-TSS (NM_001146699)	promoter-TSS (NM_001146699)	-92	NM_001146699	9904	Hs.7482	NM_001146698	ENSG00000122965	RBM19	-	RNA binding motif protein 19
chr12-27	chr12	6430940	6431110	+	13.8	0.78	promoter-TSS (NM_018009)	promoter-TSS (NM_018009)	-81	NR_015382	678655	Hs.655224	NR_015382		LOC678655	-	uncharacterized LOC678655
chr12-28	chr12	106603536	106603706	+	13.8	0.745	promoter-TSS (NM_007062)	promoter-TSS (NM_007062)	-99	NM_007062	11137	Hs.506652	NM_007062	ENSG00000136045	PWP1	IEF-SSP-9502	PWP1 homolog (S. cerevisiae)
chr12-29	chr12	100748857	100749027	+	13.4	0.789	promoter-TSS (NM_024312)	promoter-TSS (NM_024312)	-166	NM_024312	79158	Hs.46850	NM_024312	ENSG00000111670	GNPTAB	GNPTA|ICD	N-acetylglucosamine-1-phosphate transferase, alpha and beta subunits
chr12-3	chr12	52960177	52960347	+	27.2	0.673	promoter-TSS (NR_002944)	promoter-TSS (NR_002944)	-80	NM_012117	23468	Hs.349283	NM_001127321	ENSG00000094916	CBX5	HP1|HP1A	chromobox homolog 5
chr12-30	chr12	111030899	111031069	+	13.4	0.8	promoter-TSS (NM_024953)	promoter-TSS (NM_024953)	34	NM_024953	80018	Hs.530941	NM_024953	ENSG00000111300	NAA25	C12orf30|MDM20|NAP1	N(alpha)-acetyltransferase 25, NatB auxiliary subunit
chr12-31	chr12	119239681	119239851	+	13.4	0.717	Intergenic	CpG	10209	NM_000928	5319	Hs.992	NM_000928	ENSG00000170890	PLA2G1B	PLA2|PLA2A|PPLA2	phospholipase A2, group IB (pancreas)
chr12-32	chr12	122415771	122415941	+	13.4	0.69	Intergenic	CpG	-14915	NM_001167856	55206	Hs.7012	NM_001167856	ENSG00000139697	SBNO1	MOP3|Sno	strawberry notch homolog 1 (Drosophila)
chr12-33	chr12	109326251	109326421	+	12.9	0.756	promoter-TSS (NM_001137664)	promoter-TSS (NM_001137664)	-418	NM_016238	51434	Hs.719935	NM_001137664	ENSG00000196510	ANAPC7	APC7	anaphase promoting complex subunit 7
chr12-34	chr12	12831152	12831322	+	12.4	0.762	exon (NM_001130415, exon 2 of 2)	exon (NM_001130415, exon 2 of 2)	1429	NM_030817	81575	Hs.719938	NM_001130415	ENSG00000178878	APOLD1	VERGE	apolipoprotein L domain containing 1
chr12-37	chr12	67426055	67426225	+	11.5	0.773	promoter-TSS (NM_018656)	promoter-TSS (NM_018656)	-63	NM_018656	55508	Hs.506011	NM_018656	ENSG00000175782	SLC35E3	BLOV1	solute carrier family 35, member E3
chr12-38	chr12	122283795	122283965	+	11.5	0.757	promoter-TSS (NM_001143905)	promoter-TSS (NM_001143905)	83	NM_152269	91574	Hs.319128	NM_001143905	ENSG00000130921	C12orf65	COXPD7	chromosome 12 open reading frame 65
chr12-39	chr12	4518152	4518322	+	11.1	0.703	promoter-TSS (NM_020374)	promoter-TSS (NM_020374)	26	NM_001130862	10635		NM_001130862	ENSG00000111247	RAD51AP1	PIR51	RAD51 associated protein 1
chr12-4	chr12	48247836	48248006	+	26.7	0.733	intron (NM_006337, intron 1 of 14)	CpG	257	NM_006337	10445	Hs.25313	NM_001012300	ENSG00000187778	MCRS1	ICP22BP|INO80Q|MCRS2|MSP58|P78	microspherule protein 1
chr12-40	chr12	106679096	106679266	+	11.1	0.794	promoter-TSS (NM_012406)	promoter-TSS (NM_012406)	-137	NM_012406	11108	Hs.506655	NM_012406	ENSG00000110851	PRDM4	PFM1	PR domain containing 4
chr12-42	chr12	131134443	131134613	+	11.1	0.697	promoter-TSS (NR_003290)	promoter-TSS (NR_003290)	-253	NR_003290	347918	Hs.122115	NM_182613		EP400NL	-	EP400 N-terminal like
chr12-43	chr12	52961154	52961324	+	10.6	0.763	intron (NM_002136, intron 1 of 9)	CpG	439	NR_002944	664709		NR_002944		HNRNPA1P10	HNRPA1L-2	heterogeneous nuclear ribonucleoprotein A1 pseudogene 10
chr12-44	chr12	56434744	56434914	+	10.6	0.727	promoter-TSS (NM_138396)	promoter-TSS (NM_138396)	-319	NM_138396	92979	Hs.632709	NM_138396	ENSG00000139266	2012-03-09	MARCH-IX|RNF179	membrane-associated ring finger (C3HC4) 9
chr12-45	chr12	74191660	74191830	+	10.6	0.636	promoter-TSS (NM_007043)	promoter-TSS (NM_007043)	-60	NM_007043	11103	Hs.645517	NM_007043	ENSG00000111615	KRR1	HRB2|RIP-1	KRR1, small subunit (SSU) processome component, homolog (yeast)
chr12-46	chr12	108918496	108918666	+	10.6	0.929	promoter-TSS (NM_001135214)	promoter-TSS (NM_001135214)	-4	NM_001135214	9815	Hs.434996	NM_001135213	ENSG00000139436	GIT2	CAT-2|CAT2	G protein-coupled receptor kinase interacting ArfGAP 2
chr12-47	chr12	121253789	121253959	+	10.6	0.821	promoter-TSS (NM_030765)	promoter-TSS (NM_030765)	-307	NM_030765	79369	Hs.363315	NM_030765	ENSG00000176383	B3GNT4	B3GN-T4|beta3Gn-T4	UDP-GlcNAc:betaGal beta-1,3-N-acetylglucosaminyltransferase 4
chr12-5	chr12	44670881	44671051	+	25.3	0.737	promoter-TSS (NM_004719)	promoter-TSS (NM_004719)	-298	NM_004719	9169		NM_004719	ENSG00000139218	SCAF11	CASP11|SFRS2IP|SIP1|SRRP129|SRSF2IP	SR-related CTD-associated factor 11
chr12-52	chr12	92232537	92232707	+	9.7	0.812	intron (NR_040096, intron 2 of 4)	intron (NR_040096, intron 2 of 4)	63021	NR_040096	643339		NR_040096		LOC643339	-	uncharacterized LOC643339
chr12-53	chr12	109505542	109505712	+	9.7	0.75	promoter-TSS (NM_139283)	promoter-TSS (NM_139283)	-180	NM_139283	160760	Hs.13854	NM_139283	ENSG00000196850	PPTC7	TA-PP2C|TAPP2C	PTC7 protein phosphatase homolog (S. cerevisiae)
chr12-54	chr12	129869202	129869372	+	9.7	0.839	intron (NM_194356, intron 3 of 10)	CpG	20477	NM_001980	2054	Hs.437585	NM_001980	ENSG00000111450	STX2	EPIM|EPM|STX2A|STX2B|STX2C	syntaxin 2
chr12-56	chr12	78853044	78853214	+	9.2	0.821	promoter-TSS (NM_001244992)	promoter-TSS (NM_001244992)	-20	NM_002480	4659	Hs.49582	NM_001143885	ENSG00000058272	PPP1R12A	M130|MBS|MYPT1	protein phosphatase 1, regulatory subunit 12A
chr12-57	chr12	93991453	93991623	+	9.2	0.697	promoter-TSS (NM_003297)	promoter-TSS (NM_003297)	-3	NM_001032287	7181	Hs.707524	NM_001032287	ENSG00000120798	NR2C1	TR2	nuclear receptor subfamily 2, group C, member 1
chr12-58	chr12	100197945	100198115	+	9.2	0.806	promoter-TSS (NM_014503)	promoter-TSS (NM_014503)	-6	NM_014503	27340	Hs.295732	NM_014503	ENSG00000120800	UTP20	DRIM	UTP20, small subunit (SSU) processome component, homolog (yeast)
chr12-6	chr12	67366839	67367009	+	22.6	0.833	promoter-TSS (NM_020401)	promoter-TSS (NM_020401)	-18	NR_038930	100507250	Hs.600731	NR_038930		LOC100507250	-	uncharacterized LOC100507250
chr12-7	chr12	93921623	93921793	+	22.6	0.873	promoter-TSS (NM_018838)	promoter-TSS (NM_018838)	-66	NM_018838	55967	Hs.506374	NM_018838	ENSG00000184752	NDUFA12	B17.2|DAP13	NADH dehydrogenase (ubiquinone) 1 alpha subcomplex, 12
chr12-8	chr12	12971636	12971806	+	21.2	0.814	Intergenic	MER50|LTR|ERV1	11691	NR_030345	693199		NR_030345		MIR614	MIRN614|hsa-mir-614	microRNA 614
chr12-9	chr12	120609268	120609438	+	21.2	0.694	Intergenic	CpG	-17410	NM_173855	283385	Hs.434154	NM_173855	ENSG00000139714	MORN3	-	MORN repeat containing 3
chr13-1	chr13	20246020	20246190	+	25.8	0.722	promoter-TSS (NM_174928)	promoter-TSS (NM_174928)	-48	NM_174928	221143	Hs.26674	NM_174928	ENSG00000150456	N6AMT2	ESP13	N-6 adenine-specific DNA methyltransferase 2 (putative)
chr13-10	chr13	98951564	98951734	+	12.4	0.829	promoter-TSS (NM_004800)	promoter-TSS (NM_004800)	-80	NM_004800	9375	Hs.654824	NM_004800	ENSG00000125304	TM9SF2	P76	transmembrane 9 superfamily member 2
chr13-11	chr13	19254924	19255094	+	12	0.667	3' UTR (NR_044998, exon 1 of 8)	3' UTR (NR_044998, exon 1 of 8)	150	NR_003272	55269	Hs.213198	NM_001042414	ENSG00000121390	PSPC1	PSP1	paraspeckle component 1
chr13-12	chr13	51056288	51056458	+	12	0.857	promoter-TSS (NM_052950)	promoter-TSS (NM_052950)	-112	NM_052950	115825	Hs.208550	NM_052950	ENSG00000139668	WDFY2	PROF|RP11-147H23.1|WDF2|ZFYVE22	WD repeat and FYVE domain containing 2
chr13-13	chr13	33014562	33014732	+	11.5	0.722	intron (NM_001243476, intron 3 of 17)	CpG	134285	NM_001243476	90627	Hs.721224	NM_001243466	ENSG00000133121	STARD13	ARHGAP37|DLC2|GT650	StAR-related lipid transfer (START) domain containing 13
chr13-14	chr13	47567147	47567317	+	11.1	0.893	promoter-TSS (NM_014166)	promoter-TSS (NM_014166)	9	NM_014166	29079	Hs.181112	NM_014166	ENSG00000136146	MED4	ARC36|DRIP36|HSPC126|TRAP36|VDRIP	mediator complex subunit 4
chr13-15	chr13	26922122	26922292	+	10.6	0.588	5' UTR (NM_001166262, exon 1 of 5)	5' UTR (NM_001166262, exon 1 of 5)	119	NM_001166262	219402	Hs.534582	NM_001166261	ENSG00000122033	MTIF3	IF3mt	mitochondrial translational initiation factor 3
chr13-16	chr13	76801348	76801518	+	10.1	0.719	Intergenic	CpG	-2255	NM_015057	23077	Hs.591221	NM_015057	ENSG00000005810	MYCBP2	PAM	MYC binding protein 2
chr13-18	chr13	49408664	49408834	+	9.7	0.667	promoter-TSS (NR_023351)	promoter-TSS (NR_023351)	-123	NM_001127482	57213	Hs.44235	NM_001127482	ENSG00000123178	SPRYD7	C13orf1|CLLD6	SPRY domain containing 7
chr13-2	chr13	48004731	48004901	+	23	0.705	intron (NM_001268, intron 1 of 14)	CpG	501	NM_001268	1102	Hs.652712	NM_001268	ENSG00000136161	RCBTB2	CHC1L	regulator of chromosome condensation (RCC1) and BTB (POZ) domain containing protein 2
chr13-20	chr13	110163150	110163320	+	9.2	0.706	promoter-TSS (NM_198219)	promoter-TSS (NM_198219)	151	NM_198217	3621	Hs.508725	NM_005537	ENSG00000153487	ING1	p24ING1c|p33|p33ING1|p33ING1b|p47|p47ING1a	inhibitor of growth family, member 1
chr13-22	chr13	27610245	27610415	+	8.3	0.783	promoter-TSS (NM_175854)	promoter-TSS (NM_175854)	-313	NM_175854	255967	Hs.645015	NM_175854	ENSG00000152520	PAN3	-	PAN3 poly(A) specific ribonuclease subunit homolog (S. cerevisiae)
chr13-3	chr13	44390146	44390316	+	22.1	0.788	Intergenic	Intergenic	71382	NM_012345	26747	Hs.525006	NM_012345	ENSG00000083635	NUFIP1	NUFIP|bA540M5.1	nuclear fragile X mental retardation protein interacting protein 1
chr13-4	chr13	49554261	49554431	+	20.3	0.793	promoter-TSS (NR_002605)	promoter-TSS (NR_002605)	-69	NR_002605	10301	Hs.712880	NR_002605		DLEU1	BCMS|DLB1|DLEU2|LEU1|LEU2|LINC00021|NCRNA00021|XTP6	deleted in lymphocytic leukemia 1 (non-protein coding)
chr13-5	chr13	26896616	26896786	+	19.3	0.676	promoter-TSS (NM_002097)	promoter-TSS (NM_002097)	20	NM_002097	2971	Hs.445977	NM_002097	ENSG00000122034	GTF3A	AP2|TFIIIA	general transcription factor IIIA
chr13-6	chr13	39127682	39127852	+	15.2	0.745	promoter-TSS (NM_020751)	promoter-TSS (NM_020751)	3	NM_001145079	57511	Hs.507805	NM_001145079	ENSG00000133103	COG6	COD2	component of oligomeric golgi complex 6
chr13-7	chr13	20648647	20648817	+	13.8	0.789	promoter-TSS (NM_145061)	promoter-TSS (NM_145061)	9	NM_001166017	221150	Hs.88523	NM_001166017	ENSG00000165480	SKA3	C13orf3|RAMA1	spindle and kinetochore associated complex subunit 3
chr13-8	chr13	26931654	26931824	+	13.8	0.767	Intergenic	Intergenic	-9000	NM_152912	219402	Hs.534582	NM_001166261	ENSG00000122033	MTIF3	IF3mt	mitochondrial translational initiation factor 3
chr13-9	chr13	40783281	40783451	+	13.8	0.786	promoter-TSS (NM_018527)	promoter-TSS (NM_018527)	25	NM_001110798	79612	Hs.512914	NM_001110798	ENSG00000172766	NAA16	NARG1L	N(alpha)-acetyltransferase 16, NatA auxiliary subunit
chr14-1	chr14	101841203	101841373	+	41.9	0.765	promoter-TSS (NM_014226)	promoter-TSS (NM_014226)	-4	NM_014226	5891	Hs.104119	NM_014226	ENSG00000080823	MOK	RAGE|RAGE-1|RAGE1	MOK protein kinase
chr14-10	chr14	63924669	63924839	+	22.6	0.765	5' UTR (NM_005956, exon 1 of 28)	5' UTR (NM_005956, exon 1 of 28)	242	NM_005956	4522	Hs.652308	NM_005956	ENSG00000100714	MTHFD1	MTHFC|MTHFD	methylenetetrahydrofolate dehydrogenase (NADP+ dependent) 1, methenyltetrahydrofolate cyclohydrolase, formyltetrahydrofolate synthetase
chr14-11	chr14	44622995	44623165	+	21.2	0.818	promoter-TSS (NM_017922)	promoter-TSS (NM_017922)	28	NM_017922	55015	Hs.274337	NM_018333	ENSG00000185246	PRPF39	-	PRP39 pre-mRNA processing factor 39 homolog (S. cerevisiae)
chr14-12	chr14	66896701	66896871	+	21.2	0.671	promoter-TSS (NM_004094)	promoter-TSS (NM_004094)	-1	NM_004094	1965	Hs.151777	NM_004094	ENSG00000134001	EIF2S1	EIF-2|EIF-2A|EIF-2alpha|EIF2|EIF2A	eukaryotic translation initiation factor 2, subunit 1 alpha, 35kDa
chr14-13	chr14	49122848	49123018	+	20.7	0.75	promoter-TSS (NM_001032)	promoter-TSS (NM_001032)	-89	NM_001030001	6235	Hs.156367	NM_001030001	ENSG00000213741	RPS29	S29	ribosomal protein S29
chr14-14	chr14	34521376	34521546	+	20.3	0.644	promoter-TSS (NM_001146282)	promoter-TSS (NM_001146282)	-394	NM_003136	6729	Hs.167535	NM_001146282	ENSG00000100883	SRP54	-	signal recognition particle 54kDa
chr14-15	chr14	35913050	35913220	+	18	0.754	Intergenic	Intergenic	-53502	NM_001144891	51562	Hs.368647	NM_001144891	ENSG00000151332	MBIP	-	MAP3K12 binding inhibitory protein 1
chr14-16	chr14	23981794	23981964	+	17.5	0.712	promoter-TSS (NM_020195)	promoter-TSS (NM_020195)	-32	NM_020195	56948	Hs.643552	NM_020195	ENSG00000100445	SDR39U1	C14orf124|HCDI	short chain dehydrogenase/reductase family 39U, member 1
chr14-17	chr14	57963995	57964165	+	17	0.75	promoter-TSS (NM_014749)	promoter-TSS (NM_014749)	-95	NM_012460	26520	Hs.440525	NM_012460	ENSG00000100575	TIMM9	TIM9|TIM9A	translocase of inner mitochondrial membrane 9 homolog (yeast)
chr14-18	chr14	23106537	23106707	+	16.6	0.738	TTS (NM_032452)	TTS (NM_032452)	497	NM_003917	8906	Hs.343244	NM_003917	ENSG00000213983	AP1G2	G2AD	adaptor-related protein complex 1, gamma 2 subunit
chr14-19	chr14	96128889	96129059	+	13.8	0.643	Intergenic	CpG	90508	NM_001252006	10914	Hs.657140	NM_001252006	ENSG00000090060	PAPOLA	PAP	poly(A) polymerase alpha
chr14-2	chr14	22127916	22128086	+	39.6	0.711	promoter-TSS (NM_001344)	promoter-TSS (NM_001344)	-18	NM_001344	1603	Hs.82890	NM_001344	ENSG00000129562	DAD1	OST2	defender against cell death 1
chr14-20	chr14	105154839	105155009	+	13.4	0.634	Intergenic	(CACAT)n|Simple_repeat|Simple_repeat	90926	NM_025268	80757	Hs.157527	NM_025268	ENSG00000184986	TMEM121	hole	transmembrane protein 121
chr14-21	chr14	67136744	67136914	+	12.9	0.886	promoter-TSS (NM_004569)	promoter-TSS (NM_004569)	-59	NM_004569	5283	Hs.553497	NM_004569	ENSG00000100564	PIGH	GPI-H	phosphatidylinositol glycan anchor biosynthesis, class H
chr14-22	chr14	75097074	75097244	+	12.9	0.811	Intergenic	Intergenic	-17534	NM_017791	55640	Hs.726126	NM_001195283	ENSG00000119686	FLVCR2	C14orf58|CCT|EPV|FLVCRL14q|MFSD7C|PVHH	feline leukemia virus subgroup C cellular receptor family, member 2
chr14-23	chr14	58725005	58725175	+	12.4	0.846	promoter-TSS (NM_014992)	promoter-TSS (NM_014992)	-62	NM_014992	23002	Hs.654934	NM_014992	ENSG00000100592	DAAM1	-	dishevelled associated activator of morphogenesis 1
chr14-24	chr14	77297174	77297344	+	12.4	0.63	promoter-TSS (NM_012245)	promoter-TSS (NM_012245)	-9	NM_012245	22938	Hs.445498	NM_012245	ENSG00000100603	SNW1	Bx42|NCOA-62|PRPF45|Prp45|SKIIP|SKIP	SNW domain containing 1
chr14-26	chr14	76634397	76634567	+	12	0.689	intron (NM_033426, intron 1 of 3)	G-rich|Low_complexity|Low_complexity	151	NM_033426	85457	Hs.709066	NM_033426	ENSG00000198894	KIAA1737	-	KIAA1737
chr14-27	chr14	89491900	89492070	+	12	0.8	promoter-TSS (NM_018319)	promoter-TSS (NM_018319)	-14	NM_001008744	55775	Hs.209945	NM_001008744	ENSG00000042088	TDP1	-	tyrosyl-DNA phosphodiesterase 1
chr14-28	chr14	88098976	88099146	+	11.1	0.743	promoter-TSS (NM_001160104)	promoter-TSS (NM_001160104)	55	NM_001160103	79882	Hs.725164	NM_001160103	ENSG00000100722	ZC3H14	MSUT-2|NY-REN-37|SUT2|UKp68	zinc finger CCCH-type containing 14
chr14-29	chr14	103457532	103457702	+	11.1	0.844	promoter-TSS (NM_004894)	promoter-TSS (NM_004894)	39	NM_001127393	9556	Hs.109052	NM_001127393	ENSG00000156411	C14orf2	MP68|PLPM	chromosome 14 open reading frame 2
chr14-30	chr14	22633602	22633772	+	10.6	0.649	promoter-TSS (NM_017924)	promoter-TSS (NM_017924)	-836	NM_017924	55017	Hs.525238	NM_017924	ENSG00000179933	C14orf119	-	chromosome 14 open reading frame 119
chr14-31	chr14	38713866	38714036	+	10.6	0.73	promoter-TSS (NM_002687)	promoter-TSS (NM_002687)	-187	NM_002687	5411	Hs.409965	NM_002687	ENSG00000100941	PNN	DRS|DRSP|SDK3|memA	pinin, desmosome associated protein
chr14-33	chr14	105028216	105028386	+	10.1	0.852	promoter-TSS (NM_001134876)	promoter-TSS (NM_001134876)	-330	NM_001134875	283643	Hs.720306	NM_173608	ENSG00000185347	C14orf80	-	chromosome 14 open reading frame 80
chr14-34	chr14	22458173	22458343	+	9.7	0.657	promoter-TSS (NM_018107)	promoter-TSS (NM_018107)	-22	NM_001077352	55147	Hs.4997	NM_001077351	ENSG00000100461	RBM23	CAPERbeta|RNPC4	RNA binding motif protein 23
chr14-35	chr14	64948994	64949164	+	9.7	0.774	promoter-TSS (NR_024334)	promoter-TSS (NR_024334)	9	NR_024334	645431	Hs.713717	NR_024334		LOC645431	-	uncharacterized LOC645431
chr14-36	chr14	19999643	19999813	+	9.2	0.658	promoter-TSS (NM_001100814)	promoter-TSS (NM_001100814)	-251	NM_001100814	90809	Hs.7001	NM_001100814	ENSG00000165782	TMEM55B	C14orf9	transmembrane protein 55B
chr14-37	chr14	90294803	90294973	+	9.2	0.7	intron (NM_001010854, intron 3 of 19)	intron (NM_001010854, intron 3 of 19)	57626	NM_001010854	145567	Hs.655697	NM_001010854	ENSG00000165914	TTC7B	TTC7L1|c14_5685	tetratricopeptide repeat domain 7B
chr14-4	chr14	74587877	74588047	+	26.7	0.845	promoter-TSS (NM_001040108)	promoter-TSS (NM_001040108)	26	NM_001040108	27030	Hs.436650	NM_001040108	ENSG00000119684	MLH3	HNPCC7	mutL homolog 3 (E. coli)
chr14-44	chr14	76857332	76857502	+	8.7	0.636	promoter-TSS (NM_001513)	promoter-TSS (NM_001513)	-42	NM_001513	2954	Hs.655292	NM_001513	ENSG00000100577	GSTZ1	GSTZ1-1|MAAI|MAI	glutathione transferase zeta 1
chr14-5	chr14	23810609	23810779	+	26.2	0.788	promoter-TSS (NM_004581)	promoter-TSS (NM_004581)	-51	NM_182836	5875	Hs.377992	NM_004581	ENSG00000100949	RABGGTA	PTAR3	Rab geranylgeranyltransferase, alpha subunit
chr14-50	chr14	75197247	75197417	+	8.3	0.714	promoter-TSS (NM_007176)	promoter-TSS (NM_007176)	28	NM_015072	23093	Hs.709609	NM_015072	ENSG00000119685	TTLL5	KIAA0998|STAMP	tubulin tyrosine ligase-like family, member 5
chr14-6	chr14	96038315	96038485	+	25.8	0.909	promoter-TSS (NM_001252007)	promoter-TSS (NM_001252007)	-66	NM_001252007	10914	Hs.657140	NM_001252006	ENSG00000090060	PAPOLA	PAP	poly(A) polymerase alpha
chr14-7	chr14	80706437	80706607	+	25.3	0.744	Intergenic	L1P4a|LINE|L1	32409	NR_003021	677845	Hs.693251	NR_003021		SNORA79	ACA65	small nucleolar RNA, H/ACA box 79
chr14-8	chr14	50776536	50776706	+	24.9	0.768	promoter-TSS (NM_030755)	promoter-TSS (NM_030755)	-15	NM_030755	81542	Hs.125221	NM_030755	ENSG00000139921	TMX1	PDIA11|TMX|TXNDC|TXNDC1	thioredoxin-related transmembrane protein 1
chr14-9	chr14	38653130	38653300	+	24.4	0.885	promoter-TSS (NM_003616)	promoter-TSS (NM_003616)	-24	NM_001009182	8487	Hs.652307	NM_001009182	ENSG00000092208	GEMIN2	SIP1|SIP1-delta	gem (nuclear organelle) associated protein 2
chr15-1	chr15	98959881	98960051	+	30.9	0.813	promoter-TSS (NM_024708)	promoter-TSS (NM_024708)	2	NM_001040616	55180	Hs.105633	NM_001040616	ENSG00000140471	LINS	LINS1|WINS1	lines homolog (Drosophila)
chr15-10	chr15	46957505	46957675	+	14.3	0.741	promoter-TSS (NM_014335)	promoter-TSS (NM_014335)	8	NM_014335	23741	Hs.255973	NM_014335	ENSG00000255302	EID1	C15orf3|CRI1|EID-1|IRO45620|PTD014|RBP21	EP300 interacting inhibitor of differentiation 1
chr15-11	chr15	42743119	42743289	+	13.8	0.773	promoter-TSS (NM_025137)	promoter-TSS (NM_025137)	-36	NM_025137	80208	Hs.683876	NM_001160227	ENSG00000104133	SPG11	KIAA1840	spastic paraplegia 11 (autosomal recessive)
chr15-12	chr15	82602706	82602876	+	13.4	0.778	Intergenic	Intergenic	27949	NR_033787	440299	Hs.454641	NR_033787		DNM1P41	DNM1DN11-6|DNM1DN11.6|DNM1DN11@	DNM1 pseudogene 41
chr15-13	chr15	38673638	38673808	+	12.9	0.75	promoter-TSS (NM_144508)	promoter-TSS (NM_144508)	-16	NM_170589	57082	Hs.181855	NM_144508	ENSG00000137812	CASC5	AF15Q14|CT29|D40|KNL1|PPP1R55|hKNL-1|hSpc105	cancer susceptibility candidate 5
chr15-14	chr15	48766365	48766535	+	12.4	0.762	promoter-TSS (NM_017672)	promoter-TSS (NM_017672)	-146	NM_017672	54822	Hs.512894	NM_017672	ENSG00000092439	TRPM7	CHAK|CHAK1|LTRPC7|TRP-PLIK	transient receptor potential cation channel, subfamily M, member 7
chr15-15	chr15	23878564	23878734	+	12	0.879	Intergenic	CpG	-33404	NR_038851	503519	Hs.371380	NR_038851		LOC503519	-	uncharacterized LOC503519
chr15-16	chr15	53276525	53276695	+	12	0.791	promoter-TSS (NM_016304)	promoter-TSS (NM_016304)	-87	NM_016304	51187	Hs.274772	NM_016304	ENSG00000137876	RSL24D1	C15orf15|HRP-L30-iso|L30|RLP24|RPL24|RPL24L|TVAS3	ribosomal L24 domain containing 1
chr15-17	chr15	41000437	41000607	+	11.5	0.737	promoter-TSS (NM_173500)	promoter-TSS (NM_173500)	-223	NM_173500	146057	Hs.727864	NM_173500	ENSG00000128881	TTBK2	SCA11|TTBK	tau tubulin kinase 2
chr15-18	chr15	97923559	97923729	+	11.5	0.771	promoter-TSS (NM_005587)	promoter-TSS (NM_005587)	-12	NM_005587	4205	Hs.268675	NM_001130926	ENSG00000068305	MEF2A	ADCAD1|RSRFC4|RSRFC9|mef2	myocyte enhancer factor 2A
chr15-19	chr15	70197592	70197762	+	11.1	0.684	promoter-TSS (NM_006901)	promoter-TSS (NM_006901)	-8	NM_001172111	123228	Hs.513002	NM_001166340	ENSG00000166192	SENP8	DEN1|NEDP1|PRSC2	SUMO/sentrin specific peptidase family member 8
chr15-2	chr15	48434869	48435039	+	18	0.61	promoter-TSS (NM_016655)	promoter-TSS (NM_016655)	-57	NM_005254	2553	Hs.654350	NM_002041	ENSG00000104064	GABPB1	BABPB2|E4TF1|E4TF1-47|E4TF1-53|E4TF1B|GABPB|GABPB2|NRF2B1|NRF2B2	GA binding protein transcription factor, beta subunit 1
chr15-20	chr15	62782571	62782741	+	10.6	0.893	promoter-TSS (NM_002537)	promoter-TSS (NM_002537)	-141	NM_002537	4947	Hs.74563	NM_002537	ENSG00000180304	OAZ2	AZ2	ornithine decarboxylase antizyme 2
chr15-22	chr15	40574991	40575161	+	9.7	0.688	5' UTR (NM_130798, exon 1 of 7)	5' UTR (NM_130798, exon 1 of 7)	280	NM_130798	8773	Hs.728237	NM_003825	ENSG00000092531	SNAP23	HsT17016|SNAP-23|SNAP23A|SNAP23B	synaptosomal-associated protein, 23kDa
chr15-26	chr15	48143728	48143898	+	9.2	0.778	intron (NM_024837, intron 3 of 27)	intron (NM_024837, intron 3 of 27)	54898	NM_024837	79895	Hs.511311	NM_024837	ENSG00000104043	ATP8B4	ATPIM	ATPase, class I, type 8B, member 4
chr15-27	chr15	48272521	48272691	+	9.2	0.765	intron (NM_003645, intron 1 of 9)	L2|LINE|L2	10921	NM_003645	11001	Hs.11729	NM_001159629	ENSG00000140284	SLC27A2	ACSVL1|FACVL1|FATP2|HsT17226|VLACS|VLCS|hFACVL1	solute carrier family 27 (fatty acid transporter), member 2
chr15-3	chr15	49909011	49909181	+	17	0.717	promoter-TSS (NM_014547)	promoter-TSS (NM_014547)	-21	NM_014547	29766	Hs.4998	NM_014547	ENSG00000138594	TMOD3	UTMOD	tropomodulin 3 (ubiquitous)
chr15-30	chr15	72850449	72850619	+	8.7	0.84	Intergenic	Intergenic	-10944	NM_004383	1445	Hs.77793	NM_001127190	ENSG00000103653	CSK	-	c-src tyrosine kinase
chr15-4	chr15	81471350	81471520	+	16.1	0.714	promoter-TSS (NM_144597)	promoter-TSS (NM_144597)	-38	NM_001160113	123207	Hs.352541	NM_001160113	ENSG00000169609	C15orf40	-	chromosome 15 open reading frame 40
chr15-5	chr15	76619757	76619927	+	15.7	0.8	promoter-TSS (NM_001102668)	promoter-TSS (NM_001102668)	40	NM_002789	5685	Hs.251531	NM_001102667	ENSG00000041357	PSMA4	HC9|HsT17706|PSC9	proteasome (prosome, macropain) subunit, alpha type, 4
chr15-6	chr15	43481722	43481892	+	15.2	0.826	promoter-TSS (NR_027635)	promoter-TSS (NR_027635)	-4	NM_024063	79029	Hs.369657	NM_024063	ENSG00000171763	SPATA5L1	-	spermatogenesis associated 5-like 1
chr15-7	chr15	67542234	67542404	+	15.2	0.698	Intergenic	Intergenic	10106	NM_001003	6176	Hs.356502	NM_001003	ENSG00000137818	RPLP1	LP1|P1|RPP1	ribosomal protein, large, P1
chr15-8	chr15	70352034	70352204	+	14.7	0.692	Intergenic	CpG	-1437	NM_020214	56965	Hs.270244	NM_020214	ENSG00000137817	PARP6	pART17	poly (ADP-ribose) polymerase family, member 6
chr15-9	chr15	72986217	72986387	+	14.7	0.66	5' UTR (NM_020447, exon 1 of 5)	5' UTR (NM_020447, exon 1 of 5)	213	NM_020447	57184	Hs.367690	NM_020447	ENSG00000178761	C15orf17	-	chromosome 15 open reading frame 17
chr16-1	chr16	29734819	29734989	+	43.7	0.793	promoter-TSS (NM_024516)	promoter-TSS (NM_024516)	-125	NM_024516	79447	Hs.702841	NM_024516	ENSG00000185928	C16orf53	GAS|PA1	chromosome 16 open reading frame 53
chr16-10	chr16	74024820	74024990	+	22.6	0.667	promoter-TSS (NM_006324)	promoter-TSS (NM_006324)	-17	NM_006324	10428	Hs.461361	NM_006324	ENSG00000153774	CFDP1	BCNT|BUCENTAUR|CENP-29|CP27|SWC5|Yeti|p97	craniofacial development protein 1
chr16-101	chr16	83291011	83291181	+	8.7	0.875	promoter-TSS (NM_005153)	promoter-TSS (NM_005153)	40	NM_005153	9100	Hs.136778	NM_005153	ENSG00000103194	USP10	UBPO	ubiquitin specific peptidase 10
chr16-107	chr16	33843532	33843702	+	8.3	0.697	Intergenic	(TG)n|Simple_repeat|Simple_repeat	26387	NR_038368	649159	Hs.532675	NM_001040069		LINC00273	NCRNA00273|TOP	long intergenic non-protein coding RNA 273
chr16-12	chr16	68346373	68346543	+	21.2	0.811	promoter-TSS (NM_014062)	promoter-TSS (NM_014062)	-128	NM_014062	28987	Hs.271695	NM_014062	ENSG00000141101	NOB1	ART-4|MST158|NOB1P|PSMD8BP1	NIN1/RPN12 binding protein 1 homolog (S. cerevisiae)
chr16-120	chr16	79132295	79132465	+	8.3	0.75	promoter-TSS (NM_130897)	promoter-TSS (NM_130897)	25	NM_130897	83657	Hs.98849	NM_130897	ENSG00000168589	DYNLRB2	DNCL2B|DNLC2B|ROBLD2	dynein, light chain, roadblock-type 2
chr16-13	chr16	85146376	85146546	+	21.2	0.8	promoter-TSS (NM_022764)	promoter-TSS (NM_022764)	34	NR_026674	146512	Hs.97422	NM_153017		FLJ30679	-	uncharacterized protein FLJ30679
chr16-15	chr16	128657	128827	+	19.8	0.783	promoter-TSS (NM_001243248)	promoter-TSS (NM_001243248)	-45	NM_001243249	8131	Hs.19699	NM_001039476	ENSG00000103148	NPRL3	C16orf35|CGTHBA|HS-40|MARE|NPR3|RMD11	nitrogen permease regulator-like 3 (S. cerevisiae)
chr16-16	chr16	31378696	31378866	+	19.3	0.797	exon (NM_024742, exon 1 of 4)	exon (NM_024742, exon 1 of 4)	963	NM_024742	79798	Hs.121915	NM_001105247	ENSG00000140691	ARMC5	-	armadillo repeat containing 5
chr16-17	chr16	33870286	33870456	+	19.3	0.819	promoter-TSS (NR_038368)	promoter-TSS (NR_038368)	-367	NR_038368	649159	Hs.532675	NM_001040069		LINC00273	NCRNA00273|TOP	long intergenic non-protein coding RNA 273
chr16-19	chr16	23560092	23560262	+	18.4	0.878	promoter-TSS (NM_001199743)	promoter-TSS (NM_001199743)	2	NM_024675	79728	Hs.444664	NM_024675	ENSG00000083093	PALB2	FANCN|PNCA3	partner and localizer of BRCA2
chr16-2	chr16	27122612	27122782	+	38.7	0.682	promoter-TSS (NM_001145348)	promoter-TSS (NM_001145348)	-100	NM_001145348	79831	Hs.145717	NM_001145348	ENSG00000155666	JMJD5	-	jumonji domain containing 5
chr16-20	chr16	33860632	33860802	+	18	0.75	Intergenic	AluSx|SINE|Alu	9287	NR_038368	649159	Hs.532675	NM_001040069		LINC00273	NCRNA00273|TOP	long intergenic non-protein coding RNA 273
chr16-21	chr16	2330931	2331101	+	17.5	0.63	promoter-TSS (NR_003574)	promoter-TSS (NR_003574)	92	NR_003574	650655	Hs.376281	NR_003574		ABCA17P	ABCA17	ATP-binding cassette, sub-family A (ABC1), member 17, pseudogene
chr16-22	chr16	27468632	27468802	+	17.5	0.846	promoter-TSS (NM_001520)	promoter-TSS (NM_001520)	35	NM_001520	2975	Hs.371718	NM_001520	ENSG00000077235	GTF3C1	TFIIIC|TFIIIC220|TFIIICalpha	general transcription factor IIIC, polypeptide 1, alpha 220kDa
chr16-23	chr16	33858499	33858669	+	17.5	0.918	Intergenic	AluJb|SINE|Alu	11420	NR_038368	649159	Hs.532675	NM_001040069		LINC00273	NCRNA00273|TOP	long intergenic non-protein coding RNA 273
chr16-24	chr16	88566389	88566559	+	17.5	0.672	promoter-TSS (NR_003228)	promoter-TSS (NR_003228)	-15	NR_003227	172	Hs.534773	NM_001031805		AFG3L1P	AFG3|AFG3L1	AFG3 ATPase family gene 3-like 1 (S. cerevisiae), pseudogene
chr16-25	chr16	2195622	2195792	+	16.6	0.804	promoter-TSS (NM_001199174)	promoter-TSS (NM_001199174)	-26	NM_001199174	64223	Hs.29203	NM_001199173	ENSG00000167965	MLST8	GBL|GbetaL|LST8|POP3|WAT1	MTOR associated protein, LST8 homolog (S. cerevisiae)
chr16-28	chr16	74239076	74239246	+	16.1	0.732	promoter-TSS (NM_018975)	promoter-TSS (NM_018975)	25	NM_018975	54386	Hs.301419	NM_018975	ENSG00000166848	TERF2IP	DRIP5|RAP1	telomeric repeat binding factor 2, interacting protein
chr16-29	chr16	76690924	76691094	+	15.7	0.617	5' UTR (NM_016373, exon 1 of 9)	5' UTR (NM_016373, exon 1 of 9)	181	NM_130791	51741	Hs.461453	NM_016373	ENSG00000186153	WWOX	D16S432E|FOR|FRA16D|HHCMA56|PRO0128|SDR41C1|WOX1	WW domain containing oxidoreductase
chr16-3	chr16	70156306	70156476	+	33.2	0.772	Intergenic	Intergenic	12108	NM_000353	6898	Hs.161640	NM_000353	ENSG00000198650	TAT	-	tyrosine aminotransferase
chr16-30	chr16	85983180	85983350	+	15.7	0.872	promoter-TSS (NM_022818)	promoter-TSS (NM_022818)	-37	NM_022818	81631	Hs.356061	NM_022818	ENSG00000140941	MAP1LC3B	ATG8F|LC3B|MAP1A/1BLC3	microtubule-associated protein 1 light chain 3 beta
chr16-32	chr16	66433318	66433488	+	15.2	0.732	promoter-TSS (NM_020457)	promoter-TSS (NM_020457)	-311	NM_020457	57215	Hs.632200	NM_020457	ENSG00000168286	THAP11	CTG-B43a|CTG-B45d|RONIN	THAP domain containing 11
chr16-33	chr16	15889918	15890088	+	14.7	0.759	promoter-TSS (NM_144600)	promoter-TSS (NM_144600)	-55	NM_144600	123811	Hs.514179	NM_144600	ENSG00000133393	FOPNL	C16orf63|FOR20|PHSECRG2	FGFR1OP N-terminal like
chr16-34	chr16	29709332	29709502	+	14.7	0.841	Intergenic	CpG	12355	NM_152338	653808	Hs.632195	NM_152338	ENSG00000174992	ZG16	JCLN|JCLN1|ZG16A	zymogen granule protein 16 homolog (rat)
chr16-35	chr16	29892363	29892533	+	14.7	0.769	promoter-TSS (NM_016151)	promoter-TSS (NM_016151)	-241	NM_001252043	9344	Hs.291623	NM_001252043	ENSG00000149930	TAOK2	MAP3K17|PSK|PSK1|PSK1-BETA|TAO1|TAO2	TAO kinase 2
chr16-38	chr16	66251737	66251907	+	14.7	0.826	promoter-TSS (NM_016948)	promoter-TSS (NM_016948)	397	NM_001082486	65057	Hs.78019	NM_001082486	ENSG00000102977	ACD	PIP1|PTOP|TINT1|TPP1	adrenocortical dysplasia homolog (mouse)
chr16-41	chr16	3390951	3391121	+	13.8	0.868	promoter-TSS (NM_017810)	promoter-TSS (NM_017810)	-10	NM_017810	54925	Hs.592078	NM_017810	ENSG00000140987	ZNF434	-	zinc finger protein 434
chr16-42	chr16	3601488	3601658	+	13.8	0.757	promoter-TSS (NM_032444)	promoter-TSS (NM_032444)	13	NM_032444	84464	Hs.143681	NM_032444	ENSG00000188827	SLX4	BTBD12|FANCP|MUS312	SLX4 structure-specific endonuclease subunit homolog (S. cerevisiae)
chr16-43	chr16	11852879	11853049	+	13.8	0.702	promoter-TSS (NM_015659)	promoter-TSS (NM_015659)	-21	NM_015659	26156	Hs.401842	NM_015659	ENSG00000171490	RSL1D1	CSIG|PBK1|UTP30	ribosomal L1 domain containing 1
chr16-5	chr16	86542217	86542387	+	26.7	0.66	promoter-TSS (NM_017869)	promoter-TSS (NM_017869)	-237	NM_001173541	54971	Hs.461705	NM_001173539	ENSG00000172530	BANP	BEND1|SMAR1|SMARBP1	BTG3 associated nuclear protein
chr16-50	chr16	30336618	30336788	+	12.9	0.868	exon (NM_001142305, exon 3 of 3)	exon (NM_001142305, exon 3 of 3)	10467	NM_016643	51333	Hs.148584	NM_001142305	ENSG00000179965	ZNF771	DSC43	zinc finger protein 771
chr16-54	chr16	73845874	73846044	+	12.9	0.875	intron (NM_001170720, intron 1 of 7)	(CA)n|Simple_repeat|Simple_repeat	-2932	NM_001170717	9564	Hs.479747	NM_001170714	ENSG00000050820	BCAR1	CAS|CAS1|CASS1|CRKAS|P130Cas	breast cancer anti-estrogen resistance 1
chr16-55	chr16	88102190	88102360	+	12.9	0.857	promoter-TSS (NM_003119)	promoter-TSS (NM_003119)	-31	NM_003119	6687	Hs.185597	NM_003119	ENSG00000197912	SPG7	CAR|CMAR|PGN|SPG5C	spastic paraplegia 7 (pure and complicated autosomal recessive)
chr16-56	chr16	4173978	4174148	+	12.4	0.912	Intergenic	CpG	58019	NM_001098814	6345	Hs.10041	NM_001098814	ENSG00000185739	SRL	-	sarcalumenin
chr16-57	chr16	8622876	8623046	+	12.4	0.574	promoter-TSS (NM_024109)	promoter-TSS (NM_024109)	-67	NM_024109	79091	Hs.306380	NM_024109	ENSG00000067365	METTL22	C16orf68	methyltransferase like 22
chr16-58	chr16	10745040	10745210	+	12.4	0.763	promoter-TSS (NM_002484)	promoter-TSS (NM_002484)	-74	NM_002484	4682	Hs.81469	NM_002484	ENSG00000103274	NUBP1	NBP|NBP1	nucleotide binding protein 1
chr16-59	chr16	11304941	11305111	+	12.4	0.85	Intergenic	MER50|LTR|ERV1	-22333	NM_002761	5619	Hs.2909	NM_002761	ENSG00000175646	PRM1	CT94.1|P1	protamine 1
chr16-6	chr16	4415583	4415753	+	25.8	0.685	promoter-TSS (NM_005147)	promoter-TSS (NM_005147)	-139	NM_001135110	9093	Hs.688238	NM_001135110	ENSG00000103423	DNAJA3	HCA57|TID1|hTID-1	DnaJ (Hsp40) homolog, subfamily A, member 3
chr16-60	chr16	33857757	33857927	+	12.4	0.768	Intergenic	MER89|LTR|ERV1	12162	NR_038368	649159	Hs.532675	NM_001040069		LINC00273	NCRNA00273|TOP	long intergenic non-protein coding RNA 273
chr16-62	chr16	731003	731173	+	12	0.818	promoter-TSS (NM_022493)	promoter-TSS (NM_022493)	-90	NM_022493	64428	Hs.513247	NM_022493	ENSG00000103245	NARFL	HPRN|IOP1|LET1L|PRN	nuclear prelamin A recognition factor-like
chr16-65	chr16	57221425	57221595	+	12	0.811	promoter-TSS (NM_206999)	promoter-TSS (NM_206999)	-259	NM_016284	23019	Hs.460923	NM_016284	ENSG00000125107	CNOT1	CDC39|NOT1|NOT1H	CCR4-NOT transcription complex, subunit 1
chr16-66	chr16	65143846	65144016	+	12	0.727	promoter-TSS (NM_016326)	promoter-TSS (NM_016326)	-36	NM_181640	51192	Hs.698621	NM_001040138	ENSG00000217555	CKLF	C32|CKLF1|CKLF2|CKLF3|CKLF4|UCK-1	chemokine-like factor
chr16-67	chr16	74108712	74108882	+	12	0.714	Intergenic	CpG	17772	NM_024533	23563	Hs.710689	NM_024533	ENSG00000135702	CHST5	I-GlcNAc-6-ST|I-GlcNAc6ST|glcNAc6ST-3|gn6st-3|hIGn6ST	carbohydrate (N-acetylglucosamine 6-O) sulfotransferase 5
chr16-69	chr16	3254446	3254616	+	11.1	0.848	5' UTR (NR_033904, exon 1 of 2)	5' UTR (NR_033904, exon 1 of 2)	762	NR_033904	283876	Hs.592092	NR_033904		FLJ39639	-	uncharacterized protein FLJ39639
chr16-7	chr16	30953085	30953255	+	24.9	0.734	intron (NM_004604, intron 3 of 10)	intron (NM_004604, intron 3 of 10)	766	NM_004604	6810	Hs.83734	NM_004604	ENSG00000103496	STX4	STX4A|p35-2	syntaxin 4
chr16-70	chr16	11744392	11744562	+	11.1	0.8	promoter-TSS (NM_015914)	promoter-TSS (NM_015914)	-328	NM_015914	51061	Hs.313847	NM_015914	ENSG00000153066	TXNDC11	EFP1	thioredoxin domain containing 11
chr16-71	chr16	87397500	87397670	+	11.1	0.767	promoter-TSS (NM_030928)	promoter-TSS (NM_030928)	-102	NM_030928	81620	Hs.122908	NM_030928	ENSG00000167513	CDT1	DUP|RIS2	chromatin licensing and DNA replication factor 1
chr16-72	chr16	4341255	4341425	+	10.6	0.806	promoter-TSS (NM_016069)	promoter-TSS (NM_016069)	34	NM_016069	51025		NM_016069	ENSG00000217930	PAM16	MAGMAS|TIM16|TIMM16	presequence translocase-associated motor 16 homolog (S. cerevisiae)
chr16-73	chr16	28743024	28743194	+	10.6	0.812	intron (NM_148414, intron 1 of 23)	CpG	1194	NM_148415	11273	Hs.460499	NM_007245	ENSG00000168488	ATXN2L	A2D|A2LG|A2LP|A2RP	ataxin 2-like
chr16-74	chr16	29914411	29914581	+	10.6	0.765	promoter-TSS (NM_173618)	promoter-TSS (NM_173618)	422	NM_003609	8479	Hs.592046	NM_001197323	ENSG00000149929	HIRIP3	-	HIRA interacting protein 3
chr16-75	chr16	14072214	14072384	+	10.1	0.585	promoter-TSS (NM_014048)	promoter-TSS (NM_014048)	-398	NM_014048	57496	Hs.49143	NM_014048	ENSG00000186260	MKL2	MRTF-B|NPD001	MKL/myocardin-like 2
chr16-78	chr16	52094965	52095135	+	10.1	0.857	promoter-TSS (NM_022476)	promoter-TSS (NM_022476)	-379	NM_022476	64400	Hs.380897	NM_001012398	ENSG00000166971	AKTIP	FT1|FTS	AKT interacting protein
chr16-79	chr16	70202629	70202799	+	10.1	0.8	Intergenic	Intergenic	-14857	NM_052858	91862	Hs.513706	NM_001017967	ENSG00000140832	MARVELD3	MARVD3|MRVLDC3	MARVEL domain containing 3
chr16-80	chr16	74055820	74055990	+	10.1	0.667	exon (NM_145254, exon 1 of 3)	exon (NM_145254, exon 1 of 3)	180	NM_145254	124491	Hs.487510	NM_145254	ENSG00000166822	TMEM170A	TMEM170	transmembrane protein 170A
chr16-81	chr16	76313890	76314060	+	10.1	0.781	promoter-TSS (NM_001105663)	promoter-TSS (NM_001105663)	85	NM_001243657	283927	Hs.282665	NM_001105663	ENSG00000140876	NUDT7	-	nudix (nucleoside diphosphate linked moiety X)-type motif 7
chr16-82	chr16	29844975	29845145	+	9.7	0.778	promoter-TSS (NM_178863)	promoter-TSS (NM_178863)	-14	NM_178863	253980	Hs.534590	NM_178863	ENSG00000174943	KCTD13	PDIP1|POLDIP1|hBACURD1	potassium channel tetramerisation domain containing 13
chr16-83	chr16	30453790	30453960	+	9.7	0.722	promoter-TSS (NM_023931)	promoter-TSS (NM_023931)	-180	NM_023931	65988	Hs.592032	NM_023931	ENSG00000169955	ZNF747	-	zinc finger protein 747
chr16-95	chr16	66310792	66310962	+	8.7	0.758	promoter-TSS (NM_030819)	promoter-TSS (NM_030819)	-103	NR_027398	81577	Hs.307084	NM_001243650	ENSG00000141098	GFOD2	-	glucose-fructose oxidoreductase domain containing 2
chr16-96	chr16	69415183	69415353	+	8.7	0.63	intron (NM_032821, intron 83 of 85)	L1MEc|LINE|L1	-22706	NM_018052	55697	Hs.445061	NM_018052	ENSG00000103043	VAC14	ArPIKfyve|TAX1BP2|TRX	Vac14 homolog (S. cerevisiae)
chr17-1	chr17	55325037	55325207	+	152	0.865	promoter-TSS (NM_001193613)	promoter-TSS (NM_001193613)	-34	NM_001193613	51174	Hs.463638	NM_001193609	ENSG00000108423	TUBD1	TUBD	tubulin, delta 1
chr17-10	chr17	38755758	38755928	+	40.1	0.529	Intergenic	MER33|DNA|MER1_type	36423	NM_145041	113277	Hs.536474	NM_145041	ENSG00000184988	TMEM106A	-	transmembrane protein 106A
chr17-100	chr17	57543214	57543384	+	31.3	0.612	Intergenic	Intergenic	-45874	NM_005121	9969	Hs.282678	NM_005121	ENSG00000108510	MED13	ARC250|DRIP250|HSPC221|THRAP1|TRAP240	mediator complex subunit 13
chr17-1002	chr17	43263924	43264094	+	15.7	0.796	promoter-TSS (NM_148887)	promoter-TSS (NM_148887)	17	NM_033413	90506	Hs.130767	NM_033413	ENSG00000141294	LRRC46	-	leucine rich repeat containing 46
chr17-1008	chr17	54246216	54246386	+	15.7	0.698	intron (NM_014906, intron 1 of 6)	intron (NM_014906, intron 1 of 6)	58070	NM_014906	22843	Hs.245044	NM_014906	ENSG00000175175	PPM1E	CaMKP-N|POPX1|PP2CH	protein phosphatase, Mg2+/Mn2+ dependent, 1E
chr17-101	chr17	58396766	58396936	+	31.3	0.578	intron (NR_036146, intron 3 of 3)	intron (NR_036146, intron 3 of 3)	-43779	NM_025185	26115	Hs.410889	NM_015623	ENSG00000170921	TANC2	ROLSA|rols	tetratricopeptide repeat, ankyrin repeat and coiled-coil containing 2
chr17-1013	chr17	55438216	55438386	+	15.7	0.683	intron (NR_002924, intron 3 of 11)	intron (NR_002924, intron 3 of 11)	12817	NR_002924	653645	Hs.600085	NR_002924		TBC1D3P1-DHX40P1	DHX40P|DHX40P1|TBC1D3P1	TBC1D3P1-DHX40P1 readthrough (non-protein coding)
chr17-1058	chr17	54025676	54025846	+	15.2	0.68	intron (NM_198393, intron 15 of 32)	intron (NM_198393, intron 15 of 32)	-49029	NM_001038704	284083	Hs.646574	NM_001038704	ENSG00000181013	C17orf47	-	chromosome 17 open reading frame 47
chr17-1089	chr17	56233760	56233930	+	15.2	0.533	intron (NM_001099432, intron 6 of 24)	HAL1|LINE|L1	123891	NM_001099432	54828	Hs.655028	NM_001099432	ENSG00000141376	BCAS3	GAOB1|MAAB	breast carcinoma amplified sequence 3
chr17-110	chr17	57563096	57563266	+	30.9	0.735	Intergenic	Intergenic	-65756	NM_005121	9969	Hs.282678	NM_005121	ENSG00000108510	MED13	ARC250|DRIP250|HSPC221|THRAP1|TRAP240	mediator complex subunit 13
chr17-111	chr17	56179692	56179862	+	30.4	0.695	intron (NM_001099432, intron 6 of 24)	intron (NM_001099432, intron 6 of 24)	69823	NM_001099432	54828	Hs.655028	NM_001099432	ENSG00000141376	BCAS3	GAOB1|MAAB	breast carcinoma amplified sequence 3
chr17-1112	chr17	42604247	42604417	+	14.7	0.95	exon (NM_001114091, exon 3 of 19)	exon (NM_001114091, exon 3 of 19)	17332	NM_001114091	996	Hs.463295	NM_001114091	ENSG00000004897	CDC27	ANAPC3|APC3|CDC27Hs|D0S1430E|D17S978E|HNUC|NUC2	cell division cycle 27 homolog (S. cerevisiae)
chr17-1117	chr17	54317885	54318055	+	14.7	0.61	intron (NM_014906, intron 1 of 6)	HAL1|LINE|L1	129739	NM_014906	22843	Hs.245044	NM_014906	ENSG00000175175	PPM1E	CaMKP-N|POPX1|PP2CH	protein phosphatase, Mg2+/Mn2+ dependent, 1E
chr17-1118	chr17	54365153	54365323	+	14.7	0.648	intron (NM_014906, intron 1 of 6)	MER7A|DNA|MER2_type	173810	NM_015294	4591	Hs.579079	NM_001005207	ENSG00000108395	TRIM37	MUL|POB1|TEF3	tripartite motif containing 37
chr17-1126	chr17	55332123	55332293	+	14.7	0.627	intron (NM_003161, intron 1 of 14)	AluJo|SINE|Alu	6983	NM_003161	6198	Hs.463642	NM_003161	ENSG00000108443	RPS6KB1	PS6K|S6K|S6K1|STK14A|p70(S6K)-alpha|p70-S6K|p70-alpha	ribosomal protein S6 kinase, 70kDa, polypeptide 1
chr17-1146	chr17	55979605	55979775	+	14.7	0.639	Intergenic	L1ME2|LINE|L1	-21328	NM_006380	10513	Hs.84084	NM_006380	ENSG00000062725	APPBP2	HS.84084|PAT1	amyloid beta precursor protein (cytoplasmic tail) binding protein 2
chr17-1184	chr17	54335251	54335421	+	14.3	0.642	intron (NM_014906, intron 1 of 6)	intron (NM_014906, intron 1 of 6)	147105	NM_014906	22843	Hs.245044	NM_014906	ENSG00000175175	PPM1E	CaMKP-N|POPX1|PP2CH	protein phosphatase, Mg2+/Mn2+ dependent, 1E
chr17-1202	chr17	55777387	55777557	+	14.3	0.714	intron (NM_032582, intron 2 of 33)	intron (NM_032582, intron 2 of 33)	46896	NM_032582	84669		NM_032582	ENSG00000170832	USP32	NY-REN-60|USP10	ubiquitin specific peptidase 32
chr17-1239	chr17	8279617	8279787	+	13.8	0.66	promoter-TSS (NM_001025579)	promoter-TSS (NM_001025579)	-202	NM_001025579	81565	Hs.372123	NM_001025579	ENSG00000166579	NDEL1	EOPA|MITAP1|NUDEL	nudE nuclear distribution gene E homolog (A. nidulans)-like 1
chr17-1245	chr17	54161237	54161407	+	13.8	0.679	intron (NM_058216, intron 7 of 8)	intron (NM_058216, intron 7 of 8)	-26909	NM_014906	22843	Hs.245044	NM_014906	ENSG00000175175	PPM1E	CaMKP-N|POPX1|PP2CH	protein phosphatase, Mg2+/Mn2+ dependent, 1E
chr17-1246	chr17	54240236	54240406	+	13.8	0.649	intron (NM_014906, intron 1 of 6)	L1M5|LINE|L1	52090	NM_014906	22843	Hs.245044	NM_014906	ENSG00000175175	PPM1E	CaMKP-N|POPX1|PP2CH	protein phosphatase, Mg2+/Mn2+ dependent, 1E
chr17-1247	chr17	54287351	54287521	+	13.8	0.689	intron (NM_014906, intron 1 of 6)	L1MCa|LINE|L1	99205	NM_014906	22843	Hs.245044	NM_014906	ENSG00000175175	PPM1E	CaMKP-N|POPX1|PP2CH	protein phosphatase, Mg2+/Mn2+ dependent, 1E
chr17-125	chr17	59923550	59923720	+	30.4	0.802	promoter-TSS (NM_007215)	promoter-TSS (NM_007215)	11	NM_007215	11232	Hs.437009	NM_007215	ENSG00000256525	POLG2	HP55|MTPOLB|PEOA4|POLB|POLG-BETA|POLGB	polymerase (DNA directed), gamma 2, accessory subunit
chr17-1259	chr17	55541435	55541605	+	13.8	0.971	Intergenic	MIR|SINE|MIR	-6458	NR_027408	653653	Hs.631741	NR_027408		LOC653653	-	adaptor-related protein complex 1, sigma 2 subunit pseudogene
chr17-126	chr17	53439629	53439799	+	29.9	0.68	promoter-TSS (NM_006924)	promoter-TSS (NM_006924)	-8	NM_006924	6426	Hs.68714	NM_001078166	ENSG00000136450	SRSF1	ASF|SF2|SF2p33|SFRS1|SRp30a	serine/arginine-rich splicing factor 1
chr17-127	chr17	54475651	54475821	+	29.9	0.725	intron (NM_001005207, intron 16 of 24)	L1M4b|LINE|L1	63312	NM_015294	4591	Hs.579079	NM_001005207	ENSG00000108395	TRIM37	MUL|POB1|TEF3	tripartite motif containing 37
chr17-128	chr17	55752550	55752720	+	29.9	0.756	intron (NM_032582, intron 2 of 33)	MER6A|DNA|MER2_type	71733	NM_032582	84669		NM_032582	ENSG00000170832	USP32	NY-REN-60|USP10	ubiquitin specific peptidase 32
chr17-1300	chr17	24193892	24194062	+	13.4	0.66	promoter-TSS (NM_001077498)	promoter-TSS (NM_001077498)	-10	NM_018182	55731	Hs.564533	NM_001077498		C17orf63	-	chromosome 17 open reading frame 63
chr17-1301	chr17	35510407	35510577	+	13.4	0.708	promoter-TSS (NM_021724)	promoter-TSS (NM_021724)	7	NM_021724	9572	Hs.592130	NM_021724	ENSG00000126368	NR1D1	EAR1|THRA1|THRAL|ear-1|hRev	nuclear receptor subfamily 1, group D, member 1
chr17-1302	chr17	53993003	53993173	+	13.4	0.647	intron (NM_198393, intron 30 of 32)	L3|LINE|CR1	-16356	NM_001038704	284083	Hs.646574	NM_001038704	ENSG00000181013	C17orf47	-	chromosome 17 open reading frame 47
chr17-1308	chr17	54223055	54223225	+	13.4	0.729	intron (NM_014906, intron 1 of 6)	MLT1H1|LTR|MaLR	34909	NM_014906	22843	Hs.245044	NM_014906	ENSG00000175175	PPM1E	CaMKP-N|POPX1|PP2CH	protein phosphatase, Mg2+/Mn2+ dependent, 1E
chr17-1372	chr17	59205094	59205264	+	13.4	0.755	promoter-TSS (NM_203499)	promoter-TSS (NM_203499)	-120	NM_203499	11325	Hs.702010	NM_007372	ENSG00000198231	DDX42	RHELP|RNAHP|SF3b125	DEAD (Asp-Glu-Ala-Asp) box polypeptide 42
chr17-1377	chr17	43533812	43533982	+	12.9	0.7	promoter-TSS (NM_001127228)	promoter-TSS (NM_001127228)	-15	NM_001127228	10951	Hs.77254	NM_001127228	ENSG00000108468	CBX1	CBX|HP1-BETA|HP1Hs-beta|HP1Hsbeta|M31|MOD1|p25beta	chromobox homolog 1
chr17-1382	chr17	54153188	54153358	+	12.9	0.566	intron (NM_058216, intron 6 of 8)	L2|LINE|L2	28311	NM_002876	5889	Hs.412587	NM_002876	ENSG00000108384	RAD51C	BROVCA3|FANCO|RAD51L2	RAD51 homolog C (S. cerevisiae)
chr17-1385	chr17	54254418	54254588	+	12.9	0.744	intron (NM_014906, intron 1 of 6)	intron (NM_014906, intron 1 of 6)	66272	NM_014906	22843	Hs.245044	NM_014906	ENSG00000175175	PPM1E	CaMKP-N|POPX1|PP2CH	protein phosphatase, Mg2+/Mn2+ dependent, 1E
chr17-1394	chr17	55377872	55378042	+	12.9	0.703	intron (NM_003161, intron 14 of 14)	L2|LINE|L2	18942	NM_016125	51136	Hs.531701	NM_016125	ENSG00000189050	RNFT1	-	ring finger protein, transmembrane 1
chr17-143	chr17	57567915	57568085	+	29.9	0.681	Intergenic	Intergenic	-70575	NM_005121	9969	Hs.282678	NM_005121	ENSG00000108510	MED13	ARC250|DRIP250|HSPC221|THRAP1|TRAP240	mediator complex subunit 13
chr17-1437	chr17	61627412	61627582	+	12.9	0.689	Intergenic	(CA)n|Simple_repeat|Simple_repeat	-8823	NM_001199165	201134	Hs.408676	NM_001037325	ENSG00000154240	CEP112	CCDC46|MACOCO	centrosomal protein 112kDa
chr17-1438	chr17	17680199	17680369	+	12.4	0.778	intron (NM_001005291, intron 1 of 19)	CpG	766	NM_001005291	6720	Hs.592123	NM_001005291	ENSG00000072310	SREBF1	SREBP-1c|SREBP1|bHLHd1	sterol regulatory element binding transcription factor 1
chr17-1439	chr17	18027737	18027907	+	12.4	0.625	5' UTR (NM_017758, exon 1 of 4)	5' UTR (NM_017758, exon 1 of 4)	230	NM_017758	54890		NM_017758	ENSG00000091542	ALKBH5	ABH5|OFOXD|OFOXD1	alkB, alkylation repair homolog 5 (E. coli)
chr17-144	chr17	54652479	54652649	+	29.5	0.767	promoter-TSS (NM_001165994)	promoter-TSS (NM_001165994)	-46	NM_182569	284161	Hs.631744	NM_001165993	ENSG00000153982	GDPD1	GDE4	glycerophosphodiester phosphodiesterase domain containing 1
chr17-1447	chr17	54265514	54265684	+	12.4	0.674	intron (NM_014906, intron 1 of 6)	L1PA16|LINE|L1	77368	NM_014906	22843	Hs.245044	NM_014906	ENSG00000175175	PPM1E	CaMKP-N|POPX1|PP2CH	protein phosphatase, Mg2+/Mn2+ dependent, 1E
chr17-1501	chr17	68739999	68740169	+	12.4	0.829	promoter-TSS (NM_001100622)	promoter-TSS (NM_001100622)	44	NM_001098832	84923	Hs.103555	NM_001098832	ENSG00000133193	FAM104A	-	family with sequence similarity 104, member A
chr17-1502	chr17	4581389	4581559	+	12	0.696	promoter-TSS (NM_001001683)	promoter-TSS (NM_001001683)	2	NM_001001683	400569	Hs.513885	NM_001001683	ENSG00000161920	MED11	-	mediator complex subunit 11
chr17-1503	chr17	9420588	9420758	+	12	0.774	promoter-TSS (NM_001080556)	promoter-TSS (NM_001080556)	4	NM_145054	146845	Hs.232270	NM_001080556	ENSG00000166596	WDR16	WDRPUH	WD repeat domain 16
chr17-1504	chr17	40581463	40581633	+	12	0.857	5' UTR (NM_006460, exon 1 of 1)	5' UTR (NM_006460, exon 1 of 1)	1081	NM_006460	10614	Hs.634944	NM_006460	ENSG00000186834	HEXIM1	CLP1|EDG1|HIS1|MAQ1	hexamethylene bis-acetamide inducible 1
chr17-1505	chr17	40750548	40750718	+	12	0.667	promoter-TSS (NM_003954)	promoter-TSS (NM_003954)	-436	NM_003954	9020	Hs.404183	NM_003954	ENSG00000006062	MAP3K14	FTDCR1B|HS|HSNIK|NIK	mitogen-activated protein kinase kinase kinase 14
chr17-1506	chr17	45110303	45110473	+	12	0.614	5' UTR (NM_003563, exon 1 of 11)	5' UTR (NM_003563, exon 1 of 11)	136	NM_001007229	8405	Hs.463382	NM_001007226	ENSG00000121067	SPOP	TEF2	speckle-type POZ protein
chr17-1514	chr17	54170276	54170446	+	12	0.757	Intergenic	Intergenic	-17870	NM_014906	22843	Hs.245044	NM_014906	ENSG00000175175	PPM1E	CaMKP-N|POPX1|PP2CH	protein phosphatase, Mg2+/Mn2+ dependent, 1E
chr17-152	chr17	57544050	57544220	+	29.5	0.566	Intergenic	Intergenic	-46710	NM_005121	9969	Hs.282678	NM_005121	ENSG00000108510	MED13	ARC250|DRIP250|HSPC221|THRAP1|TRAP240	mediator complex subunit 13
chr17-1547	chr17	55920724	55920894	+	12	0.64	intron (NM_006380, intron 3 of 12)	intron (NM_006380, intron 3 of 12)	37553	NM_006380	10513	Hs.84084	NM_006380	ENSG00000062725	APPBP2	HS.84084|PAT1	amyloid beta precursor protein (cytoplasmic tail) binding protein 2
chr17-1576	chr17	58235205	58235375	+	12	0.707	intron (NM_152598, intron 1 of 10)	L2|LINE|L2	2453	NM_001100875	162333	Hs.665663	NM_001100875	ENSG00000173838	2012-03-10	MARCH-X|RNF190	membrane-associated ring finger (C3HC4) 10
chr17-1577	chr17	59429311	59429481	+	12	0.806	promoter-TSS (NM_001164257)	promoter-TSS (NM_001164257)	-47	NM_001191031	92340	Hs.708161	NR_015354	ENSG00000224383	C17orf72	-	chromosome 17 open reading frame 72
chr17-1578	chr17	76983496	76983666	+	12	0.825	Intergenic	CpG	-4554	NM_001080519	57597	Hs.514580	NM_001080519	ENSG00000171282	BAHCC1	BAHD2	BAH domain and coiled-coil containing 1
chr17-1579	chr17	3573764	3573934	+	11.5	0.871	promoter-TSS (NM_031965)	promoter-TSS (NM_031965)	-97	NM_031965	83903	Hs.534059	NM_031965	ENSG00000177602	GSG2	HASPIN	germ cell associated 2 (haspin)
chr17-1580	chr17	7776089	7776259	+	11.5	0.718	promoter-TSS (NR_030697)	promoter-TSS (NR_030697)	7	NM_001037144	116840	Hs.348012	NM_001037144	ENSG00000170037	CNTROB	LIP8	centrobin, centrosomal BRCA2 interacting protein
chr17-1581	chr17	19222059	19222229	+	11.5	0.842	promoter-TSS (NM_002749)	promoter-TSS (NM_002749)	-56	NM_001243475	27077	Hs.462445	NM_015681	ENSG00000108641	B9D1	B9|EPPB9|MKS9|MKSR1	B9 protein domain 1
chr17-1634	chr17	77412023	77412193	+	11.5	0.674	promoter-TSS (NM_000918)	promoter-TSS (NM_000918)	-275	NM_000918	5034	Hs.464336	NM_000918	ENSG00000185624	P4HB	DSI|ERBA2L|GIT|P4Hbeta|PDI|PDIA1|PHDB|PO4DB|PO4HB|PROHB	prolyl 4-hydroxylase, beta polypeptide
chr17-1635	chr17	3518615	3518785	+	11.1	0.676	promoter-TSS (NM_031298)	promoter-TSS (NM_031298)	22	NM_014604	30851	Hs.12956	NM_001204698	ENSG00000213977	TAX1BP3	TIP-1	Tax1 (human T-cell leukemia virus type I) binding protein 3
chr17-1636	chr17	8000712	8000882	+	11.1	0.861	Intergenic	CpG	-4319	NM_002616	5187	Hs.445534	NM_002616	ENSG00000179094	PER1	PER|RIGUI|hPER	period homolog 1 (Drosophila)
chr17-1637	chr17	37098350	37098520	+	11.1	0.811	promoter-TSS (NM_005801)	promoter-TSS (NM_005801)	-218	NM_005801	10209	Hs.150580	NM_005801	ENSG00000173812	EIF1	A121|EIF-1|EIF1A|ISO1|SUI1	eukaryotic translation initiation factor 1
chr17-1638	chr17	45401247	45401417	+	11.1	0.658	promoter-TSS (NM_138281)	promoter-TSS (NM_138281)	-229	NM_138281	1748	Hs.591167	NM_001934	ENSG00000108813	DLX4	BP1|DLX7|DLX8|DLX9	distal-less homeobox 4
chr17-1698	chr17	4405348	4405518	+	10.6	0.7	promoter-TSS (NM_001105538)	promoter-TSS (NM_001105538)	-3	NM_001105538	10514	Hs.701718	NM_001105538	ENSG00000132382	MYBBP1A	P160|PAP2	MYB binding protein (P160) 1a
chr17-17	chr17	57218246	57218416	+	39.6	0.646	intron (NM_032043, intron 10 of 19)	intron (NM_032043, intron 10 of 19)	77371	NM_032043	83990	Hs.128903	NM_032043	ENSG00000136492	BRIP1	BACH1|FANCJ|OF	BRCA1 interacting protein C-terminal helicase 1
chr17-1700	chr17	44625028	44625198	+	10.6	0.794	Intergenic	CpG	16629	NM_031498	2793	Hs.181781	NM_001198754	ENSG00000167083	GNGT2	G-GAMMA-8|G-GAMMA-C|GNG8|GNG9|GNGT8	guanine nucleotide binding protein (G protein), gamma transducing activity polypeptide 2
chr17-1761	chr17	56475715	56475885	+	10.6	0.828	intron (NM_001099432, intron 20 of 24)	MER6|DNA|MER2_type	-356239	NM_005994	6909	Hs.531085	NM_005994	ENSG00000121068	TBX2	-	T-box 2
chr17-1772	chr17	59172849	59173019	+	10.6	0.743	5' UTR (NM_001003788, exon 1 of 12)	5' UTR (NM_001003788, exon 1 of 12)	128	NM_001165969	92335	Hs.514402	NM_001003786	ENSG00000125695	STRADA	LYK5|NY-BR-96|PMSE|STRAD|Stlk	STE20-related kinase adaptor alpha
chr17-1773	chr17	7731521	7731691	+	10.1	0.815	intron (NM_001005271, intron 1 of 39)	intron (NM_001005271, intron 1 of 39)	-1288	NM_005852	1107	Hs.25601	NM_001005271	ENSG00000170004	CHD3	Mi-2a|Mi2-ALPHA|ZFH	chromodomain helicase DNA binding protein 3
chr17-1774	chr17	16282804	16282974	+	10.1	0.688	promoter-TSS (NR_027161)	promoter-TSS (NR_027161)	-137	NR_045028	125144	Hs.368934	NR_027158		C17orf76-AS1	C17orf45|NCRNA00188|TSAP19	C17orf76 antisense RNA 1 (non-protein coding)
chr17-1776	chr17	45220913	45221083	+	10.1	0.759	promoter-TSS (NM_007067)	promoter-TSS (NM_007067)	18	NM_001199158	11143	Hs.21907	NM_001199155	ENSG00000136504	KAT7	HBO1|HBOA|MYST2	K(lysine) acetyltransferase 7
chr17-1788	chr17	54173793	54173963	+	10.1	0.706	Intergenic	MER1A|DNA|MER1_type	-14353	NM_014906	22843	Hs.245044	NM_014906	ENSG00000175175	PPM1E	CaMKP-N|POPX1|PP2CH	protein phosphatase, Mg2+/Mn2+ dependent, 1E
chr17-183	chr17	56643404	56643574	+	28.1	0.543	intron (NM_001099432, intron 23 of 24)	intron (NM_001099432, intron 23 of 24)	-188550	NM_005994	6909	Hs.531085	NM_005994	ENSG00000121068	TBX2	-	T-box 2
chr17-1832	chr17	56637613	56637783	+	10.1	0.645	intron (NM_001099432, intron 23 of 24)	intron (NM_001099432, intron 23 of 24)	-194341	NM_005994	6909	Hs.531085	NM_005994	ENSG00000121068	TBX2	-	T-box 2
chr17-1842	chr17	53651479	53651649	+	9.7	0.676	exon (NM_017777, exon 1 of 18)	exon (NM_017777, exon 1 of 18)	101	NM_017777	54903	Hs.408843	NM_001165927	ENSG00000011143	MKS1	BBS13|MES|MKS|POC12	Meckel syndrome, type 1
chr17-1910	chr17	58018718	58018888	+	9.7	0.767	intron (NM_001112707, intron 15 of 20)	intron (NM_001112707, intron 15 of 20)	-39691	NM_006039	9902	Hs.7835	NM_006039	ENSG00000011028	MRC2	CD280|CLEC13E|ENDO180|UPARAP	mannose receptor, C type 2
chr17-1911	chr17	63446507	63446677	+	9.7	0.75	Intergenic	CpG	-15718	NM_002266	3838	Hs.594238	NM_002266	ENSG00000182481	KPNA2	IPOA1|QIP2|RCH1|SRP1alpha	karyopherin alpha 2 (RAG cohort 1, importin alpha 1)
chr17-1913	chr17	71861803	71861973	+	9.7	0.815	promoter-TSS (NM_002766)	promoter-TSS (NM_002766)	-63	NM_002766	5635	Hs.77498	NM_002766	ENSG00000161542	PRPSAP1	PAP39	phosphoribosyl pyrophosphate synthetase-associated protein 1
chr17-1914	chr17	77280666	77280836	+	9.7	0.857	promoter-TSS (NM_002949)	promoter-TSS (NM_002949)	-54	NM_002949	6182	Hs.109059	NM_002949	ENSG00000183048	MRPL12	5c5-2|L12mt|MRP-L31/34|MRPL7|MRPL7/L12|RPML12	mitochondrial ribosomal protein L12
chr17-1916	chr17	4683198	4683368	+	9.2	0.657	promoter-TSS (NM_015716)	promoter-TSS (NM_015716)	-20	NM_170663	50488	Hs.443417	NM_001024937	ENSG00000141503	MINK1	B55|MAP4K6|MINK|YSK2|ZC3|hMINK|hMINKbeta	misshapen-like kinase 1
chr17-193	chr17	260095	260265	+	27.6	0.659	promoter-TSS (NM_001013672)	promoter-TSS (NM_001013672)	-254	NM_001013672	400566	Hs.499607	NM_001013672	ENSG00000187624	C17orf97	-	chromosome 17 open reading frame 97
chr17-1971	chr17	56331390	56331560	+	9.2	0.724	intron (NM_001099432, intron 10 of 24)	L1M2|LINE|L1	221521	NM_001099432	54828	Hs.655028	NM_001099432	ENSG00000141376	BCAS3	GAOB1|MAAB	breast carcinoma amplified sequence 3
chr17-1981	chr17	19206468	19206638	+	8.7	0.885	promoter-TSS (NM_015681)	promoter-TSS (NM_015681)	86	NM_015681	27077	Hs.462445	NM_015681	ENSG00000108641	B9D1	B9|EPPB9|MKS9|MKSR1	B9 protein domain 1
chr17-1983	chr17	31281865	31282035	+	8.7	0.71	promoter-TSS (NR_027999)	promoter-TSS (NR_027999)	-57	NM_001034836	201299	Hs.194411	NM_001034836	ENSG00000187456	RDM1	RAD52B	RAD52 motif 1
chr17-1985	chr17	44847183	44847353	+	8.7	0.781	promoter-TSS (NM_002634)	promoter-TSS (NM_002634)	-27	NM_002634	5245	Hs.514303	NM_002634	ENSG00000167085	PHB	PHB1	prohibitin
chr17-2	chr17	54538977	54539147	+	111	0.682	promoter-TSS (NM_015294)	promoter-TSS (NM_015294)	-14	NM_001005207	4591	Hs.579079	NM_001005207	ENSG00000108395	TRIM37	MUL|POB1|TEF3	tripartite motif containing 37
chr17-2017	chr17	55366593	55366763	+	8.7	0.704	intron (NM_003161, intron 9 of 14)	intron (NM_003161, intron 9 of 14)	30221	NM_016125	51136	Hs.531701	NM_016125	ENSG00000189050	RNFT1	-	ring finger protein, transmembrane 1
chr17-2050	chr17	70283987	70284157	+	8.7	0.543	promoter-TSS (NM_015654)	promoter-TSS (NM_015654)	-7	NM_015654	26151	Hs.144058	NM_015654	ENSG00000109065	NAT9	EBSP, hNATL	N-acetyltransferase 9 (GCN5-related, putative)
chr17-21	chr17	57048256	57048426	+	38.7	0.63	Intergenic	MER21B|LTR|ERV1	-24996	NM_199290	342538	Hs.591178	NM_199290	ENSG00000253506	NACA2	ANAC|NACAL	nascent polypeptide-associated complex alpha subunit 2
chr17-214	chr17	45109831	45110001	+	27.2	0.674	intron (NM_001007226, intron 1 of 11)	CpG	608	NM_001007229	8405	Hs.463382	NM_001007226	ENSG00000121067	SPOP	TEF2	speckle-type POZ protein
chr17-2157	chr17	75689819	75689989	+	8.3	0.769	promoter-TSS (NM_000152)	promoter-TSS (NM_000152)	-46	NM_001079804	2548	Hs.1437	NM_000152	ENSG00000171298	GAA	LYAG	glucosidase, alpha; acid
chr17-227	chr17	55559467	55559637	+	26.7	0.611	Intergenic	LTR65|LTR|ERV1	-22532	NM_000717	762	Hs.89485	NM_000717	ENSG00000167434	CA4	CAIV|Car4|RP17	carbonic anhydrase IV
chr17-239	chr17	57436668	57436838	+	26.7	0.64	intron (NM_005121, intron 9 of 29)	L2|LINE|L2	60672	NM_005121	9969	Hs.282678	NM_005121	ENSG00000108510	MED13	ARC250|DRIP250|HSPC221|THRAP1|TRAP240	mediator complex subunit 13
chr17-2393	chr17	42613877	42614047	+	6.9	0.913	exon (NM_001114091, exon 2 of 19)	exon (NM_001114091, exon 2 of 19)	7702	NM_001114091	996	Hs.463295	NM_001114091	ENSG00000004897	CDC27	ANAPC3|APC3|CDC27Hs|D0S1430E|D17S978E|HNUC|NUC2	cell division cycle 27 homolog (S. cerevisiae)
chr17-257	chr17	44794792	44794962	+	25.8	0.719	promoter-TSS (NM_001145365)	promoter-TSS (NM_001145365)	-43	NM_014897	22834	Hs.712948	NM_001145365	ENSG00000198740	ZNF652	-	zinc finger protein 652
chr17-26	chr17	57266823	57266993	+	38.2	0.545	intron (NM_032043, intron 6 of 19)	MLT1H|LTR|MaLR	28794	NM_032043	83990	Hs.128903	NM_032043	ENSG00000136492	BRIP1	BACH1|FANCJ|OF	BRCA1 interacting protein C-terminal helicase 1
chr17-276	chr17	63755721	63755891	+	25.8	0.738	promoter-TSS (NM_016627)	promoter-TSS (NM_016627)	66	NM_001033572	51321	Hs.293560	NM_001033569	ENSG00000196704	AMZ2	-	archaelysin family metallopeptidase 2
chr17-280	chr17	56003804	56003974	+	25.3	0.723	Intergenic	Intergenic	-28437	NM_003620	8493	Hs.286073	NM_003620	ENSG00000170836	PPM1D	PP2C-DELTA|WIP1	protein phosphatase, Mg2+/Mn2+ dependent, 1D
chr17-281	chr17	56188419	56188589	+	25.3	0.542	intron (NM_001099432, intron 6 of 24)	MER1B|DNA|MER1_type	78550	NM_001099432	54828	Hs.655028	NM_001099432	ENSG00000141376	BCAS3	GAOB1|MAAB	breast carcinoma amplified sequence 3
chr17-295	chr17	57435108	57435278	+	25.3	0.684	intron (NM_005121, intron 9 of 29)	MER20|DNA|MER1_type	62232	NM_005121	9969	Hs.282678	NM_005121	ENSG00000108510	MED13	ARC250|DRIP250|HSPC221|THRAP1|TRAP240	mediator complex subunit 13
chr17-296	chr17	59742642	59742812	+	25.3	0.753	Intergenic	Intergenic	-48342	NM_018469	55852	Hs.175414	NM_018469	ENSG00000136478	TEX2	HT008|TMEM96	testis expressed 2
chr17-3	chr17	56848946	56849116	+	88	0.773	Intergenic	CpG	5137	NM_203425	388407	Hs.434459	NM_203425	ENSG00000187013	C17orf82	-	chromosome 17 open reading frame 82
chr17-314	chr17	56974943	56975113	+	24.9	0.691	Intergenic	L1MC1|LINE|L1	48317	NM_199290	342538	Hs.591178	NM_199290	ENSG00000253506	NACA2	ANAC|NACAL	nascent polypeptide-associated complex alpha subunit 2
chr17-325	chr17	55317259	55317429	+	24.4	0.587	intron (NM_001193612, intron 3 of 8)	intron (NM_001193612, intron 3 of 8)	7744	NM_001193612	51174	Hs.463638	NM_001193609	ENSG00000108423	TUBD1	TUBD	tubulin, delta 1
chr17-328	chr17	56219814	56219984	+	24.4	0.74	intron (NM_001099432, intron 6 of 24)	L2|LINE|L2	109945	NM_001099432	54828	Hs.655028	NM_001099432	ENSG00000141376	BCAS3	GAOB1|MAAB	breast carcinoma amplified sequence 3
chr17-347	chr17	57433401	57433571	+	24.4	0.633	intron (NM_005121, intron 9 of 29)	intron (NM_005121, intron 9 of 29)	63939	NM_005121	9969	Hs.282678	NM_005121	ENSG00000108510	MED13	ARC250|DRIP250|HSPC221|THRAP1|TRAP240	mediator complex subunit 13
chr17-350	chr17	70913470	70913640	+	24.4	0.793	promoter-TSS (NM_002086)	promoter-TSS (NM_002086)	-170	NM_203506	2885	Hs.444356	NM_002086	ENSG00000177885	GRB2	ASH|EGFRBP-GRB2|Grb3-3|MST084|MSTP084|NCKAP2	growth factor receptor-bound protein 2
chr17-351	chr17	71292379	71292549	+	24.4	0.893	promoter-TSS (NM_001080419)	promoter-TSS (NM_001080419)	-51	NR_038131	85451	Hs.584768	NM_001080419	ENSG00000132478	UNK	ZC3H5|ZC3HDC5	unkempt homolog (Drosophila)
chr17-352	chr17	55879694	55879864	+	23.9	0.718	exon (NM_006380, exon 13 of 13)	exon (NM_006380, exon 13 of 13)	25132	NM_181707	124773	Hs.129312	NM_181707	ENSG00000141371	C17orf64	-	chromosome 17 open reading frame 64
chr17-374	chr17	59743446	59743616	+	23.9	0.611	Intergenic	Intergenic	-49146	NM_018469	55852	Hs.175414	NM_018469	ENSG00000136478	TEX2	HT008|TMEM96	testis expressed 2
chr17-375	chr17	54442099	54442269	+	23.5	0.63	intron (NM_001005207, intron 22 of 24)	intron (NM_001005207, intron 22 of 24)	96864	NM_015294	4591	Hs.579079	NM_001005207	ENSG00000108395	TRIM37	MUL|POB1|TEF3	tripartite motif containing 37
chr17-379	chr17	55847254	55847424	+	23.5	0.598	Intergenic	Intergenic	-7308	NM_181707	124773	Hs.129312	NM_181707	ENSG00000141371	C17orf64	-	chromosome 17 open reading frame 64
chr17-38	chr17	57338621	57338791	+	36.8	0.635	intron (NR_026641, intron 8 of 24)	Tigger6a|DNA|MER2_type	21453	NR_026641	57508	Hs.279646	NM_020748	ENSG00000108506	INTS2	INT2|KIAA1287	integrator complex subunit 2
chr17-4	chr17	56032256	56032426	+	65.9	0.734	promoter-TSS (NM_003620)	promoter-TSS (NM_003620)	15	NM_003620	8493	Hs.286073	NM_003620	ENSG00000170836	PPM1D	PP2C-DELTA|WIP1	protein phosphatase, Mg2+/Mn2+ dependent, 1D
chr17-402	chr17	55913184	55913354	+	23	0.649	intron (NM_006380, intron 3 of 12)	LTR50|LTR|ERVL	45093	NM_006380	10513	Hs.84084	NM_006380	ENSG00000062725	APPBP2	HS.84084|PAT1	amyloid beta precursor protein (cytoplasmic tail) binding protein 2
chr17-42	chr17	38737401	38737571	+	35.5	0.575	Intergenic	Intergenic	18066	NM_145041	113277	Hs.536474	NM_145041	ENSG00000184988	TMEM106A	-	transmembrane protein 106A
chr17-431	chr17	56067757	56067927	+	22.6	0.571	intron (NM_003620, intron 3 of 5)	intron (NM_003620, intron 3 of 5)	35516	NM_003620	8493	Hs.286073	NM_003620	ENSG00000170836	PPM1D	PP2C-DELTA|WIP1	protein phosphatase, Mg2+/Mn2+ dependent, 1D
chr17-457	chr17	8044256	8044426	+	22.1	0.74	Intergenic	MER50|LTR|ERV1	-10052	NM_017622	54785	Hs.129563	NM_017622	ENSG00000196544	C17orf59	PRO2472	chromosome 17 open reading frame 59
chr17-46	chr17	57360067	57360237	+	35	0.702	promoter-TSS (NM_020748)	promoter-TSS (NM_020748)	7	NR_026641	57508	Hs.279646	NM_020748	ENSG00000108506	INTS2	INT2|KIAA1287	integrator complex subunit 2
chr17-464	chr17	55888763	55888933	+	22.1	0.757	intron (NM_006380, intron 9 of 12)	L2|LINE|L2	34201	NM_181707	124773	Hs.129312	NM_181707	ENSG00000141371	C17orf64	-	chromosome 17 open reading frame 64
chr17-47	chr17	24302873	24303043	+	34.5	0.638	promoter-TSS (NM_020889)	promoter-TSS (NM_020889)	-324	NM_020889	57649		NM_001033561	ENSG00000109118	PHF12	PF1	PHD finger protein 12
chr17-482	chr17	58433236	58433406	+	22.1	0.479	intron (NR_036146, intron 3 of 3)	LTR16A1|LTR|ERVL	-7309	NM_025185	26115	Hs.410889	NM_015623	ENSG00000170921	TANC2	ROLSA|rols	tetratricopeptide repeat, ankyrin repeat and coiled-coil containing 2
chr17-484	chr17	55352029	55352199	+	21.6	0.68	intron (NM_003161, intron 4 of 14)	intron (NM_003161, intron 4 of 14)	26889	NM_003161	6198	Hs.463642	NM_003161	ENSG00000108443	RPS6KB1	PS6K|S6K|S6K1|STK14A|p70(S6K)-alpha|p70-S6K|p70-alpha	ribosomal protein S6 kinase, 70kDa, polypeptide 1
chr17-491	chr17	55922279	55922449	+	21.6	0.712	intron (NM_006380, intron 3 of 12)	L1MD2|LINE|L1	35998	NM_006380	10513	Hs.84084	NM_006380	ENSG00000062725	APPBP2	HS.84084|PAT1	amyloid beta precursor protein (cytoplasmic tail) binding protein 2
chr17-5	chr17	57132075	57132245	+	41.9	0.596	intron (NM_032043, intron 17 of 19)	MER68|LTR|ERVL	-108815	NM_199290	342538	Hs.591178	NM_199290	ENSG00000253506	NACA2	ANAC|NACAL	nascent polypeptide-associated complex alpha subunit 2
chr17-519	chr17	53438879	53439049	+	21.2	0.73	intron (NR_034041, intron 1 of 3)	CpG	742	NR_034041	6426	Hs.68714	NM_001078166	ENSG00000136450	SRSF1	ASF|SF2|SF2p33|SFRS1|SRp30a	serine/arginine-rich splicing factor 1
chr17-521	chr17	55279829	55279999	+	21.2	0.678	Intergenic	Intergenic	6505	NR_029493	406991	Hs.444569	NR_029493		MIR21	MIRN21|hsa-mir-21|miR-21|miRNA21	microRNA 21
chr17-527	chr17	56061426	56061596	+	21.2	0.629	intron (NM_003620, intron 2 of 5)	intron (NM_003620, intron 2 of 5)	29185	NM_003620	8493	Hs.286073	NM_003620	ENSG00000170836	PPM1D	PP2C-DELTA|WIP1	protein phosphatase, Mg2+/Mn2+ dependent, 1D
chr17-539	chr17	57110607	57110777	+	21.2	0.704	TTS (NM_032043)	TTS (NM_032043)	-87347	NM_199290	342538	Hs.591178	NM_199290	ENSG00000253506	NACA2	ANAC|NACAL	nascent polypeptide-associated complex alpha subunit 2
chr17-548	chr17	20970711	20970881	+	20.7	0.841	promoter-TSS (NM_015510)	promoter-TSS (NM_015510)	-37	NM_015510	25979	Hs.386989	NM_015510	ENSG00000109016	DHRS7B	SDR32C1	dehydrogenase/reductase (SDR family) member 7B
chr17-6	chr17	56201238	56201408	+	41.4	0.575	intron (NM_001099432, intron 6 of 24)	L1M3e|LINE|L1	91369	NM_001099432	54828	Hs.655028	NM_001099432	ENSG00000141376	BCAS3	GAOB1|MAAB	breast carcinoma amplified sequence 3
chr17-612	chr17	54492023	54492193	+	19.8	0.58	intron (NM_001005207, intron 12 of 24)	L1MEc|LINE|L1	46940	NM_015294	4591	Hs.579079	NM_001005207	ENSG00000108395	TRIM37	MUL|POB1|TEF3	tripartite motif containing 37
chr17-613	chr17	55309416	55309586	+	19.8	0.686	intron (NM_016261, intron 5 of 8)	intron (NM_016261, intron 5 of 8)	15587	NM_001193612	51174	Hs.463638	NM_001193609	ENSG00000108423	TUBD1	TUBD	tubulin, delta 1
chr17-620	chr17	55815538	55815708	+	19.8	0.671	intron (NM_032582, intron 1 of 33)	L2|LINE|L2	8745	NM_032582	84669		NM_032582	ENSG00000170832	USP32	NY-REN-60|USP10	ubiquitin specific peptidase 32
chr17-677	chr17	57449730	57449900	+	19.3	0.677	intron (NM_005121, intron 8 of 29)	Charlie1a|DNA|MER1_type	47610	NM_005121	9969	Hs.282678	NM_005121	ENSG00000108510	MED13	ARC250|DRIP250|HSPC221|THRAP1|TRAP240	mediator complex subunit 13
chr17-690	chr17	55654463	55654633	+	18.9	0.712	intron (NM_032582, intron 15 of 33)	intron (NM_032582, intron 15 of 33)	9240	NR_002999	677681		NR_002999		SCARNA20	ACA66	small Cajal body-specific RNA 20
chr17-693	chr17	55978342	55978512	+	18.9	0.634	Intergenic	Intergenic	-20065	NM_006380	10513	Hs.84084	NM_006380	ENSG00000062725	APPBP2	HS.84084|PAT1	amyloid beta precursor protein (cytoplasmic tail) binding protein 2
chr17-70	chr17	57340556	57340726	+	32.7	0.643	intron (NR_026641, intron 7 of 24)	L2|LINE|L2	19518	NR_026641	57508	Hs.279646	NM_020748	ENSG00000108506	INTS2	INT2|KIAA1287	integrator complex subunit 2
chr17-71	chr17	58394374	58394544	+	32.7	0.659	intron (NR_036146, intron 3 of 3)	intron (NR_036146, intron 3 of 3)	-46171	NM_025185	26115	Hs.410889	NM_015623	ENSG00000170921	TANC2	ROLSA|rols	tetratricopeptide repeat, ankyrin repeat and coiled-coil containing 2
chr17-717	chr17	60402082	60402252	+	18.9	0.855	promoter-TSS (NR_026903)	promoter-TSS (NR_026903)	-2	NR_026903	201283	Hs.396447	NM_153032		AMZ2P1	-	archaelysin family metallopeptidase 2 pseudogene 1
chr17-718	chr17	42568876	42569046	+	18.4	0.738	intron (NM_001256, intron 14 of 18)	intron (NM_001256, intron 14 of 18)	52703	NM_001114091	996	Hs.463295	NM_001114091	ENSG00000004897	CDC27	ANAPC3|APC3|CDC27Hs|D0S1430E|D17S978E|HNUC|NUC2	cell division cycle 27 homolog (S. cerevisiae)
chr17-721	chr17	55395206	55395376	+	18.4	0.676	exon (NM_016125, exon 2 of 9)	exon (NM_016125, exon 2 of 9)	1608	NM_016125	51136	Hs.531701	NM_016125	ENSG00000189050	RNFT1	-	ring finger protein, transmembrane 1
chr17-725	chr17	55794166	55794336	+	18.4	0.6	intron (NM_032582, intron 1 of 33)	intron (NM_032582, intron 1 of 33)	30117	NM_032582	84669		NM_032582	ENSG00000170832	USP32	NY-REN-60|USP10	ubiquitin specific peptidase 32
chr17-796	chr17	7151342	7151512	+	17.5	0.662	promoter-TSS (NM_001143762)	promoter-TSS (NM_001143762)	-153	NM_001970	1984	Hs.534314	NM_001143760	ENSG00000132507	EIF5A	EIF-5A|EIF5A1|eIF5AI	eukaryotic translation initiation factor 5A
chr17-798	chr17	54156371	54156541	+	17.5	0.679	exon (NM_058216, exon 7 of 9)	exon (NM_058216, exon 7 of 9)	31494	NM_002876	5889	Hs.412587	NM_002876	ENSG00000108384	RAD51C	BROVCA3|FANCO|RAD51L2	RAD51 homolog C (S. cerevisiae)
chr17-839	chr17	57568907	57569077	+	17.5	0.636	Intergenic	L2|LINE|L2	-71567	NM_005121	9969	Hs.282678	NM_005121	ENSG00000108510	MED13	ARC250|DRIP250|HSPC221|THRAP1|TRAP240	mediator complex subunit 13
chr17-843	chr17	46692397	46692567	+	17	0.769	promoter-TSS (NM_016001)	promoter-TSS (NM_016001)	-56	NM_017643	54799	Hs.656803	NM_017643	ENSG00000011258	MBTD1	SA49P01	mbt domain containing 1
chr17-846	chr17	54384204	54384374	+	17	0.738	intron (NM_014906, intron 1 of 6)	L1M2|LINE|L1	154759	NM_015294	4591	Hs.579079	NM_001005207	ENSG00000108395	TRIM37	MUL|POB1|TEF3	tripartite motif containing 37
chr17-897	chr17	76003774	76003944	+	17	0.722	promoter-TSS (NR_029376)	promoter-TSS (NR_029376)	-296	NR_029376	100294362	Hs.657519	NR_029376		LOC100294362	-	uncharacterized LOC100294362
chr17-898	chr17	78009232	78009402	+	17	0.778	promoter-TSS (NM_001083608)	promoter-TSS (NM_001083608)	-32	NM_001038618	26502	Hs.600304	NM_001038618	ENSG00000141562	NARF	IOP2	nuclear prelamin A recognition factor
chr17-899	chr17	16379754	16379924	+	16.6	0.804	Intergenic	CpG	33406	NM_020653	57336	Hs.99724	NM_020653	ENSG00000141040	ZNF287	ZKSCAN13	zinc finger protein 287
chr17-900	chr17	42576192	42576362	+	16.6	0.912	exon (NM_001114091, exon 10 of 19)	exon (NM_001114091, exon 10 of 19)	45387	NM_001114091	996	Hs.463295	NM_001114091	ENSG00000004897	CDC27	ANAPC3|APC3|CDC27Hs|D0S1430E|D17S978E|HNUC|NUC2	cell division cycle 27 homolog (S. cerevisiae)
chr17-924	chr17	55778956	55779126	+	16.6	0.656	intron (NM_032582, intron 1 of 33)	intron (NM_032582, intron 1 of 33)	45327	NM_032582	84669		NM_032582	ENSG00000170832	USP32	NY-REN-60|USP10	ubiquitin specific peptidase 32
chr17-938	chr17	56232379	56232549	+	16.6	0.783	intron (NM_001099432, intron 6 of 24)	L1MD2|LINE|L1	122510	NM_001099432	54828	Hs.655028	NM_001099432	ENSG00000141376	BCAS3	GAOB1|MAAB	breast carcinoma amplified sequence 3
chr17-955	chr17	7459000	7459170	+	16.1	0.642	promoter-TSS (NM_004860)	promoter-TSS (NM_004860)	-145	NM_004860	9513	Hs.52788	NM_004860	ENSG00000129245	FXR2	FMR1L2|FXR2P	fragile X mental retardation, autosomal homolog 2
chr17-956	chr17	30502203	30502373	+	16.1	0.843	intron (NM_001033576, intron 4 of 19)	LSU-rRNA_Hsa|rRNA|rRNA	3339	NM_001033576	146862	Hs.379636	NM_001033576	ENSG00000141161	UNC45B	CMYA4|SMUNC45|UNC45	unc-45 homolog B (C. elegans)
chr17-957	chr17	37340201	37340371	+	16.1	0.692	promoter-TSS (NM_031421)	promoter-TSS (NM_031421)	-128	NM_031421	83538	Hs.201134	NM_031421		TTC25	-	tetratricopeptide repeat domain 25
chr17-958	chr17	38369918	38370088	+	16.1	0.795	intron (NM_001136042, intron 6 of 16)	CpG	15543	NM_025267	80755	Hs.317403	NM_001136042	ENSG00000108825	AARSD1	-	alanyl-tRNA synthetase domain containing 1
chr17-968	chr17	55623953	55624123	+	16.1	0.685	intron (NM_032582, intron 28 of 33)	intron (NM_032582, intron 28 of 33)	39750	NR_002999	677681		NR_002999		SCARNA20	ACA66	small Cajal body-specific RNA 20
chr18-10	chr18	52456956	52457126	+	16.6	0.851	promoter-TSS (NM_004786)	promoter-TSS (NM_004786)	-123	NR_024546	9352	Hs.114412	NM_004786	ENSG00000091164	TXNL1	TRP32|TXL-1|TXNL|Txl	thioredoxin-like 1
chr18-11	chr18	31124114	31124284	+	14.7	0.712	promoter-TSS (NR_024566)	promoter-TSS (NR_024566)	-5	NM_001112734	100101467	Hs.720483	NM_001112734	ENSG00000186814	ZSCAN30	ZNF397OS|ZNF917	zinc finger and SCAN domain containing 30
chr18-12	chr18	17434651	17434821	+	13.4	0.8	promoter-TSS (NM_052911)	promoter-TSS (NM_052911)	-45	NM_052911	114799	Hs.464733	NM_052911	ENSG00000141446	ESCO1	A930014I12Rik|CTF|ECO1|EFO1|ESO1	establishment of cohesion 1 homolog 1 (S. cerevisiae)
chr18-14	chr18	10515759	10515929	+	12.4	0.644	promoter-TSS (NM_003826)	promoter-TSS (NM_003826)	-29	NM_003826	8774	Hs.464622	NM_003826	ENSG00000134265	NAPG	GAMMASNAP	N-ethylmaleimide-sensitive factor attachment protein, gamma
chr18-20	chr18	31331534	31331704	+	9.7	0.724	intron (NM_001098817, intron 1 of 6)	CpG	334	NM_001098817	125476	Hs.464903	NM_001098817	ENSG00000153391	INO80C	C18orf37|IES6|hIes6	INO80 complex subunit C
chr18-22	chr18	31963296	31963466	+	8.7	0.759	promoter-TSS (NM_012319)	promoter-TSS (NM_012319)	-26	NM_001099406	25800	Hs.729034	NM_001099406	ENSG00000141424	SLC39A6	LIV-1	solute carrier family 39 (zinc transporter), member 6
chr19-1	chr19	44715278	44715448	+	51.1	0.824	promoter-TSS (NM_152361)	promoter-TSS (NM_152361)	-29	NM_152361	126272	Hs.135181	NM_152361	ENSG00000176401	EID2B	EID-3	EP300 interacting inhibitor of differentiation 2B
chr19-10	chr19	39542004	39542174	+	25.3	0.721	Intergenic	CpG	-5396	NM_001184722	2821	Hs.466471	NM_000175	ENSG00000105220	GPI	AMF|GNPI|NLK|PGI|PHI|SA-36|SA36	glucose-6-phosphate isomerase
chr19-100	chr19	18803438	18803608	+	9.7	0.571	promoter-TSS (NM_002911)	promoter-TSS (NM_002911)	-221	NM_002911	5976	Hs.515266	NM_002911	ENSG00000005007	UPF1	HUPF1|NORF1|RENT1|pNORF1|smg-2	UPF1 regulator of nonsense transcripts homolog (yeast)
chr19-103	chr19	13736205	13736375	+	9.2	0.828	promoter-TSS (NM_032285)	promoter-TSS (NM_032285)	-47	NM_001031727	84245	Hs.439370	NM_001031727	ENSG00000037757	MRI1	MTNA|Ypr118w	methylthioribose-1-phosphate isomerase homolog (S. cerevisiae)
chr19-106	chr19	42500277	42500447	+	9.2	0.793	Intergenic	Intergenic	-17058	NM_181786	284459	Hs.729090	NM_181786	ENSG00000181666	HKR1	ZNF875	HKR1, GLI-Kruppel zinc finger family member
chr19-11	chr19	11531112	11531282	+	24.4	0.756	promoter-TSS (NM_032377)	promoter-TSS (NM_032377)	-146	NM_032377	84337	Hs.631633	NM_032377	ENSG00000130165	ELOF1	ELF1	elongation factor 1 homolog (S. cerevisiae)
chr19-114	chr19	5742155	5742325	+	8.3	0.846	promoter-TSS (NM_001161619)	promoter-TSS (NM_001161619)	9	NM_020175	56931	Hs.284297	NM_001161619	ENSG00000141994	DUS3L	DUS3	dihydrouridine synthase 3-like (S. cerevisiae)
chr19-129	chr19	40758468	40758638	+	7.8	0.806	Intergenic	LSU-rRNA_Hsa|rRNA|rRNA	-12153	NM_000704	495	Hs.36992	NM_000704	ENSG00000105675	ATP4A	ATP6A	ATPase, H+/K+ exchanging, alpha polypeptide
chr19-13	chr19	55220576	55220746	+	24.4	0.626	promoter-TSS (NM_015428)	promoter-TSS (NM_015428)	-44	NM_001025778	51231	Hs.443330	NM_001025778	ENSG00000105053	VRK3	-	vaccinia related kinase 3
chr19-136	chr19	63747465	63747635	+	7.8	0.656	promoter-TSS (NM_005762)	promoter-TSS (NM_005762)	-98	NM_005762	10155	Hs.467408	NM_005762	ENSG00000130726	TRIM28	KAP1|RNF96|TF1B|TIF1B	tripartite motif containing 28
chr19-139	chr19	16083045	16083215	+	7.4	0.815	promoter-TSS (NM_005370)	promoter-TSS (NM_005370)	-360	NM_005370	4218	Hs.642874	NM_005370	ENSG00000167461	RAB8A	MEL|RAB8	RAB8A, member RAS oncogene family
chr19-14	chr19	44722534	44722704	+	23.9	0.863	promoter-TSS (NM_153232)	promoter-TSS (NM_153232)	59	NM_153232	163126	Hs.18949	NM_153232	ENSG00000176396	EID2	CRI2|EID-2	EP300 interacting inhibitor of differentiation 2
chr19-15	chr19	47521290	47521460	+	23.5	0.841	promoter-TSS (NM_001410)	promoter-TSS (NM_001410)	-226	NM_001410	1954	Hs.132483	NM_178121	ENSG00000105429	MEGF8	C19orf49|EGFL4|SBP1	multiple EGF-like-domains 8
chr19-16	chr19	52544244	52544414	+	23.5	0.766	promoter-TSS (NM_014681)	promoter-TSS (NM_014681)	-49	NM_014681	9704	Hs.151706	NM_014681	ENSG00000134815	DHX34	DDX34|HRH1	DEAH (Asp-Glu-Ala-His) box polypeptide 34
chr19-18	chr19	40307309	40307479	+	23	0.78	TTS (NM_001136007)	TTS (NM_001136007)	8822	NM_021910	5349	Hs.301350	NM_001136007	ENSG00000089356	FXYD3	MAT8|PLML	FXYD domain containing ion transport regulator 3
chr19-2	chr19	53558958	53559128	+	36.8	0.729	promoter-TSS (NM_012451)	promoter-TSS (NM_012451)	-45	NM_018273	55260	Hs.351335	NM_018273	ENSG00000161558	TMEM143	-	transmembrane protein 143
chr19-20	chr19	34788891	34789061	+	21.6	0.812	promoter-TSS (NM_006627)	promoter-TSS (NM_006627)	-34	NM_006627	10775	Hs.412870	NM_006627	ENSG00000105171	POP4	RPP29	processing of precursor 4, ribonuclease P/MRP subunit (S. cerevisiae)
chr19-21	chr19	51097919	51098089	+	21.6	0.811	promoter-TSS (NM_001012643)	promoter-TSS (NM_001012643)	-302	NM_001012643	339344	Hs.515478	NM_001012643	ENSG00000176182	MYPOP	P42pop	Myb-related transcription factor, partner of profilin
chr19-22	chr19	3713966	3714136	+	20.3	0.564	intron (NM_172251, intron 1 of 2)	CpG	386	NM_172251	116541	Hs.356578	NM_172251	ENSG00000183617	MRPL54	L54mt|MRP-L54	mitochondrial ribosomal protein L54
chr19-25	chr19	47416093	47416263	+	19.3	0.797	promoter-TSS (NM_133444)	promoter-TSS (NM_133444)	-154	NM_133444	116115	Hs.137282	NM_133444	ENSG00000167625	ZNF526	-	zinc finger protein 526
chr19-26	chr19	60856997	60857167	+	19.3	0.614	promoter-TSS (NM_007279)	promoter-TSS (NM_007279)	-146	NM_007279	11338	Hs.528007	NM_001012478	ENSG00000063244	U2AF2	U2AF65	U2 small nuclear RNA auxiliary factor 2
chr19-27	chr19	10900216	10900386	+	18.9	0.843	promoter-TSS (NM_024029)	promoter-TSS (NM_024029)	56	NM_024029	78992	Hs.720136	NM_024029	ENSG00000130733	YIPF2	FinGER2	Yip1 domain family, member 2
chr19-28	chr19	47413732	47413902	+	18.4	0.771	promoter-TSS (NM_133328)	promoter-TSS (NM_133328)	-164	NM_133328	162989	Hs.515432	NM_133328	ENSG00000160570	DEDD2	FLAME-3	death effector domain containing 2
chr19-29	chr19	11127616	11127786	+	18	0.701	promoter-TSS (NM_182513)	promoter-TSS (NM_182513)	-217	NM_182513	147841	Hs.381225	NM_182513	ENSG00000161888	SPC24	SPBC24	SPC24, NDC80 kinetochore complex component, homolog (S. cerevisiae)
chr19-31	chr19	59297751	59297921	+	17	0.726	promoter-TSS (NM_004542)	promoter-TSS (NM_004542)	-136	NM_004542	4696	Hs.198269	NM_004542	ENSG00000170906	NDUFA3	B9|CI-B9	NADH dehydrogenase (ubiquinone) 1 alpha subcomplex, 3, 9kDa
chr19-33	chr19	46595129	46595299	+	16.6	0.776	promoter-TSS (NM_000709)	promoter-TSS (NM_000709)	-118	NM_020158	56915	Hs.283741	NM_020158	ENSG00000077348	EXOSC5	RRP41B|RRP46|Rrp46p|hRrp46p|p12B	exosome component 5
chr19-34	chr19	48950948	48951118	+	16.6	0.618	promoter-TSS (NM_019108)	promoter-TSS (NM_019108)	-51	NM_019108	56006	Hs.466875	NM_019108	ENSG00000105771	SMG9	C19orf61|F17127_1	smg-9 homolog, nonsense mediated mRNA decay factor (C. elegans)
chr19-35	chr19	55124519	55124689	+	16.6	0.651	promoter-TSS (NM_001193357)	promoter-TSS (NM_001193357)	-4	NM_153718	23636	Hs.574492	NM_001193357	ENSG00000213024	NUP62	IBSN|SNDI|p62	nucleoporin 62kDa
chr19-36	chr19	5671578	5671748	+	16.1	0.844	promoter-TSS (NM_152784)	promoter-TSS (NM_152784)	-25	NM_152784	257062	Hs.631842	NM_152784	ENSG00000174898	TMEM146	-	transmembrane protein 146
chr19-37	chr19	10932324	10932494	+	16.1	0.857	promoter-TSS (NM_001128844)	promoter-TSS (NM_001128844)	-189	NM_003072	6597	Hs.327527	NM_001128844	ENSG00000127616	SMARCA4	BAF190|BRG1|RTPS2|SNF2|SNF2-BETA|SNF2L4|SNF2LB|SWI2|hSNF2b	SWI/SNF related, matrix associated, actin dependent regulator of chromatin, subfamily a, member 4
chr19-38	chr19	16169583	16169753	+	16.1	0.837	promoter-TSS (NM_032493)	promoter-TSS (NM_032493)	3	NM_032493	8907	Hs.71040	NM_001130524	ENSG00000072958	AP1M1	AP47|CLAPM2|CLTNM|MU-1A	adaptor-related protein complex 1, mu 1 subunit
chr19-40	chr19	52325667	52325837	+	15.7	0.75	promoter-TSS (NM_001145713)	promoter-TSS (NM_001145713)	-168	NM_005500	10055	Hs.515500	NM_001145713	ENSG00000142230	SAE1	AOS1|HSPC140|SUA1|UBLE1A	SUMO1 activating enzyme subunit 1
chr19-41	chr19	61343996	61344166	+	15.7	0.661	promoter-TSS (NM_018337)	promoter-TSS (NM_018337)	-287	NM_018337	55311	Hs.24545	NM_018337	ENSG00000167685	ZNF444	EZF-2|EZF2|ZSCAN17	zinc finger protein 444
chr19-42	chr19	5573935	5574105	+	15.2	0.75	promoter-TSS (NM_014649)	promoter-TSS (NM_014649)	-26	NM_002967	6294	Hs.728802	NM_001201338	ENSG00000160633	SAFB	HAP|HET|SAF-B1|SAFB1	scaffold attachment factor B
chr19-43	chr19	7874586	7874756	+	15.2	0.776	promoter-TSS (NM_145185)	promoter-TSS (NM_145185)	-94	NM_145185	5609	Hs.531754	NM_145185	ENSG00000076984	MAP2K7	Jnkk2|MAPKK7|MKK7|PRKMK7|SAPKK-4|SAPKK4	mitogen-activated protein kinase kinase 7
chr19-44	chr19	19704808	19704978	+	15.2	0.86	promoter-TSS (NM_021030)	promoter-TSS (NM_021030)	28	NM_021030	7561	Hs.659932	NM_021030	ENSG00000105708	ZNF14	GIOT-4|KOX6	zinc finger protein 14
chr19-45	chr19	45483189	45483359	+	15.2	0.769	promoter-TSS (NM_001243028)	promoter-TSS (NM_001243028)	-132	NM_001243027	208	Hs.631535	NM_001243027	ENSG00000105221	AKT2	HIHGHH|PKBB|PKBBETA|PRKBB|RAC-BETA	v-akt murine thymoma viral oncogene homolog 2
chr19-46	chr19	41297903	41298073	+	14.7	0.667	promoter-TSS (NM_006233)	promoter-TSS (NM_006233)	58	NM_006233	5438	Hs.47062	NM_006233	ENSG00000105258	POLR2I	RPB9|hRPB14.5	polymerase (RNA) II (DNA directed) polypeptide I, 14.5kDa
chr19-47	chr19	55854067	55854237	+	14.7	0.755	exon (NM_001195076, exon 5 of 5)	exon (NM_001195076, exon 5 of 5)	9638	NM_001195076	342918	Hs.531650	NM_001195076	ENSG00000235034	C19orf81	-	chromosome 19 open reading frame 81
chr19-48	chr19	56303801	56303971	+	14.7	0.673	promoter-TSS (NM_145232)	promoter-TSS (NM_145232)	-427	NM_145232	90353	Hs.148425	NM_145232	ENSG00000142544	CTU1	ATPBD3|NCS6	cytosolic thiouridylase subunit 1 homolog (S. pombe)
chr19-49	chr19	6150724	6150894	+	14.3	0.638	Intergenic	Intergenic	64099	NM_030924	81616	Hs.465720	NM_030924	ENSG00000130377	ACSBG2	BGR|BRGL|PRTD-NY3|PRTDNY3	acyl-CoA synthetase bubblegum family member 2
chr19-5	chr19	45016672	45016842	+	28.1	0.785	promoter-TSS (NM_006484)	promoter-TSS (NM_006484)	-76	NM_004714	9149	Hs.130988	NM_004714	ENSG00000105204	DYRK1B	MIRK	dual-specificity tyrosine-(Y)-phosphorylation regulated kinase 1B
chr19-50	chr19	19005304	19005474	+	14.3	0.661	promoter-TSS (NM_033415)	promoter-TSS (NM_033415)	2	NM_033415	93436	Hs.77876	NM_001199196	ENSG00000105676	ARMC6	R30923_1	armadillo repeat containing 6
chr19-52	chr19	46561572	46561742	+	14.3	0.848	promoter-TSS (NM_001098825)	promoter-TSS (NM_001098825)	-54	NM_001098825	641649	Hs.709417	NM_001042595	ENSG00000142046	TMEM91	IFITMD6	transmembrane protein 91
chr19-53	chr19	5641086	5641256	+	13.8	0.837	promoter-TSS (NM_015414)	promoter-TSS (NM_015414)	-101	NM_033643	25873	Hs.408018	NM_015414	ENSG00000130255	RPL36	L36	ribosomal protein L36
chr19-54	chr19	51541901	51542071	+	13.8	0.81	promoter-TSS (NM_001204284)	promoter-TSS (NM_001204284)	-105	NM_006247	5536	Hs.654604	NM_001204284	ENSG00000011485	PPP5C	PP5|PPP5|PPT	protein phosphatase 5, catalytic subunit
chr19-55	chr19	51190135	51190305	+	13.4	0.705	promoter-TSS (NM_001080402)	promoter-TSS (NM_001080402)	41	NM_001080402	729440	Hs.515479	NM_001080402	ENSG00000104983	CCDC61	-	coiled-coil domain containing 61
chr19-56	chr19	54280121	54280291	+	13.4	0.688	promoter-TSS (NM_003089)	promoter-TSS (NM_003089)	-71	NM_003089	6625	Hs.467097	NM_001009820	ENSG00000104852	SNRNP70	RNPU1Z|RPU1|SNRP70|Snp1|U1-70K|U170K|U1AP|U1RNP	small nuclear ribonucleoprotein 70kDa (U1)
chr19-57	chr19	58733061	58733231	+	13.4	0.75	promoter-TSS (NM_001079906)	promoter-TSS (NM_001079906)	1	NM_001079906	55422	Hs.185674	NM_001079906	ENSG00000130844	ZNF331	RITA|ZNF361|ZNF463	zinc finger protein 331
chr19-58	chr19	61518355	61518525	+	13.4	0.762	Intergenic	CpG	-52840	NR_003127	147947	Hs.467326	NM_194319		ZNF542	-	zinc finger protein 542
chr19-59	chr19	63758333	63758503	+	13.4	0.675	promoter-TSS (NM_014453)	promoter-TSS (NM_014453)	-120	NM_014453	27243	Hs.12107	NM_014453	ENSG00000130724	CHMP2A	BC-2|BC2|CHMP2|VPS2|VPS2A	charged multivesicular body protein 2A
chr19-6	chr19	48792215	48792385	+	28.1	0.787	promoter-TSS (NM_024327)	promoter-TSS (NM_024327)	-84	NM_024327	79177	Hs.11110	NM_001145347	ENSG00000124444	ZNF576	-	zinc finger protein 576
chr19-60	chr19	3938709	3938879	+	12.9	0.651	Intergenic	Intergenic	-2333	NM_001961	1938	Hs.515070	NM_001961	ENSG00000167658	EEF2	EEF-2|EF-2|EF2	eukaryotic translation elongation factor 2
chr19-61	chr19	40928139	40928309	+	12.9	0.727	promoter-TSS (NM_144987)	promoter-TSS (NM_144987)	-48	NM_001040425	199746	Hs.351558	NM_001040425	ENSG00000161265	U2AF1L4	U2AF1-RS3|U2AF1L3|U2AF1L3V1|U2AF1RS3|U2af26	U2 small nuclear RNA auxiliary factor 1-like 4
chr19-62	chr19	46761603	46761773	+	12.9	0.811	Intergenic	Intergenic	-12683	NM_001098506	90273	Hs.655885	NM_001098506	ENSG00000007129	CEACAM21	CEACAM3|R29124_1	carcinoembryonic antigen-related cell adhesion molecule 21
chr19-63	chr19	50926088	50926258	+	12.9	0.82	promoter-TSS (NM_001080469)	promoter-TSS (NM_001080469)	-182	NM_001080469	23403	Hs.128702	NM_001080469	ENSG00000177051	FBXO46	20D7-FC4|FBXO34L|Fbx46	F-box protein 46
chr19-64	chr19	10067924	10068094	+	12.4	0.806	exon (NM_031917, exon 2 of 6)	exon (NM_031917, exon 2 of 6)	6416	NM_031917	83854	Hs.712850	NM_031917	ENSG00000130812	ANGPTL6	AGF|ARP5	angiopoietin-like 6
chr19-65	chr19	16632192	16632362	+	12.4	0.812	promoter-TSS (NM_024104)	promoter-TSS (NM_024104)	-309	NM_024104	79086	Hs.356467	NM_024104	ENSG00000214046	C19orf42	-	chromosome 19 open reading frame 42
chr19-66	chr19	23975442	23975612	+	12.4	0.898	Intergenic	LSU-rRNA_Hsa|rRNA|rRNA	86003	NM_001244038	730087	Hs.655305	NM_001244038	ENSG00000213967	ZNF726	-	zinc finger protein 726
chr19-67	chr19	50565717	50565887	+	12.4	0.8	promoter-TSS (NM_001130867)	promoter-TSS (NM_001130867)	-117	NM_001130867	2068	Hs.487294	NM_000400	ENSG00000104884	ERCC2	COFS2|EM9|TTD|XPD	excision repair cross-complementing rodent repair deficiency, complementation group 2
chr19-68	chr19	54860951	54861121	+	12.4	0.794	promoter-TSS (NM_001197128)	promoter-TSS (NM_001197128)	-92	NM_001197124	3661	Hs.289052	NM_001197122	ENSG00000126456	IRF3	-	interferon regulatory factor 3
chr19-69	chr19	17277455	17277625	+	12	0.714	promoter-TSS (NM_023937)	promoter-TSS (NM_023937)	63	NM_023937	64981	Hs.515242	NM_023937	ENSG00000130312	MRPL34	L34mt	mitochondrial ribosomal protein L34
chr19-70	chr19	18295057	18295227	+	12	0.806	promoter-TSS (NM_001252129)	promoter-TSS (NM_001252129)	-141	NM_001252129	25804	Hs.515255	NM_001252129	ENSG00000130520	LSM4	GRP|YER112W	LSM4 homolog, U6 small nuclear RNA associated (S. cerevisiae)
chr19-71	chr19	53398923	53399093	+	12	0.571	Intergenic	CpG	-33636	NM_000234	3978	Hs.1770	NM_000234	ENSG00000105486	LIG1	-	ligase I, DNA, ATP-dependent
chr19-72	chr19	60370318	60370488	+	12	0.714	promoter-TSS (NM_178837)	promoter-TSS (NM_178837)	-573	NM_178837	352909	Hs.351582	NM_001031802	ENSG00000167646	C19orf51	-	chromosome 19 open reading frame 51
chr19-73	chr19	15351493	15351663	+	11.5	0.818	promoter-TSS (NM_005858)	promoter-TSS (NM_005858)	34	NM_005858	10270	Hs.594496	NM_005858	ENSG00000105127	AKAP8	AKAP 95|AKAP-8|AKAP-95|AKAP95	A kinase (PRKA) anchor protein 8
chr19-74	chr19	19164410	19164580	+	11.5	0.711	promoter-TSS (NM_005919)	promoter-TSS (NM_005919)	-95	NM_005919	4207	Hs.153629	NM_005919	ENSG00000064489	MEF2BNB-MEF2B	LOC729991-MEF2B|MEF2B	MEF2BNB-MEF2B readthrough
chr19-75	chr19	41237117	41237287	+	11.5	0.833	promoter-TSS (NM_001083961)	promoter-TSS (NM_001083961)	302	NM_152658	199745	Hs.350209	NM_152658	ENSG00000161277	THAP8	-	THAP domain containing 8
chr19-76	chr19	43829986	43830156	+	11.5	0.765	promoter-TSS (NM_004924)	promoter-TSS (NM_004924)	-36	NM_004924	81	Hs.712632	NM_004924	ENSG00000130402	ACTN4	ACTININ-4|FSGS|FSGS1	actinin, alpha 4
chr19-77	chr19	49696055	49696225	+	11.5	0.708	5' UTR (NM_013256, exon 1 of 5)	5' UTR (NM_013256, exon 1 of 5)	274	NM_013256	7733	Hs.22305	NM_013256	ENSG00000167384	ZNF180	HHZ168	zinc finger protein 180
chr19-78	chr19	56789404	56789574	+	11.5	0.795	promoter-TSS (NR_034159)	promoter-TSS (NR_034159)	-44	NR_034159	729975	Hs.716785	NR_034159		FLJ30403	-	uncharacterized LOC729975
chr19-79	chr19	58749338	58749508	+	11.5	0.737	promoter-TSS (NM_001079907)	promoter-TSS (NM_001079907)	-950	NM_001079907	55422	Hs.185674	NM_001079906	ENSG00000130844	ZNF331	RITA|ZNF361|ZNF463	zinc finger protein 331
chr19-8	chr19	13978405	13978575	+	25.3	0.886	promoter-TSS (NM_002918)	promoter-TSS (NM_002918)	-356	NM_002918	5989	Hs.655215	NM_002918	ENSG00000132005	RFX1	EFC|RFX	regulatory factor X, 1 (influences HLA class II expression)
chr19-80	chr19	60462192	60462362	+	11.5	0.7	promoter-TSS (NM_014931)	promoter-TSS (NM_014931)	-427	NM_014931	22870	Hs.515610	NM_014931	ENSG00000105063	PPP6R1	KIAA1115|PP6R1|SAP190|SAPS1	protein phosphatase 6, regulatory subunit 1
chr19-81	chr19	63358199	63358369	+	11.5	0.867	Intergenic	CpG	-4324	NM_024620	79673	Hs.458377	NM_024620	ENSG00000181894	ZNF329	-	zinc finger protein 329
chr19-82	chr19	2279541	2279711	+	11.1	0.929	promoter-TSS (NM_152988)	promoter-TSS (NM_152988)	-3	NM_001077238	56928	Hs.330742	NM_001077238	ENSG00000005206	SPPL2B	IMP-4|IMP4|PSL1	signal peptide peptidase-like 2B
chr19-83	chr19	5929232	5929402	+	11.1	0.692	promoter-TSS (NM_003624)	promoter-TSS (NM_003624)	3	NM_003624	8498	Hs.531752	NM_003624	ENSG00000031823	RANBP3	-	RAN binding protein 3
chr19-84	chr19	42777546	42777716	+	11.1	0.778	promoter-TSS (NM_001172226)	promoter-TSS (NM_001172226)	60	NM_001172225	163255	Hs.728927	NM_001172225	ENSG00000171817	ZNF540	Nbla10512	zinc finger protein 540
chr19-85	chr19	44112836	44113006	+	11.1	0.647	promoter-TSS (NM_033363)	promoter-TSS (NM_033363)	-267	NM_033362	6183	Hs.411125	NM_021107	ENSG00000128626	MRPS12	MPR-S12|MT-RPS12|RPMS12|RPS12|RPSM12	mitochondrial ribosomal protein S12
chr19-86	chr19	55072461	55072631	+	11.1	0.794	promoter-TSS (NM_001098633)	promoter-TSS (NM_001098633)	52	NM_001168222	79735	Hs.631587	NM_001168222	ENSG00000104946	TBC1D17	-	TBC1 domain family, member 17
chr19-87	chr19	60505251	60505421	+	11.1	0.684	exon (NM_032430, exon 9 of 19)	exon (NM_032430, exon 9 of 19)	17990	NM_032430	84446	Hs.182081	NM_032430	ENSG00000160469	BRSK1	hSAD1	BR serine/threonine kinase 1
chr19-88	chr19	41114161	41114331	+	10.6	0.694	Intergenic	Intergenic	-5616	NM_024509	79414	Hs.143792	NM_024509	ENSG00000126243	LRFN3	FIGLER1|SALM4	leucine rich repeat and fibronectin type III domain containing 3
chr19-89	chr19	41322602	41322772	+	10.6	0.828	promoter-TSS (NM_001749)	promoter-TSS (NM_001749)	-71	NM_001003962	826	Hs.515371	NM_001003962	ENSG00000126247	CAPNS1	30K|CALPAIN4|CANP|CANPS|CAPN4|CDPS|CSS1	calpain, small subunit 1
chr19-9	chr19	38359615	38359785	+	25.3	0.914	Intergenic	CpG	-17739	NM_002333	4037	Hs.515340	NM_002333	ENSG00000130881	LRP3	-	low density lipoprotein receptor-related protein 3
chr19-90	chr19	57384613	57384783	+	10.6	0.759	promoter-TSS (NM_014225)	promoter-TSS (NM_014225)	-169	NR_033500	5518	Hs.467192	NM_014225	ENSG00000105568	PPP2R1A	PP2A-Aalpha|PP2AAALPHA|PR65A	protein phosphatase 2, regulatory subunit A, alpha
chr19-91	chr19	63590238	63590408	+	10.6	0.758	promoter-TSS (NM_001009)	promoter-TSS (NM_001009)	-125	NM_001009	6193	Hs.378103	NM_001009	ENSG00000083845	RPS5	S5	ribosomal protein S5
chr19-92	chr19	4133564	4133734	+	10.1	0.697	promoter-TSS (NM_001193285)	promoter-TSS (NM_001193285)	-53	NM_016539	51548	Hs.423756	NM_001193285	ENSG00000077463	SIRT6	SIR2L6	sirtuin 6
chr19-93	chr19	54648400	54648570	+	10.1	0.758	exon (NM_001145396, exon 1 of 16)	exon (NM_001145396, exon 1 of 16)	200	NM_001145396	126133	Hs.719998	NM_001145396	ENSG00000161618	ALDH16A1	-	aldehyde dehydrogenase 16 family, member A1
chr19-94	chr19	55520795	55520965	+	10.1	0.818	intron (NM_004977, intron 1 of 4)	CpG	3566	NM_004977	3748	Hs.467146	NM_004977	ENSG00000131398	KCNC3	KSHIIID|KV3.3|SCA13	potassium voltage-gated channel, Shaw-related subfamily, member 3
chr19-95	chr19	55579378	55579548	+	10.1	0.774	promoter-TSS (NM_002691)	promoter-TSS (NM_002691)	58	NM_002691	5424	Hs.279413	NM_002691	ENSG00000062822	POLD1	CDC2|POLD	polymerase (DNA directed), delta 1, catalytic subunit 125kDa
chr19-96	chr19	63762134	63762304	+	10.1	0.793	promoter-TSS (NM_003969)	promoter-TSS (NM_003969)	-64	NM_003969	9040	Hs.406068	NM_003969	ENSG00000130725	UBE2M	UBC-RS2|UBC12|hUbc12	ubiquitin-conjugating enzyme E2M
chr19-97	chr19	11109375	11109545	+	9.7	0.567	Intergenic	MIRb|SINE|MIR	18024	NM_182513	147841	Hs.381225	NM_182513	ENSG00000161888	SPC24	SPBC24	SPC24, NDC80 kinetochore complex component, homolog (S. cerevisiae)
chr19-98	chr19	12917413	12917583	+	9.7	0.7	promoter-TSS (NM_005053)	promoter-TSS (NM_005053)	-156	NM_005053	5886	Hs.643267	NM_005053	ENSG00000179262	RAD23A	HHR23A	RAD23 homolog A (S. cerevisiae)
chr2-1	chr2	132751039	132751209	+	53.4	0.615	Intergenic	AluJb|SINE|Alu	-19112	NR_027020	554226	Hs.380689	NR_027019		ANKRD30BL	ANKRD30BP3|NCRNA00164	ankyrin repeat domain 30B-like
chr2-103	chr2	178191888	178192058	+	11.1	0.718	promoter-TSS (NM_152275)	promoter-TSS (NM_152275)	-33	NM_152275	92104	Hs.128384	NM_152275	ENSG00000197557	TTC30A	-	tetratricopeptide repeat domain 30A
chr2-104	chr2	232235210	232235380	+	11.1	0.806	Intergenic	CpG	-46184	NM_002823	5757	Hs.459927	NM_001099285	ENSG00000187514	PTMA	TMSA	prothymosin, alpha
chr2-105	chr2	233123472	233123642	+	11.1	0.806	promoter-TSS (NM_145702)	promoter-TSS (NM_145702)	-44	NM_004846	9470	Hs.292026	NM_004846	ENSG00000135930	EIF4E2	4E-LP|4EHP|EIF4EL3|IF4e	eukaryotic translation initiation factor 4E family member 2
chr2-106	chr2	19411190	19411360	+	10.6	0.784	promoter-TSS (NR_039914)	promoter-TSS (NR_039914)	-396	NR_039914	100616307		NR_039914		MIR4757	-	microRNA 4757
chr2-11	chr2	70329301	70329471	+	25.3	0.785	promoter-TSS (NM_022173)	promoter-TSS (NM_022173)	-103	NM_022173	7072	Hs.516075	NM_022037	ENSG00000116001	TIA1	TIA-1	TIA1 cytotoxic granule-associated RNA binding protein
chr2-110	chr2	106177323	106177493	+	10.6	0.781	promoter-TSS (NM_025076)	promoter-TSS (NM_025076)	-181	NM_025076	80146		NM_025076	ENSG00000115652	UXS1	SDR6E1|UGD	UDP-glucuronate decarboxylase 1
chr2-113	chr2	70223306	70223476	+	10.1	0.893	Intergenic	CpG	-17439	NR_024444	100133985	Hs.135528	NR_024444		LOC100133985	-	uncharacterized LOC100133985
chr2-117	chr2	99318920	99319090	+	10.1	0.683	intron (NM_005783, intron 1 of 4)	CpG	287	NM_005783	10190	Hs.536122	NM_005783	ENSG00000115514	TXNDC9	APACD|PHLP3	thioredoxin domain containing 9
chr2-118	chr2	55600157	55600327	+	9.7	0.735	promoter-TSS (NM_080667)	promoter-TSS (NM_080667)	-2	NM_080667	112942	Hs.264208	NM_080667	ENSG00000163001	CCDC104	-	coiled-coil domain containing 104
chr2-119	chr2	74472661	74472831	+	9.7	0.714	promoter-TSS (NR_033935)	promoter-TSS (NR_033935)	-24	NM_001190836	1639	Hs.516111	NR_033935	ENSG00000204843	DCTN1	DAP-150|DP-150|P135	dynactin 1
chr2-12	chr2	37277008	37277178	+	24.4	0.811	promoter-TSS (NR_037879)	promoter-TSS (NR_037879)	-46	NR_037879	100505876	Hs.641872	NR_037879		LOC100505876	-	uncharacterized LOC100505876
chr2-122	chr2	136350574	136350744	+	9.7	0.7	promoter-TSS (NM_005915)	promoter-TSS (NM_005915)	-178	NM_005915	4175	Hs.444118	NM_005915	ENSG00000076003	MCM6	MCG40308|Mis5|P105MCM	minichromosome maintenance complex component 6
chr2-125	chr2	118488204	118488374	+	9.2	0.553	promoter-TSS (NM_019044)	promoter-TSS (NM_019044)	-80	NM_019044	54520	Hs.107845	NM_019044	ENSG00000125633	CCDC93	-	coiled-coil domain containing 93
chr2-134	chr2	198278279	198278449	+	8.7	0.714	promoter-TSS (NM_138395)	promoter-TSS (NM_138395)	91	NM_138395	92935	Hs.116602	NM_138395	ENSG00000247626	MARS2	MetRS|mtMetRS	methionyl-tRNA synthetase 2, mitochondrial
chr2-14	chr2	71149118	71149288	+	23.9	0.67	exon (NM_017567, exon 1 of 10)	exon (NM_017567, exon 1 of 10)	287	NM_017567	55577	Hs.7036	NM_017567	ENSG00000124357	NAGK	GNK|HSA242910	N-acetylglucosamine kinase
chr2-15	chr2	132739573	132739743	+	23.5	0.759	Intergenic	Intergenic	-7646	NR_027020	554226	Hs.380689	NR_027019		ANKRD30BL	ANKRD30BP3|NCRNA00164	ankyrin repeat domain 30B-like
chr2-16	chr2	74588012	74588182	+	22.6	0.773	intron (NM_032673, intron 1 of 8)	CpG	232	NM_032673	84759	Hs.316750	NM_032673	ENSG00000115289	PCGF1	2010002K04Rik|NSPC1|RNF3A-2|RNF68	polycomb group ring finger 1
chr2-18	chr2	216687759	216687929	+	22.1	0.733	intron (NM_021141, intron 2 of 20)	MER50|LTR|ERV1	5579	NM_021141	7520	Hs.388739	NM_021141	ENSG00000079246	XRCC5	KARP-1|KARP1|KU80|KUB2|Ku86|NFIV	X-ray repair complementing defective repair in Chinese hamster cells 5 (double-strand-break rejoining)
chr2-19	chr2	99124537	99124707	+	21.6	0.704	promoter-TSS (NM_182911)	promoter-TSS (NM_182911)	5	NM_144706	150590	Hs.352211	NM_144706	ENSG00000241962	C2orf15	-	chromosome 2 open reading frame 15
chr2-2	chr2	132746068	132746238	+	34.5	0.88	Intergenic	Intergenic	-14141	NR_027020	554226	Hs.380689	NR_027019		ANKRD30BL	ANKRD30BP3|NCRNA00164	ankyrin repeat domain 30B-like
chr2-20	chr2	112729096	112729266	+	21.6	0.694	promoter-TSS (NM_032494)	promoter-TSS (NM_032494)	-46	NM_032494	84524	Hs.418416	NM_032494	ENSG00000144161	ZC3H8	Fliz1|ZC3HDC8	zinc finger CCCH-type containing 8
chr2-21	chr2	132733184	132733354	+	21.2	0.815	Intergenic	AluJb|SINE|Alu	-1257	NR_027020	554226	Hs.380689	NR_027019		ANKRD30BL	ANKRD30BP3|NCRNA00164	ankyrin repeat domain 30B-like
chr2-22	chr2	196229963	196230133	+	21.2	0.679	promoter-TSS (NM_020342)	promoter-TSS (NM_020342)	-49	NM_020342	57181	Hs.650158	NM_001127257	ENSG00000196950	SLC39A10	LZT-Hs2	solute carrier family 39 (zinc transporter), member 10
chr2-23	chr2	37165111	37165281	+	20.7	0.66	promoter-TSS (NM_019024)	promoter-TSS (NM_019024)	98	NM_174931	253635	Hs.595250	NM_174931	ENSG00000152133	CCDC75	CENP-Y|CENPY|GPATCH11	coiled-coil domain containing 75
chr2-25	chr2	229753741	229753911	+	20.7	0.848	intron (NM_001100818, intron 1 of 2)	LSU-rRNA_Hsa|rRNA|rRNA	90475	NM_017933	55022	Hs.409352	NM_001100818	ENSG00000153823	PID1	NYGGF4|PCLI1	phosphotyrosine interaction domain containing 1
chr2-26	chr2	26422393	26422563	+	20.3	0.734	promoter-TSS (NM_033505)	promoter-TSS (NM_033505)	20	NM_033505	85465	Hs.189073	NM_033505	ENSG00000138018	EPT1	SELI|SEPI	ethanolaminephosphotransferase 1 (CDP-ethanolamine-specific)
chr2-28	chr2	100545696	100545866	+	19.3	0.746	promoter-TSS (NM_024065)	promoter-TSS (NM_024065)	-69	NM_024065	79031	Hs.469459	NM_024065	ENSG00000115539	PDCL3	HTPHLP|PHLP2A|PHLP3|VIAF|VIAF1	phosducin-like 3
chr2-3	chr2	33677798	33677968	+	33.6	0.824	promoter-TSS (NM_015475)	promoter-TSS (NM_015475)	-17	NM_015475	25940	Hs.468140	NM_015475	ENSG00000119812	FAM98A	-	family with sequence similarity 98, member A
chr2-30	chr2	135392626	135392796	+	18.9	0.828	promoter-TSS (NM_058241)	promoter-TSS (NM_058241)	-65	NR_036549	100129961	Hs.729028	NR_036549		LOC100129961	-	uncharacterized LOC100129961
chr2-31	chr2	86186423	86186593	+	18.4	0.836	promoter-TSS (NM_017952)	promoter-TSS (NM_017952)	281	NM_015425	25885	Hs.531818	NM_015425	ENSG00000068654	POLR1A	A190|RPA1|RPA194|RPO1-4|RPO14	polymerase (RNA) I polypeptide A, 194kDa
chr2-35	chr2	27210918	27211088	+	17.5	0.914	promoter-TSS (NM_013388)	promoter-TSS (NM_013388)	43	NM_013388	10113	Hs.279784	NM_013388	ENSG00000138073	PREB	SEC12	prolactin regulatory element binding
chr2-38	chr2	19964942	19965112	+	16.6	0.68	exon (NM_001008237, exon 1 of 3)	exon (NM_001008237, exon 1 of 3)	198	NM_001008237	130502	Hs.591547	NM_001008237	ENSG00000183891	TTC32	-	tetratricopeptide repeat domain 32
chr2-39	chr2	39204873	39205043	+	16.6	0.808	Intergenic	CpG	-3850	NM_005633	6654	Hs.709893	NM_005633	ENSG00000115904	SOS1	GF1|GGF1|GINGF|HGF|NS4	son of sevenless homolog 1 (Drosophila)
chr2-4	chr2	3501629	3501799	+	32.7	0.636	intron (NM_018269, intron 1 of 3)	CpG	640	NM_018269	55256	Hs.502773	NM_018269	ENSG00000182551	ADI1	APL1|ARD|MTCBP1|Ni-ARD|SIPL	acireductone dioxygenase 1
chr2-40	chr2	86521313	86521483	+	16.6	0.807	promoter-TSS (NM_001146688)	promoter-TSS (NM_001146688)	-384	NM_018433	55818	Hs.557425	NM_001146688	ENSG00000115548	KDM3A	JHDM2A|JHMD2A|JMJD1|JMJD1A|TSGA	lysine (K)-specific demethylase 3A
chr2-42	chr2	132728423	132728593	+	16.6	0.706	intron (NR_027020, intron 1 of 4)	SSU-rRNA_Hsa|rRNA|rRNA	2615	NR_031608	100313824		NR_031608		MIR663B	MIRN663B	microRNA 663b
chr2-43	chr2	132735330	132735500	+	16.6	0.721	Intergenic	Intergenic	-3403	NR_027020	554226	Hs.380689	NR_027019		ANKRD30BL	ANKRD30BP3|NCRNA00164	ankyrin repeat domain 30B-like
chr2-46	chr2	170363465	170363635	+	16.6	0.769	promoter-TSS (NM_003142)	promoter-TSS (NM_003142)	-18	NM_003142	6741	Hs.632535	NM_003142	ENSG00000138385	SSB	LARP3|La	Sjogren syndrome antigen B (autoantigen La)
chr2-47	chr2	58321913	58322083	+	16.1	0.704	promoter-TSS (NM_018062)	promoter-TSS (NM_018062)	21	NM_001114636	55120	Hs.631890	NM_001114636	ENSG00000115392	FANCL	FAAP43|PHF9|POG	Fanconi anemia, complementation group L
chr2-48	chr2	86644079	86644249	+	16.1	0.719	promoter-TSS (NM_001193517)	promoter-TSS (NM_001193517)	-33	NR_036454	51652	Hs.591582	NM_001005753	ENSG00000115561	CHMP3	NEDF|VPS24	charged multivesicular body protein 3
chr2-50	chr2	132729255	132729425	+	16.1	0.714	intron (NR_027020, intron 1 of 4)	SSU-rRNA_Hsa|rRNA|rRNA	1783	NR_031608	100313824		NR_031608		MIR663B	MIRN663B	microRNA 663b
chr2-51	chr2	254962	255132	+	15.7	0.63	promoter-TSS (NM_015677)	promoter-TSS (NM_015677)	178	NM_001040649	52	Hs.558296	NM_001040649	ENSG00000143727	ACP1	HAAP	acid phosphatase 1, soluble
chr2-53	chr2	69910136	69910306	+	15.2	0.735	promoter-TSS (NM_178439)	promoter-TSS (NM_178439)	-101	NM_178439	64395	Hs.293971	NM_178439	ENSG00000087338	GMCL1	BTBD13|GCL|GCL1	germ cell-less homolog 1 (Drosophila)
chr2-54	chr2	102719736	102719906	+	15.2	0.783	promoter-TSS (NM_032718)	promoter-TSS (NM_032718)	-52	NM_032718	84804	Hs.720914	NM_032718	ENSG00000135953	MFSD9	-	major facilitator superfamily domain containing 9
chr2-55	chr2	218789946	218790116	+	15.2	0.739	promoter-TSS (NM_152862)	promoter-TSS (NM_152862)	-88	NM_152862	10109	Hs.529303	NM_005731	ENSG00000163466	ARPC2	ARC34|PNAS-139|p34-Arc	actin related protein 2/3 complex, subunit 2, 34kDa
chr2-56	chr2	241903738	241903908	+	15.2	0.792	promoter-TSS (NM_004404)	promoter-TSS (NM_004404)	-35	NM_005336	3069	Hs.471851	NM_001243900	ENSG00000115677	HDLBP	HBP|PRO2900|VGL	high density lipoprotein binding protein
chr2-57	chr2	9900815	9900985	+	14.7	0.75	promoter-TSS (NM_005680)	promoter-TSS (NM_005680)	-122	NM_005680	9014	Hs.584833	NM_005680	ENSG00000115750	TAF1B	MGC:9349|RAF1B|RAFI63|SL1|TAFI63	TATA box binding protein (TBP)-associated factor, RNA polymerase I, B, 63kDa
chr2-58	chr2	47483483	47483653	+	14.7	0.809	promoter-TSS (NM_000251)	promoter-TSS (NM_000251)	-199	NM_000251	4436	Hs.597656	NM_000251	ENSG00000095002	MSH2	COCA1|FCC1|HNPCC|HNPCC1|LCFS2	mutS homolog 2, colon cancer, nonpolyposis type 1 (E. coli)
chr2-59	chr2	71412404	71412574	+	14.7	0.783	promoter-TSS (NM_001014972)	promoter-TSS (NM_001014972)	96	NM_001014972	27332	Hs.434401	NM_001014972	ENSG00000075292	ZNF638	NP220|ZFML|Zfp638	zinc finger protein 638
chr2-6	chr2	132743140	132743310	+	30.4	0.768	Intergenic	Intergenic	-11213	NR_027020	554226	Hs.380689	NR_027019		ANKRD30BL	ANKRD30BP3|NCRNA00164	ankyrin repeat domain 30B-like
chr2-62	chr2	150152530	150152700	+	14.7	0.702	promoter-TSS (NM_015702)	promoter-TSS (NM_015702)	-39	NM_015702	27249	Hs.5324	NM_015702	ENSG00000168288	MMADHC	C2orf25|CL25022|cblD	methylmalonic aciduria (cobalamin deficiency) cblD type, with homocystinuria
chr2-63	chr2	24869411	24869581	+	14.3	0.723	promoter-TSS (NM_024322)	promoter-TSS (NM_024322)	-183	NM_001199803	79172	Hs.467898	NM_001199803	ENSG00000138092	CENPO	CENP-O|ICEN-36|MCM21R	centromere protein O
chr2-64	chr2	25954943	25955113	+	14.3	0.809	promoter-TSS (NM_018263)	promoter-TSS (NM_018263)	-212	NM_018263	55252	Hs.119815	NM_018263	ENSG00000143970	ASXL2	ASXH2	additional sex combs like 2 (Drosophila)
chr2-65	chr2	28946626	28946796	+	14.3	0.75	promoter-TSS (NM_017910)	promoter-TSS (NM_017910)	-32	NM_017910	55006	Hs.468026	NM_017910	ENSG00000171103	TRMT61B	-	tRNA methyltransferase 61 homolog B (S. cerevisiae)
chr2-66	chr2	120233718	120233888	+	14.3	0.826	5' UTR (NM_002830, exon 1 of 27)	5' UTR (NM_002830, exon 1 of 27)	126	NM_002830	5775	Hs.469809	NM_002830	ENSG00000088179	PTPN4	PTPMEG|PTPMEG1	protein tyrosine phosphatase, non-receptor type 4 (megakaryocyte)
chr2-67	chr2	120917160	120917330	+	14.3	0.867	Intergenic	CpG	23150	NR_027181	84931	Hs.334519	NM_032845		LOC84931	-	uncharacterized LOC84931
chr2-68	chr2	122123606	122123776	+	14.3	0.714	promoter-TSS (NM_001142273)	promoter-TSS (NM_001142273)	-9	NR_037857	254128	Hs.712685	NR_037856		LOC254128	-	uncharacterized LOC254128
chr2-69	chr2	70189437	70189607	+	13.8	0.682	Intergenic	Intergenic	16430	NR_024444	100133985	Hs.135528	NR_024444		LOC100133985	-	uncharacterized LOC100133985
chr2-7	chr2	190234260	190234430	+	29.5	0.658	promoter-TSS (NM_019048)	promoter-TSS (NM_019048)	-25	NM_019048	54529	Hs.101364	NM_019048	ENSG00000138381	ASNSD1	NBLA00058|NS3TP1	asparagine synthetase domain containing 1
chr2-70	chr2	64225163	64225333	+	13.4	0.842	promoter-TSS (NM_020651)	promoter-TSS (NM_020651)	-139	NM_020651	57162	Hs.727530	NM_020651	ENSG00000197329	PELI1	-	pellino homolog 1 (Drosophila)
chr2-73	chr2	96980784	96980954	+	13.4	0.732	exon (NM_001122646, exon 7 of 17)	exon (NM_001122646, exon 7 of 17)	35159	NM_001122646	51252	Hs.107922	NM_001122646	ENSG00000168754	FAM178B	-	family with sequence similarity 178, member B
chr2-75	chr2	132826643	132826813	+	13.4	0.875	Intergenic	TAR1|Satellite|telo	-63889	NM_001508	2863	Hs.728939	NM_001508	ENSG00000183840	GPR39	-	G protein-coupled receptor 39
chr2-76	chr2	28827952	28828122	+	12.9	0.923	promoter-TSS (NM_002709)	promoter-TSS (NM_002709)	-81	NM_206876	5500	Hs.702907	NM_002709	ENSG00000213639	PPP1CB	PP-1B|PP1beta|PPP1CD	protein phosphatase 1, catalytic subunit, beta isozyme
chr2-77	chr2	99320209	99320379	+	12.9	0.846	promoter-TSS (NM_015904)	promoter-TSS (NM_015904)	28	NM_015904	9669	Hs.158688	NM_015904	ENSG00000158417	EIF5B	IF2	eukaryotic translation initiation factor 5B
chr2-8	chr2	27566036	27566206	+	28.6	0.73	promoter-TSS (NM_015662)	promoter-TSS (NM_015662)	-46	NM_015662	26160	Hs.127401	NM_015662	ENSG00000138002	IFT172	SLB|osm-1|wim	intraflagellar transport 172 homolog (Chlamydomonas)
chr2-80	chr2	223228937	223229107	+	12.9	0.7	promoter-TSS (NM_005687)	promoter-TSS (NM_005687)	49	NM_005687	10056	Hs.471452	NM_005687	ENSG00000116120	FARSB	FARSLB|FRSB|PheHB|PheRS	phenylalanyl-tRNA synthetase, beta subunit
chr2-81	chr2	28970895	28971065	+	12.4	0.702	promoter-TSS (NM_015131)	promoter-TSS (NM_015131)	-57	NM_015131	23160	Hs.709228	NM_015131	ENSG00000163811	WDR43	NET12|UTP5	WD repeat domain 43
chr2-82	chr2	61225478	61225648	+	12.4	0.702	promoter-TSS (NR_036496)	promoter-TSS (NR_036496)	51	NR_036496	339803	Hs.252433	NR_036496		LOC339803	-	uncharacterized LOC339803
chr2-84	chr2	91211663	91211833	+	12.4	0.919	promoter-TSS (NR_027238)	promoter-TSS (NR_027238)	-46	NR_027238	654342	Hs.469287	NR_027238		LOC654342	-	lymphocyte-specific protein 1 pseudogene
chr2-85	chr2	95195186	95195356	+	12.4	0.738	5' UTR (NM_021088, exon 1 of 5)	5' UTR (NM_021088, exon 1 of 5)	361	NM_001017396	7549	Hs.590916	NM_001017396	ENSG00000163067	ZNF2	A1-5|ZNF661|Zfp661	zinc finger protein 2
chr2-86	chr2	101291511	101291681	+	12.4	0.714	promoter-TSS (NM_173647)	promoter-TSS (NM_173647)	14	NM_173647	284996	Hs.142074	NM_173647	ENSG00000163162	RNF149	DNAPTP2	ring finger protein 149
chr2-88	chr2	171335368	171335538	+	12.4	0.889	Intergenic	Intergenic	-45993	NM_000817	2571	Hs.420036	NM_000817	ENSG00000128683	GAD1	CPSQ1|GAD|SCP	glutamate decarboxylase 1 (brain, 67kDa)
chr2-89	chr2	191593322	191593492	+	12.4	0.886	Intergenic	CpG	-6186	NM_139266	6772	Hs.642990	NM_007315	ENSG00000115415	STAT1	CANDF7|ISGF-3|STAT91	signal transducer and activator of transcription 1, 91kDa
chr2-9	chr2	216682090	216682260	+	28.6	0.726	promoter-TSS (NM_021141)	promoter-TSS (NM_021141)	-90	NM_021141	7520	Hs.388739	NM_021141	ENSG00000079246	XRCC5	KARP-1|KARP1|KU80|KUB2|Ku86|NFIV	X-ray repair complementing defective repair in Chinese hamster cells 5 (double-strand-break rejoining)
chr2-90	chr2	46697589	46697759	+	12	0.698	promoter-TSS (NM_002643)	promoter-TSS (NM_002643)	81	NM_002643	5281	Hs.468415	NM_002643	ENSG00000151665	PIGF	-	phosphatidylinositol glycan anchor biosynthesis, class F
chr2-91	chr2	64604732	64604902	+	12	0.769	promoter-TSS (NM_017657)	promoter-TSS (NM_017657)	-126	NM_001002243	54812	Hs.655167	NM_001002243	ENSG00000119844	AFTPH	Nbla10388	aftiphilin
chr2-92	chr2	197212552	197212722	+	12	0.737	promoter-TSS (NM_001080539)	promoter-TSS (NM_001080539)	36	NM_001080539	284992	Hs.132519	NM_001080539	ENSG00000144395	CCDC150	-	coiled-coil domain containing 150
chr2-93	chr2	20414141	20414311	+	11.5	0.733	Intergenic	CpG	-23601	NM_015317	23369	Hs.467824	NM_015317	ENSG00000055917	PUM2	PUMH2|PUML2	pumilio homolog 2 (Drosophila)
chr2-94	chr2	27195550	27195720	+	11.5	0.756	promoter-TSS (NM_001166240)	promoter-TSS (NM_001166240)	-136	NM_006569	10669	Hs.159525	NM_001166239	ENSG00000138028	CGREF1	CGR11	cell growth regulator with EF-hand domain 1
chr2-96	chr2	187059010	187059180	+	11.5	0.703	promoter-TSS (NM_018471)	promoter-TSS (NM_018471)	-35	NM_018471	55854	Hs.368598	NM_018471	ENSG00000065548	ZC3H15	HT010|LEREPO4|MSTP012	zinc finger CCCH-type containing 15
chr2-97	chr2	198008025	198008195	+	11.5	0.794	promoter-TSS (NM_012433)	promoter-TSS (NM_012433)	-94	NM_012433	23451	Hs.632554	NM_001005526	ENSG00000115524	SF3B1	Hsh155|MDS|PRP10|PRPF10|SAP155|SF3b155	splicing factor 3b, subunit 1, 155kDa
chr2-98	chr2	217071761	217071931	+	11.5	0.839	promoter-TSS (NM_000998)	promoter-TSS (NM_000998)	81	NM_000998	6168	Hs.433701	NM_000998	ENSG00000197756	RPL37A	L37A	ribosomal protein L37a
chr2-99	chr2	70167664	70167834	+	11.1	0.893	promoter-TSS (NM_006196)	promoter-TSS (NM_006196)	-98	NR_033872	400960	Hs.729322	NR_033872		PCBP1-AS1	-	PCBP1 antisense RNA 1 (non-protein coding)
chr20-1	chr20	48781112	48781282	+	81.1	0.668	promoter-TSS (NM_032521)	promoter-TSS (NM_032521)	-291	NM_032521	84612	Hs.589848	NM_032521	ENSG00000124171	PARD6B	PAR6B	par-6 partitioning defective 6 homolog beta (C. elegans)
chr20-1040	chr20	39090620	39090790	+	22.1	0.688	promoter-TSS (NM_003286)	promoter-TSS (NM_003286)	-171	NM_003286	7150	Hs.472737	NM_003286	ENSG00000198900	TOP1	TOPI	topoisomerase (DNA) I
chr20-107	chr20	51678081	51678251	+	39.1	0.664	Intergenic	L2|LINE|L2	-45123	NM_006526	7764	Hs.711564	NM_006526	ENSG00000171940	ZNF217	ZABC1	zinc finger protein 217
chr20-1091	chr20	61028393	61028563	+	22.1	0.794	promoter-TSS (NM_001193369)	promoter-TSS (NM_001193369)	-130	NM_001193370	11083	Hs.517172	NM_001193369	ENSG00000101191	DIDO1	BYE1|C20orf158|DATF1|DIDO2|DIDO3|DIO-1|DIO1|dJ885L7.8	death inducer-obliterator 1
chr20-1092	chr20	34835604	34835774	+	21.6	0.721	promoter-TSS (NM_001145317)	promoter-TSS (NM_001145317)	-45	NM_001145318	79980	Hs.632268	NM_001145315	ENSG00000149636	DSN1	C20orf172|KNL3|MIS13|dJ469A13.2|hKNL-3	DSN1, MIND kinetochore complex component, homolog (S. cerevisiae)
chr20-1093	chr20	42373192	42373362	+	21.6	0.714	promoter-TSS (NM_001080472)	promoter-TSS (NM_001080472)	26	NM_001080472	128486	Hs.632269	NM_001080472	ENSG00000197296	FITM2	C20orf142|Fit2|dJ881L22.2	fat storage-inducing transmembrane protein 2
chr20-1157	chr20	43996616	43996786	+	21.2	0.754	promoter-TSS (NM_022104)	promoter-TSS (NM_022104)	-23	NM_022104	63935	Hs.472856	NM_022104	ENSG00000100982	PCIF1	C20orf67	PDX1 C-terminal inhibiting factor 1
chr20-1171	chr20	45578311	45578481	+	21.2	0.6	intron (NM_006534, intron 1 of 22)	L1MC1|LINE|L1	14388	NM_001174088	8202	Hs.592142	NM_001174087	ENSG00000124151	NCOA3	ACTR|AIB-1|AIB1|CAGH16|CTG26|KAT13B|RAC3|SRC-3|SRC3|TNRC14|TNRC16|TRAM-1|bHLHe42|pCIP	nuclear receptor coactivator 3
chr20-1219	chr20	16658460	16658630	+	20.7	0.803	promoter-TSS (NM_198220)	promoter-TSS (NM_198220)	-64	NM_003092	6629	Hs.280378	NM_003092	ENSG00000125870	SNRPB2	Msl1	small nuclear ribonucleoprotein polypeptide B
chr20-128	chr20	61759271	61759441	+	38.7	0.638	promoter-TSS (NM_016434)	promoter-TSS (NM_016434)	-251	NM_016434	51750		NM_016434	ENSG00000258366	RTEL1	C20orf41|NHL|RTEL|bK3184A7.3	regulator of telomere elongation helicase 1
chr20-1331	chr20	45656421	45656591	+	19.8	0.776	intron (NM_006534, intron 2 of 22)	intron (NM_006534, intron 2 of 22)	92498	NM_001174088	8202	Hs.592142	NM_001174087	ENSG00000124151	NCOA3	ACTR|AIB-1|AIB1|CAGH16|CTG26|KAT13B|RAC3|SRC-3|SRC3|TNRC14|TNRC16|TRAM-1|bHLHe42|pCIP	nuclear receptor coactivator 3
chr20-1382	chr20	32163772	32163942	+	19.3	0.831	promoter-TSS (NM_003908)	promoter-TSS (NM_003908)	-111	NM_003908	8894	Hs.567815	NM_003908	ENSG00000125977	EIF2S2	EIF2|EIF2B|EIF2beta|PPP1R67	eukaryotic translation initiation factor 2, subunit 2 beta, 38kDa
chr20-1449	chr20	25124124	25124294	+	18.9	0.759	promoter-TSS (NM_001247)	promoter-TSS (NM_001247)	-130	NM_001247	955	Hs.500375	NM_001114089	ENSG00000197586	ENTPD6	CD39L2|IL-6SAG|IL6ST2|NTPDase-6|dJ738P15.3	ectonucleoside triphosphate diphosphohydrolase 6 (putative)
chr20-1475	chr20	48706766	48706936	+	18.9	0.507	Intergenic	L1ME4a|LINE|L1	-20018	NM_080829	140876	Hs.372578	NM_080829	ENSG00000042062	FAM65C	C20orf175|C20orf176|dJ530I15.2|dJ530I15.3	family with sequence similarity 65, member C
chr20-1533	chr20	52937180	52937350	+	18.9	0.696	Intergenic	Intergenic	411592	NM_018431	55816	Hs.656582	NM_018431	ENSG00000101134	DOK5	C20orf180	docking protein 5
chr20-1555	chr20	45957944	45958114	+	18.4	0.593	Intergenic	D20S16|Satellite|Satellite	-109262	NM_198596	55959	Hs.162016	NM_001161841	ENSG00000196562	SULF2	HSULF-2	sulfatase 2
chr20-1617	chr20	45614124	45614294	+	18	0.708	intron (NM_006534, intron 1 of 22)	intron (NM_006534, intron 1 of 22)	50201	NM_001174088	8202	Hs.592142	NM_001174087	ENSG00000124151	NCOA3	ACTR|AIB-1|AIB1|CAGH16|CTG26|KAT13B|RAC3|SRC-3|SRC3|TNRC14|TNRC16|TRAM-1|bHLHe42|pCIP	nuclear receptor coactivator 3
chr20-1673	chr20	52867479	52867649	+	18	0.553	Intergenic	ERVL-B4|LTR|ERVL	341891	NM_018431	55816	Hs.656582	NM_018431	ENSG00000101134	DOK5	C20orf180	docking protein 5
chr20-1716	chr20	48163203	48163373	+	17.5	0.742	promoter-TSS (NM_001032288)	promoter-TSS (NM_001032288)	-171	NM_001032288	7335	Hs.420529	NM_001032288	ENSG00000244687	UBE2V1	CIR1|CROC-1|CROC1|UBE2V|UEV-1|UEV1|UEV1A	ubiquitin-conjugating enzyme E2 variant 1
chr20-1760	chr20	13923975	13924145	+	17	0.784	promoter-TSS (NM_080676)	promoter-TSS (NM_080676)	-86	NM_080676	140733	Hs.661576	NM_001033087	ENSG00000172264	MACROD2	C20orf133	MACRO domain containing 2
chr20-1780	chr20	45856811	45856981	+	17	0.702	Intergenic	Intergenic	-8129	NM_198596	55959	Hs.162016	NM_001161841	ENSG00000196562	SULF2	HSULF-2	sulfatase 2
chr20-1847	chr20	58278909	58279079	+	17	0.5	Intergenic	MIR|SINE|MIR	-37933	NR_030376	693231		NR_030376		MIR646	MIRN646|hsa-mir-646	microRNA 646
chr20-1848	chr20	29931113	29931283	+	16.6	0.763	intron (NM_001008409, intron 2 of 14)	intron (NM_001008409, intron 2 of 14)	9032	NM_001008409	164395	Hs.712915	NM_001008409	ENSG00000131044	TTLL9	C20orf125|dJ310O13.1	tubulin tyrosine ligase-like family, member 9
chr20-2	chr20	51742480	51742650	+	52	0.648	Intergenic	Intergenic	-109522	NM_006526	7764	Hs.711564	NM_006526	ENSG00000171940	ZNF217	ZABC1	zinc finger protein 217
chr20-2007	chr20	57125115	57125285	+	16.1	0.655	Intergenic	(CATATA)n|Simple_repeat|Simple_repeat	-73904	NM_016045	51012	Hs.656865	NM_016045	ENSG00000101166	SLMO2	C20orf45|PRELID3B|dJ543J19.5	slowmo homolog 2 (Drosophila)
chr20-2008	chr20	3132955	3133125	+	15.7	0.731	intron (NM_023935, intron 1 of 8)	CpG	255	NM_023935	65992	Hs.471975	NM_023935	ENSG00000198171	DDRGK1	C20orf116|UFBP1|dJ1187M17.3	DDRGK domain containing 1
chr20-2039	chr20	46427152	46427322	+	15.7	0.493	5' UTR (NR_026958, exon 2 of 5)	5' UTR (NR_026958, exon 2 of 5)	5176	NR_026958	284749	Hs.299080	NR_026958		LINC00494	-	long intergenic non-protein coding RNA 494
chr20-204	chr20	52423915	52424085	+	35.5	0.621	Intergenic	L1M2|LINE|L1	-101673	NM_018431	55816	Hs.656582	NM_018431	ENSG00000101134	DOK5	C20orf180	docking protein 5
chr20-2052	chr20	47328457	47328627	+	15.7	0.868	promoter-TSS (NR_036659)	promoter-TSS (NR_036659)	-44	NR_036659	441951	Hs.356766	NR_003604		ZNFX1-AS1	C20orf199|HSUP1|HSUP2|NCRNA00275|ZFAS1	ZNFX1 antisense RNA 1 (non-protein coding)
chr20-2089	chr20	43997327	43997497	+	15.2	0.8	intron (NM_022104, intron 1 of 16)	CpG	688	NM_022104	63935	Hs.472856	NM_022104	ENSG00000100982	PCIF1	C20orf67	PDX1 C-terminal inhibiting factor 1
chr20-2189	chr20	13567661	13567831	+	14.7	0.783	promoter-TSS (NM_017714)	promoter-TSS (NM_017714)	-163	NM_017714	55617	Hs.348297	NM_017714	ENSG00000089123	TASP1	C20orf13|dJ585I14.2	taspase, threonine aspartase, 1
chr20-2190	chr20	13713534	13713704	+	14.7	0.854	promoter-TSS (NM_024120)	promoter-TSS (NM_024120)	-53	NM_001039375	79133	Hs.472165	NM_001039375	ENSG00000101247	C20orf7	bA526K24.2|dJ842G6.1	chromosome 20 open reading frame 7
chr20-2234	chr20	46635226	46635396	+	14.7	0.638	Intergenic	MIRb|SINE|MIR	213250	NR_026958	284749	Hs.299080	NR_026958		LINC00494	-	long intergenic non-protein coding RNA 494
chr20-2397	chr20	33716275	33716445	+	13.8	0.69	promoter-TSS (NM_152838)	promoter-TSS (NM_152838)	-68	NM_152928	8904	Hs.246413	NM_001198863	ENSG00000214078	CPNE1	COPN1|CPN1	copine I
chr20-2398	chr20	39380029	39380199	+	13.8	0.744	Intergenic	Intergenic	-17961	NM_015035	23051	Hs.380133	NM_015035	ENSG00000174306	ZHX3	TIX1	zinc fingers and homeoboxes 3
chr20-2488	chr20	20641417	20641587	+	13.4	0.816	promoter-TSS (NM_020343)	promoter-TSS (NM_020343)	-236	NM_020343	57186	Hs.472285	NM_020343	ENSG00000188559	RALGAPA2	AS250|C20orf74|bA287B20.1|dJ1049G11|dJ1049G11.4	Ral GTPase activating protein, alpha subunit 2 (catalytic)
chr20-2489	chr20	28260786	28260956	+	13.4	0.636	Intergenic	Intergenic	-9072	NR_045115	140678		NR_045115		MLLT10P1	MLLT10L|bA348I14.3	myeloid/lymphoid or mixed-lineage leukemia (trithorax homolog, Drosophila); translocated to, 10 pseudogene 1
chr20-2490	chr20	42272728	42272898	+	13.4	0.592	promoter-TSS (NR_038339)	promoter-TSS (NR_038339)	147	NM_016470	51526	Hs.75798	NM_016470	ENSG00000132823	C20orf111	HSPC207|Perit1|dJ1183I21.1	chromosome 20 open reading frame 111
chr20-2593	chr20	61996756	61996926	+	13.4	0.867	promoter-TSS (NM_025219)	promoter-TSS (NM_025219)	-58	NM_025219	80331	Hs.164419	NM_025219	ENSG00000101152	DNAJC5	CLN4|CLN4B|CSP|DNAJC5A	DnaJ (Hsp40) homolog, subfamily C, member 5
chr20-261	chr20	61767223	61767393	+	34.1	0.632	intron (NR_037882, intron 6 of 37)	intron (NR_037882, intron 6 of 37)	7701	NM_032957	51750		NM_016434	ENSG00000258366	RTEL1	C20orf41|NHL|RTEL|bK3184A7.3	regulator of telomere elongation helicase 1
chr20-2676	chr20	48695413	48695583	+	12.9	0.604	Intergenic	Intergenic	-8665	NM_080829	140876	Hs.372578	NM_080829	ENSG00000042062	FAM65C	C20orf175|C20orf176|dJ530I15.2|dJ530I15.3	family with sequence similarity 65, member C
chr20-2703	chr20	55359615	55359785	+	12.9	0.85	promoter-TSS (NM_001015885)	promoter-TSS (NM_001015885)	148	NM_003610	8480	Hs.371698	NM_001015885	ENSG00000101146	RAE1	MIG14|MRNP41|Mnrp41|dJ481F12.3|dJ800J21.1	RAE1 RNA export 1 homolog (S. pombe)
chr20-2704	chr20	23350053	23350223	+	12.4	0.683	promoter-TSS (NM_022080)	promoter-TSS (NM_022080)	18	NM_022080	63908	Hs.269471	NM_022080	ENSG00000125814	NAPB	SNAP-BETA|SNAPB	N-ethylmaleimide-sensitive factor attachment protein, beta
chr20-2705	chr20	25794423	25794593	+	12.4	0.875	Intergenic	SST1|Satellite|centr	-64581	NR_026714	728882	Hs.682103	NR_026714		FAM182B	-	family with sequence similarity 182, member B
chr20-272	chr20	53593954	53594124	+	33.6	0.595	Intergenic	MLT1H2|LTR|MaLR	419380	NM_080617	140689	Hs.126141	NM_080617	ENSG00000054803	CBLN4	CBLNL1	cerebellin 4 precursor
chr20-2722	chr20	45971362	45971532	+	12.4	0.63	Intergenic	Intergenic	-122680	NM_198596	55959	Hs.162016	NM_001161841	ENSG00000196562	SULF2	HSULF-2	sulfatase 2
chr20-2798	chr20	47096138	47096308	+	12.4	0.667	promoter-TSS (NM_001316)	promoter-TSS (NM_001316)	-22	NM_001316	1434	Hs.90073	NM_001316	ENSG00000124207	CSE1L	CAS|CSE1|XPO2	CSE1 chromosome segregation 1-like (yeast)
chr20-2835	chr20	23286996	23287166	+	12	0.8	Intergenic	Intergenic	-5940	NM_022482	64412	Hs.709462	NM_022482	ENSG00000125812	GZF1	ZBTB23|ZNF336	GDNF-inducible zinc finger protein 1
chr20-2935	chr20	56397512	56397682	+	12	0.714	promoter-TSS (NR_036633)	promoter-TSS (NR_036633)	16	NR_036633	9217	Hs.182625	NM_001195677	ENSG00000124164	VAPB	ALS8|VAMP-B|VAP-B	VAMP (vesicle-associated membrane protein)-associated protein B and C
chr20-2936	chr20	56989618	56989788	+	12	0.723	promoter-TSS (NM_198976)	promoter-TSS (NM_198976)	-3	NM_198976	51497	Hs.517148	NM_198976	ENSG00000101158	TH1L	NELF-C|NELF-D|TH1	TH1-like (Drosophila)
chr20-2937	chr20	7947585	7947755	+	11.5	0.619	intron (NM_021156, intron 1 of 7)	intron (NM_021156, intron 1 of 7)	723	NM_021156	56255	Hs.169358	NM_021156	ENSG00000125827	TMX4	DJ971N18.2|PDIA14|TXNDC13	thioredoxin-related transmembrane protein 4
chr20-3048	chr20	25788588	25788758	+	11.1	0.758	Intergenic	SST1|Satellite|centr	-58746	NR_026714	728882	Hs.682103	NR_026714		FAM182B	-	family with sequence similarity 182, member B
chr20-3049	chr20	34522852	34523022	+	11.1	0.718	promoter-TSS (NM_183006)	promoter-TSS (NM_183006)	-319	NM_001042486	22839	Hs.249600	NM_001042486	ENSG00000080845	DLGAP4	DAP4|DLP4|RP5-977B1.6|SAPAP4	discs, large (Drosophila) homolog-associated protein 4
chr20-3184	chr20	56533450	56533620	+	11.1	0.683	intron (NR_034147, intron 5 of 6)	intron (NR_034147, intron 5 of 6)	9694	NR_034147	149773	Hs.729646	NR_034147		LOC149773	-	uncharacterized LOC149773
chr20-3185	chr20	56703616	56703786	+	11.1	0.711	intron (NR_037945, intron 13 of 22)	(TG)n|Simple_repeat|Simple_repeat	2433	NM_024663	79716	Hs.654868	NM_001204872	ENSG00000215440	NPEPL1	bA261P9.2	aminopeptidase-like 1
chr20-3186	chr20	61039647	61039817	+	11.1	0.857	promoter-TSS (NM_022105)	promoter-TSS (NM_022105)	17	NM_080797	11083	Hs.517172	NM_001193369	ENSG00000101191	DIDO1	BYE1|C20orf158|DATF1|DIDO2|DIDO3|DIO-1|DIO1|dJ885L7.8	death inducer-obliterator 1
chr20-3285	chr20	49822639	49822809	+	10.6	0.794	Intergenic	MIR3|SINE|MIR	-4409	NM_006045	10079	Hs.649234	NM_006045	ENSG00000054793	ATP9A	ATPIIA	ATPase, class II, type 9A
chr20-3328	chr20	8996272	8996442	+	10.1	0.815	Intergenic	Intergenic	-1344	NM_001172646	5332	Hs.472101	NM_000933	ENSG00000101333	PLCB4	PI-PLC	phospholipase C, beta 4
chr20-3329	chr20	33198769	33198939	+	10.1	0.714	promoter-TSS (NM_018217)	promoter-TSS (NM_018217)	-32	NM_001145025	55741	Hs.720177	NM_001145025	ENSG00000088298	EDEM2	C20orf31|C20orf49|bA4204.1	ER degradation enhancer, mannosidase alpha-like 2
chr20-3330	chr20	33463225	33463395	+	10.1	0.742	promoter-TSS (NM_199487)	promoter-TSS (NM_199487)	49	NM_018244	55245	Hs.726290	NM_001184977	ENSG00000101019	UQCC	BFZB|C20orf44|CBP3	ubiquinol-cytochrome c reductase complex chaperone
chr20-3331	chr20	34005583	34005753	+	10.1	0.926	exon (NM_033630, exon 2 of 2)	exon (NM_033630, exon 2 of 2)	294	NM_033630	51282	Hs.584909	NM_016558		SCAND1	RAZ1|SDP1	SCAN domain containing 1
chr20-3332	chr20	34497948	34498118	+	10.1	0.588	exon (NM_014902, exon 3 of 12)	exon (NM_014902, exon 3 of 12)	-25223	NM_001042486	22839	Hs.249600	NM_001042486	ENSG00000080845	DLGAP4	DAP4|DLP4|RP5-977B1.6|SAPAP4	discs, large (Drosophila) homolog-associated protein 4
chr20-3425	chr20	49716160	49716330	+	10.1	0.629	intron (NM_006045, intron 13 of 27)	MER5A|DNA|MER1_type	102070	NM_006045	10079	Hs.649234	NM_006045	ENSG00000054793	ATP9A	ATPIIA	ATPase, class II, type 9A
chr20-3455	chr20	56370234	56370404	+	10.1	0.613	3' UTR (NM_020673, exon 7 of 7)	3' UTR (NM_020673, exon 7 of 7)	-27262	NM_001195677	9217	Hs.182625	NM_001195677	ENSG00000124164	VAPB	ALS8|VAMP-B|VAP-B	VAMP (vesicle-associated membrane protein)-associated protein B and C
chr20-3456	chr20	56697311	56697481	+	10.1	0.676	promoter-TSS (NM_001204873)	promoter-TSS (NM_001204873)	-197	NM_001204872	79716	Hs.654868	NM_001204872	ENSG00000215440	NPEPL1	bA261P9.2	aminopeptidase-like 1
chr20-3459	chr20	3336752	3336922	+	9.7	0.778	promoter-TSS (NM_001009984)	promoter-TSS (NM_001009984)	-582	NM_001009984	25943	Hs.516853	NM_001009984	ENSG00000088854	C20orf194	-	chromosome 20 open reading frame 194
chr20-3460	chr20	3775325	3775495	+	9.7	0.774	promoter-TSS (NM_020746)	promoter-TSS (NM_020746)	-36	NR_037921	57506	Hs.570362	NM_001206491	ENSG00000088888	MAVS	CARDIF|IPS-1|IPS1|VISA	mitochondrial antiviral signaling protein
chr20-3463	chr20	33593079	33593249	+	9.7	0.733	promoter-TSS (NM_015966)	promoter-TSS (NM_015966)	-28	NM_198398	51614	Hs.472558	NM_015966	ENSG00000125991	ERGIC3	C20orf47|CGI-54|Erv46|NY-BR-84|PRO0989|SDBCAG84|dJ477O4.2	ERGIC and golgi 3
chr20-3480	chr20	45887234	45887404	+	9.7	0.71	Intergenic	Intergenic	-38552	NM_198596	55959	Hs.162016	NM_001161841	ENSG00000196562	SULF2	HSULF-2	sulfatase 2
chr20-3566	chr20	49738687	49738857	+	9.7	0.606	intron (NM_006045, intron 9 of 27)	intron (NM_006045, intron 9 of 27)	79543	NM_006045	10079	Hs.649234	NM_006045	ENSG00000054793	ATP9A	ATPIIA	ATPase, class II, type 9A
chr20-3568	chr20	49818796	49818966	+	9.7	0.818	promoter-TSS (NM_006045)	promoter-TSS (NM_006045)	-566	NM_006045	10079	Hs.649234	NM_006045	ENSG00000054793	ATP9A	ATPIIA	ATPase, class II, type 9A
chr20-3608	chr20	59508108	59508278	+	9.7	0.636	intron (NM_001252338, intron 1 of 14)	intron (NM_001252338, intron 1 of 14)	321	NM_001252338	1002	Hs.598638	NM_001252338	ENSG00000179242	CDH4	CAD4|RCAD	cadherin 4, type 1, R-cadherin (retinal)
chr20-3610	chr20	40267943	40268113	+	9.2	0.625	intron (NM_133170, intron 16 of 31)	MIR|SINE|MIR	-587481	NM_032221	84181	Hs.371979	NM_032221	ENSG00000124177	CHD6	CHD5|RIGB	chromodomain helicase DNA binding protein 6
chr20-365	chr20	57051503	57051673	+	31.3	0.658	promoter-TSS (NM_016045)	promoter-TSS (NM_016045)	-292	NM_016045	51012	Hs.656865	NM_016045	ENSG00000101166	SLMO2	C20orf45|PRELID3B|dJ543J19.5	slowmo homolog 2 (Drosophila)
chr20-367	chr20	45549824	45549994	+	30.9	0.695	Intergenic	Intergenic	-14099	NM_001174087	8202	Hs.592142	NM_001174087	ENSG00000124151	NCOA3	ACTR|AIB-1|AIB1|CAGH16|CTG26|KAT13B|RAC3|SRC-3|SRC3|TNRC14|TNRC16|TRAM-1|bHLHe42|pCIP	nuclear receptor coactivator 3
chr20-3692	chr20	49748622	49748792	+	9.2	0.694	intron (NM_006045, intron 4 of 27)	intron (NM_006045, intron 4 of 27)	69608	NM_006045	10079	Hs.649234	NM_006045	ENSG00000054793	ATP9A	ATPIIA	ATPase, class II, type 9A
chr20-3694	chr20	50045723	50045893	+	9.2	0.667	Intergenic	Intergenic	-193353	NM_020436	57167	Hs.517113	NM_020436	ENSG00000101115	SALL4	DRRS|HSAL4|ZNF797|dJ1112F19.1	sal-like 4 (Drosophila)
chr20-370	chr20	48826559	48826729	+	30.9	0.603	Intergenic	MLT1D|LTR|MaLR	-18230	NM_017843	55653	Hs.381178	NM_001010974	ENSG00000124243	BCAS4	CNOL	breast carcinoma amplified sequence 4
chr20-3735	chr20	58192469	58192639	+	9.2	0.6	Intergenic	LTR16A1|LTR|ERVL	-124373	NR_030376	693231		NR_030376		MIR646	MIRN646|hsa-mir-646	microRNA 646
chr20-3739	chr20	25782570	25782740	+	8.7	0.75	Intergenic	SST1|Satellite|centr	-52728	NR_026714	728882	Hs.682103	NR_026714		FAM182B	-	family with sequence similarity 182, member B
chr20-3820	chr20	49800644	49800814	+	8.7	0.711	intron (NM_006045, intron 1 of 27)	intron (NM_006045, intron 1 of 27)	17586	NM_006045	10079	Hs.649234	NM_006045	ENSG00000054793	ATP9A	ATPIIA	ATPase, class II, type 9A
chr20-388	chr20	45204320	45204490	+	30.4	0.552	intron (NM_005244, intron 9 of 15)	intron (NM_005244, intron 9 of 15)	-24611	NR_037410	100500814		NR_037410		MIR3616	-	microRNA 3616
chr20-3888	chr20	61743881	61744051	+	8.7	0.826	exon (NM_015894, exon 4 of 5)	exon (NM_015894, exon 4 of 5)	11258	NM_015894	50861	Hs.639609	NM_015894	ENSG00000197457	STMN3	SCLIP	stathmin-like 3
chr20-3977	chr20	49695728	49695898	+	8.3	0.697	intron (NM_006045, intron 14 of 27)	intron (NM_006045, intron 14 of 27)	-83238	NM_001136021	4773	Hs.713650	NM_001136021	ENSG00000101096	NFATC2	NFAT1|NFATP	nuclear factor of activated T-cells, cytoplasmic, calcineurin-dependent 2
chr20-3978	chr20	49762950	49763120	+	8.3	0.688	intron (NM_006045, intron 3 of 27)	intron (NM_006045, intron 3 of 27)	55280	NM_006045	10079	Hs.649234	NM_006045	ENSG00000054793	ATP9A	ATPIIA	ATPase, class II, type 9A
chr20-4051	chr20	56382676	56382846	+	8.3	0.821	Intergenic	MER90|LTR|ERV1	-14820	NM_001195677	9217	Hs.182625	NM_001195677	ENSG00000124164	VAPB	ALS8|VAMP-B|VAP-B	VAMP (vesicle-associated membrane protein)-associated protein B and C
chr20-408	chr20	30003440	30003610	+	29.9	0.842	promoter-TSS (NM_030815)	promoter-TSS (NM_030815)	19	NM_030815	81572	Hs.435755	NM_030815	ENSG00000088356	PDRG1	C20orf126|PDRG	p53 and DNA-damage regulated 1
chr20-409	chr20	36534701	36534871	+	29.9	0.806	promoter-TSS (NM_020336)	promoter-TSS (NM_020336)	-114	NM_020336	57148	Hs.598850	NM_020336	ENSG00000170471	RALGAPB	KIAA1219|RalGAPbeta|dJ1100H13.1	Ral GTPase activating protein, beta subunit (non-catalytic)
chr20-415	chr20	48165926	48166096	+	29.9	0.755	promoter-TSS (NM_022442)	promoter-TSS (NM_022442)	-110	NM_021988	7335	Hs.420529	NM_001032288	ENSG00000244687	UBE2V1	CIR1|CROC-1|CROC1|UBE2V|UEV-1|UEV1|UEV1A	ubiquitin-conjugating enzyme E2 variant 1
chr20-4502	chr20	54890975	54891145	+	7.4	0.688	Intergenic	MIRb|SINE|MIR	253295	NM_003222	7022	Hs.473152	NM_003222	ENSG00000087510	TFAP2C	AP2-GAMMA|ERF1|TFAP2G|hAP-2g	transcription factor AP-2 gamma (activating enhancer binding protein 2 gamma)
chr20-469	chr20	33505939	33506109	+	29	0.752	promoter-TSS (NM_007186)	promoter-TSS (NM_007186)	-613	NM_007186	11190	Hs.443976	NM_007186	ENSG00000126001	CEP250	C-NAP1|CEP2|CNAP1	centrosomal protein 250kDa
chr20-486	chr20	52931810	52931980	+	29	0.602	Intergenic	Intergenic	406222	NM_018431	55816	Hs.656582	NM_018431	ENSG00000101134	DOK5	C20orf180	docking protein 5
chr20-498	chr20	45676968	45677138	+	28.6	0.614	intron (NM_006534, intron 2 of 22)	intron (NM_006534, intron 2 of 22)	113045	NM_001174088	8202	Hs.592142	NM_001174087	ENSG00000124151	NCOA3	ACTR|AIB-1|AIB1|CAGH16|CTG26|KAT13B|RAC3|SRC-3|SRC3|TNRC14|TNRC16|TRAM-1|bHLHe42|pCIP	nuclear receptor coactivator 3
chr20-520	chr20	45221443	45221613	+	28.1	0.598	intron (NM_005244, intron 10 of 15)	L1MC3|LINE|L1	-7488	NR_037410	100500814		NR_037410		MIR3616	-	microRNA 3616
chr20-545	chr20	45219909	45220079	+	27.6	0.632	intron (NM_005244, intron 10 of 15)	L1M5|LINE|L1	-9022	NR_037410	100500814		NR_037410		MIR3616	-	microRNA 3616
chr20-582	chr20	43425071	43425241	+	27.2	0.657	promoter-TSS (NM_033542)	promoter-TSS (NM_033542)	2	NM_001099791	90196	Hs.655055	NM_001099791	ENSG00000204070	SYS1	C20orf169|dJ453C12.4|dJ453C12.4.1	SYS1 Golgi-localized integral membrane protein homolog (S. cerevisiae)
chr20-583	chr20	45203618	45203788	+	27.2	0.563	intron (NM_005244, intron 9 of 15)	MLT1I|LTR|MaLR	-25313	NR_037410	100500814		NR_037410		MIR3616	-	microRNA 3616
chr20-62	chr20	51735992	51736162	+	42.4	0.612	Intergenic	Intergenic	-103034	NM_006526	7764	Hs.711564	NM_006526	ENSG00000171940	ZNF217	ZABC1	zinc finger protein 217
chr20-645	chr20	35013467	35013637	+	26.2	0.689	5' UTR (NM_015474, exon 1 of 16)	5' UTR (NM_015474, exon 1 of 16)	108	NM_015474	25939	Hs.580681	NM_015474	ENSG00000101347	SAMHD1	DCIP|HDDC1|MOP-5|SBBI88	SAM domain and HD domain 1
chr20-664	chr20	48863230	48863400	+	26.2	0.615	intron (NM_001010974, intron 1 of 3)	intron (NM_001010974, intron 1 of 3)	18441	NM_001010974	55653	Hs.381178	NM_001010974	ENSG00000124243	BCAS4	CNOL	breast carcinoma amplified sequence 4
chr20-677	chr20	52844185	52844355	+	26.2	0.714	Intergenic	L1P4b|LINE|L1	318597	NM_018431	55816	Hs.656582	NM_018431	ENSG00000101134	DOK5	C20orf180	docking protein 5
chr20-682	chr20	45219007	45219177	+	25.8	0.692	intron (NM_005244, intron 10 of 15)	intron (NM_005244, intron 10 of 15)	-9924	NR_037410	100500814		NR_037410		MIR3616	-	microRNA 3616
chr20-693	chr20	46566058	46566228	+	25.8	0.725	Intergenic	D20S16|Satellite|Satellite	144082	NR_026958	284749	Hs.299080	NR_026958		LINC00494	-	long intergenic non-protein coding RNA 494
chr20-745	chr20	46519329	46519499	+	25.3	0.589	Intergenic	Intergenic	97353	NR_026958	284749	Hs.299080	NR_026958		LINC00494	-	long intergenic non-protein coding RNA 494
chr20-79	chr20	46565459	46565629	+	41	0.611	Intergenic	D20S16|Satellite|Satellite	143483	NR_026958	284749	Hs.299080	NR_026958		LINC00494	-	long intergenic non-protein coding RNA 494
chr20-80	chr20	51716071	51716241	+	41	0.615	Intergenic	MLT1H|LTR|MaLR	-83113	NM_006526	7764	Hs.711564	NM_006526	ENSG00000171940	ZNF217	ZABC1	zinc finger protein 217
chr20-809	chr20	52779214	52779384	+	24.9	0.667	Intergenic	LTR16C|LTR|ERVL	253626	NM_018431	55816	Hs.656582	NM_018431	ENSG00000101134	DOK5	C20orf180	docking protein 5
chr20-819	chr20	45956846	45957016	+	24.4	0.75	Intergenic	D20S16|Satellite|Satellite	-108164	NM_198596	55959	Hs.162016	NM_001161841	ENSG00000196562	SULF2	HSULF-2	sulfatase 2
chr20-848	chr20	52939101	52939271	+	24.4	0.596	Intergenic	Intergenic	413513	NM_018431	55816	Hs.656582	NM_018431	ENSG00000101134	DOK5	C20orf180	docking protein 5
chr20-85	chr20	45211957	45212127	+	40.5	0.611	intron (NM_005244, intron 10 of 15)	intron (NM_005244, intron 10 of 15)	-16974	NR_037410	100500814		NR_037410		MIR3616	-	microRNA 3616
chr20-86	chr20	51658250	51658420	+	40.5	0.599	Intergenic	Intergenic	-25292	NM_006526	7764	Hs.711564	NM_006526	ENSG00000171940	ZNF217	ZABC1	zinc finger protein 217
chr20-87	chr20	51663318	51663488	+	40.5	0.685	Intergenic	Intergenic	-30360	NM_006526	7764	Hs.711564	NM_006526	ENSG00000171940	ZNF217	ZABC1	zinc finger protein 217
chr20-88	chr20	51721391	51721561	+	40.5	0.727	Intergenic	MLT1A0|LTR|MaLR	-88433	NM_006526	7764	Hs.711564	NM_006526	ENSG00000171940	ZNF217	ZABC1	zinc finger protein 217
chr20-939	chr20	52989614	52989784	+	23.5	0.649	Intergenic	Intergenic	464026	NM_018431	55816	Hs.656582	NM_018431	ENSG00000101134	DOK5	C20orf180	docking protein 5
chr20-941	chr20	29790505	29790675	+	23	0.797	promoter-TSS (NM_012112)	promoter-TSS (NM_012112)	25	NM_012112	22974	Hs.244580	NM_012112	ENSG00000088325	TPX2	C20orf1|C20orf2|DIL-2|DIL2|FLS353|GD:C20orf1|HCA519|HCTP4|REPP86|p100	TPX2, microtubule-associated, homolog (Xenopus laevis)
chr20-959	chr20	45863374	45863544	+	23	0.653	Intergenic	(TG)n|Simple_repeat|Simple_repeat	-14692	NM_198596	55959	Hs.162016	NM_001161841	ENSG00000196562	SULF2	HSULF-2	sulfatase 2
chr20-991	chr20	54400734	54400904	+	23	0.644	promoter-TSS (NM_001324)	promoter-TSS (NM_001324)	-15	NM_001033521	1477	Hs.172865	NM_001033521	ENSG00000101138	CSTF1	CstF-50|CstFp50	cleavage stimulation factor, 3' pre-RNA, subunit 1, 50kDa
chr20-994	chr20	23290485	23290655	+	22.6	0.927	Intergenic	CpG	-2451	NM_022482	64412	Hs.709462	NM_022482	ENSG00000125812	GZF1	ZBTB23|ZNF336	GDNF-inducible zinc finger protein 1
chr20-995	chr20	25552528	25552698	+	22.6	0.819	promoter-TSS (NM_152667)	promoter-TSS (NM_152667)	35	NM_152667	140838	Hs.606268	NM_152667	ENSG00000170191	NANP	C20orf147|HDHD4|dJ694B14.3	N-acetylneuraminic acid phosphatase
chr21-1	chr21	43172684	43172854	+	37.3	0.793	promoter-TSS (NM_018669)	promoter-TSS (NM_018669)	-22	NM_018669	10785	Hs.248815	NM_018669	ENSG00000160193	WDR4	TRM82	WD repeat domain 4
chr21-10	chr21	44377787	44377957	+	16.6	0.731	promoter-TSS (NM_004649)	promoter-TSS (NM_004649)	-50	NM_198155	8209	Hs.413482	NM_004649	ENSG00000160221	C21orf33	ES1|GT335|HES1|KNPH|KNPI	chromosome 21 open reading frame 33
chr21-11	chr21	32573095	32573265	+	14.7	0.642	promoter-TSS (NM_018944)	promoter-TSS (NM_018944)	67	NM_018944	54069	Hs.190518	NM_018944	ENSG00000159055	MIS18A	B28|C21orf45|C21orf46|FASP1|MIS18alpha|hMis18alpha	MIS18 kinetochore protein homolog A (S. pombe)
chr21-14	chr21	37552506	37552676	+	12.9	0.792	intron (NM_006052, intron 1 of 7)	intron (NM_006052, intron 1 of 7)	9112	NM_006052	10311	Hs.369488	NM_006052	ENSG00000157538	DSCR3	DCRA|DSCRA	Down syndrome critical region gene 3
chr21-16	chr21	45532292	45532462	+	12.4	0.806	promoter-TSS (NM_133635)	promoter-TSS (NM_133635)	-18	NR_026943	642852	Hs.11637	NR_026943		LOC642852	-	uncharacterized LOC642852
chr21-17	chr21	33785631	33785801	+	12	0.63	promoter-TSS (NM_017833)	promoter-TSS (NM_017833)	-56	NM_017833	54943	Hs.458308	NM_001040192	ENSG00000177692	DNAJC28	C21orf55|C21orf78	DnaJ (Hsp40) homolog, subfamily C, member 28
chr21-2	chr21	29179507	29179677	+	26.7	0.753	promoter-TSS (NM_182749)	promoter-TSS (NM_182749)	-28	NM_013240	29104	Hs.163846	NM_013240	ENSG00000156239	N6AMT1	C21orf127|HEMK2|MTQ2|N6AMT	N-6 adenine-specific DNA methyltransferase 1 (putative)
chr21-20	chr21	29367958	29368128	+	11.5	0.649	promoter-TSS (NM_006585)	promoter-TSS (NM_006585)	-162	NM_006585	10694	Hs.125113	NM_006585	ENSG00000156261	CCT8	C21orf112|Cctq|D21S246|PRED71	chaperonin containing TCP1, subunit 8 (theta)
chr21-24	chr21	10093323	10093493	+	10.6	0.676	intron (NM_001187, intron 3 of 4)	L1MDa|LINE|L1	27388	NM_182484	85316	Hs.545789	NM_182484		BAGE5	CT2.5	B melanoma antigen family, member 5
chr21-25	chr21	36354662	36354832	+	10.6	0.711	promoter-TSS (NM_017438)	promoter-TSS (NM_017438)	-58	NR_040086	54093	Hs.606200	NM_001007258	ENSG00000185917	SETD4	C21orf18|C21orf27	SET domain containing 4
chr21-26	chr21	44583608	44583778	+	10.6	0.688	promoter-TSS (NM_004928)	promoter-TSS (NM_004928)	20	NM_004928	755	Hs.517331	NM_004928	ENSG00000160226	C21orf2	A2|YF5|YF5/A2	chromosome 21 open reading frame 2
chr21-3	chr21	42303122	42303292	+	22.6	0.853	intron (NM_001098403, intron 1 of 3)	CpG	358	NM_020727	49854	Hs.618406	NM_001098402	ENSG00000173276	ZNF295	ZBTB21	zinc finger protein 295
chr21-35	chr21	44033556	44033726	+	10.1	0.742	promoter-TSS (NM_003683)	promoter-TSS (NM_003683)	-205	NM_003683	8568	Hs.110757	NM_003683	ENSG00000160214	RRP1	D21S2056E|NNP-1|NOP52|RRP1A	ribosomal RNA processing 1 homolog (S. cerevisiae)
chr21-4	chr21	46879988	46880158	+	22.1	0.682	5' UTR (NM_001242864, exon 1 of 9)	5' UTR (NM_001242864, exon 1 of 9)	138	NM_001242864	3275	Hs.661229	NM_001242864	ENSG00000160310	PRMT2	HRMT1L1	protein arginine methyltransferase 2
chr21-42	chr21	39739583	39739753	+	9.2	0.605	promoter-TSS (NM_001001713)	promoter-TSS (NM_001001713)	1	NM_001001713	6450	Hs.473847	NM_001001713	ENSG00000185437	SH3BGR	21-GARP	SH3 domain binding glutamic acid-rich protein
chr21-5	chr21	33619020	33619190	+	18.4	0.724	promoter-TSS (NM_000629)	promoter-TSS (NM_000629)	21	NM_000629	3454	Hs.529400	NM_000629	ENSG00000142166	IFNAR1	AVP|IFN-alpha-REC|IFNAR|IFNBR|IFRC	interferon (alpha, beta and omega) receptor 1
chr21-6	chr21	34669508	34669678	+	18.4	0.698	promoter-TSS (NM_058182)	promoter-TSS (NM_058182)	-26	NM_058182	54065	Hs.656195	NM_058182	ENSG00000205670	FAM165B	C21orf51	family with sequence similarity 165, member B
chr21-7	chr21	34210009	34210179	+	18	0.803	promoter-TSS (NM_001697)	promoter-TSS (NM_001697)	-66	NM_001697	539	Hs.409140	NM_001697	ENSG00000241837	ATP5O	ATPO|OSCP	ATP synthase, H+ transporting, mitochondrial F1 complex, O subunit
chr21-8	chr21	39681514	39681684	+	17.5	0.632	promoter-TSS (NM_001146218)	promoter-TSS (NM_001146218)	37	NM_001146218	7485	Hs.198308	NM_001146218	ENSG00000182093	WRB	CHD5	tryptophan rich basic protein
chr21-9	chr21	42513578	42513748	+	16.6	0.695	intron (NM_207174, intron 1 of 14)	intron (NM_207174, intron 1 of 14)	586	NM_207174	9619	Hs.124649	NM_004915	ENSG00000160179	ABCG1	ABC8|WHITE1	ATP-binding cassette, sub-family G (WHITE), member 1
chr22-1	chr22	22529938	22530108	+	25.8	0.733	promoter-TSS (NM_001024939)	promoter-TSS (NM_001024939)	-18	NM_001024939	66035	Hs.632772	NM_001024938	ENSG00000133460	SLC2A11	GLUT10|GLUT11|SLC2A11-a|SLC2A11-c	solute carrier family 2 (facilitated glucose transporter), member 11
chr22-10	chr22	18222381	18222551	+	11.1	0.833	promoter-TSS (NM_024627)	promoter-TSS (NM_024627)	-4	NM_053004	54584	Hs.105642	NM_053004	ENSG00000185838	GNB1L	DGCRK3|GY2|WDR14|WDVCF	guanine nucleotide binding protein (G protein), beta polypeptide 1-like
chr22-11	chr22	40347071	40347241	+	10.6	0.692	promoter-TSS (NM_015704)	promoter-TSS (NM_015704)	-85	NM_001469	2547	Hs.292493	NM_001469	ENSG00000196419	XRCC6	CTC75|CTCBF|G22P1|KU70|ML8|TLAA	X-ray repair complementing defective repair in Chinese hamster cells 6
chr22-15	chr22	30222262	30222432	+	8.3	0.615	promoter-TSS (NM_014775)	promoter-TSS (NM_014775)	86	NM_014775	9814	Hs.62209	NM_001007467	ENSG00000198089	SFI1	PISD|hSfi1p	Sfi1 homolog, spindle assembly associated (yeast)
chr22-2	chr22	19685952	19686122	+	19.3	0.846	promoter-TSS (NR_027052)	promoter-TSS (NR_027052)	-174	NR_027052	439931	Hs.517430	NR_027051		THAP7-AS1	-	THAP7 antisense RNA 1 (non-protein coding)
chr22-3	chr22	26645379	26645549	+	19.3	0.726	promoter-TSS (NR_026963)	promoter-TSS (NR_026963)	100	NR_026963	284900	Hs.602319	NR_026962		TTC28-AS1	TTC28-AS|TTC28AS|dJ353E16.2	TTC28 antisense RNA 1 (non-protein coding)
chr22-4	chr22	40816784	40816954	+	15.7	0.795	promoter-TSS (NR_034118)	promoter-TSS (NR_034118)	-14	NR_034118	100132273	Hs.709677	XR_133575		LOC100132273	-	uncharacterized LOC100132273
chr22-5	chr22	36679493	36679663	+	13.4	0.718	promoter-TSS (NM_032561)	promoter-TSS (NM_032561)	22	NM_032561	84645	Hs.517612	NM_001207062	ENSG00000128346	C22orf23	EVG1|dJ1039K5.6	chromosome 22 open reading frame 23
chr22-6	chr22	24173866	24174036	+	12.4	0.833	promoter-TSS (NR_033734)	promoter-TSS (NR_033734)	-103	NR_033734	1416	Hs.571835	NR_033733		CRYBB2P1	CRYB2B	crystallin, beta B2 pseudogene 1
chr22-7	chr22	22996465	22996635	+	12	0.789	promoter-TSS (NM_001145468)	promoter-TSS (NM_001145468)	-236	NM_015330	23384	Hs.474384	NM_001145468	ENSG00000100014	SPECC1L	CYTSA|OBLFC1	sperm antigen with calponin homology and coiled-coil domains 1-like
chr22-8	chr22	34850025	34850195	+	12	0.735	Intergenic	Intergenic	36813	NR_027834	80833	Hs.474737	NM_145640	ENSG00000128284	APOL3	APOLIII|CG121	apolipoprotein L, 3
chr22-9	chr22	28493263	28493433	+	11.5	0.697	promoter-TSS (NM_013387)	promoter-TSS (NM_013387)	-10	NM_013387	29796	Hs.284292	NM_001003684	ENSG00000184076	UQCR10	HSPC051|HSPC151|QCR9|UCCR7.2|UCRC	ubiquinol-cytochrome c reductase, complex III subunit X
chr3-1	chr3	14141392	14141562	+	45.6	0.911	promoter-TSS (NM_001098502)	promoter-TSS (NM_001098502)	36	NM_024334	79188	Hs.517817	NM_024334	ENSG00000170876	TMEM43	ARVC5|ARVD5|LUMA	transmembrane protein 43
chr3-10	chr3	158375454	158375624	+	27.6	0.73	Intergenic	CpG	-14363	NM_020307	57018	Hs.4859	NM_020307	ENSG00000163660	CCNL1	ANIA6A|PRO1073|ania-6a	cyclin L1
chr3-1046	chr3	40473683	40473853	+	11.5	0.818	promoter-TSS (NM_003973)	promoter-TSS (NM_003973)	-37	NM_003973	9045		NM_001034996	ENSG00000188846	RPL14	CAG-ISL-7|CTG-B33|L14|RL14|hRL14	ribosomal protein L14
chr3-1047	chr3	44355150	44355320	+	11.5	0.829	5' UTR (NM_001029839, exon 1 of 4)	5' UTR (NM_001029839, exon 1 of 4)	287	NM_173826	285343	Hs.55131	NM_001029839	ENSG00000179152	C3orf23	TOAG1	chromosome 3 open reading frame 23
chr3-1065	chr3	63119894	63120064	+	11.5	0.651	Intergenic	Intergenic	56575	NR_027104	285401	Hs.211125	NR_027104		LOC285401	-	uncharacterized LOC285401
chr3-1116	chr3	108442107	108442277	+	11.5	0.722	promoter-TSS (NR_028302)	promoter-TSS (NR_028302)	-17	NR_028303	100302640	Hs.648607	NR_028303		LOC100302640	-	uncharacterized LOC100302640
chr3-1117	chr3	114716299	114716469	+	11.5	0.667	intron (NM_144718, intron 1 of 17)	CpG	340	NM_144718	152185	Hs.477144	NM_144718	ENSG00000163611	SPICE1	CCDC52|SPICE	spindle and centriole associated protein 1
chr3-1118	chr3	185563813	185563983	+	11.5	0.7	promoter-TSS (NM_006232)	promoter-TSS (NM_006232)	10	NM_006232	5437	Hs.432574	NM_006232	ENSG00000163882	POLR2H	RPABC3|RPB17|RPB8|hsRPB8	polymerase (RNA) II (DNA directed) polypeptide H
chr3-1119	chr3	33814967	33815137	+	11.1	0.684	promoter-TSS (NR_027868)	promoter-TSS (NR_027868)	-18	NR_027868	10015	Hs.475896	NM_001162429	ENSG00000170248	PDCD6IP	AIP1|Alix|DRIP4|HP95	programmed cell death 6 interacting protein
chr3-112	chr3	64482899	64483069	+	21.6	0.616	intron (NM_182920, intron 38 of 39)	intron (NM_182920, intron 38 of 39)	-162602	NR_038264	100507098	Hs.660881	NR_038264		ADAMTS9-AS2	-	ADAMTS9 antisense RNA 2 (non-protein coding)
chr3-1135	chr3	63140936	63141106	+	11.1	0.543	Intergenic	Intergenic	77617	NR_027104	285401	Hs.211125	NR_027104		LOC285401	-	uncharacterized LOC285401
chr3-1173	chr3	87359020	87359190	+	11.1	0.7	promoter-TSS (NR_039958)	promoter-TSS (NR_039958)	2	NM_001244644	25978	Hs.476930	NM_001244644	ENSG00000083937	CHMP2B	CHMP2.5|DMT1|VPS2-2|VPS2B	charged multivesicular body protein 2B
chr3-1174	chr3	140591128	140591298	+	11.1	0.767	promoter-TSS (NR_023350)	promoter-TSS (NR_023350)	-1	NR_023350	9276	Hs.75724	NM_004766	ENSG00000184432	COPB2	beta'-COP	coatomer protein complex, subunit beta 2 (beta prime)
chr3-1175	chr3	161599930	161600100	+	11.1	0.889	promoter-TSS (NM_020800)	promoter-TSS (NM_020800)	-1	NM_001190241	57560	Hs.478095	NM_001190241	ENSG00000068885	IFT80	ATD2|WDR56	intraflagellar transport 80 homolog (Chlamydomonas)
chr3-1176	chr3	170973220	170973390	+	11.1	0.75	promoter-TSS (NM_001185118)	promoter-TSS (NM_001185118)	-242	NM_018657	55892	Hs.630744	NM_001185118	ENSG00000085274	MYNN	OSZF|ZBTB31|ZNF902	myoneurin
chr3-1177	chr3	197529530	197529700	+	11.1	0.722	promoter-TSS (NM_152773)	promoter-TSS (NM_152773)	-53	NM_152773	255758	Hs.135997	NM_152773	ENSG00000213123	TCTEX1D2	-	Tctex1 domain containing 2
chr3-1178	chr3	11736921	11737091	+	10.6	0.719	5' UTR (NM_014667, exon 1 of 6)	5' UTR (NM_014667, exon 1 of 6)	214	NM_014667	9686	Hs.38032	NM_001128219	ENSG00000144560	VGLL4	VGL-4	vestigial like 4 (Drosophila)
chr3-1179	chr3	15081738	15081908	+	10.6	0.659	promoter-TSS (NM_022497)	promoter-TSS (NM_022497)	-3	NM_022497	64432	Hs.715617	NM_022497	ENSG00000131368	MRPS25	MRP-S25|RPMS25	mitochondrial ribosomal protein S25
chr3-1180	chr3	47530184	47530354	+	10.6	0.771	promoter-TSS (NM_001031703)	promoter-TSS (NM_001031703)	-66	NM_001031703	54859	Hs.311100	NM_017713	ENSG00000163832	C3orf75	TMEM103	chromosome 3 open reading frame 75
chr3-1199	chr3	62382913	62383083	+	10.6	0.714	intron (NM_183394, intron 26 of 27)	intron (NM_183394, intron 26 of 27)	-48768	NM_018008	55079	Hs.241523	NM_018008	ENSG00000153266	FEZF2	FEZ|FEZL|TOF|ZFP312|ZNF312	FEZ family zinc finger 2
chr3-1204	chr3	62819045	62819215	+	10.6	0.649	intron (NM_183394, intron 1 of 27)	MLT1L|LTR|MaLR	16974	NM_003716	8618	Hs.654933	NM_003716	ENSG00000163618	CADPS	CADPS1|CAPS|CAPS1	Ca++-dependent secretion activator
chr3-121	chr3	171382131	171382301	+	21.6	0.75	promoter-TSS (NM_024947)	promoter-TSS (NM_024947)	15	NM_024947	80012	Hs.694467	NM_024947	ENSG00000173889	PHC3	EDR3|HPH3	polyhomeotic homolog 3 (Drosophila)
chr3-1257	chr3	124268435	124268605	+	10.6	0.867	promoter-TSS (NR_028444)	promoter-TSS (NR_028444)	-26	NM_006810	10954	Hs.477352	NM_006810	ENSG00000065485	PDIA5	PDIR	protein disulfide isomerase family A, member 5
chr3-1258	chr3	137451710	137451880	+	10.6	0.8	promoter-TSS (NM_001178014)	promoter-TSS (NM_001178014)	-62	NM_000532	5096	Hs.63788	NM_000532	ENSG00000114054	PCCB	-	propionyl CoA carboxylase, beta polypeptide
chr3-1293	chr3	62962481	62962651	+	10.1	0.765	Intergenic	Intergenic	-100838	NR_027104	285401	Hs.211125	NR_027104		LOC285401	-	uncharacterized LOC285401
chr3-131	chr3	123617564	123617734	+	21.2	0.761	promoter-TSS (NM_019069)	promoter-TSS (NM_019069)	-77	NM_019069	54554	Hs.594258	NM_019069	ENSG00000196981	WDR5B	-	WD repeat domain 5B
chr3-132	chr3	128776500	128776670	+	21.2	0.727	intron (NM_001136053, intron 10 of 10)	intron (NM_001136053, intron 10 of 10)	5385	NM_016372	131601	Hs.6418	NM_001136053	ENSG00000163870	TPRA1	GPR175|TMEM227|TPRA40	transmembrane protein, adipocyte asscociated 1
chr3-1364	chr3	186786563	186786733	+	10.1	0.757	promoter-TSS (NM_021627)	promoter-TSS (NM_021627)	-77	NM_021627	59343	Hs.401388	NM_021627	ENSG00000163904	SENP2	AXAM2|SMT3IP2	SUMO1/sentrin/SMT3 specific peptidase 2
chr3-1401	chr3	62771324	62771494	+	9.7	0.655	intron (NM_183394, intron 1 of 27)	intron (NM_183394, intron 1 of 27)	64695	NM_003716	8618	Hs.654933	NM_003716	ENSG00000163618	CADPS	CADPS1|CAPS|CAPS1	Ca++-dependent secretion activator
chr3-1429	chr3	63605372	63605542	+	9.7	0.675	Intergenic	LTR33|LTR|ERVL	-7927	NM_001080537	132203	Hs.130704	NM_001080537	ENSG00000188817	SNTN	S100A1L|S100AL|sentan	sentan, cilia apical structure protein
chr3-1600	chr3	126558779	126558949	+	9.2	0.821	intron (NM_021964, intron 1 of 8)	CpG	18024	NM_021964	7707	Hs.592591	NM_021964	ENSG00000163848	ZNF148	BERF-1|BFCOL1|HT-BETA|ZBP-89|ZFP148|pHZ-52	zinc finger protein 148
chr3-1601	chr3	130641668	130641838	+	9.2	0.727	promoter-TSS (NM_052990)	promoter-TSS (NM_052990)	95	NM_018262	55764	Hs.655284	NM_018262	ENSG00000163913	IFT122	CED|SPG|WDR10|WDR10p|WDR140	intraflagellar transport 122 homolog (Chlamydomonas)
chr3-180	chr3	12500721	12500891	+	19.8	0.718	promoter-TSS (NM_001145393)	promoter-TSS (NM_001145393)	-125	NM_001145393	80746	Hs.335550	NM_001145392	ENSG00000154743	TSEN2	PCH2B|SEN2|SEN2L	tRNA splicing endonuclease 2 homolog (S. cerevisiae)
chr3-2	chr3	137398021	137398191	+	35.9	0.671	promoter-TSS (NM_018133)	promoter-TSS (NM_018133)	-728	NM_018133	55167	Hs.18631	NM_001145417	ENSG00000174579	MSL2	MSL-2|MSL2L1|RNF184	male-specific lethal 2 homolog (Drosophila)
chr3-244	chr3	101910800	101910970	+	19.3	0.742	promoter-TSS (NM_001195479)	promoter-TSS (NM_001195479)	20	NM_006070	10342	Hs.518123	NM_001007565	ENSG00000114354	TFG	TF6|TRKT3	TRK-fused gene
chr3-245	chr3	135007216	135007386	+	19.3	0.845	5' UTR (NM_021203, exon 2 of 8)	5' UTR (NM_021203, exon 2 of 8)	21734	NM_021203	58477	Hs.12152	NM_021203	ENSG00000144867	SRPRB	APMCF1	signal recognition particle receptor, B subunit
chr3-274	chr3	8980152	8980322	+	18.4	0.682	promoter-TSS (NM_020165)	promoter-TSS (NM_020165)	-78	NM_020165	56852	Hs.375684	NM_020165	ENSG00000070950	RAD18	RNF73	RAD18 homolog (S. cerevisiae)
chr3-275	chr3	63047758	63047928	+	18.4	0.738	Intergenic	L3|LINE|CR1	-15561	NR_027104	285401	Hs.211125	NR_027104		LOC285401	-	uncharacterized LOC285401
chr3-314	chr3	47798426	47798596	+	18	0.809	promoter-TSS (NM_003074)	promoter-TSS (NM_003074)	-102	NM_003074	6599	Hs.476179	NM_003074	ENSG00000173473	SMARCC1	BAF155|CRACC1|Rsc8|SRG3|SWI3	SWI/SNF related, matrix associated, actin dependent regulator of chromatin, subfamily c, member 1
chr3-35	chr3	159298716	159298886	+	24.9	0.828	exon (NM_006884, exon 5 of 5)	exon (NM_006884, exon 5 of 5)	7845	NM_003030	6474	Hs.55967	NM_001163678	ENSG00000168779	SHOX2	OG12|OG12X|SHOT	short stature homeobox 2
chr3-357	chr3	129819137	129819307	+	18	0.684	Intergenic	CpG	33187	NM_002950	6184	Hs.603636	NM_002950	ENSG00000163902	RPN1	OST1|RBPH1	ribophorin I
chr3-358	chr3	158289725	158289895	+	18	0.686	promoter-TSS (NR_034008)	promoter-TSS (NR_034008)	-554	NR_034008	100498859	Hs.633655	NR_034008		LOC100498859	-	uncharacterized LOC100498859
chr3-359	chr3	17759329	17759499	+	17.5	0.746	promoter-TSS (NM_001134380)	promoter-TSS (NM_001134380)	-170	NM_001134380	9779	Hs.475629	NM_001134380	ENSG00000131374	TBC1D5	-	TBC1 domain family, member 5
chr3-36	chr3	62279596	62279766	+	24.4	0.733	promoter-TSS (NM_020685)	promoter-TSS (NM_020685)	-19	NR_038282	100506994	Hs.656620	NR_038281		LOC100506994	-	uncharacterized LOC100506994
chr3-401	chr3	113763725	113763895	+	17.5	0.723	promoter-TSS (NM_022488)	promoter-TSS (NM_022488)	225	NM_017945	55032	Hs.237480	NM_017945	ENSG00000138459	SLC35A5	-	solute carrier family 35, member A5
chr3-449	chr3	151803506	151803676	+	17	0.684	promoter-TSS (NM_016275)	promoter-TSS (NM_016275)	-165	NM_016275	51714	Hs.369052	NM_016275	ENSG00000198843	SELT	-	selenoprotein T
chr3-450	chr3	193927932	193928102	+	17	0.714	promoter-TSS (NM_004113)	promoter-TSS (NM_004113)	65	NM_004113	2257	Hs.390250	NM_004113	ENSG00000114279	FGF12	FGF12B|FHF1	fibroblast growth factor 12
chr3-493	chr3	134774707	134774877	+	16.6	0.607	promoter-TSS (NM_017548)	promoter-TSS (NM_017548)	-332	NM_001134422	55573	Hs.518265	NM_001134422	ENSG00000091527	CDV3	H41	CDV3 homolog (mouse)
chr3-494	chr3	10132221	10132391	+	16.1	0.703	promoter-TSS (NM_018462)	promoter-TSS (NM_018462)	-27	NM_018462	55845	Hs.649307	NM_018462	ENSG00000254999	BRK1	C3orf10|MDS027|hHBrk1	BRICK1, SCAR/WAVE actin-nucleating complex subunit
chr3-587	chr3	75780592	75780762	+	15.7	0.565	Intergenic	BSR/Beta|Satellite|Satellite	-15494	NR_037925	647476	Hs.274541	XR_133549		FLJ20518	-	FSHD region gene 2 family, member C pseudogene
chr3-653	chr3	120878988	120879158	+	15.2	0.7	promoter-TSS (NM_005694)	promoter-TSS (NM_005694)	-140	NM_005694	10063	Hs.534383	NM_005694	ENSG00000138495	COX17	-	COX17 cytochrome c oxidase assembly homolog (S. cerevisiae)
chr3-654	chr3	143797773	143797943	+	15.2	0.74	promoter-TSS (NM_001145319)	promoter-TSS (NM_001145319)	-61	NM_001145319	5357	Hs.203637	NM_001145319	ENSG00000120756	PLS1	-	plastin 1
chr3-655	chr3	46992860	46993030	+	14.7	0.656	intron (NM_144716, intron 1 of 6)	CpG	329	NM_144716	151903	Hs.692157	NM_144716	ENSG00000160799	CCDC12	-	coiled-coil domain containing 12
chr3-656	chr3	61778302	61778472	+	14.7	0.694	intron (NM_002841, intron 2 of 29)	intron (NM_002841, intron 2 of 29)	256104	NM_002841	5793	Hs.595541	NM_002841	ENSG00000144724	PTPRG	HPTPG|PTPG|R-PTP-GAMMA|RPTPG	protein tyrosine phosphatase, receptor type, G
chr3-657	chr3	62017386	62017556	+	14.7	0.805	intron (NM_002841, intron 4 of 29)	intron (NM_002841, intron 4 of 29)	67961	NR_026582	84099	Hs.591670	NM_001039082		ID2B	-	inhibitor of DNA binding 2B, dominant negative helix-loop-helix protein (pseudogene)
chr3-712	chr3	130081033	130081203	+	14.7	0.704	promoter-TSS (NR_033426)	promoter-TSS (NR_033426)	95	NM_014049	28976	Hs.567482	NM_014049	ENSG00000177646	ACAD9	NPD002	acyl-CoA dehydrogenase family, member 9
chr3-713	chr3	185386387	185386557	+	14.7	0.667	promoter-TSS (NM_018358)	promoter-TSS (NM_018358)	-85	NM_018358	55324	Hs.361323	NM_018358	ENSG00000161204	ABCF3	EST201864	ATP-binding cassette, sub-family F (GCN20), member 3
chr3-714	chr3	61725096	61725266	+	14.3	0.692	intron (NM_002841, intron 2 of 29)	L2|LINE|L2	202898	NM_002841	5793	Hs.595541	NM_002841	ENSG00000144724	PTPRG	HPTPG|PTPG|R-PTP-GAMMA|RPTPG	protein tyrosine phosphatase, receptor type, G
chr3-718	chr3	63805880	63806050	+	14.3	0.64	intron (NR_026866, intron 6 of 6)	LTR49-int|LTR|ERV1	18672	NM_025075	80145	Hs.288151	NM_025075	ENSG00000163634	THOC7	NIF3L1BP1|fSAP24	THO complex 7 homolog (Drosophila)
chr3-771	chr3	28257976	28258146	+	13.8	0.9	promoter-TSS (NM_182523)	promoter-TSS (NM_182523)	-67	NM_182523	152100	Hs.444724	NM_182523	ENSG00000187118	CMC1	C3orf68	COX assembly mitochondrial protein homolog (S. cerevisiae)
chr3-8	chr3	194793483	194793653	+	28.1	0.767	promoter-TSS (NM_130831)	promoter-TSS (NM_130831)	-59	NM_130835	4976	Hs.594504	NM_015560	ENSG00000198836	OPA1	MGM1|NPG|NTG|largeG	optic atrophy 1 (autosomal dominant)
chr3-823	chr3	114716691	114716861	+	13.8	0.744	promoter-TSS (NM_144718)	promoter-TSS (NM_144718)	-52	NM_144718	152185	Hs.477144	NM_144718	ENSG00000163611	SPICE1	CCDC52|SPICE	spindle and centriole associated protein 1
chr3-825	chr3	61808192	61808362	+	13.4	0.667	intron (NM_002841, intron 2 of 29)	MER3|DNA|MER1_type	277155	NR_026582	84099	Hs.591670	NM_001039082		ID2B	-	inhibitor of DNA binding 2B, dominant negative helix-loop-helix protein (pseudogene)
chr3-833	chr3	63727960	63728130	+	13.4	0.773	Intergenic	MER8|DNA|MER2_type	-52036	NR_026866	132200	Hs.506386	NM_138808		C3orf49	-	chromosome 3 open reading frame 49
chr3-9	chr3	113180426	113180596	+	27.6	0.736	promoter-TSS (NM_018394)	promoter-TSS (NM_018394)	-7	NM_018394	55347	Hs.729137	NM_018394	ENSG00000144827	ABHD10	-	abhydrolase domain containing 10
chr3-929	chr3	69184079	69184249	+	12.9	0.7	promoter-TSS (NM_007114)	promoter-TSS (NM_007114)	10	NM_007114	7110	Hs.267632	NM_007114	ENSG00000144747	TMF1	ARA160|TMF	TATA element modulatory factor 1
chr3-931	chr3	114192354	114192524	+	12.9	0.767	promoter-TSS (NM_138485)	promoter-TSS (NM_138485)	-51	NM_014170	29083	Hs.127496	NM_001008235	ENSG00000163607	GTPBP8	HSPC135	GTP-binding protein 8 (putative)
chr3-932	chr3	121797774	121797944	+	12.9	0.614	promoter-TSS (NM_004547).2	promoter-TSS (NM_004547).2	41	NM_004547	4710	Hs.304613	NM_001168331	ENSG00000065518	NDUFB4	B15|CI-B15	NADH dehydrogenase (ubiquinone) 1 beta subcomplex, 4, 15kDa
chr3-985	chr3	11288952	11289122	+	12	0.737	promoter-TSS (NM_001144912)	promoter-TSS (NM_001144912)	27	NM_001144912	10533		NM_001136031	ENSG00000197548	ATG7	APG7-LIKE|APG7L|GSA7	ATG7 autophagy related 7 homolog (S. cerevisiae)
chr3-998	chr3	63612100	63612270	+	12	0.757	Intergenic	Intergenic	-1199	NM_001080537	132203	Hs.130704	NM_001080537	ENSG00000188817	SNTN	S100A1L|S100AL|sentan	sentan, cilia apical structure protein
chr4-1	chr4	84595999	84596169	+	32.2	0.78	promoter-TSS (NM_016067)	promoter-TSS (NM_016067)	-35	NM_133636	113510	Hs.480101	NM_133636	ENSG00000163312	HELQ	HEL308	helicase, POLQ-like
chr4-10	chr4	6726465	6726635	+	14.7	0.778	promoter-TSS (NR_015433)	promoter-TSS (NR_015433)	-172	NR_015433	93622	Hs.6815	NR_015433		LOC93622	-	Morf4 family associated protein 1-like 1 pseudogene
chr4-11	chr4	159812655	159812825	+	14.7	0.788	promoter-TSS (NM_004453)	promoter-TSS (NM_004453)	13	NM_004453	2110	Hs.155729	NM_004453	ENSG00000171503	ETFDH	ETFQO|MADD	electron-transferring-flavoprotein dehydrogenase
chr4-114	chr4	77026144	77026314	+	6.4	0.905	intron (NM_006239, intron 7 of 16)	LSU-rRNA_Hsa|rRNA|rRNA	16476	NM_006239	5470	Hs.290873	NM_006239	ENSG00000156194	PPEF2	PPP7CB	protein phosphatase, EF-hand calcium binding domain 2
chr4-115	chr4	80492617	80492787	+	6.4	0.885	Intergenic	GA-rich|Low_complexity|Low_complexity	-26507	NM_032693	84779	Hs.676048	NM_032693	ENSG00000156269	NAA11	ARD1B|ARD2|hARD2	N(alpha)-acetyltransferase 11, NatA catalytic subunit
chr4-15	chr4	6768530	6768700	+	13.8	0.8	promoter-TSS (NM_018366)	promoter-TSS (NM_018366)	-128	NM_018366	55330	Hs.7570	NM_018366	ENSG00000186222	CNO	BCAS4L	cappuccino homolog (mouse)
chr4-16	chr4	48527713	48527883	+	12.9	0.775	promoter-TSS (NM_001079840)	promoter-TSS (NM_001079840)	-19	NM_001079840	54940	Hs.518750	NM_001079839	ENSG00000109180	OCIAD1	ASRIJ|OCIA|TPA018	OCIA domain containing 1
chr4-17	chr4	129021311	129021481	+	12.9	0.769	promoter-TSS (NM_001190799)	promoter-TSS (NM_001190799)	-70	NM_001190799	10733	Hs.172052	NM_001190799	ENSG00000142731	PLK4	SAK|STK18	polo-like kinase 4
chr4-18	chr4	37941	38111	+	12	0.569	Intergenic	Intergenic	-5201	NM_182524	152687	Hs.709469	NM_182524	ENSG00000197701	ZNF595	-	zinc finger protein 595
chr4-2	chr4	15292370	15292540	+	19.8	0.758	promoter-TSS (NM_001145191)	promoter-TSS (NM_001145191)	5	NM_001145191	285550	Hs.619367	NM_001145191	ENSG00000237765	FAM200B	-	family with sequence similarity 200, member B
chr4-22	chr4	53938427	53938597	+	11.5	0.6	promoter-TSS (NM_030917)	promoter-TSS (NM_030917)	-65	NM_001134938	81608	Hs.624245	NM_001134937	ENSG00000145216	FIP1L1	Rhe|hFip1	FIP1 like 1 (S. cerevisiae)
chr4-24	chr4	78296776	78296946	+	11.5	0.784	promoter-TSS (NM_004354)	promoter-TSS (NM_004354)	-520	NM_004354	901	Hs.13291	NM_004354	ENSG00000138764	CCNG2	-	cyclin G2
chr4-25	chr4	83425045	83425215	+	11.5	0.8	Intergenic	CpG	89043	NM_031369	3184	Hs.480073	NM_001003810	ENSG00000138668	HNRNPD	AUF1|AUF1A|HNRPD|P37|hnRNPD0	heterogeneous nuclear ribonucleoprotein D (AU-rich element RNA binding protein 1, 37kDa)
chr4-26	chr4	84424914	84425084	+	11.5	0.818	promoter-TSS (NM_015697)	promoter-TSS (NM_015697)	92	NM_015697	27235	Hs.729069	NM_015697	ENSG00000173085	COQ2	CL640	coenzyme Q2 homolog, prenyltransferase (yeast)
chr4-27	chr4	119419029	119419199	+	11.5	0.893	promoter-TSS (NR_003584)	promoter-TSS (NR_003584)	-251	NR_034010	100093630	Hs.535762	NR_003584		SNHG8	LINC00060|NCRNA00060	small nucleolar RNA host gene 8 (non-protein coding)
chr4-30	chr4	74154280	74154450	+	10.6	0.842	promoter-TSS (NM_173827)	promoter-TSS (NM_173827)	-29	NM_173827	285521	Hs.356697	NM_001033760	ENSG00000163626	COX18	COX18HS	COX18 cytochrome c oxidase assembly homolog (S. cerevisiae)
chr4-31	chr4	47611349	47611519	+	10.1	0.59	promoter-TSS (NM_152995)	promoter-TSS (NM_152995)	-44	NM_152995	152518	Hs.646325	NM_152995	ENSG00000170448	NFXL1	HOZFP|URCC5	nuclear transcription factor, X-box binding-like 1
chr4-32	chr4	121207388	121207558	+	10.1	0.765	promoter-TSS (NM_002358)	promoter-TSS (NM_002358)	-12	NM_002358	4085	Hs.591697	NM_002358	ENSG00000164109	MAD2L1	HSMAD2|MAD2	MAD2 mitotic arrest deficient-like 1 (yeast)
chr4-37	chr4	100069283	100069453	+	9.7	0.792	promoter-TSS (NM_001130678)	promoter-TSS (NM_001130678)	-102	NM_001130678	1977	Hs.249718	NM_001130678	ENSG00000151247	EIF4E	CBP|EIF4E1|EIF4EL1|EIF4F	eukaryotic translation initiation factor 4E
chr4-4	chr4	24771162	24771332	+	17	0.904	promoter-TSS (NM_016955)	promoter-TSS (NM_016955)	55	NM_016955	51091	Hs.253305	NM_016955	ENSG00000109618	SEPSECS	LP|PCH2D|SLA|SLA/LP	Sep (O-phosphoserine) tRNA:Sec (selenocysteine) tRNA synthase
chr4-42	chr4	39316975	39317145	+	9.2	0.686	promoter-TSS (NM_174921)	promoter-TSS (NM_174921)	-184	NM_174921	201895	Hs.576320	NM_174921	ENSG00000163683	C4orf34	-	chromosome 4 open reading frame 34
chr4-48	chr4	38860447	38860617	+	8.7	0.864	5' UTR (NM_025132, exon 1 of 37)	5' UTR (NM_025132, exon 1 of 37)	113	NM_025132	57728	Hs.438482	NM_025132	ENSG00000157796	WDR19	DYF-2|IFT144|ORF26|Oseg6|PWDMP	WD repeat domain 19
chr4-6	chr4	78216475	78216645	+	16.1	0.745	promoter-TSS (NM_006835)	promoter-TSS (NM_006835)	-411	NM_006835	10983	Hs.518827	NM_006835	ENSG00000118816	CCNI	CYC1|CYI	cyclin I
chr4-7	chr4	47160464	47160634	+	15.2	0.759	promoter-TSS (NM_017845)	promoter-TSS (NM_017845)	-116	NM_017845	54951	Hs.23956	NM_017845	ENSG00000169019	COMMD8	-	COMM domain containing 8
chr5-1	chr5	10303263	10303433	+	41.9	0.801	promoter-TSS (NM_012073)	promoter-TSS (NM_012073)	66	NM_012073	22948	Hs.1600	NM_012073	ENSG00000150753	CCT5	CCT-epsilon|CCTE|TCP-1-epsilon	chaperonin containing TCP1, subunit 5 (epsilon)
chr5-10	chr5	112070898	112071068	+	23.5	0.786	promoter-TSS (NM_001127511)	promoter-TSS (NM_001127511)	-118	NM_001127511	324	Hs.158932	NM_000038	ENSG00000134982	APC	BTPS2|DP2|DP2.5|DP3|GS|PPP1R46	adenomatous polyposis coli
chr5-11	chr5	10494925	10495095	+	20.3	0.685	promoter-TSS (NM_001201466)	promoter-TSS (NM_001201466)	36	NM_001201466	83853	Hs.381089	NM_001201466	ENSG00000145491	ROPN1L	ASP|RSPH11	rhophilin associated tail protein 1-like
chr5-12	chr5	71182585	71182755	+	19.8	0.705	Intergenic	LSU-rRNA_Hsa|rRNA|rRNA	131924	NM_004291	9607	Hs.1707	NM_004291	ENSG00000164326	CARTPT	CART	CART prepropeptide
chr5-13	chr5	162819641	162819811	+	19.8	0.704	promoter-TSS (NM_012485)	promoter-TSS (NM_012485)	-5	NM_145266	134492	Hs.140443	NM_145266	ENSG00000170584	NUDCD2	-	NudC domain containing 2
chr5-14	chr5	168943114	168943284	+	19.8	0.622	promoter-TSS (NM_017785)	promoter-TSS (NM_017785)	-17	NM_017785	54908	Hs.368710	NM_017785	ENSG00000040275	CCDC99	-	coiled-coil domain containing 99
chr5-15	chr5	130528826	130528996	+	19.3	0.754	promoter-TSS (NR_024611)	promoter-TSS (NR_024611)	14	NR_024611	3094	Hs.483305	NM_005340	ENSG00000169567	HINT1	HINT|PKCI-1|PRKCNH1	histidine triad nucleotide binding protein 1
chr5-16	chr5	170747083	170747253	+	18.4	0.649	promoter-TSS (NM_002520)	promoter-TSS (NM_002520)	-145	NM_002520	4869	Hs.557550	NM_001037738	ENSG00000181163	NPM1	B23|NPM	nucleophosmin (nucleolar phosphoprotein B23, numatrin)
chr5-17	chr5	14317847	14318017	+	18	0.683	intron (NM_007118, intron 1 of 56)	intron (NM_007118, intron 1 of 56)	121103	NM_007118	7204	Hs.130031	NM_007118	ENSG00000038382	TRIO	ARHGEF23|tgat	triple functional domain (PTPRF interacting)
chr5-18	chr5	77626206	77626376	+	18	0.855	promoter-TSS (NM_003664)	promoter-TSS (NM_003664)	-7	NM_003664	8546	Hs.532091	NM_003664	ENSG00000132842	AP3B1	ADTB3|ADTB3A|HPS|HPS2|PE	adaptor-related protein complex 3, beta 1 subunit
chr5-19	chr5	96544655	96544825	+	18	0.803	promoter-TSS (NM_018343)	promoter-TSS (NM_018343)	21	NM_018343	55781	Hs.27021	NM_001159749	ENSG00000058729	RIOK2	RIO2	RIO kinase 2 (yeast)
chr5-2	chr5	133589867	133590037	+	35.5	0.754	promoter-TSS (NM_002715)	promoter-TSS (NM_002715)	-103	NM_002715	5515	Hs.105818	NM_002715	ENSG00000113575	PPP2CA	PP2Ac|PP2CA|PP2Calpha|RP-C	protein phosphatase 2, catalytic subunit, alpha isozyme
chr5-20	chr5	133730689	133730859	+	18	0.764	promoter-TSS (NM_016508)	promoter-TSS (NM_016508)	-110	NM_001113575	51265	Hs.719926	NM_001113575	ENSG00000006837	CDKL3	NKIAMRE	cyclin-dependent kinase-like 3
chr5-21	chr5	98292786	98292956	+	17	0.759	5' UTR (NR_036530, exon 1 of 1)	5' UTR (NR_036530, exon 1 of 1)	133	NR_036530	100289230	Hs.552095	NR_036530		LOC100289230	-	uncharacterized LOC100289230
chr5-22	chr5	42944828	42944998	+	16.6	0.75	Intergenic	MER1B|DNA|MER1_type	-97132	NM_005410	6414	Hs.275775	NM_001085486	ENSG00000250722	SEPP1	SELP|SeP	selenoprotein P, plasma, 1
chr5-23	chr5	130998775	130998945	+	16.1	0.652	promoter-TSS (NM_001164389)	promoter-TSS (NM_001164389)	-32	NM_001164390	51735	Hs.483329	NM_001164386	ENSG00000158987	RAPGEF6	KIA001LB|PDZ-GEF2|PDZGEF2|RA-GEF-2|RAGEF2	Rap guanine nucleotide exchange factor (GEF) 6
chr5-24	chr5	177945222	177945392	+	16.1	0.937	intron (NM_173465, intron 1 of 28)	intron (NM_173465, intron 1 of 28)	4855	NM_173465	91522	Hs.660026	NM_173465	ENSG00000050767	COL23A1	-	collagen, type XXIII, alpha 1
chr5-25	chr5	141684753	141684923	+	15.7	0.776	promoter-TSS (NM_001127496)	promoter-TSS (NM_001127496)	-34	NM_030964	81848	Hs.323308	NM_001127496	ENSG00000187678	SPRY4	-	sprouty homolog 4 (Drosophila)
chr5-26	chr5	132101181	132101351	+	15.2	0.75	promoter-TSS (NM_007054)	promoter-TSS (NM_007054)	-102	NM_007054	11127	Hs.43670	NM_007054	ENSG00000131437	KIF3A	-	kinesin family member 3A
chr5-27	chr5	148911219	148911389	+	15.2	0.735	promoter-TSS (NM_001892)	promoter-TSS (NM_001892)	-104	NM_001892	1452	Hs.712555	NM_001025105	ENSG00000113712	CSNK1A1	CK1|HLCDGP1|PRO2975	casein kinase 1, alpha 1
chr5-28	chr5	176876502	176876672	+	14.7	0.776	promoter-TSS (NM_016222)	promoter-TSS (NM_016222)	-14	NM_016222	51428	Hs.484288	NM_016222	ENSG00000183258	DDX41	ABS	DEAD (Asp-Glu-Ala-Asp) box polypeptide 41
chr5-29	chr5	1852931	1853101	+	13.8	0.74	promoter-TSS (NM_032479)	promoter-TSS (NM_032479)	-60	NM_032479	64979	Hs.719465	NM_032479	ENSG00000171421	MRPL36	BRIP1|L36mt|MRP-L36|PRPL36|RPMJ	mitochondrial ribosomal protein L36
chr5-3	chr5	271223	271393	+	31.8	0.767	promoter-TSS (NM_145265)	promoter-TSS (NM_145265)	-11	NM_145265	133957	Hs.294145	NM_145265	ENSG00000164366	CCDC127	-	coiled-coil domain containing 127
chr5-30	chr5	72829832	72830002	+	13.8	0.739	promoter-TSS (NM_001207)	promoter-TSS (NM_001207)	-89	NM_001037637	689	Hs.591768	NM_001037637	ENSG00000145741	BTF3	BETA-NAC|BTF3a|BTF3b|NACB	basic transcription factor 3
chr5-31	chr5	179218362	179218532	+	13.8	0.64	promoter-TSS (NM_016175)	promoter-TSS (NM_016175)	-1	NM_016175	51149	Hs.724025	NM_001018061	ENSG00000161010	C5orf45	-	chromosome 5 open reading frame 45
chr5-32	chr5	14717622	14717792	+	13.4	0.717	promoter-TSS (NM_138348)	promoter-TSS (NM_138348)	-76	NM_138348	90268	Hs.406335	NM_138348	ENSG00000154124	FAM105B	-	family with sequence similarity 105, member B
chr5-33	chr5	34043985	34044155	+	13.4	0.714	promoter-TSS (NM_014324)	promoter-TSS (NM_014324)	-93	NM_203382	23600	Hs.508343	NM_001167595	ENSG00000242110	AMACR	AMACRD|CBAS4|RACE|RM	alpha-methylacyl-CoA racemase
chr5-34	chr5	134209348	134209518	+	13.4	0.8	promoter-TSS (NM_001135586)	promoter-TSS (NM_001135586)	-124	NM_001135586	134553	Hs.708536	NM_001135586	ENSG00000181904	C5orf24	-	chromosome 5 open reading frame 24
chr5-35	chr5	139924454	139924624	+	13.4	0.55	promoter-TSS (NM_080670)	promoter-TSS (NM_080670)	-65	NM_080670	113829	Hs.406840	NM_080670	ENSG00000176087	SLC35A4	-	solute carrier family 35, member A4
chr5-36	chr5	61744191	61744361	+	12.9	0.714	promoter-TSS (NM_016338)	promoter-TSS (NM_016338)	-54	NM_016338	51194	Hs.482269	NM_001134779	ENSG00000086200	IPO11	RanBP11	importin 11
chr5-37	chr5	87600529	87600699	+	12.9	0.857	promoter-TSS (NM_153354)	promoter-TSS (NM_153354)	17	NR_039994	100505894	Hs.559426	NR_039993		LOC100505894	-	uncharacterized LOC100505894
chr5-39	chr5	52131558	52131728	+	12.4	0.744	5' UTR (NM_015946, exon 2 of 3)	5' UTR (NM_015946, exon 2 of 3)	11750	NM_181501	3672	Hs.644352	NM_181501	ENSG00000213949	ITGA1	CD49a|VLA1	integrin, alpha 1
chr5-4	chr5	178983237	178983407	+	30.4	0.643	promoter-TSS (NM_005520)	promoter-TSS (NM_005520)	6	NM_005520	3187	Hs.604001	NM_005520	ENSG00000169045	HNRNPH1	HNRPH|HNRPH1|hnRNPH	heterogeneous nuclear ribonucleoprotein H1 (H)
chr5-40	chr5	122787056	122787226	+	12.4	0.917	promoter-TSS (NM_001166226)	promoter-TSS (NM_001166226)	44	NM_001166226	153241	Hs.483209	NM_001166226	ENSG00000168944	CEP120	CCDC100	centrosomal protein 120kDa
chr5-41	chr5	17272210	17272380	+	12	0.644	intron (NM_006317, intron 1 of 1)	intron (NM_006317, intron 1 of 1)	1545	NM_006317	10409	Hs.201641	NM_006317	ENSG00000176788	BASP1	CAP-23|CAP23|NAP-22|NAP22	brain abundant, membrane attached signal protein 1
chr5-42	chr5	139662910	139663080	+	12	0.652	promoter-TSS (NM_002622)	promoter-TSS (NM_002622)	-122	NM_002622	5201	Hs.483564	NM_002622	ENSG00000113068	PFDN1	PDF|PFD1	prefoldin subunit 1
chr5-43	chr5	526270	526440	+	11.5	0.929	promoter-TSS (NR_024158)	promoter-TSS (NR_024158)	-275	NR_024158	25845	Hs.719132	NR_024158		PP7080	-	uncharacterized LOC25845
chr5-44	chr5	1854392	1854562	+	11.5	0.718	promoter-TSS (NM_004553)	promoter-TSS (NM_004553)	-19	NM_004553	4726	Hs.408257	NM_004553	ENSG00000145494	NDUFS6	CI-13kA|CI-13kD-A|CI13KDA	NADH dehydrogenase (ubiquinone) Fe-S protein 6, 13kDa (NADH-coenzyme Q reductase)
chr5-45	chr5	14064403	14064573	+	11.5	0.562	Intergenic	Intergenic	-66899	NM_001369	1767	Hs.212360	NM_001369	ENSG00000039139	DNAH5	CILD3|DNAHC5|HL1|KTGNR|PCD	dynein, axonemal, heavy chain 5
chr5-46	chr5	90715068	90715238	+	11.5	0.675	promoter-TSS (NM_020801)	promoter-TSS (NM_020801)	-248	NM_020801	57561	Hs.24684	NM_020801	ENSG00000113369	ARRDC3	TLIMP	arrestin domain containing 3
chr5-47	chr5	149360323	149360493	+	11.5	0.871	promoter-TSS (NM_001243253)	promoter-TSS (NM_001243253)	-44	NM_001243253	81789	Hs.169333	NM_001243253	ENSG00000164296	TIGD6	-	tigger transposable element derived 6
chr5-48	chr5	172318893	172319063	+	11.5	0.684	promoter-TSS (NR_026682)	promoter-TSS (NR_026682)	-1	NR_026682	100268168	Hs.519766	NR_026682		LOC100268168	-	uncharacterized LOC100268168
chr5-49	chr5	179431857	179432027	+	11.5	0.596	promoter-TSS (NM_018434)	promoter-TSS (NM_018434)	-227	NM_018434	55819	Hs.484363	NM_018434	ENSG00000113269	RNF130	G1RZFP|GOLIATH|GP	ring finger protein 130
chr5-5	chr5	179038114	179038284	+	25.3	0.706	TTS (NM_001164444)	TTS (NM_001164444)	2382	NM_001164444	646019	Hs.535767	NM_001164444	ENSG00000204659	CBY3	-	chibby homolog 3 (Drosophila)
chr5-50	chr5	52441367	52441537	+	11.1	0.8	promoter-TSS (NR_034107)	promoter-TSS (NR_034107)	8	NR_034107	257396	Hs.12326	NR_034107		LOC257396	-	uncharacterized LOC257396
chr5-51	chr5	112340038	112340208	+	11.1	0.75	promoter-TSS (NM_001242377)	promoter-TSS (NM_001242377)	-183	NM_001242377	167227	Hs.593171	NM_001242377	ENSG00000172795	DCP2	NUDT20	DCP2 decapping enzyme homolog (S. cerevisiae)
chr5-52	chr5	176951777	176951947	+	11.1	0.718	promoter-TSS (NM_017510)	promoter-TSS (NM_017510)	43	NM_017510	54732	Hs.279929	NM_017510	ENSG00000184840	TMED9	GMP25|HSGP25L2G|p25	transmembrane emp24 protein transport domain containing 9
chr5-54	chr5	837917	838087	+	10.6	0.96	Intergenic	CpG	66099	NM_024786	79844	Hs.729226	NM_024786	ENSG00000188818	ZDHHC11	ZNF399	zinc finger, DHHC-type containing 11
chr5-55	chr5	138705911	138706081	+	10.6	0.727	promoter-TSS (NM_001033112)	promoter-TSS (NM_001033112)	-37	NM_001033112	51247	Hs.396644	NM_001033112	ENSG00000120727	PAIP2	PAIP2A	poly(A) binding protein interacting protein 2
chr5-57	chr5	1647557	1647727	+	10.1	0.88	promoter-TSS (NR_003263)	promoter-TSS (NR_003263)	4	NR_003263	728609	Hs.379186	NR_003263		SDHAP3	SDHACL|SDHAL	succinate dehydrogenase complex, subunit A, flavoprotein pseudogene 3
chr5-58	chr5	64955858	64956028	+	10.1	0.667	promoter-TSS (NM_024941)	promoter-TSS (NM_024941)	0	NM_033228	373	Hs.792	NM_001656	ENSG00000113595	TRIM23	ARD1|ARFD1|RNF46	tripartite motif containing 23
chr5-59	chr5	68664435	68664605	+	10.1	0.857	Intergenic	Intergenic	-12354	NM_176816	202243	Hs.654850	NM_176816	ENSG00000183323	CCDC125	KENAE	coiled-coil domain containing 125
chr5-6	chr5	8510662	8510832	+	24.9	0.771	promoter-TSS (NR_039984)	promoter-TSS (NR_039984)	-53	NR_039989	100505738	Hs.42197	NR_039989		LOC100505738	-	uncharacterized LOC100505738
chr5-60	chr5	140680519	140680689	+	10.1	0.857	promoter-TSS (NM_005642)	promoter-TSS (NM_005642)	-69	NM_005642	6879	Hs.438838	NM_005642	ENSG00000178913	TAF7	TAF2F|TAFII55	TAF7 RNA polymerase II, TATA box binding protein (TBP)-associated factor, 55kDa
chr5-61	chr5	159778632	159778802	+	10.1	0.839	promoter-TSS (NM_006425)	promoter-TSS (NM_006425)	29	NM_006425	10569	Hs.435342	NM_006425	ENSG00000164609	SLU7	9G8|hSlu7	SLU7 splicing factor homolog (S. cerevisiae)
chr5-62	chr5	6686232	6686402	+	9.7	0.632	promoter-TSS (NM_001047)	promoter-TSS (NM_001047)	156	NM_001193455	54888	Hs.481526	NM_001193455	ENSG00000037474	NSUN2	MISU|SAKI|TRM4	NOP2/Sun domain family, member 2
chr5-63	chr5	72287329	72287499	+	9.7	0.793	promoter-TSS (NM_001146032)	promoter-TSS (NM_001146032)	-150	NM_001146032	115548	Hs.165762	NM_001146032	ENSG00000157107	FCHO2	-	FCH domain only 2
chr5-68	chr5	33476546	33476716	+	9.2	0.706	promoter-TSS (NM_152295)	promoter-TSS (NM_152295)	-24	NM_152295	6897	Hs.481860	NM_152295	ENSG00000113407	TARS	ThrRS	threonyl-tRNA synthetase
chr5-69	chr5	79739370	79739540	+	9.2	0.731	promoter-TSS (NM_014733)	promoter-TSS (NM_014733)	-139	NM_001105251	9765	Hs.482660	NM_001105251	ENSG00000039319	ZFYVE16	ENDOFIN|PPP1R69	zinc finger, FYVE domain containing 16
chr5-7	chr5	94916485	94916655	+	24.9	0.829	promoter-TSS (NM_198150)	promoter-TSS (NM_198150)	-11	NM_198150	153642	Hs.585051	NM_198150	ENSG00000164291	ARSK	TSULF	arylsulfatase family, member K
chr5-70	chr5	140059983	140060153	+	9.2	0.735	promoter-TSS (NM_144723)	promoter-TSS (NM_144723)	-148	NM_144723	153527	Hs.350194	NM_144723	ENSG00000146007	ZMAT2	Ptg-12|Snu23|hSNU23	zinc finger, matrin-type 2
chr5-71	chr5	143530307	143530477	+	9.2	0.688	promoter-TSS (NM_020768)	promoter-TSS (NM_020768)	79	NM_001024947	81555	Hs.372050	NM_001024947	ENSG00000145817	YIPF5	FinGER5|SB140|SMAP-5|SMAP5|YIP1A	Yip1 domain family, member 5
chr5-73	chr5	176366368	176366538	+	9.2	0.645	promoter-TSS (NM_016290)	promoter-TSS (NM_016290)	-52	NM_001199298	51720	Hs.232721	NM_001199297	ENSG00000087206	UIMC1	RAP80|X2HRIP110	ubiquitin interaction motif containing 1
chr5-76	chr5	1207528	1207698	+	8.7	0.719	Intergenic	(CA)n|Simple_repeat|Simple_repeat	-42441	NM_006598	10723	Hs.172613	NM_006598	ENSG00000113504	SLC12A7	KCC4	solute carrier family 12 (potassium/chloride transporters), member 7
chr5-78	chr5	1835872	1836042	+	8.7	0.793	Intergenic	(CACG)n|Simple_repeat|Simple_repeat	16999	NM_032479	64979	Hs.719465	NM_032479	ENSG00000171421	MRPL36	BRIP1|L36mt|MRP-L36|PRPL36|RPMJ	mitochondrial ribosomal protein L36
chr5-79	chr5	6534803	6534973	+	8.7	0.786	intron (NM_001145161, intron 1 of 1)	intron (NM_001145161, intron 1 of 1)	33152	NM_001145161	134111	Hs.126856	NM_001145161	ENSG00000215218	UBE2QL1	-	ubiquitin-conjugating enzyme E2Q family-like 1
chr5-8	chr5	96545125	96545295	+	24.9	0.773	promoter-TSS (NM_018343)	promoter-TSS (NM_018343)	-449	NM_001159749	55781	Hs.27021	NM_001159749	ENSG00000058729	RIOK2	RIO2	RIO kinase 2 (yeast)
chr5-9	chr5	68425392	68425562	+	23.5	0.783	promoter-TSS (NM_001251969)	promoter-TSS (NM_001251969)	-55	NM_001251969	64924	Hs.631975	NM_001251969	ENSG00000145740	SLC30A5	ZNT5|ZNTL1|ZTL1|ZnT-5	solute carrier family 30 (zinc transporter), member 5
chr6-10	chr6	99948492	99948662	+	22.6	0.806	intron (NM_017421, intron 1 of 6)	CpG	226	NM_017421	51805	Hs.713623	NM_017421	ENSG00000132423	COQ3	DHHBMT|DHHBMTASE|UG0215E05|bA9819.1	coenzyme Q3 homolog, methyltransferase (S. cerevisiae)
chr6-11	chr6	39190930	39191100	+	20.7	0.635	promoter-TSS (NM_018322)	promoter-TSS (NM_018322)	-172	NM_018322	55776	Hs.58382	NM_018322	ENSG00000112167	C6orf64	-	chromosome 6 open reading frame 64
chr6-12	chr6	135417629	135417799	+	19.3	0.708	promoter-TSS (NM_001145207)	promoter-TSS (NM_001145207)	15	NM_001145207	10767	Hs.378532	NM_001145158	ENSG00000112339	HBS1L	EF-1a|ERFS|HBS1|HSPC276	HBS1-like (S. cerevisiae)
chr6-13	chr6	33276454	33276624	+	18.9	0.806	promoter-TSS (NM_021976)	promoter-TSS (NM_021976)	-42	NM_006979	7922	Hs.631995	NM_001077516	ENSG00000112473	SLC39A7	D6S115E|D6S2244E|H2-KE4|HKE4|KE4|RING5|ZIP7	solute carrier family 39 (zinc transporter), member 7
chr6-14	chr6	44463207	44463377	+	18	0.639	promoter-TSS (NM_001253)	promoter-TSS (NM_001253)	63	NM_001253	988	Hs.485471	NM_001253	ENSG00000096401	CDC5L	CDC5|CDC5-LIKE|CEF1|PCDC5RP|dJ319D22.1	CDC5 cell division cycle 5-like (S. pombe)
chr6-16	chr6	27464452	27464622	+	17.5	0.868	promoter-TSS (NM_001076781)	promoter-TSS (NM_001076781)	34	NM_001076781	346157	Hs.651176	NM_001013719	ENSG00000124613	ZNF391	dJ153G14.3	zinc finger protein 391
chr6-18	chr6	30693466	30693636	+	17	0.721	promoter-TSS (NM_014046).2	promoter-TSS (NM_014046).2	86	NM_014046	28973	Hs.655329	NM_014046	ENSG00000204568	MRPS18B	C6orf14|HSPC183|HumanS18a|MRP-S18-2|MRPS18-2|PTD017|S18amt	mitochondrial ribosomal protein S18B
chr6-19	chr6	37575590	37575760	+	16.1	0.778	promoter-TSS (NM_138493)	promoter-TSS (NM_138493)	3	NM_138493	154467	Hs.284207	NM_138493	ENSG00000198937	CCDC167	C6orf129|HSPC265	coiled-coil domain containing 167
chr6-20	chr6	37894715	37894885	+	16.1	0.765	promoter-TSS (NM_021943)	promoter-TSS (NM_021943)	-485	NM_021943	60685	Hs.36959	NM_021943	ENSG00000156639	ZFAND3	TEX27	zinc finger, AN1-type domain 3
chr6-21	chr6	126349251	126349421	+	16.1	0.842	promoter-TSS (NM_001031712)	promoter-TSS (NM_001031712)	67	NM_001031712	60487	Hs.404186	NM_021820	ENSG00000066651	TRMT11	C6orf75|MDS024|TRM11|TRMT11-1	tRNA methyltransferase 11 homolog (S. cerevisiae)
chr6-22	chr6	33044287	33044457	+	15.7	0.93	promoter-TSS (NM_005104).3	promoter-TSS (NM_005104).3	-43	NM_005104	6046	Hs.75243	NM_001113182	ENSG00000204256	BRD2	D6S113E|FSH|FSRG1|NAT|RING3|RNF3	bromodomain containing 2
chr6-23	chr6	111687087	111687257	+	15.2	0.896	promoter-TSS (NM_153369)	promoter-TSS (NM_153369)	-3	NM_153369	91749	Hs.400572	NM_153369	ENSG00000173214	KIAA1919	NaGLT1	KIAA1919
chr6-24	chr6	88468667	88468837	+	14.7	0.729	promoter-TSS (NM_018064)	promoter-TSS (NM_018064)	-48	NM_018064	55122	Hs.485915	NM_018064	ENSG00000135334	AKIRIN2	C6orf166|FBI1|dJ486L4.2	akirin 2
chr6-26	chr6	153346254	153346424	+	14.3	0.603	promoter-TSS (NM_012177)	promoter-TSS (NM_012177)	94	NM_001142522	26271	Hs.520506	NM_001142522	ENSG00000112029	FBXO5	EMI1|FBX5|Fbxo31	F-box protein 5
chr6-27	chr6	10512244	10512414	+	12.9	0.667	intron (NM_001042425, intron 4 of 6)	intron (NM_001042425, intron 4 of 6)	-8208	NR_033910	100130275	Hs.661431	NR_033910		LOC100130275	-	uncharacterized LOC100130275
chr6-28	chr6	88174992	88175162	+	12.9	0.814	intron (NM_001031743, intron 1 of 12)	CpG	668	NM_001031743	154313	Hs.82921	NM_178823	ENSG00000213204	C6orf165	dJ382I10.1	chromosome 6 open reading frame 165
chr6-29	chr6	13723380	13723550	+	12.4	0.789	promoter-TSS (NM_016167)	promoter-TSS (NM_016167)	-73	NM_016167	51406	Hs.306242	NM_016167	ENSG00000225921	NOL7	C6orf90|PQBP3|RARG-1|dJ223E5.2	nucleolar protein 7, 27kDa
chr6-30	chr6	106880349	106880519	+	12.4	0.609	promoter-TSS (NM_004849)	promoter-TSS (NM_004849)	-46	NM_004849	9474	Hs.486063	NM_004849	ENSG00000057663	ATG5	APG5|APG5-LIKE|APG5L|ASP|hAPG5	ATG5 autophagy related 5 homolog (S. cerevisiae)
chr6-31	chr6	30142814	30142984	+	12	0.784	promoter-TSS (NM_021959)	promoter-TSS (NM_021959)	-12	NM_021959	6992	Hs.82887	NM_021959	ENSG00000204619	PPP1R11	HCG-V|HCGV|IPP3|TCTE5|TCTEX5	protein phosphatase 1, regulatory (inhibitor) subunit 11
chr6-32	chr6	74287602	74287772	+	12	0.784	promoter-TSS (NM_001402)	promoter-TSS (NM_001402)	-211	NM_001402	1915	Hs.713109	NM_001402	ENSG00000156508	EEF1A1	CCS-3|CCS3|EE1A1|EEF-1|EEF1A|EF-Tu|EF1A|GRAF-1EF|HNGC:16303|LENG7|PTI1|eEF1A-1	eukaryotic translation elongation factor 1 alpha 1
chr6-33	chr6	109276222	109276392	+	12	0.75	promoter-TSS (NM_032131)	promoter-TSS (NM_032131)	-5	NM_032131	84071	Hs.645481	NM_032131	ENSG00000118690	ARMC2	RP11-787I22.1|bA787I22.1	armadillo repeat containing 2
chr6-34	chr6	121697180	121697350	+	12	0.818	promoter-TSS (NM_152730)	promoter-TSS (NM_152730)	78	NM_152730	221322	Hs.121396	NM_152730	ENSG00000146350	C6orf170	BROMI|C6orf171|bA301B7.2|bA57L9.1|dJ310J6.1	chromosome 6 open reading frame 170
chr6-35	chr6	170457559	170457729	+	12	0.714	promoter-TSS (NM_032448)	promoter-TSS (NM_032448)	-125	NM_032448	84498	Hs.369522	NM_032448	ENSG00000112584	FAM120B	CCPG|KIAA1838|PGCC1|dJ894D12.1	family with sequence similarity 120B
chr6-37	chr6	80544438	80544608	+	11.5	0.75	Intergenic	Intergenic	92333	NM_001243308	89758		NM_001243308		C6orf7	-	chromosome 6 open reading frame 7
chr6-38	chr6	89846954	89847124	+	11.5	0.833	promoter-TSS (NM_006813)	promoter-TSS (NM_006813)	-109	NM_006813	10957	Hs.75969	NM_006813	ENSG00000146278	PNRC1	B4-2|PNAS-145|PROL2|PRR2	proline-rich nuclear receptor coactivator 1
chr6-39	chr6	10527732	10527902	+	11.1	0.844	promoter-TSS (NM_001042425)	promoter-TSS (NM_001042425)	-34	NM_001042425	7020	Hs.519880	NM_001032280	ENSG00000137203	TFAP2A	AP-2|AP-2alpha|AP2TF|BOFS|TFAP2	transcription factor AP-2 alpha (activating enhancer binding protein 2 alpha)
chr6-40	chr6	30722553	30722723	+	11.1	0.75	promoter-TSS (NM_001161376)	promoter-TSS (NM_001161376)	-157	NM_145029	221545	Hs.591787	NM_001109938	ENSG00000204564	C6orf136	-	chromosome 6 open reading frame 136
chr6-41	chr6	30989887	30990057	+	11.1	0.781	promoter-TSS (NM_001167733)	promoter-TSS (NM_001167733)	11	NM_020442	57176	Hs.597526	NM_001167733	ENSG00000137411	VARS2	VARS2L|VARSL	valyl-tRNA synthetase 2, mitochondrial (putative)
chr6-43	chr6	122834675	122834845	+	11.1	0.651	promoter-TSS (NM_020755)	promoter-TSS (NM_020755)	-1	NM_181794	5570	Hs.726217	NM_032471	ENSG00000135549	PKIB	PRKACN2	protein kinase (cAMP-dependent, catalytic) inhibitor beta
chr6-44	chr6	20642543	20642713	+	10.6	0.839	promoter-TSS (NM_017774)	promoter-TSS (NM_017774)	-39	NM_017774	54901	Hs.657604	NM_017774	ENSG00000145996	CDKAL1	-	CDK5 regulatory subunit associated protein 1-like 1
chr6-45	chr6	24775021	24775191	+	10.6	0.765	promoter-TSS (NM_001160094)	promoter-TSS (NM_001160094)	-12	NM_016614	51567	Hs.403010	NM_016614	ENSG00000111802	TDP2	AD022|EAP2|EAPII|TTRAP|dJ30M3.3	tyrosyl-DNA phosphodiesterase 2
chr6-46	chr6	32271351	32271521	+	10.6	0.714	promoter-TSS (NM_022107)	promoter-TSS (NM_022107)	-158	NM_022107	63940	Hs.520046	NM_022107	ENSG00000213654	GPSM3	AGS4|C6orf9|G18|G18.1a|G18.1b|G18.2|NG1	G-protein signaling modulator 3
chr6-48	chr6	151814918	151815088	+	10.6	0.676	promoter-TSS (NM_024573)	promoter-TSS (NM_024573)	6	NM_017909	55005	Hs.486835	NM_017909	ENSG00000155906	RMND1	C6orf96|RMD1|bA351K16|bA351K16.3	required for meiotic nuclear division 1 homolog (S. cerevisiae)
chr6-49	chr6	13436769	13436939	+	10.1	0.737	promoter-TSS (NM_001143966)	promoter-TSS (NM_001143966)	-88	NM_016495	51256	Hs.484678	NM_001143964	ENSG00000145979	TBC1D7	PIG51|TBC7|dJ257A7.3	TBC1 domain family, member 7
chr6-50	chr6	30402372	30402542	+	10.1	0.786	promoter-TSS (NM_172016).2	promoter-TSS (NM_172016).2	-143	NM_021253	56658	Hs.413493	NM_021253	ENSG00000204599	TRIM39	RNF23|TFP|TRIM39B	tripartite motif containing 39
chr6-51	chr6	42955521	42955691	+	10.1	0.8	promoter-TSS (NM_198486)	promoter-TSS (NM_198486)	-43	NM_198486	285855	Hs.520133	NM_198486	ENSG00000146223	RPL7L1	dJ475N16.4	ribosomal protein L7-like 1
chr6-52	chr6	57194874	57195044	+	10.1	0.774	promoter-TSS (NM_016277)	promoter-TSS (NM_016277)	78	NM_016277	51715	Hs.555016	NM_016277	ENSG00000112210	RAB23	HSPC137	RAB23, member RAS oncogene family
chr6-53	chr6	84625922	84626092	+	10.1	0.618	promoter-TSS (NM_016230)	promoter-TSS (NM_016230)	-82	NM_016230	51167	Hs.5741	NM_016230	ENSG00000065615	CYB5R4	NCB5OR|RP4-676J13.1|cb5/cb5R|dJ676J13.1	cytochrome b5 reductase 4
chr6-54	chr6	13436315	13436485	+	9.7	0.75	intron (NM_001143965, intron 1 of 7)	intron (NM_001143965, intron 1 of 7)	366	NM_001143966	51256	Hs.484678	NM_001143964	ENSG00000145979	TBC1D7	PIG51|TBC7|dJ257A7.3	TBC1 domain family, member 7
chr6-55	chr6	43800829	43800999	+	9.7	0.788	Intergenic	Intergenic	-37387	NM_001193343	55168	Hs.520149	NM_001193343	ENSG00000096080	MRPS18A	HumanS18b|MRP-S18-3|MRPS18-3|S18bmt	mitochondrial ribosomal protein S18A
chr6-56	chr6	97452345	97452515	+	9.7	0.778	promoter-TSS (NM_014165)	promoter-TSS (NM_014165)	58	NM_014165	29078	Hs.512144	NM_014165	ENSG00000123545	NDUFAF4	C6orf66|HRPAP20|My013|bA22L21.1	NADH dehydrogenase (ubiquinone) 1 alpha subcomplex, assembly factor 4
chr6-57	chr6	99979297	99979467	+	9.7	0.76	intron (NM_032870, intron 1 of 11)	intron (NM_032870, intron 1 of 11)	546	NM_032870	25957	Hs.520287	NM_015491	ENSG00000132424	PNISR	C6orf111|HSPC306|RP11-98I9.2|SFRS18|SRrp130|bA98I9.2	PNN-interacting serine/arginine-rich protein
chr6-59	chr6	10512758	10512928	+	9.2	0.778	exon (NM_003220, exon 4 of 7)	exon (NM_003220, exon 4 of 7)	-7694	NR_033910	100130275	Hs.661431	NR_033910		LOC100130275	-	uncharacterized LOC100130275
chr6-6	chr6	119600296	119600466	+	35.9	0.855	intron (NM_005907, intron 6 of 12)	intron (NM_005907, intron 6 of 12)	-88324	NM_001100411	79632	Hs.443789	NM_001100411	ENSG00000111879	FAM184A	C6orf60	family with sequence similarity 184, member A
chr6-60	chr6	30647373	30647543	+	9.2	0.613	intron (NM_001025091, intron 1 of 24).2	CpG	309	NM_001025091	23	Hs.655285	NM_001025091	ENSG00000204574	ABCF1	ABC27|ABC50	ATP-binding cassette, sub-family F (GCN20), member 1
chr6-61	chr6	32204108	32204278	+	9.2	0.765	promoter-TSS (NM_001136153).2	promoter-TSS (NM_001136153).2	-198	NM_001136153	1388	Hs.42853	NM_001136153	ENSG00000213676	ATF6B	CREB-RP|CREBL1|G13	activating transcription factor 6 beta
chr6-64	chr6	39801250	39801420	+	8.7	0.697	promoter-TSS (NM_145027)	promoter-TSS (NM_145027)	-176	NM_145027	221458	Hs.588202	NM_145027	ENSG00000164627	KIF6	C6orf102|dJ1043E3.1|dJ137F1.4|dJ188D3.1	kinesin family member 6
chr6-65	chr6	43651773	43651943	+	8.7	0.676	promoter-TSS (NM_020750)	promoter-TSS (NM_020750)	2	NM_006502	5429	Hs.655467	NM_006502	ENSG00000170734	POLH	RAD30|RAD30A|XP-V|XPV	polymerase (DNA directed), eta
chr6-7	chr6	118030310	118030480	+	30.9	0.878	promoter-TSS (NM_020399)	promoter-TSS (NM_020399)	3	NM_001017408	57120	Hs.191539	NM_001017408	ENSG00000047932	GOPC	CAL|FIG|GOPC1|PIST|dJ94G16.2	golgi-associated PDZ and coiled-coil motif containing
chr6-8	chr6	24511028	24511198	+	28.1	0.808	promoter-TSS (NM_020662)	promoter-TSS (NM_020662)	-19	NM_020662	57380	Hs.658612	NM_020662	ENSG00000124532	MRS2	HPT|MRS2L	MRS2 magnesium homeostasis factor homolog (S. cerevisiae)
chr6-9	chr6	41148265	41148435	+	26.7	0.725	promoter-TSS (NM_145063)	promoter-TSS (NM_145063)	-184	NM_145063	221443	Hs.227457	NM_145063	ENSG00000124596	C6orf130	dJ34B21.3	chromosome 6 open reading frame 130
chr7-10	chr7	107997284	107997454	+	24.9	0.798	promoter-TSS (NM_001130475)	promoter-TSS (NM_001130475)	34	NM_001130475	168451	Hs.723931	NM_001130475	ENSG00000177683	THAP5	-	THAP domain containing 5
chr7-11	chr7	138566418	138566588	+	24.4	0.812	promoter-TSS (NM_173569)	promoter-TSS (NM_173569)	-268	NM_173569	254048	Hs.511486	NM_173569	ENSG00000157741	UBN2	-	ubinuclein 2
chr7-12	chr7	6713052	6713222	+	23.9	0.808	promoter-TSS (NM_016265)	promoter-TSS (NM_016265)	-46	NM_016265	7559	Hs.431471	NM_006956	ENSG00000164631	ZNF12	GIOT-3|HZF11|KOX3|ZNF325	zinc finger protein 12
chr7-13	chr7	100648042	100648212	+	23.9	0.663	promoter-TSS (NM_001084)	promoter-TSS (NM_001084)	-396	NM_001084	8985	Hs.153357	NM_001084	ENSG00000106397	PLOD3	LH3	procollagen-lysine, 2-oxoglutarate 5-dioxygenase 3
chr7-14	chr7	158341894	158342064	+	23	0.773	promoter-TSS (NM_018051)	promoter-TSS (NM_018051)	-51	NM_018051	55112	Hs.389945	NM_018051	ENSG00000126870	WDR60	-	WD repeat domain 60
chr7-15	chr7	104441250	104441420	+	22.6	0.853	promoter-TSS (NM_018682)	promoter-TSS (NM_018682)	489	NR_024586	100216545	Hs.631150	NR_024586		LOC100216545	-	uncharacterized LOC100216545
chr7-16	chr7	107171701	107171871	+	22.1	0.734	5' UTR (NM_024814, exon 1 of 6)	5' UTR (NM_024814, exon 1 of 6)	271	NR_024199	79872	Hs.592271	NM_024814	ENSG00000105879	CBLL1	HAKAI|RNF188	Cas-Br-M (murine) ecotropic retroviral transforming sequence-like 1
chr7-17	chr7	42938357	42938527	+	21.2	0.718	promoter-TSS (NM_031903)	promoter-TSS (NM_031903)	-22	NM_031903	64983	Hs.50252	NM_031903	ENSG00000106591	MRPL32	L32mt|MRP-L32|bMRP-59b	mitochondrial ribosomal protein L32
chr7-18	chr7	149201857	149202027	+	21.2	0.806	promoter-TSS (NR_027040)	promoter-TSS (NR_027040)	-58	NR_027040	401431	Hs.698060	NM_001008745		LOC401431	-	uncharacterized LOC401431
chr7-19	chr7	152004105	152004275	+	21.2	0.791	promoter-TSS (NM_005431)	promoter-TSS (NM_005431)	-7	NM_005431	7516	Hs.647093	NM_005431	ENSG00000196584	XRCC2	-	X-ray repair complementing defective repair in Chinese hamster cells 2
chr7-2	chr7	244337	244507	+	55.7	0.658	Intergenic	Intergenic	-43630	NM_020223	56975	Hs.134742	NM_020223	ENSG00000177706	FAM20C	DMP-4|DMP4|RNS	family with sequence similarity 20, member C
chr7-21	chr7	98761320	98761490	+	19.8	0.704	promoter-TSS (NM_006409)	promoter-TSS (NM_006409)	-27	NM_001190996	10552	Hs.124126	NM_001190996	ENSG00000241685	ARPC1A	Arc40|SOP2Hs|SOP2L	actin related protein 2/3 complex, subunit 1A, 41kDa
chr7-22	chr7	129632408	129632578	+	19.8	0.739	promoter-TSS (NM_032842)	promoter-TSS (NM_032842)	81	NM_032842	84928	Hs.267245	NM_032842	ENSG00000146842	TMEM209	NET31	transmembrane protein 209
chr7-23	chr7	25131552	25131722	+	19.3	0.634	promoter-TSS (NM_018947)	promoter-TSS (NM_018947)	-132	NM_018947	54205	Hs.617193	NM_018947	ENSG00000172115	CYCS	CYC|HCS|THC4	cytochrome c, somatic
chr7-24	chr7	22828969	22829139	+	18.4	0.617	promoter-TSS (NM_019059)	promoter-TSS (NM_019059)	-108	NM_019059	54543	Hs.112318	NM_019059	ENSG00000196683	TOMM7	TOM7	translocase of outer mitochondrial membrane 7 homolog (yeast)
chr7-25	chr7	129913340	129913510	+	18.4	0.827	TTS (NR_004382)	TTS (NR_004382)	143	NM_177524	4232	Hs.270978	NM_002402	ENSG00000106484	MEST	PEG1	mesoderm specific transcript homolog (mouse)
chr7-26	chr7	99974319	99974489	+	18	0.758	promoter-TSS (NM_006076)	promoter-TSS (NM_006076)	-366	NM_006076	3268	Hs.521083	NM_006076	ENSG00000106351	AGFG2	HRBL|RABR	ArfGAP with FG repeats 2
chr7-27	chr7	112367362	112367532	+	18	0.685	promoter-TSS (NM_152556)	promoter-TSS (NM_152556)	-279	NM_152556	154743	Hs.489734	NM_152556	ENSG00000164603	C7orf60	-	chromosome 7 open reading frame 60
chr7-28	chr7	94125738	94125908	+	17.5	0.917	intron (NM_001172437, intron 1 of 1)	intron (NM_001172437, intron 1 of 1)	2205	NM_001172438	23089	Hs.147492	NM_001040152	ENSG00000242265	PEG10	EDR|HB-1|MEF3L|Mar2|Mart2|RGAG3	paternally expressed 10
chr7-29	chr7	124357097	124357267	+	17	0.765	promoter-TSS (NM_001042594)	promoter-TSS (NM_001042594)	91	NM_001042594	25913	Hs.31968	NM_001042594	ENSG00000128513	POT1	HPOT1	protection of telomeres 1 homolog (S. pombe)
chr7-3	chr7	6454076	6454246	+	37.3	0.764	promoter-TSS (NM_001142936)	promoter-TSS (NM_001142936)	7	NM_139179	221955	Hs.487498	NM_001142936	ENSG00000164535	DAGLB	DAGLBETA|KCCR13L	diacylglycerol lipase, beta
chr7-30	chr7	25863153	25863323	+	16.6	0.83	Intergenic	Intergenic	92893	NR_029597	406940		NR_029597		MIR148A	MIRN148|MIRN148A|hsa-mir-148	microRNA 148a
chr7-31	chr7	6065315	6065485	+	15.7	0.787	promoter-TSS (NM_001134335)	promoter-TSS (NM_001134335)	-14	NM_001134335	27102	Hs.728827	NM_001134335	ENSG00000086232	EIF2AK1	HCR|HRI	eukaryotic translation initiation factor 2-alpha kinase 1
chr7-32	chr7	44579989	44580159	+	15.7	0.78	5' UTR (NM_019082, exon 1 of 14)	5' UTR (NM_019082, exon 1 of 14)	588	NM_019082	54606	Hs.654762	NM_019082	ENSG00000136271	DDX56	DDX21|DDX26|NOH61	DEAD (Asp-Glu-Ala-Asp) box polypeptide 56
chr7-33	chr7	54794391	54794561	+	15.7	0.809	promoter-TSS (NM_014302)	promoter-TSS (NM_014302)	-43	NM_001012456	23480	Hs.488282	NM_001012456	ENSG00000132432	SEC61G	SSS1	Sec61 gamma subunit
chr7-34	chr7	99863765	99863935	+	15.7	0.782	promoter-TSS (NM_001194990)	promoter-TSS (NM_001194990)	388	NM_017984	55063	Hs.105191	NM_017984	ENSG00000078487	ZCWPW1	ZCW1	zinc finger, CW type with PWWP domain 1
chr7-35	chr7	12217235	12217405	+	14.7	0.778	promoter-TSS (NM_018374)	promoter-TSS (NM_018374)	-53	NM_018374	54664	Hs.396358	NM_001134232	ENSG00000106460	TMEM106B	-	transmembrane protein 106B
chr7-36	chr7	138675801	138675971	+	14.7	0.629	promoter-TSS (NM_001244584)	promoter-TSS (NM_001244584)	241	NM_001244585	51631	Hs.728191	NM_001244584	ENSG00000146963	LUC7L2	CGI-74|LUC7B2	LUC7-like 2 (S. cerevisiae)
chr7-37	chr7	33069172	33069342	+	14.3	0.708	promoter-TSS (NR_029372)	promoter-TSS (NR_029372)	-323	NR_029372	51251	Hs.487933	NM_001002010	ENSG00000122643	NT5C3	P5'N-1|PN-I|PSN1|UMPH|UMPH1|cN-III	5'-nucleotidase, cytosolic III
chr7-39	chr7	100595666	100595836	+	14.3	0.818	promoter-TSS (NM_003378)	promoter-TSS (NM_003378)	-179	NM_003378	7425	Hs.587325	NM_003378	ENSG00000128564	VGF	-	VGF nerve growth factor inducible
chr7-4	chr7	6355149	6355319	+	29.9	0.822	promoter-TSS (NM_001037163)	promoter-TSS (NM_001037163)	-119	NM_001037163	84792	Hs.696146	NM_001037163	ENSG00000178397	C7orf70	SIPAR	chromosome 7 open reading frame 70
chr7-40	chr7	56099296	56099466	+	13.8	0.688	promoter-TSS (NM_001146333)	promoter-TSS (NM_001146333)	-30	NM_001146333	25870	Hs.279696	NM_001042469	ENSG00000129103	SUMF2	pFGE	sulfatase modifying factor 2
chr7-41	chr7	128289976	128290146	+	13.8	0.732	promoter-TSS (NM_004231)	promoter-TSS (NM_004231)	-32	NM_001198909	9296	Hs.78089	NM_001198909	ENSG00000128524	ATP6V1F	ATP6S14|VATF|Vma7	ATPase, H+ transporting, lysosomal 14kDa, V1 subunit F
chr7-43	chr7	74995392	74995562	+	13.4	0.844	promoter-TSS (NR_028059)	promoter-TSS (NR_028059)	-88	NR_028059	5387	Hs.661055	NM_001003686		PMS2P3	PMS2L3|PMS2L9|PMS5|PMSR3	postmeiotic segregation increased 2 pseudogene 3
chr7-44	chr7	99864925	99865095	+	12.9	0.698	promoter-TSS (NM_019606)	promoter-TSS (NM_019606)	-180	NM_019606	56257	Hs.178011	NM_001194990	ENSG00000146834	MEPCE	BCDIN3	methylphosphate capping enzyme
chr7-45	chr7	117611248	117611418	+	12.9	0.757	promoter-TSS (NM_016200)	promoter-TSS (NM_016200)	11	NM_016200	51691	Hs.655046	NM_016200	ENSG00000128534	NAA38	LSM8	N(alpha)-acetyltransferase 38, NatC auxiliary subunit
chr7-46	chr7	156125951	156126121	+	12.9	0.848	promoter-TSS (NM_001184996)	promoter-TSS (NM_001184996)	73	NR_026865	129790	Hs.647014	NM_032625		C7orf13	MY040	chromosome 7 open reading frame 13
chr7-47	chr7	4647900	4648070	+	12	0.789	Intergenic	CpG	-40471	NM_001037165	221937	Hs.487393	NM_001037165	ENSG00000164916	FOXK1	FOXK1L	forkhead box K1
chr7-48	chr7	10979852	10980022	+	12	0.714	promoter-TSS (NR_033436)	promoter-TSS (NR_033436)	-87	NR_033436	9678	Hs.655688	NM_001007157	ENSG00000106443	PHF14	-	PHD finger protein 14
chr7-49	chr7	92057292	92057462	+	12	0.771	intron (NM_001040057, intron 1 of 11)	CpG	255	NR_034169	728066	Hs.470311	NR_034169		LOC728066	-	family with sequence similarity 133, member A pseudogene
chr7-5	chr7	44588296	44588466	+	29.9	0.689	promoter-TSS (NM_182547)	promoter-TSS (NM_182547)	-29	NM_182547	222068	Hs.715273	NM_182547	ENSG00000158604	TMED4	ERS25|HNLF	transmembrane emp24 protein transport domain containing 4
chr7-50	chr7	142695448	142695618	+	12	0.714	TTS (NM_001242773)	TTS (NM_001242773)	103	NM_032983	835	Hs.368982	NM_001224	ENSG00000106144	CASP2	CASP-2|ICH1|NEDD-2|NEDD2|PPP1R57	caspase 2, apoptosis-related cysteine peptidase
chr7-51	chr7	5196209	5196379	+	11.5	0.667	promoter-TSS (NM_016003)	promoter-TSS (NM_016003)	-67	NM_001033518	26100	Hs.122363	NM_001033518	ENSG00000157954	WIPI2	ATG18B|Atg21|WIPI-2	WD repeat domain, phosphoinositide interacting 2
chr7-53	chr7	100325390	100325560	+	11.5	0.844	promoter-TSS (NM_001015072)	promoter-TSS (NM_001015072)	-200	NM_001015072	402682	Hs.534845	NM_001015072	ENSG00000176125	UFSP1	UFSP	UFM1-specific peptidase 1 (non-functional)
chr7-54	chr7	134845244	134845414	+	11.5	0.778	promoter-TSS (NM_001190847)	promoter-TSS (NM_001190847)	86	NM_001190850	4850	Hs.490224	NM_001008225	ENSG00000080802	CNOT4	CLONE243|NOT4|NOT4H	CCR4-NOT transcription complex, subunit 4
chr7-55	chr7	5051896	5052066	+	11.1	0.85	promoter-TSS (NM_001204513)	promoter-TSS (NM_001204513)	3	NM_001204456	57786	Hs.396178	NM_001204456	ENSG00000146587	RBAK	ZNF769	RB-associated KRAB zinc finger
chr7-56	chr7	135312708	135312878	+	11.1	0.839	promoter-TSS (NM_001128619)	promoter-TSS (NM_001128619)	-49	NM_001128619	767558	Hs.602015	NM_001128619		LUZP6	MPD6|MTPNUT	leucine zipper protein 6
chr7-57	chr7	140361270	140361440	+	11.1	0.676	promoter-TSS (NM_016071)	promoter-TSS (NM_016071)	-105	NM_053035	51650	Hs.416207	NM_016071	ENSG00000090263	MRPS33	MRP-S33|PTD003|S33mt	mitochondrial ribosomal protein S33
chr7-59	chr7	99584473	99584643	+	10.1	0.774	promoter-TSS (NM_001008395)	promoter-TSS (NM_001008395)	92	NM_001008395	389541	Hs.406520	NM_001008395	ENSG00000188186	C7orf59	-	chromosome 7 open reading frame 59
chr7-60	chr7	100682305	100682475	+	10.1	0.658	Intergenic	CpG	-7299	NM_016068	51024	Hs.423968	NM_016068	ENSG00000214253	FIS1	TTC11	fission 1 (mitochondrial outer membrane) homolog (S. cerevisiae)
chr7-61	chr7	16426750	16426920	+	9.7	0.774	intron (NM_001101417, intron 1 of 8)	intron (NM_001101417, intron 1 of 8)	637	NM_001101426	729920	Hs.636502	NM_001101417	ENSG00000214960	ISPD	Nip	isoprenoid synthase domain containing
chr7-64	chr7	101790923	101791093	+	9.7	0.767	promoter-TSS (NM_001242713)	promoter-TSS (NM_001242713)	-20	NR_038967	100630923	Hs.406395	NR_038967		LOC100630923	-	LOC100289561-PRKRIP1 readthrough
chr7-65	chr7	116289485	116289655	+	9.7	0.657	promoter-TSS (NM_006136)	promoter-TSS (NM_006136)	-229	NM_006136	830	Hs.446123	NM_006136	ENSG00000198898	CAPZA2	CAPPA2|CAPZ	capping protein (actin filament) muscle Z-line, alpha 2
chr7-66	chr7	127883032	127883202	+	9.2	0.75	promoter-TSS (NM_013332)	promoter-TSS (NM_013332)	-3	NM_013332	29923	Hs.706124	NM_001098786	ENSG00000135245	HILPDA	C7orf68|HIG-2|HIG2	hypoxia inducible lipid droplet-associated
chr7-67	chr7	6735849	6736019	+	8.7	0.75	Intergenic	CpG	-5527	NR_002217	441194	Hs.715590	NR_002217		PMS2CL	PMS2P13	PMS2 C-terminal like pseudogene
chr7-7	chr7	107318768	107318938	+	26.2	0.809	promoter-TSS (NM_000108)	promoter-TSS (NM_000108)	31	NM_000108	1738	Hs.131711	NM_000108	ENSG00000091140	DLD	DLDH|E3|GCSL|LAD|PHE3	dihydrolipoamide dehydrogenase
chr7-71	chr7	76016441	76016611	+	8.7	0.87	promoter-TSS (NR_029411)	promoter-TSS (NR_029411)	-68	NR_029411	100133091	Hs.712837	NR_029411		LOC100133091	-	uncharacterized LOC100133091
chr7-72	chr7	126819949	126820119	+	8.7	0.667	promoter-TSS (NM_176814)	promoter-TSS (NM_176814)	-31	NM_176814	168850	Hs.159006	NM_176814	ENSG00000048405	ZNF800	-	zinc finger protein 800
chr7-8	chr7	89813797	89813967	+	24.9	0.838	promoter-TSS (NM_001042717)	promoter-TSS (NM_001042717)	-33	NM_001042717	85865	Hs.709271	NM_001042717	ENSG00000105793	GTPBP10	ObgH2	GTP-binding protein 10 (putative)
chr7-9	chr7	99555062	99555232	+	24.9	0.797	promoter-TSS (NR_033792)	promoter-TSS (NR_033792)	-54	NM_152755	245812	Hs.632293	NM_152755	ENSG00000166997	CNPY4	PRAT4B	canopy 4 homolog (zebrafish)
chr8-1	chr8	109330107	109330277	+	35	0.667	promoter-TSS (NM_001568)	promoter-TSS (NM_001568)	-57	NM_001568	3646	Hs.405590	NM_001568	ENSG00000104408	EIF3E	EIF3-P48|EIF3S6|INT6|eIF3-p46	eukaryotic translation initiation factor 3, subunit E
chr8-10	chr8	95556457	95556627	+	23.5	0.714	promoter-TSS (NM_001205262)	promoter-TSS (NM_001205262)	-23	NM_001205262	25788	Hs.729746	NM_001205262	ENSG00000197275	RAD54B	FSBP|RDH54	RAD54 homolog B (S. cerevisiae)
chr8-105	chr8	128435092	128435262	+	8.3	0.793	Intergenic	Intergenic	-61862	NM_001159542	5462	Hs.450254	NR_002304	ENSG00000212993	POU5F1B	OCT4-PG1|OTF3C|OTF3P1|POU5F1P1|POU5F1P4|POU5FLC20|POU5FLC8	POU class 5 homeobox 1B
chr8-11	chr8	87423787	87423957	+	20.7	0.823	promoter-TSS (NM_007013)	promoter-TSS (NM_007013)	-238	NM_007013	11059	Hs.655189	NM_007013	ENSG00000123124	WWP1	AIP5|Tiul1|hSDRP1	WW domain containing E3 ubiquitin protein ligase 1
chr8-12	chr8	99198560	99198730	+	20.7	0.667	promoter-TSS (NM_001145860)	promoter-TSS (NM_001145860)	-51	NM_005836	10247	Hs.18426	NM_005836	ENSG00000132541	HRSP12	P14.5|PSP|UK114	heat-responsive protein 12
chr8-13	chr8	92151477	92151647	+	20.3	0.769	promoter-TSS (NM_016023)	promoter-TSS (NM_016023)	-38	NM_016023	51633	Hs.30532	NM_016023	ENSG00000155100	OTUD6B	DUBA5	OTU domain containing 6B
chr8-14	chr8	104102295	104102465	+	19.8	0.637	promoter-TSS (NM_001695)	promoter-TSS (NM_001695)	-44	NM_001695	528	Hs.86905	NM_001695	ENSG00000155097	ATP6V1C1	ATP6C|ATP6D|VATC|Vma5	ATPase, H+ transporting, lysosomal 42kDa, V1 subunit C1
chr8-16	chr8	124238669	124238839	+	19.3	0.718	Intergenic	Intergenic	-25179	NM_207006	84985	Hs.379821	NM_032899	ENSG00000147689	FAM83A	BJ-TSA-9	family with sequence similarity 83, member A
chr8-17	chr8	131021198	131021368	+	19.3	0.786	promoter-TSS (NM_016623)	promoter-TSS (NM_016623)	-101	NM_016623	51571	Hs.126941	NM_016623	ENSG00000153310	FAM49B	L1	family with sequence similarity 49, member B
chr8-18	chr8	141178455	141178625	+	18.9	0.695	intron (NM_001160372, intron 17 of 22)	CpG	358503	NM_001160372	83696	Hs.654911	NM_001160372	ENSG00000167632	TRAPPC9	IBP|IKBKBBP|MRT13|NIBP|TRS120	trafficking protein particle complex 9
chr8-19	chr8	100974991	100975161	+	18.4	0.825	5' UTR (NM_004374, exon 1 of 4)	5' UTR (NM_004374, exon 1 of 4)	342	NM_004374	1345	Hs.351875	NM_004374	ENSG00000164919	COX6C	-	cytochrome c oxidase subunit VIc
chr8-2	chr8	117956253	117956423	+	31.3	0.737	promoter-TSS (NM_006265)	promoter-TSS (NM_006265)	-52	NM_006265	5885	Hs.81848	NM_006265	ENSG00000164754	RAD21	HR21|HRAD21|MCD1|NXP1|SCC1|hHR21	RAD21 homolog (S. pombe)
chr8-20	chr8	145988677	145988847	+	18.4	0.817	promoter-TSS (NM_000973)	promoter-TSS (NM_000973)	-153	NM_000973	6132	Hs.178551	NM_000973	ENSG00000161016	RPL8	L8	ribosomal protein L8
chr8-21	chr8	55177164	55177334	+	16.6	0.792	promoter-TSS (NM_006330)	promoter-TSS (NM_006330)	-119	NM_006330	10434		NM_006330	ENSG00000120992	LYPLA1	APT-1|LPL1|LYSOPLA|hAPT1	lysophospholipase I
chr8-218	chr8	103320191	103320361	+	7.4	0.826	promoter-TSS (NM_001172477)	promoter-TSS (NM_001172477)	-41	NM_001172477	50484	Hs.512592	NM_001172477	ENSG00000048392	RRM2B	MTDPS8A|MTDPS8B|P53R2	ribonucleotide reductase M2 B (TP53 inducible)
chr8-22	chr8	90838633	90838803	+	15.7	0.765	promoter-TSS (NM_003821)	promoter-TSS (NM_003821)	-392	NM_003821	8767	Hs.103755	NM_003821	ENSG00000104312	RIPK2	CARD3|CARDIAK|CCK|GIG30|RICK|RIP2	receptor-interacting serine-threonine kinase 2
chr8-23	chr8	98359297	98359467	+	15.7	0.724	promoter-TSS (NM_033512)	promoter-TSS (NM_033512)	-30	NM_033512	85453	Hs.173094	NM_033512	ENSG00000180543	TSPYL5	-	TSPY-like 5
chr8-24	chr8	67741982	67742152	+	14.7	0.826	promoter-TSS (NM_001204173)	promoter-TSS (NM_001204173)	-61	NM_025054	80124	Hs.632066	NM_025054	ENSG00000175073	VCPIP1	DUBA3|VCIP135	valosin containing protein (p97)/p47 complex interacting protein 1
chr8-25	chr8	95976579	95976749	+	14.7	0.776	promoter-TSS (NM_057749)	promoter-TSS (NM_057749)	-6	NM_057749	9134	Hs.521693	NM_057749	ENSG00000175305	CCNE2	CYCE2	cyclin E2
chr8-26	chr8	80858329	80858499	+	14.3	0.895	Intergenic	CpG	-15761	NM_012258	23462	Hs.234434	NM_001040708	ENSG00000164683	HEY1	BHLHb31|CHF2|HERP2|HESR1|HRT-1|OAF1	hairy/enhancer-of-split related with YRPW motif 1
chr8-29	chr8	125454219	125454389	+	13.8	0.842	promoter-TSS (NM_194291)	promoter-TSS (NM_194291)	-183	NM_194291	157378	Hs.187646	NM_194291	ENSG00000164983	TMEM65	-	transmembrane protein 65
chr8-3	chr8	94822409	94822579	+	29.5	0.771	promoter-TSS (NM_203390)	promoter-TSS (NM_203390)	-94	NM_203390	389677	Hs.606916	NM_203390	ENSG00000183808	RBM12B	MGC:33837	RNA binding motif protein 12B
chr8-30	chr8	145098322	145098492	+	13.8	0.878	intron (NM_000445, intron 2 of 32)	intron (NM_000445, intron 2 of 32)	-1375	NM_201380	5339	Hs.434248	NM_000445	ENSG00000178209	PLEC	EBS1|EBSO|HD1|LGMD2Q|PCN|PLEC1|PLEC1b|PLTN	plectin
chr8-31	chr8	117847625	117847795	+	12.9	0.735	promoter-TSS (NM_032334)	promoter-TSS (NM_032334)	-213	NM_032334	84294	Hs.86970	NM_032334	ENSG00000147679	UTP23	C8orf53	UTP23, small subunit (SSU) processome component, homolog (yeast)
chr8-32	chr8	141536950	141537120	+	12.9	0.886	promoter-TSS (NM_001160372)	promoter-TSS (NM_001160372)	8	NM_001160372	83696	Hs.654911	NM_001160372	ENSG00000167632	TRAPPC9	IBP|IKBKBBP|MRT13|NIBP|TRS120	trafficking protein particle complex 9
chr8-36	chr8	67187893	67188063	+	12.4	0.574	Intergenic	CpG	-13854	NM_184087	84675	Hs.85524	NM_033058	ENSG00000147573	TRIM55	MURF-2|RNF29|muRF2	tripartite motif containing 55
chr8-37	chr8	144522109	144522279	+	12.4	0.833	promoter-TSS (NR_026785)	promoter-TSS (NR_026785)	-14	NR_026785	78998	Hs.618477	NM_024035		C8orf51	-	chromosome 8 open reading frame 51
chr8-4	chr8	96350644	96350814	+	28.6	0.673	promoter-TSS (NM_177965)	promoter-TSS (NM_177965)	-91	NM_177965	157657	Hs.548157	NM_177965	ENSG00000156172	C8orf37	smalltalk	chromosome 8 open reading frame 37
chr8-40	chr8	145882253	145882423	+	11.5	0.638	Intergenic	CpG	69437	NM_138367	90987	Hs.534516	NM_138367	ENSG00000198169	ZNF251	-	zinc finger protein 251
chr8-41	chr8	54768309	54768479	+	11.1	0.767	Intergenic	Intergenic	149706	NM_213620	51606	Hs.491737	NM_015941	ENSG00000047249	ATP6V1H	MSTP042|NBP1|SFD|SFDalpha|SFDbeta|VMA13	ATPase, H+ transporting, lysosomal 50/57kDa, V1 subunit H
chr8-42	chr8	145209291	145209461	+	11.1	0.778	promoter-TSS (NM_003801)	promoter-TSS (NM_003801)	-136	NM_003801	8733	Hs.627962	NM_003801	ENSG00000197858	GPAA1	GAA1|hGAA1	glycosylphosphatidylinositol anchor attachment protein 1 homolog (yeast)
chr8-43	chr8	102034239	102034409	+	10.6	0.92	promoter-TSS (NM_001135699)	promoter-TSS (NM_001135699)	73	NM_001135699	7534	Hs.492407	NM_001135699	ENSG00000164924	YWHAZ	14-3-3-zeta|KCIP-1|YWHAD	tyrosine 3-monooxygenase/tryptophan 5-monooxygenase activation protein, zeta polypeptide
chr8-45	chr8	13468537	13468707	+	10.1	0.806	promoter-TSS (NM_001007090)	promoter-TSS (NM_001007090)	-101	NM_001007090	157773	Hs.104941	NM_001007090	ENSG00000164743	C8orf48	-	chromosome 8 open reading frame 48
chr8-46	chr8	71683352	71683522	+	10.1	0.806	promoter-TSS (NM_014294)	promoter-TSS (NM_014294)	71	NR_038881	286190	Hs.662204	NR_038881		LOC286190	-	uncharacterized LOC286190
chr8-48	chr8	145568213	145568383	+	10.1	0.758	promoter-TSS (NM_174922)	promoter-TSS (NM_174922)	-241	NM_174922	203054	Hs.283374	NM_174922	ENSG00000173137	ADCK5	-	aarF domain containing kinase 5
chr8-51	chr8	127660046	127660216	+	9.7	0.812	Intergenic	MLT1H2|LTR|MaLR	-20238	NM_174911	157638		NM_174911	ENSG00000168672	FAM84B	BCMP101|NSE2	family with sequence similarity 84, member B
chr8-52	chr8	128666557	128666727	+	9.7	0.618	Intergenic	L2|LINE|L2	-103076	NR_024393	727677	Hs.673248	NR_024393		LOC727677	-	uncharacterized LOC727677
chr8-59	chr8	125234621	125234791	+	9.2	0.75	Intergenic	Intergenic	-112502	NR_040044	439941		NM_001038706		FER1L6-AS1	C8orf54	FER1L6 antisense RNA 1 (non-protein coding)
chr8-6	chr8	97316984	97317154	+	27.2	0.737	promoter-TSS (NM_006294)	promoter-TSS (NM_006294)	-31	NM_006294	7381	Hs.131255	NM_001199975	ENSG00000156467	UQCRB	QCR7|QP-C|QPC|UQBC|UQBP|UQCR6|UQPC	ubiquinol-cytochrome c reductase binding protein
chr8-69	chr8	126893241	126893411	+	8.7	0.704	Intergenic	Intergenic	139297	NR_038447	100130231	Hs.729642	NR_038446		LOC100130231	-	uncharacterized LOC100130231
chr8-7	chr8	125555949	125556119	+	26.7	0.779	promoter-TSS (NM_007218)	promoter-TSS (NM_007218)	-155	NM_007218	11236		NM_007218	ENSG00000170881	RNF139	HRCA1|RCA1|TRC8	ring finger protein 139
chr8-8	chr8	141543710	141543880	+	25.8	0.703	Intergenic	CpG	-5935	NM_031466	83696	Hs.654911	NM_001160372	ENSG00000167632	TRAPPC9	IBP|IKBKBBP|MRT13|NIBP|TRS120	trafficking protein particle complex 9
chr8-9	chr8	23159907	23160077	+	23.5	0.747	5' UTR (NM_152272, exon 2 of 11)	5' UTR (NM_152272, exon 2 of 11)	2897	NM_152272	91782	Hs.5019	NM_152272	ENSG00000147457	CHMP7	-	charged multivesicular body protein 7
chr9-10	chr9	1073684	1073854	+	20.3	0.773	Intergenic	Intergenic	33149	NM_181872	10655	Hs.59506	NM_001130865	ENSG00000173253	DMRT2	-	doublesex and mab-3 related transcription factor 2
chr9-11	chr9	91115557	91115727	+	18.9	0.821	promoter-TSS (NM_001827)	promoter-TSS (NM_001827)	-291	NM_001827	1164	Hs.83758	NM_001827	ENSG00000123975	CKS2	CKSHS2	CDC28 protein kinase regulatory subunit 2
chr9-13	chr9	106770537	106770707	+	16.1	0.679	Intergenic	CpG	-40274	NM_005502	19	Hs.659274	NM_005502	ENSG00000165029	ABCA1	ABC-1|ABC1|CERP|HDLDT1|TGD	ATP-binding cassette, sub-family A (ABC1), member 1
chr9-14	chr9	127509326	127509496	+	16.1	0.809	promoter-TSS (NM_024117)	promoter-TSS (NM_024117)	-77	NM_001006621	79109	Hs.495138	NM_001006617	ENSG00000119487	MAPKAP1	JC310|MIP1|SIN1|SIN1b|SIN1g	mitogen-activated protein kinase associated protein 1
chr9-15	chr9	132558886	132559056	+	16.1	0.782	promoter-TSS (NM_014285)	promoter-TSS (NM_014285)	-8	NM_014285	23404	Hs.654643	NM_014285	ENSG00000130713	EXOSC2	RRP4|Rrp4p|hRrp4p|p7	exosome component 2
chr9-16	chr9	70584657	70584827	+	15.7	0.809	promoter-TSS (NM_138333)	promoter-TSS (NM_138333)	-42	NM_138333	116224	Hs.655572	NM_138333	ENSG00000187866	FAM122A	C9orf42	family with sequence similarity 122A
chr9-17	chr9	102400945	102401115	+	15.7	0.76	Intergenic	CpG	20873	NM_001018116	347273	Hs.99004	NM_001018116	ENSG00000170681	MURC	CAVIN4|cavin-4	muscle-related coiled-coil protein
chr9-18	chr9	128606925	128607095	+	15.7	0.702	promoter-TSS (NM_014007)	promoter-TSS (NM_014007)	-96	NM_014007	23099	Hs.355581	NM_001135776	ENSG00000169155	ZBTB43	ZBTB22B|ZNF-X|ZNF297B	zinc finger and BTB domain containing 43
chr9-19	chr9	130526577	130526747	+	15.7	0.736	promoter-TSS (NM_032799)	promoter-TSS (NM_032799)	-433	NM_032799	84885	Hs.133122	NM_032799	ENSG00000160446	ZDHHC12	ZNF400	zinc finger, DHHC-type containing 12
chr9-2	chr9	130620364	130620534	+	31.3	0.794	promoter-TSS (NM_004435)	promoter-TSS (NM_004435)	-151	NM_004435	2021	Hs.224137	NM_004435	ENSG00000167136	ENDOG	-	endonuclease G
chr9-20	chr9	133367984	133368154	+	15.7	0.765	promoter-TSS (NM_001077366)	promoter-TSS (NM_001077366)	-41	NM_007171	10585	Hs.522449	NM_001077365	ENSG00000130714	POMT1	LGMD2K|MDDGA1|MDDGB1|MDDGC1|RT	protein-O-mannosyltransferase 1
chr9-21	chr9	114181900	114182070	+	15.2	0.809	promoter-TSS (NR_036651)	promoter-TSS (NR_036651)	-25	NM_001195822	84263	Hs.59486	NM_001195822	ENSG00000119471	HSDL2	C9orf99|SDR13C1	hydroxysteroid dehydrogenase like 2
chr9-22	chr9	6671441	6671611	+	14.7	0.679	Intergenic	CpG	-35834	NM_000170	2731	Hs.584238	NM_000170	ENSG00000178445	GLDC	GCE|GCSP|HYGN1	glycine dehydrogenase (decarboxylating)
chr9-23	chr9	132990469	132990639	+	14.7	0.744	promoter-TSS (NM_005085)	promoter-TSS (NM_005085)	-248	NM_005085	8021	Hs.654530	NM_005085	ENSG00000126883	NUP214	CAIN|CAN|D9S46E|N214	nucleoporin 214kDa
chr9-24	chr9	113327189	113327359	+	14.3	0.93	promoter-TSS (NM_133464)	promoter-TSS (NM_133464)	6	NM_133464	158399	Hs.660784	NM_001007169	ENSG00000173258	ZNF483	ZKSCAN16	zinc finger protein 483
chr9-25	chr9	136399595	136399765	+	14.3	0.714	intron (NM_002957, intron 1 of 9)	intron (NM_002957, intron 1 of 9)	-11398	NR_039816	100616236		NR_039816		MIR4669	-	microRNA 4669
chr9-28	chr9	76833082	76833252	+	13.8	0.895	promoter-TSS (NM_152420)	promoter-TSS (NM_152420)	-37	NM_152420	138199	Hs.567688	NM_152420	ENSG00000156017	C9orf41	-	chromosome 9 open reading frame 41
chr9-29	chr9	93917542	93917712	+	13.8	0.938	promoter-TSS (NM_006415)	promoter-TSS (NM_006415)	-116	NM_006415	10558	Hs.90458	NM_006415	ENSG00000090054	SPTLC1	HSAN|HSAN1|HSN1|LBC1|LCB1|SPT1|SPTI|hLCB1	serine palmitoyltransferase, long chain base subunit 1
chr9-3	chr9	99724571	99724741	+	30.4	0.755	promoter-TSS (NM_016481)	promoter-TSS (NM_016481)	17	NM_016481	51531	Hs.9196	NM_016481	ENSG00000136932	C9orf156	HSPC219|NAP1	chromosome 9 open reading frame 156
chr9-30	chr9	116389769	116389939	+	13.8	0.805	promoter-TSS (NM_004888)	promoter-TSS (NM_004888)	39	NM_004888	9550	Hs.388654	NM_004888	ENSG00000136888	ATP6V1G1	ATP6G|ATP6G1|ATP6GL|ATP6J|Vma10	ATPase, H+ transporting, lysosomal 13kDa, V1 subunit G1
chr9-31	chr9	113433302	113433472	+	13.4	0.814	promoter-TSS (NM_004125)	promoter-TSS (NM_004125)	-66	NR_037148	548645	Hs.534196	NM_001015882	ENSG00000059769	DNAJC25	bA16L21.2.1	DnaJ (Hsp40) homolog, subfamily C , member 25
chr9-32	chr9	138150530	138150700	+	13.4	0.833	promoter-TSS (NM_152833)	promoter-TSS (NM_152833)	-63	NM_152833	90120	Hs.287411	NM_152833		C9orf69	bA83N9.1	chromosome 9 open reading frame 69
chr9-33	chr9	33280360	33280530	+	12.9	0.825	promoter-TSS (NM_147133)	promoter-TSS (NM_147133)	27	NM_147133	4799	Hs.413074	NM_002504	ENSG00000086102	NFX1	NFX2	nuclear transcription factor, X-box binding 1
chr9-36	chr9	138497940	138498110	+	12.4	0.837	promoter-TSS (NM_014866)	promoter-TSS (NM_014866)	257	NM_152571	158055	Hs.212613	NM_152571	ENSG00000196366	C9orf163	RP11-413M3.11	chromosome 9 open reading frame 163
chr9-37	chr9	460202	460372	+	12	0.694	Intergenic	CpG	-34416	NM_015158	23189	Hs.306764	NM_015158	ENSG00000107104	KANK1	ANKRD15|CPSQ2|KANK	KN motif and ankyrin repeat domains 1
chr9-38	chr9	35802095	35802265	+	12	0.865	promoter-TSS (NM_172312)	promoter-TSS (NM_172312)	79	NM_172312	26206	Hs.256747	NM_001039592	ENSG00000137098	SPAG8	BS-84|HSD-1|SMP1|SPAG3|hSMP-1	sperm associated antigen 8
chr9-4	chr9	139101053	139101223	+	25.8	0.765	promoter-TSS (NM_016219)	promoter-TSS (NM_016219)	-48	NR_027447	100289341	Hs.593896	NR_027447		LOC100289341	-	uncharacterized LOC100289341
chr9-41	chr9	99858482	99858652	+	12	0.871	promoter-TSS (NM_018946)	promoter-TSS (NM_018946)	-213	NM_018946	54187	Hs.665191	NM_018946	ENSG00000095380	NANS	SAS	N-acetylneuraminic acid synthase
chr9-42	chr9	106793935	106794105	+	12	0.722	Intergenic	Intergenic	-63672	NM_005502	19	Hs.659274	NM_005502	ENSG00000165029	ABCA1	ABC-1|ABC1|CERP|HDLDT1|TGD	ATP-binding cassette, sub-family A (ABC1), member 1
chr9-43	chr9	124742831	124743001	+	12	0.811	promoter-TSS (NM_012197)	promoter-TSS (NM_012197)	-193	NM_012197	23637	Hs.271341	NM_012197	ENSG00000011454	RABGAP1	GAPCENA|RP11-123N4.2|TBC1D11	RAB GTPase activating protein 1
chr9-44	chr9	85512956	85513126	+	11.5	0.778	promoter-TSS (NM_053067)	promoter-TSS (NM_053067)	-53	NM_053067	29979	Hs.9589	NM_013438	ENSG00000135018	UBQLN1	DA41|DSK2|PLIC-1|UBQN|XDRP1	ubiquilin 1
chr9-46	chr9	131216032	131216202	+	11.5	0.718	Intergenic	CpG	-74643	NR_038955	100506190	Hs.529860	NR_038955		LOC100506190	-	uncharacterized LOC100506190
chr9-49	chr9	138805542	138805712	+	11.5	0.882	promoter-TSS (NM_032928)	promoter-TSS (NM_032928)	29	NM_032928	85014	Hs.356744	NM_032928	ENSG00000244187	TMEM141	RP11-216L13.7	transmembrane protein 141
chr9-51	chr9	126991918	126992088	+	10.6	0.576	promoter-TSS (NM_001123355)	promoter-TSS (NM_001123355)	36	NM_002721	5537	Hs.594307	NM_001123355	ENSG00000119414	PPP6C	PP6|PP6C	protein phosphatase 6, catalytic subunit
chr9-52	chr9	139143960	139144130	+	10.6	0.765	Intergenic	CpG	-9385	NM_001185090	2902	Hs.558334	NM_000832	ENSG00000176884	GRIN1	MRD8|NMDA1|NMDAR1|NR1	glutamate receptor, ionotropic, N-methyl D-aspartate 1
chr9-54	chr9	129410491	129410661	+	10.1	0.615	Intergenic	CpG	-3731	NM_001032221	6812	Hs.288229	NM_001032221	ENSG00000136854	STXBP1	MUNC18-1|NSEC1|P67|RBSEC1|UNC18	syntaxin binding protein 1
chr9-55	chr9	5998538	5998708	+	9.7	0.719	promoter-TSS (NM_001017969)	promoter-TSS (NM_001017969)	-620	NM_001017969	158358	Hs.535060	NM_001017969	ENSG00000183354	KIAA2026	-	KIAA2026
chr9-6	chr9	123961823	123961993	+	23.5	0.705	promoter-TSS (NM_198469)	promoter-TSS (NM_198469)	11	NM_014222	4702	Hs.495039	NM_014222	ENSG00000119421	NDUFA8	CI-19KD|CI-PGIV|PGIV	NADH dehydrogenase (ubiquinone) 1 alpha subcomplex, 8, 19kDa
chr9-61	chr9	139237872	139238042	+	9.2	0.71	Intergenic	CpG	-1508	NM_199001	375791	Hs.512469	NM_199001	ENSG00000197191	C9orf169	-	chromosome 9 open reading frame 169
chr9-66	chr9	126743155	126743325	+	8.7	0.655	promoter-TSS (NM_002077)	promoter-TSS (NM_002077)	-33	NM_002077	2800	Hs.133469	NM_002077	ENSG00000136935	GOLGA1	golgin-97	golgin A1
chr9-69	chr9	98580083	98580253	+	8.3	0.92	promoter-TSS (NM_014930)	promoter-TSS (NM_014930)	-19	NM_014930	22869	Hs.75264	NM_014930	ENSG00000081386	ZNF510	-	zinc finger protein 510
chr9-7	chr9	67903020	67903190	+	22.1	0.797	Intergenic	Intergenic	41090	NR_033907	642236	Hs.529357	NR_033907		LOC642236	-	FSHD region gene 1 pseudogene
chr9-8	chr9	114150569	114150739	+	22.1	0.786	intron (NR_036085, intron 1 of 3)	MER50|LTR|ERV1	1712	NR_036085	100422990		NR_036085		MIR3134	-	microRNA 3134
chr9-9	chr9	102213809	102213979	+	21.2	0.758	Intergenic	CpG	-15422	NM_080655	91283	Hs.530272	NM_001198805	ENSG00000066697	C9orf30	-	chromosome 9 open reading frame 30
chrM-1	chrM	16294	16464	+	126.2	0.557	NA	Intergenic	NA	NA	4663				NA	NAC	neuroacanthocytosis
chrM-2	chrM	17	185	+	117.9	0.695	NA	Intergenic	NA	NA	4663				NA	NAC	neuroacanthocytosis
chrX-1	chrX	136348063	136348233	+	22.1	0.913	Intergenic	FLAM|SINE|Alu	-127864	NM_003413	7547	Hs.111227	NM_003413	ENSG00000156925	ZIC3	HTX|HTX1|ZNF203	Zic family member 3
chrX-10	chrX	153279726	153279896	+	13.4	0.707	promoter-TSS (NM_006013)	promoter-TSS (NM_006013)	46	NM_006013	6134	Hs.657751	NM_006013	ENSG00000147403	RPL10	AUTSX5|DXS648|DXS648E|L10|NOV|QM	ribosomal protein L10
chrX-12	chrX	15602825	15602995	+	12.4	0.829	promoter-TSS (NR_026551)	promoter-TSS (NR_026551)	-50	NR_026551	340591	Hs.532326	NR_026551		CA5BP1	CA5BL|CA5BP|PRO2325	carbonic anhydrase VB pseudogene 1
chrX-13	chrX	118624340	118624510	+	12.4	0.738	promoter-TSS (NM_001173487)	promoter-TSS (NM_001173487)	-551	NM_017544	55922	Hs.437084	NM_001173487	ENSG00000186416	NKRF	ITBA4|NRF	NFKB repressing factor
chrX-16	chrX	73428961	73429131	+	11.5	0.63	intron (NR_028379, intron 1 of 6)	CpG	1088	NR_028379	100302692	Hs.349570	NR_028379		FTX	LINC00182|MIR374AHG|NCRNA00182	FTX transcript, XIST regulator (non-protein coding)
chrX-17	chrX	129127473	129127643	+	11.5	0.75	promoter-TSS (NM_001130847)	promoter-TSS (NM_001130847)	-16	NM_145812	9131	Hs.424932	NM_001130846	ENSG00000156709	AIFM1	AIF|COXPD6|PDCD8	apoptosis-inducing factor, mitochondrion-associated, 1
chrX-18	chrX	47748375	47748545	+	11.1	0.778	promoter-TSS (NM_205856)	promoter-TSS (NM_205856)	-122	NM_001178099	7569	Hs.189690	NM_001007088	ENSG00000147118	ZNF182	HHZ150|KOX14|ZNF21|Zfp182	zinc finger protein 182
chrX-19	chrX	17665099	17665269	+	10.6	0.778	promoter-TSS (NM_001037540)	promoter-TSS (NM_001037540)	-329	NM_006746	6322	Hs.109655	NM_001037535	ENSG00000047634	SCML1	-	sex comb on midleg-like 1 (Drosophila)
chrX-20	chrX	46289780	46289950	+	10.6	0.806	promoter-TSS (NM_001039891)	promoter-TSS (NM_001039891)	-7	NR_015378	401588	Hs.729370	NR_015378		LOC401588	-	uncharacterized LOC401588
chrX-21	chrX	7076621	7076791	+	9.7	0.565	promoter-TSS (NM_001178136)	promoter-TSS (NM_001178136)	-475	NM_001135565	8226	Hs.185910	NM_001135565	ENSG00000130021	HDHD1	DXF68S1E|FAM16AX|GS1|HDHD1A	haloacid dehalogenase-like hydrolase domain containing 1
chrX-23	chrX	134013877	134014047	+	9.7	0.677	promoter-TSS (NM_001134321)	promoter-TSS (NM_001134321)	-75	NM_001134321	26071	Hs.460924	NM_015582	ENSG00000203950	FAM127B	CXX1b|MAR8A	family with sequence similarity 127, member B
chrX-25	chrX	48419652	48419822	+	9.2	0.778	Intergenic	CpG	-7393	NM_000377	7454	Hs.2157	NM_000377	ENSG00000015285	WAS	IMD2|SCNX|THC|THC1|WASP	Wiskott-Aldrich syndrome (eczema-thrombocytopenia)
chrX-3	chrX	100239700	100239870	+	18.4	0.754	Intergenic	CpG	-1669	NM_006733	2491	Hs.348920	NM_006733	ENSG00000102384	CENPI	CENP-I|FSHPRH1|LRPR1|Mis6	centromere protein I
chrX-30	chrX	134306251	134306421	+	8.7	0.846	promoter-TSS (NM_152695)	promoter-TSS (NM_152695)	-26	NM_152695	203523	Hs.28780	NM_152695	ENSG00000173275	ZNF449	ZSCAN19	zinc finger protein 449
chrX-4	chrX	48341309	48341479	+	18	0.676	5' UTR (NM_001166426, exon 1 of 8)	5' UTR (NM_001166426, exon 1 of 8)	226	NM_001166426	64743	Hs.521973	NM_001166426	ENSG00000101940	WDR13	MG21	WD repeat domain 13
chrX-5	chrX	53485417	53485587	+	16.6	0.698	Intergenic	CpG	-7454	NM_004493	3028	Hs.171280	NM_001037811	ENSG00000072506	HSD17B10	17b-HSD10|ABAD|CAMR|DUPXp11.22|ERAB|HADH2|HCD2|MHBD|MRPP2|MRX17|MRX31|MRXS10|SCHAD|SDR5C1	hydroxysteroid (17-beta) dehydrogenase 10
chrX-6	chrX	54852002	54852172	+	15.7	0.706	promoter-TSS (NM_201222)	promoter-TSS (NM_201222)	-131	NM_201222	10916	Hs.522665	NM_014599	ENSG00000102316	MAGED2	11B6|BCG1|HCA10|JCL-1|MAGE-D2|MAGED	melanoma antigen family D, 2
chrX-7	chrX	102973287	102973457	+	14.7	0.727	intron (NM_016370, intron 1 of 2)	intron (NM_016370, intron 1 of 2)	496	NM_016370	51209	Hs.522736	NM_016370	ENSG00000123570	RAB9B	RAB9L|Rab-9L	RAB9B, member RAS oncogene family
chrX-8	chrX	48844988	48845158	+	13.8	0.81	promoter-TSS (NM_007075)	promoter-TSS (NM_007075)	-70	NM_007075	11152	Hs.632807	NM_001029896	ENSG00000196998	WDR45	WDRX1|WIPI-4|WIPI4	WD repeat domain 45
chrX-9	chrX	117363776	117363946	+	13.4	0.698	promoter-TSS (NM_019045)	promoter-TSS (NM_019045)	-203	NM_019045	54521	Hs.98510	NM_001184965	ENSG00000131725	WDR44	RAB11BP|RPH11	WD repeat domain 44
chrY-21	chrY	10630570	10630740	+	16.6	0.889	Intergenic	CT-rich|Low_complexity|Low_complexity	272248	NR_001540	252955	Hs.522846	NR_001540		TTTY23	NCRNA00148	testis-specific transcript, Y-linked 23 (non-protein coding)
chrY-47	chrY	10639456	10639626	+	11.5	0.686	Intergenic	Intergenic	281134	NR_001540	252955	Hs.522846	NR_001540		TTTY23	NCRNA00148	testis-specific transcript, Y-linked 23 (non-protein coding)
chrY-52	chrY	10629377	10629547	+	11.1	0.659	Intergenic	GA-rich|Low_complexity|Low_complexity	271055	NR_001540	252955	Hs.522846	NR_001540		TTTY23	NCRNA00148	testis-specific transcript, Y-linked 23 (non-protein coding)
chrY-57	chrY	10641905	10642075	+	10.6	0.92	Intergenic	Intergenic	283583	NR_001540	252955	Hs.522846	NR_001540		TTTY23	NCRNA00148	testis-specific transcript, Y-linked 23 (non-protein coding)
chrY-91	chrY	10646417	10646587	+	7.4	0.769	Intergenic	SSU-rRNA_Hsa|rRNA|rRNA	288095	NR_001540	252955	Hs.522846	NR_001540		TTTY23	NCRNA00148	testis-specific transcript, Y-linked 23 (non-protein coding)
chrY-99	chrY	12142860	12143030	+	6.9	0.806	Intergenic	(GAATG)n|Satellite|Satellite	900452	NR_033667	352887	Hs.546221	NR_033667		GYG2P1	GYG2P	glycogenin 2 pseudogene 1
