# Supplementary material for: Decoding a Signature-Based Model of Transcription Cofactor Recruitment Dictated by Cardinal Cis-Regulatory Elements in Proximal Promoter Regions
Source: PLoS Genet. 2013 Nov 7;9(11):e1003906. doi: 10.1371/journal.pgen.1003906 (PMC3820735; doi:10.1371/journal.pgen.1003906)
Supplement: Table S2 — NFYB ChIP-seq peaks identified in MCF7 cells. Positions are expressed in hg18 coordinates. (XLSX) [file pgen.1003906.s014.xlsx]

## Sheet: Sheet1
PeakID (cmd=MCF7-NFY/peaks.txt hg18)	Chr	Start	End	Strand	Peak Score	Focus Ratio/Region Size	Annotation	Detailed Annotation	Distance to TSS	Nearest PromoterID	Entrez ID	Nearest Unigene	Nearest Refseq	Nearest Ensembl	Gene Name	Gene Alias	Gene Description
chr1-10	chr1	148475077	148475231	+	40.7	0.757	promoter-TSS (NM_001136478)	promoter-TSS (NM_001136478)	-26	NM_001136478	81611	Hs.656466	NM_001136478	ENSG00000143401	ANP32E	LANP-L|LANPL	acidic (leucine-rich) nuclear phosphoprotein 32 family, member E
chr1-100	chr1	117404260	117404414	+	15.1	0.673	promoter-TSS (NM_003594)	promoter-TSS (NM_003594)	-135	NM_003594	8458	Hs.486818	NM_003594	ENSG00000116830	TTF2	HuF2	transcription termination factor, RNA polymerase II
chr1-101	chr1	43084670	43084824	+	14.5	0.727	promoter-TSS (NM_015911)	promoter-TSS (NM_015911)	-84	NM_001242739	51058	Hs.20879	NM_001242739	ENSG00000164011	ZNF691	Zfp691	zinc finger protein 691
chr1-11	chr1	152162139	152162293	+	37.2	0.743	promoter-TSS (NM_020699)	promoter-TSS (NM_020699)	-141	NM_020699	57459	Hs.596854	NM_020699	ENSG00000143614	GATAD2B	P66beta|RP11-216N14.6	GATA zinc finger domain containing 2B
chr1-1205	chr1	115165360	115165514	+	8.7	0.808	Intergenic	Intergenic	-33541	NM_003176	6847	Hs.112743	NM_003176	ENSG00000198765	SYCP1	CT8|HOM-TES-14|SCP1	synaptonemal complex protein 1
chr1-1218	chr1	153195158	153195312	+	8.7	0.737	promoter-TSS (NM_020524)	promoter-TSS (NM_020524)	-44	NM_020524	57326	Hs.505806	NM_020524	ENSG00000163346	PBXIP1	HPIP	pre-B-cell leukemia homeobox interacting protein 1
chr1-126	chr1	144181732	144181886	+	14.5	0.607	promoter-TSS (NM_032305)	promoter-TSS (NM_032305)	-56	NM_001039888	284615	Hs.620591	NM_001039888	ENSG00000181039	ANKRD34A	ANKRD34	ankyrin repeat domain 34A
chr1-127	chr1	153463952	153464106	+	14.5	0.743	promoter-TSS (NR_002188)	promoter-TSS (NR_002188)	-80	NR_002188	2630	Hs.719930	NR_002188		GBAP1	GBAP	glucosidase, beta, acid pseudogene 1
chr1-128	chr1	35795793	35795947	+	13.9	0.848	promoter-TSS (NM_024874)	promoter-TSS (NM_024874)	-110	NM_001014841	23154	Hs.121870	NM_001014839	ENSG00000020129	NCDN	-	neurochondrin
chr1-129	chr1	47552418	47552572	+	13.9	0.73	promoter-TSS (NM_003035)	promoter-TSS (NM_003035)	-89	NM_001048166	6491	Hs.525198	NM_001048166	ENSG00000123473	STIL	MCPH7|SIL	SCL/TAL1 interrupting locus
chr1-13	chr1	110683302	110683456	+	33.1	0.653	promoter-TSS (NM_022768)	promoter-TSS (NM_022768)	-63	NR_036595	440600	Hs.649375	NR_036595		LOC440600	-	uncharacterized LOC440600
chr1-137	chr1	107071539	107071693	+	13.9	0.625	Intergenic	L1MCb|LINE|L1	-329174	NM_018137	55170	Hs.26006	NM_018137	ENSG00000198890	PRMT6	HRMT1L6	protein arginine methyltransferase 6
chr1-14	chr1	152206814	152206968	+	32	0.805	promoter-TSS (NM_014437)	promoter-TSS (NM_014437)	-79	NM_014437	27173		NM_014437	ENSG00000143570	SLC39A1	ZIP1|ZIRTL	solute carrier family 39 (zinc transporter), member 1
chr1-1463	chr1	148126039	148126193	+	8.1	0.68	promoter-TSS (NM_175065)	promoter-TSS (NM_175065)	-26	NM_175065	317772	Hs.664173	NM_175065	ENSG00000184270	HIST2H2AB	-	histone cluster 2, H2ab
chr1-15	chr1	33275071	33275225	+	30.2	0.712	promoter-TSS (NR_037591)	promoter-TSS (NR_037591)	-49	NR_037592	204	Hs.470907	NM_001199199	ENSG00000004455	AK2	ADK2|AK 2	adenylate kinase 2
chr1-151	chr1	107673890	107674044	+	13.9	0.75	intron (NM_001113226, intron 3 of 7)	L2|LINE|L2	189699	NM_014917	22854	Hs.657434	NM_014917	ENSG00000162631	NTNG1	Lmnt1	netrin G1
chr1-154	chr1	107731825	107731979	+	13.9	0.63	intron (NM_001113226, intron 3 of 7)	MIRb|SINE|MIR	247634	NM_014917	22854	Hs.657434	NM_014917	ENSG00000162631	NTNG1	Lmnt1	netrin G1
chr1-156	chr1	114539409	114539563	+	13.9	0.727	Intergenic	Intergenic	-41491	NM_205848	148281	Hs.370963	NM_001253772	ENSG00000134207	SYT6	-	synaptotagmin VI
chr1-16	chr1	115014294	115014448	+	28.5	0.647	promoter-TSS (NM_198459)	promoter-TSS (NM_198459)	-116	NM_198459	163259	Hs.654928	NM_198459	ENSG00000175984	DENND2C	dJ1156J9.1	DENN/MADD domain containing 2C
chr1-163	chr1	114769609	114769763	+	13.9	0.735	exon (NM_015906, exon 9 of 20)	exon (NM_015906, exon 9 of 20)	85618	NM_033020	51592	Hs.26837	NM_015906	ENSG00000197323	TRIM33	ECTO|PTC7|RFG7|TF1G|TIF1G|TIF1GAMMA|TIFGAMMA	tripartite motif containing 33
chr1-168	chr1	175406498	175406652	+	13.9	0.771	promoter-TSS (NM_021165)	promoter-TSS (NM_021165)	-681	NM_021165	57795	Hs.495918	NM_021165	ENSG00000198797	FAM5B	BRINP2|DBCCR1L2|RP5-1026E2.1	family with sequence similarity 5, member B
chr1-169	chr1	22861569	22861723	+	13.4	0.774	Intergenic	Intergenic	9377	NM_000491	713	Hs.8986	NM_000491	ENSG00000173369	C1QB	-	complement component 1, q subcomponent, B chain
chr1-17	chr1	149586362	149586516	+	28.5	0.797	promoter-TSS (NM_000449)	promoter-TSS (NM_000449)	-46	NM_000449	5993	Hs.632472	NM_000449	ENSG00000143390	RFX5	-	regulatory factor X, 5 (influences HLA class II expression)
chr1-170	chr1	23567377	23567531	+	13.4	0.794	promoter-TSS (NM_030634)	promoter-TSS (NM_030634)	12	NM_030634	80818	Hs.293798	NM_001077195	ENSG00000125945	ZNF436	ZNF|Zfp46	zinc finger protein 436
chr1-171	chr1	38170078	38170232	+	13.4	0.853	intron (NM_005540, intron 7 of 23)	CpG	15161	NM_005540	3633	Hs.449942	NM_005540	ENSG00000204084	INPP5B	5PTase	inositol polyphosphate-5-phosphatase, 75kDa
chr1-172	chr1	43597114	43597268	+	13.4	0.897	promoter-TSS (NM_001255)	promoter-TSS (NM_001255)	-22	NM_001255	991	Hs.524947	NM_001255	ENSG00000117399	CDC20	CDC20A|bA276H19.3|p55CDC	cell division cycle 20 homolog (S. cerevisiae)
chr1-173	chr1	106649400	106649554	+	13.4	0.632	Intergenic	MSTB|LTR|MaLR	-751313	NM_018137	55170	Hs.26006	NM_018137	ENSG00000198890	PRMT6	HRMT1L6	protein arginine methyltransferase 6
chr1-18	chr1	245238020	245238174	+	27.9	0.797	promoter-TSS (NM_001204221)	promoter-TSS (NM_001204221)	-79	NM_020394	57116	Hs.669893	NM_001204221	ENSG00000197472	ZNF695	RP11-551G24.1|SBZF3	zinc finger protein 695
chr1-19	chr1	6767770	6767924	+	25.6	0.8	promoter-TSS (NR_038934)	promoter-TSS (NR_038934)	-124	NM_015215	23261	Hs.728788	NM_001195563	ENSG00000171735	CAMTA1	-	calmodulin binding transcription activator 1
chr1-2	chr1	150029698	150029852	+	79	0.761	promoter-TSS (NM_001083963)	promoter-TSS (NM_001083963)	-141	NM_001083963	11022	Hs.144439	NM_001083963	ENSG00000182134	TDRKH	TDRD2	tudor and KH domain containing
chr1-20	chr1	144149658	144149812	+	25.6	0.841	promoter-TSS (NM_006472)	promoter-TSS (NM_006472)	-84	NM_006472	10628	Hs.533977	NM_006472	ENSG00000117289	TXNIP	EST01027|HHCPA78|THIF|VDUP1	thioredoxin interacting protein
chr1-21	chr1	11245330	11245484	+	24.4	0.794	promoter-TSS (NM_004958)	promoter-TSS (NM_004958)	-212	NM_004958	2475	Hs.338207	NM_004958	ENSG00000198793	MTOR	FRAP|FRAP1|FRAP2|RAFT1|RAPT1	mechanistic target of rapamycin (serine/threonine kinase)
chr1-212	chr1	114582007	114582161	+	13.4	0.659	Intergenic	L2|LINE|L2	-84089	NM_205848	148281	Hs.370963	NM_001253772	ENSG00000134207	SYT6	-	synaptotagmin VI
chr1-217	chr1	144188255	144188409	+	13.4	0.721	promoter-TSS (NM_153713)	promoter-TSS (NM_153713)	-110	NM_153713	128077		NM_153713	ENSG00000152022	LIX1L	-	Lix1 homolog (mouse)-like
chr1-219	chr1	148754579	148754733	+	13.4	0.69	Intergenic	Intergenic	7545	NM_001202858	1893	Hs.81071	NM_001202858	ENSG00000143369	ECM1	-	extracellular matrix protein 1
chr1-22	chr1	151966904	151967058	+	24.4	0.743	promoter-TSS (NM_023015)	promoter-TSS (NM_023015)	-210	NM_023015	65123	Hs.516522	NM_023015	ENSG00000143624	INTS3	C1orf193|C1orf60|INT3|SOSS-A	integrator complex subunit 3
chr1-220	chr1	150287126	150287280	+	13.4	0.675	Intergenic	Intergenic	-11068	NM_005620	6282	Hs.417004	NM_005620	ENSG00000163191	S100A11	MLN70|S100C	S100 calcium binding protein A11
chr1-221	chr1	199390186	199390340	+	13.4	0.885	promoter-TSS (NM_016456)	promoter-TSS (NM_016456)	-8	NM_016456	252839	Hs.181444	NM_016456	ENSG00000116857	TMEM9	TMEM9A	transmembrane protein 9
chr1-222	chr1	204048957	204049111	+	13.4	0.839	promoter-TSS (NM_173854)	promoter-TSS (NM_173854)	-250	NM_173854	254428	Hs.20274	NM_173854	ENSG00000133065	SLC41A1	MgtE	solute carrier family 41, member 1
chr1-223	chr1	27120611	27120765	+	12.8	0.724	promoter-TSS (NM_006600)	promoter-TSS (NM_006600)	-123	NM_006600	10726	Hs.263812	NM_006600	ENSG00000090273	NUDC	HNUDC|MNUDC|NPD011	nuclear distribution gene C homolog (A. nidulans)
chr1-225	chr1	106553512	106553666	+	12.8	0.538	Intergenic	Intergenic	-847201	NM_018137	55170	Hs.26006	NM_018137	ENSG00000198890	PRMT6	HRMT1L6	protein arginine methyltransferase 6
chr1-226	chr1	106609099	106609253	+	12.8	0.7	Intergenic	L1PA17|LINE|L1	-791614	NM_018137	55170	Hs.26006	NM_018137	ENSG00000198890	PRMT6	HRMT1L6	protein arginine methyltransferase 6
chr1-23	chr1	154574680	154574834	+	24.4	0.804	promoter-TSS (NR_036565)	promoter-TSS (NR_036565)	73	NR_036565	7203	Hs.491494	NM_001008800	ENSG00000163468	CCT3	CCT-gamma|CCTG|PIG48|TCP-1-gamma|TRIC5	chaperonin containing TCP1, subunit 3 (gamma)
chr1-24	chr1	201097411	201097565	+	24.4	0.667	promoter-TSS (NR_002929)	promoter-TSS (NR_002929)	-17	NR_002929	148709	Hs.162880	NR_002929		LOC148709	-	actin pseudogene
chr1-25	chr1	201242957	201243111	+	24.4	0.721	promoter-TSS (NM_138391)	promoter-TSS (NM_138391)	-18	NR_036557	401980	Hs.730521	NR_036557		LOC401980	-	4933406M09Rik pseudogene
chr1-26	chr1	195382402	195382556	+	23.8	0.839	promoter-TSS (NM_001206846)	promoter-TSS (NM_001206846)	-32	NM_018136	259266	Hs.121028	NM_001206846	ENSG00000066279	ASPM	ASP|Calmbp1|MCPH5	asp (abnormal spindle) homolog, microcephaly associated (Drosophila)
chr1-262	chr1	114156531	114156685	+	12.8	0.625	promoter-TSS (NM_018364)	promoter-TSS (NM_018364)	-15	NM_018364	54665	Hs.486285	NM_018364	ENSG00000081019	RSBN1	ROSBIN|RP11-324J2.1	round spermatid basic protein 1
chr1-27	chr1	109770656	109770810	+	23.2	0.711	promoter-TSS (NM_001199773)	promoter-TSS (NM_001199773)	-102	NM_001199774	5686	Hs.485246	NM_001199772	ENSG00000143106	PSMA5	PSC5|ZETA	proteasome (prosome, macropain) subunit, alpha type, 5
chr1-276	chr1	116057388	116057542	+	12.8	0.781	intron (NM_001232, intron 8 of 10)	intron (NM_001232, intron 8 of 10)	55484	NM_001232	845	Hs.57975	NM_001232	ENSG00000118729	CASQ2	PDIB2	calsequestrin 2 (cardiac muscle)
chr1-279	chr1	219982070	219982224	+	12.8	0.702	promoter-TSS (NM_007207)	promoter-TSS (NM_007207)	-8	NM_007207	11221	Hs.497822	NM_007207	ENSG00000143507	DUSP10	MKP-5|MKP5	dual specificity phosphatase 10
chr1-28	chr1	117466226	117466380	+	22.7	0.648	promoter-TSS (NM_025188)	promoter-TSS (NM_025188)	-369	NM_025188	80263	Hs.301526	NM_001145635	ENSG00000134253	TRIM45	RNF99	tripartite motif containing 45
chr1-280	chr1	24614763	24614917	+	12.2	0.75	promoter-TSS (NM_001199012)	promoter-TSS (NM_001199012)	8	NM_020448	57185	Hs.523442	NM_020448	ENSG00000001461	NIPAL3	DJ462O23.2|NPAL3	NIPA-like domain containing 3
chr1-281	chr1	27211981	27212135	+	12.2	0.676	promoter-TSS (NM_052943)	promoter-TSS (NM_052943)	-138	NM_052943	115572	Hs.632378	NM_052943	ENSG00000158246	FAM46B	RP11-344H11.8	family with sequence similarity 46, member B
chr1-282	chr1	106837230	106837384	+	12.2	0.61	Intergenic	Intergenic	-563483	NM_018137	55170	Hs.26006	NM_018137	ENSG00000198890	PRMT6	HRMT1L6	protein arginine methyltransferase 6
chr1-29	chr1	153213606	153213760	+	22.7	0.692	promoter-TSS (NM_003029)	promoter-TSS (NM_003029)	-59	NR_024163	1163	Hs.374378	NM_001826	ENSG00000173207	CKS1B	CKS1|PNAS-16|PNAS-18|ckshs1	CDC28 protein kinase regulatory subunit 1B
chr1-3	chr1	149521210	149521364	+	71.5	0.772	promoter-TSS (NM_020832)	promoter-TSS (NM_020832)	-128	NM_020832	57592	Hs.186756	NM_020832	ENSG00000143373	ZNF687	-	zinc finger protein 687
chr1-30	chr1	170017317	170017471	+	22.7	0.742	promoter-TSS (NM_015935)	promoter-TSS (NM_015935)	10	NM_014955	51603	Hs.494705	NM_001007239	ENSG00000010165	METTL13	5630401D24Rik|KIAA0859|feat	methyltransferase like 13
chr1-31	chr1	114249203	114249357	+	22.1	0.643	promoter-TSS (NM_022836)	promoter-TSS (NM_022836)	-16	NM_006594	10717	Hs.515048	NM_006594	ENSG00000134262	AP4B1	BETA-4|CPSQ5	adaptor-related protein complex 4, beta 1 subunit
chr1-32	chr1	153222218	153222372	+	22.1	0.842	promoter-TSS (NM_001184891)	promoter-TSS (NM_001184891)	-99	NM_025207	80308	Hs.118666	NM_001184891	ENSG00000160688	FLAD1	FAD1|FADS|RP11-307C12.7	FAD1 flavin adenine dinucleotide synthetase homolog (S. cerevisiae)
chr1-33	chr1	5975164	5975318	+	20.9	0.857	promoter-TSS (NM_015102)	promoter-TSS (NM_015102)	-121	NM_015102	261734	Hs.462348	NM_015102	ENSG00000131697	NPHP4	POC10|SLSN4	nephronophthisis 4
chr1-339	chr1	115147275	115147429	+	12.2	0.778	Intergenic	MLT1H|LTR|MaLR	-22521	NM_001102396	80143	Hs.709277	NM_001102396	ENSG00000052723	SIKE1	SIKE	suppressor of IKBKE 1
chr1-34	chr1	44912765	44912919	+	20.9	0.794	promoter-TSS (NM_024587)	promoter-TSS (NM_024587)	-139	NM_001145636	339541	Hs.173679	NM_001004307	ENSG00000198520	C1orf228	NCRNA00082|p40	chromosome 1 open reading frame 228
chr1-343	chr1	144166733	144166887	+	12.2	0.8	TTS (NM_032305)	TTS (NM_032305)	14934	NM_032305	84265	Hs.591456	NM_032305	ENSG00000121851	POLR3GL	RPC32HOM|flj32422	polymerase (RNA) III (DNA directed) polypeptide G (32kD)-like
chr1-344	chr1	149385850	149386004	+	12.2	0.677	promoter-TSS (NM_001178062)	promoter-TSS (NM_001178062)	-163	NM_030913	10500	Hs.516316	NM_001178061	ENSG00000143434	SEMA6C	SEMAY|m-SemaY|m-SemaY2	sema domain, transmembrane domain (TM), and cytoplasmic domain, (semaphorin) 6C
chr1-345	chr1	167721834	167721988	+	12.2	0.667	promoter-TSS (NM_006996)	promoter-TSS (NM_006996)	-79	NM_006996	10560	Hs.30246	NM_006996	ENSG00000117479	SLC19A2	TC1|THT1|THTR1|TRMA	solute carrier family 19 (thiamine transporter), member 2
chr1-346	chr1	177317682	177317836	+	12.2	0.815	promoter-TSS (NM_022371)	promoter-TSS (NM_022371)	24	NM_022371	64222	Hs.584957	NM_022371	ENSG00000186283	TOR3A	ADIR|ADIR2	torsin family 3, member A
chr1-348	chr1	225817754	225817908	+	12.2	0.767	promoter-TSS (NR_033184)	promoter-TSS (NR_033184)	-12	NM_178549	339500	Hs.30323	NM_032755	ENSG00000181450	ZNF678	-	zinc finger protein 678
chr1-349	chr1	54438232	54438386	+	11.6	0.733	promoter-TSS (NM_016491)	promoter-TSS (NM_016491)	25	NM_001031672	606495	Hs.591426	NM_001031672	ENSG00000215883	CYB5RL	-	cytochrome b5 reductase-like
chr1-35	chr1	45729524	45729678	+	20.9	0.683	promoter-TSS (NM_007170)	promoter-TSS (NM_007170)	-174	NM_007170	10420	Hs.591499	NM_007170	ENSG00000070759	TESK2	-	testis-specific kinase 2
chr1-350	chr1	106560638	106560792	+	11.6	0.641	Intergenic	MER70B|LTR|ERVL	-840075	NM_018137	55170	Hs.26006	NM_018137	ENSG00000198890	PRMT6	HRMT1L6	protein arginine methyltransferase 6
chr1-352	chr1	106740920	106741074	+	11.6	0.707	Intergenic	Intergenic	-659793	NM_018137	55170	Hs.26006	NM_018137	ENSG00000198890	PRMT6	HRMT1L6	protein arginine methyltransferase 6
chr1-353	chr1	106827212	106827366	+	11.6	0.828	Intergenic	L1MA4A|LINE|L1	-573501	NM_018137	55170	Hs.26006	NM_018137	ENSG00000198890	PRMT6	HRMT1L6	protein arginine methyltransferase 6
chr1-36	chr1	107117631	107117785	+	20.9	0.595	Intergenic	L1M2c|LINE|L1	-283082	NM_018137	55170	Hs.26006	NM_018137	ENSG00000198890	PRMT6	HRMT1L6	protein arginine methyltransferase 6
chr1-37	chr1	107162553	107162707	+	20.9	0.683	Intergenic	Intergenic	-238160	NM_018137	55170	Hs.26006	NM_018137	ENSG00000198890	PRMT6	HRMT1L6	protein arginine methyltransferase 6
chr1-38	chr1	46485853	46486007	+	20.3	0.776	promoter-TSS (NM_001142548)	promoter-TSS (NM_001142548)	-24	NM_001142548	8438	Hs.642042	NM_001142548	ENSG00000085999	RAD54L	HR54|RAD54A|hHR54|hRAD54	RAD54-like (S. cerevisiae)
chr1-39	chr1	148521333	148521487	+	20.3	0.872	promoter-TSS (NM_144697)	promoter-TSS (NM_144697)	-443	NM_144697	148523	Hs.54680	NM_144697	ENSG00000159208	C1orf51	-	chromosome 1 open reading frame 51
chr1-4	chr1	148868258	148868412	+	68	0.771	promoter-TSS (NM_207047)	promoter-TSS (NM_207047)	-102	NM_207046	2029	Hs.632456	NM_004436	ENSG00000143420	ENSA	ARPP-19e	endosulfine alpha
chr1-40	chr1	182990616	182990770	+	20.3	0.808	promoter-TSS (NM_025191)	promoter-TSS (NM_025191)	-29	NM_025191	80267	Hs.523811	NM_025191	ENSG00000116406	EDEM3	C1orf22	ER degradation enhancer, mannosidase alpha-like 3
chr1-405	chr1	114285542	114285696	+	11.6	0.677	intron (NM_198268, intron 2 of 15)	intron (NM_198268, intron 2 of 15)	-9671	NM_198269	204851	Hs.532363	NM_152696	ENSG00000163349	HIPK1	Myak|Nbak2	homeodomain interacting protein kinase 1
chr1-406	chr1	114314128	114314282	+	11.6	0.675	exon (NM_181358, exon 12 of 14)	exon (NM_181358, exon 12 of 14)	-9348	NM_020190	56944	Hs.9315	NM_020190	ENSG00000116774	OLFML3	HNOEL-iso|OLF44	olfactomedin-like 3
chr1-41	chr1	200577577	200577731	+	20.3	0.64	promoter-TSS (NM_014176)	promoter-TSS (NM_014176)	63	NM_014176	29089	Hs.5199	NM_014176	ENSG00000077152	UBE2T	PIG50	ubiquitin-conjugating enzyme E2T (putative)
chr1-418	chr1	114655175	114655329	+	11.6	0.595	Intergenic	Intergenic	-157257	NM_205848	148281	Hs.370963	NM_001253772	ENSG00000134207	SYT6	-	synaptotagmin VI
chr1-42	chr1	106985324	106985478	+	19.8	0.729	Intergenic	Intergenic	-415389	NM_018137	55170	Hs.26006	NM_018137	ENSG00000198890	PRMT6	HRMT1L6	protein arginine methyltransferase 6
chr1-429	chr1	115044896	115045050	+	11.6	0.714	Intergenic	Intergenic	-5211	NM_001172626	270	Hs.89570	NM_000036	ENSG00000116748	AMPD1	MAD|MADA	adenosine monophosphate deaminase 1
chr1-43	chr1	198856454	198856608	+	19.8	0.672	promoter-TSS (NM_014875)	promoter-TSS (NM_014875)	-46	NM_014875	9928	Hs.3104	NM_014875	ENSG00000118193	KIF14	-	kinesin family member 14
chr1-432	chr1	151910073	151910227	+	11.6	0.7	promoter-TSS (NM_004515)	promoter-TSS (NM_004515)	-47	NM_004515	3608	Hs.75117	NM_004515	ENSG00000143621	ILF2	NF45|PRO3063	interleukin enhancer binding factor 2, 45kDa
chr1-433	chr1	170768316	170768470	+	11.6	0.759	promoter-TSS (NM_016227)	promoter-TSS (NM_016227)	-490	NM_014283	51430	Hs.626306	NM_014283	ENSG00000094975	C1orf9	CH1|OPT|SLP1	chromosome 1 open reading frame 9
chr1-434	chr1	204304762	204304916	+	11.6	0.645	promoter-TSS (NM_001123168)	promoter-TSS (NM_001123168)	-695	NM_001123168	729533	Hs.661924	NM_001123168	ENSG00000196550	FAM72A	-	family with sequence similarity 72, member A
chr1-435	chr1	235025150	235025304	+	11.6	0.667	promoter-TSS (NM_000254)	promoter-TSS (NM_000254)	23	NM_000254	4548	Hs.498187	NM_000254	ENSG00000116984	MTR	MS|cblG	5-methyltetrahydrofolate-homocysteine methyltransferase
chr1-436	chr1	12001884	12002038	+	11	0.556	promoter-TSS (NM_021933)	promoter-TSS (NM_021933)	75	NM_021933	60672	Hs.8595	NM_021933	ENSG00000116691	MIIP	IIP45	migration and invasion inhibitory protein
chr1-437	chr1	26505692	26505846	+	11	0.72	promoter-TSS (NM_183008)	promoter-TSS (NM_183008)	13	NM_183008	91544	Hs.145061	NM_001077262	ENSG00000158062	UBXN11	COA-1|SOC|SOCI|UBXD5	UBX domain protein 11
chr1-438	chr1	62674763	62674917	+	11	0.526	promoter-TSS (NM_003368)	promoter-TSS (NM_003368)	-131	NM_003368	7398	Hs.35086	NM_001017415	ENSG00000162607	USP1	UBP	ubiquitin specific peptidase 1
chr1-440	chr1	106622721	106622875	+	11	0.667	Intergenic	MLT2B3|LTR|ERVL	-777992	NM_018137	55170	Hs.26006	NM_018137	ENSG00000198890	PRMT6	HRMT1L6	protein arginine methyltransferase 6
chr1-442	chr1	106817354	106817508	+	11	0.545	Intergenic	L1PB2|LINE|L1	-583359	NM_018137	55170	Hs.26006	NM_018137	ENSG00000198890	PRMT6	HRMT1L6	protein arginine methyltransferase 6
chr1-45	chr1	109742125	109742279	+	19.2	0.745	promoter-TSS (NM_002959)	promoter-TSS (NM_002959)	-116	NM_002959	6272	Hs.703487	NM_001205228	ENSG00000134243	SORT1	Gp95|LDLCQ6|NT3	sortilin 1
chr1-46	chr1	149493731	149493885	+	19.2	0.864	promoter-TSS (NM_002810)	promoter-TSS (NM_002810)	-13	NM_002810	5710	Hs.505059	NM_002810	ENSG00000159352	PSMD4	AF|AF-1|ASF|MCB1|Rpn10|S5A|pUB-R5	proteasome (prosome, macropain) 26S subunit, non-ATPase, 4
chr1-47	chr1	114579544	114579698	+	18.6	0.769	Intergenic	Intergenic	-81626	NM_205848	148281	Hs.370963	NM_001253772	ENSG00000134207	SYT6	-	synaptotagmin VI
chr1-48	chr1	152202695	152202849	+	18.6	0.75	5' UTR (NM_014437, exon 2 of 5)	5' UTR (NM_014437, exon 2 of 5)	4040	NM_014437	27173		NM_014437	ENSG00000143570	SLC39A1	ZIP1|ZIRTL	solute carrier family 39 (zinc transporter), member 1
chr1-49	chr1	225194364	225194518	+	18.6	0.736	promoter-TSS (NM_020247)	promoter-TSS (NM_020247)	-120	NM_020247	56997	Hs.118241	NM_020247	ENSG00000163050	ADCK3	ARCA2|CABC1|COQ8|SCAR9	aarF domain containing kinase 3
chr1-490	chr1	114302311	114302465	+	11	0.645	exon (NM_181358, exon 6 of 14)	exon (NM_181358, exon 6 of 14)	4366	NM_181358	204851	Hs.532363	NM_152696	ENSG00000163349	HIPK1	Myak|Nbak2	homeodomain interacting protein kinase 1
chr1-50	chr1	43888081	43888235	+	18	0.649	promoter-TSS (NM_014663)	promoter-TSS (NM_014663)	-226	NM_014663	9682	Hs.655569	NM_014663	ENSG00000066135	KDM4A	JHDM3A|JMJD2|JMJD2A	lysine (K)-specific demethylase 4A
chr1-505	chr1	114741811	114741965	+	11	0.615	exon (NM_015906, exon 20 of 20)	exon (NM_015906, exon 20 of 20)	113416	NM_033020	51592	Hs.26837	NM_015906	ENSG00000197323	TRIM33	ECTO|PTC7|RFG7|TF1G|TIF1G|TIF1GAMMA|TIFGAMMA	tripartite motif containing 33
chr1-513	chr1	114887924	114888078	+	11	0.862	Intergenic	Intergenic	-32697	NM_015906	51592	Hs.26837	NM_015906	ENSG00000197323	TRIM33	ECTO|PTC7|RFG7|TF1G|TIF1G|TIF1GAMMA|TIFGAMMA	tripartite motif containing 33
chr1-514	chr1	114909325	114909479	+	11	0.647	Intergenic	HAL1|LINE|L1	16386	NM_005872	10286	Hs.22960	NM_005872	ENSG00000116752	BCAS2	DAM1|SPF27|Snt309	breast carcinoma amplified sequence 2
chr1-515	chr1	114910177	114910331	+	11	0.6	Intergenic	HAL1|LINE|L1	15534	NM_005872	10286	Hs.22960	NM_005872	ENSG00000116752	BCAS2	DAM1|SPF27|Snt309	breast carcinoma amplified sequence 2
chr1-518	chr1	114964031	114964185	+	11	0.724	intron (NM_198459, intron 4 of 17)	intron (NM_198459, intron 4 of 17)	-38320	NM_005872	10286	Hs.22960	NM_005872	ENSG00000116752	BCAS2	DAM1|SPF27|Snt309	breast carcinoma amplified sequence 2
chr1-52	chr1	203986023	203986177	+	18	0.672	promoter-TSS (NM_022731)	promoter-TSS (NM_022731)	-105	NM_022731	64710	Hs.213061	NM_022731	ENSG00000069275	NUCKS1	NUCKS	nuclear casein kinase and cyclin-dependent kinase substrate 1
chr1-520	chr1	115001704	115001858	+	11	0.588	intron (NM_198459, intron 1 of 17)	L2|LINE|L2	12474	NM_198459	163259	Hs.654928	NM_198459	ENSG00000175984	DENND2C	dJ1156J9.1	DENN/MADD domain containing 2C
chr1-525	chr1	159257701	159257855	+	11	0.722	promoter-TSS (NM_016946)	promoter-TSS (NM_016946)	-21	NM_016946	50848	Hs.517293	NM_016946	ENSG00000158769	F11R	CD321|JAM|JAM1|JAMA|JCAM|KAT|PAM-1	F11 receptor
chr1-526	chr1	10381538	10381692	+	10.5	0.606	promoter-TSS (NM_002631)	promoter-TSS (NM_002631)	-57	NM_002631	5226	Hs.464071	NM_002631	ENSG00000142657	PGD	6PGD	phosphogluconate dehydrogenase
chr1-527	chr1	31542217	31542371	+	10.5	0.719	promoter-TSS (NM_004814)	promoter-TSS (NM_004814)	-63	NM_004814	9410	Hs.33962	NM_004814	ENSG00000060688	SNRNP40	40K|HPRP8BP|PRP8BP|PRPF8BP|RP11-490K7.3|SPF38|WDR57	small nuclear ribonucleoprotein 40kDa (U5)
chr1-528	chr1	44593569	44593723	+	10.5	0.833	promoter-TSS (NM_024066)	promoter-TSS (NM_024066)	-120	NM_024066	79033	Hs.132497	NM_024066	ENSG00000117419	ERI3	PINT1|PRNPIP	ERI1 exoribonuclease family member 3
chr1-529	chr1	87566622	87566776	+	10.5	0.875	promoter-TSS (NM_006769)	promoter-TSS (NM_006769)	-40	NM_006769	8543	Hs.436792	NM_006769	ENSG00000143013	LMO4	-	LIM domain only 4
chr1-53	chr1	28435060	28435214	+	17.4	0.844	promoter-TSS (NM_016311)	promoter-TSS (NM_016311)	-52	NM_178190	93974	Hs.590908	NM_016311	ENSG00000130770	ATPIF1	ATPI|ATPIP|IP	ATPase inhibitory factor 1
chr1-531	chr1	106620177	106620331	+	10.5	0.607	Intergenic	MLT2B4|LTR|ERVL	-780536	NM_018137	55170	Hs.26006	NM_018137	ENSG00000198890	PRMT6	HRMT1L6	protein arginine methyltransferase 6
chr1-532	chr1	106636186	106636340	+	10.5	0.808	Intergenic	Intergenic	-764527	NM_018137	55170	Hs.26006	NM_018137	ENSG00000198890	PRMT6	HRMT1L6	protein arginine methyltransferase 6
chr1-54	chr1	35431398	35431552	+	17.4	0.737	promoter-TSS (NM_005066)	promoter-TSS (NM_005066)	-145	NM_005066	6421	Hs.355934	NM_005066	ENSG00000116560	SFPQ	POMP100|PSF	splicing factor proline/glutamine-rich
chr1-55	chr1	107224886	107225040	+	17.4	0.717	Intergenic	L1M1|LINE|L1	-175827	NM_018137	55170	Hs.26006	NM_018137	ENSG00000198890	PRMT6	HRMT1L6	protein arginine methyltransferase 6
chr1-57	chr1	33710561	33710715	+	16.9	0.66	promoter-TSS (NM_145238)	promoter-TSS (NM_145238)	-181	NM_145238	7579	Hs.442705	NM_145238	ENSG00000121903	ZSCAN20	KOX29|ZFP-31|ZNF31|ZNF360	zinc finger and SCAN domain containing 20
chr1-58	chr1	36688617	36688771	+	16.9	0.738	promoter-TSS (NM_145047)	promoter-TSS (NM_145047)	-21	NM_206837	127700	Hs.202207	NM_145047	ENSG00000116885	OSCP1	C1orf102|NOR1	organic solute carrier partner 1
chr1-59	chr1	106811324	106811478	+	16.9	0.646	Intergenic	L1MA4A|LINE|L1	-589389	NM_018137	55170	Hs.26006	NM_018137	ENSG00000198890	PRMT6	HRMT1L6	protein arginine methyltransferase 6
chr1-6	chr1	148936322	148936476	+	47.1	0.652	promoter-TSS (NM_018178)	promoter-TSS (NM_018178)	-103	NM_018178	55204	Hs.729057	NM_018178	ENSG00000143457	GOLPH3L	GPP34R	golgi phosphoprotein 3-like
chr1-60	chr1	106877632	106877786	+	16.9	0.648	Intergenic	Intergenic	-523081	NM_018137	55170	Hs.26006	NM_018137	ENSG00000198890	PRMT6	HRMT1L6	protein arginine methyltransferase 6
chr1-617	chr1	114524837	114524991	+	10.5	0.588	Intergenic	Intergenic	-26919	NM_205848	148281	Hs.370963	NM_001253772	ENSG00000134207	SYT6	-	synaptotagmin VI
chr1-650	chr1	203557601	203557755	+	10.5	0.667	promoter-TSS (NM_030952)	promoter-TSS (NM_030952)	-172	NM_030952	81788	Hs.497512	NM_030952	ENSG00000163545	NUAK2	SNARK	NUAK family, SNF1-like kinase, 2
chr1-651	chr1	227405829	227405983	+	10.5	0.724	Intergenic	Intergenic	-67596	NM_004578	5867	Hs.296169	NM_004578	ENSG00000168118	RAB4A	HRES-1/RAB4|RAB4	RAB4A, member RAS oncogene family
chr1-652	chr1	233558205	233558359	+	10.5	0.826	promoter-TSS (NM_031371)	promoter-TSS (NM_031371)	-94	NM_001037277	9453		NM_001037277	ENSG00000152904	GGPS1	GGPPS|GGPPS1	geranylgeranyl diphosphate synthase 1
chr1-653	chr1	10192998	10193152	+	9.9	0.778	promoter-TSS (NM_015074)	promoter-TSS (NM_015074)	-276	NM_015074	23095	Hs.97858	NM_015074	ENSG00000054523	KIF1B	CMT2|CMT2A|CMT2A1|HMSNII|KLP|NBLST1	kinesin family member 1B
chr1-654	chr1	19101841	19101995	+	9.9	0.75	promoter-TSS (NM_003748)	promoter-TSS (NM_003748)	-38	NM_003748	8659	Hs.77448	NM_001161504	ENSG00000159423	ALDH4A1	ALDH4|P5CD|P5CDh	aldehyde dehydrogenase 4 family, member A1
chr1-655	chr1	28113661	28113815	+	9.9	0.76	promoter-TSS (NM_002946)	promoter-TSS (NM_002946)	85	NM_002946	6118	Hs.79411	NM_002946	ENSG00000117748	RPA2	REPA2|RPA32	replication protein A2, 32kDa
chr1-656	chr1	60052796	60052950	+	9.9	0.708	promoter-TSS (NM_015888)	promoter-TSS (NM_015888)	-248	NM_015888	51361	Hs.378836	NM_015888	ENSG00000134709	HOOK1	HK1	hook homolog 1 (Drosophila)
chr1-657	chr1	70649340	70649494	+	9.9	0.895	promoter-TSS (NM_153742)	promoter-TSS (NM_153742)	-72	NM_001190463	1491	Hs.19904	NM_001190463	ENSG00000116761	CTH	-	cystathionase (cystathionine gamma-lyase)
chr1-658	chr1	85300464	85300618	+	9.9	0.739	promoter-TSS (NM_145172)	promoter-TSS (NM_145172)	-40	NM_145172	126820	Hs.97933	NM_145172	ENSG00000162643	WDR63	NYD-SP29|RP11-507C22.2	WD repeat domain 63
chr1-67	chr1	202524128	202524282	+	16.9	0.696	intron (NM_014935, intron 1 of 22)	L3|LINE|CR1	71462	NM_014935	22874	Hs.253146	NM_014935	ENSG00000143850	PLEKHA6	PEPP3	pleckstrin homology domain containing, family A member 6
chr1-68	chr1	23543433	23543587	+	16.3	0.718	promoter-TSS (NM_001102399)	promoter-TSS (NM_001102399)	-70	NM_001102397	10236	Hs.373763	NM_001102397	ENSG00000125944	HNRNPR	HNRPR|hnRNP R|hnRNP-R	heterogeneous nuclear ribonucleoprotein R
chr1-694	chr1	107316716	107316870	+	9.9	0.7	Intergenic	L2|LINE|L2	-83997	NM_018137	55170	Hs.26006	NM_018137	ENSG00000198890	PRMT6	HRMT1L6	protein arginine methyltransferase 6
chr1-695	chr1	107317005	107317159	+	9.9	0.667	Intergenic	L2|LINE|L2	-83708	NM_018137	55170	Hs.26006	NM_018137	ENSG00000198890	PRMT6	HRMT1L6	protein arginine methyltransferase 6
chr1-7	chr1	148868698	148868852	+	46.5	0.77	promoter-TSS (NM_207047)	promoter-TSS (NM_207047)	-53	NM_207042	2029	Hs.632456	NM_004436	ENSG00000143420	ENSA	ARPP-19e	endosulfine alpha
chr1-74	chr1	114996011	114996165	+	16.3	0.642	intron (NM_198459, intron 1 of 17)	intron (NM_198459, intron 1 of 17)	18167	NM_198459	163259	Hs.654928	NM_198459	ENSG00000175984	DENND2C	dJ1156J9.1	DENN/MADD domain containing 2C
chr1-745	chr1	114407605	114407759	+	9.9	0.633	Intergenic	Intergenic	84129	NM_020190	56944	Hs.9315	NM_020190	ENSG00000116774	OLFML3	HNOEL-iso|OLF44	olfactomedin-like 3
chr1-75	chr1	36624188	36624342	+	15.7	0.756	promoter-TSS (NM_032017)	promoter-TSS (NM_032017)	-193	NM_032017	83931		NM_032017	ENSG00000196182	STK40	RP11-268J15.4|SHIK|SgK495	serine/threonine kinase 40
chr1-76	chr1	106811699	106811853	+	15.7	0.566	Intergenic	L1MA4A|LINE|L1	-589014	NM_018137	55170	Hs.26006	NM_018137	ENSG00000198890	PRMT6	HRMT1L6	protein arginine methyltransferase 6
chr1-785	chr1	114869185	114869339	+	9.9	0.667	Intergenic	MLT1J2|LTR|MaLR	-13958	NM_015906	51592	Hs.26837	NM_015906	ENSG00000197323	TRIM33	ECTO|PTC7|RFG7|TF1G|TIF1G|TIF1GAMMA|TIFGAMMA	tripartite motif containing 33
chr1-786	chr1	114874401	114874555	+	9.9	0.893	Intergenic	L1MC4|LINE|L1	-19174	NM_015906	51592	Hs.26837	NM_015906	ENSG00000197323	TRIM33	ECTO|PTC7|RFG7|TF1G|TIF1G|TIF1GAMMA|TIFGAMMA	tripartite motif containing 33
chr1-79	chr1	106973587	106973741	+	15.7	0.681	Intergenic	Intergenic	-427126	NM_018137	55170	Hs.26006	NM_018137	ENSG00000198890	PRMT6	HRMT1L6	protein arginine methyltransferase 6
chr1-8	chr1	148726378	148726532	+	44.7	0.724	promoter-TSS (NM_025150)	promoter-TSS (NM_025150)	-89	NM_025150	80222	Hs.288974	NM_025150	ENSG00000143374	TARS2	TARSL1	threonyl-tRNA synthetase 2, mitochondrial (putative)
chr1-805	chr1	149437483	149437637	+	9.9	0.71	promoter-TSS (NM_001135637)	promoter-TSS (NM_001135637)	-85	NM_003557	8394	Hs.661888	NM_001135636	ENSG00000143398	PIP5K1A	-	phosphatidylinositol-4-phosphate 5-kinase, type I, alpha
chr1-806	chr1	153544965	153545119	+	9.9	0.636	promoter-TSS (NM_001135822)	promoter-TSS (NM_001135822)	-121	NM_001242824	2224	Hs.335918	NM_001135821	ENSG00000160752	FDPS	FPPS|FPS	farnesyl diphosphate synthase
chr1-807	chr1	159462166	159462320	+	9.9	0.826	promoter-TSS (NM_032174)	promoter-TSS (NM_032174)	-214	NM_032174	84134	Hs.321653	NM_032174	ENSG00000158882	TOMM40L	RP11-297K8.10|TOMM40B	translocase of outer mitochondrial membrane 40 homolog (yeast)-like
chr1-808	chr1	203463521	203463675	+	9.9	0.84	promoter-TSS (NM_014858)	promoter-TSS (NM_014858)	-63	NM_014858	9911	Hs.6360	NM_001242925	ENSG00000133069	TMCC2	HUCEP11	transmembrane and coiled-coil domain family 2
chr1-813	chr1	31883065	31883219	+	9.3	0.875	promoter-TSS (NR_033688)	promoter-TSS (NR_033688)	283	NM_012392	553115	Hs.470417	NR_033688	ENSG00000162517	PEF1	ABP32|PEF1A	penta-EF-hand domain containing 1
chr1-821	chr1	106683456	106683610	+	9.3	0.773	Intergenic	Intergenic	-717257	NM_018137	55170	Hs.26006	NM_018137	ENSG00000198890	PRMT6	HRMT1L6	protein arginine methyltransferase 6
chr1-825	chr1	106846900	106847054	+	9.3	0.5	Intergenic	Intergenic	-553813	NM_018137	55170	Hs.26006	NM_018137	ENSG00000198890	PRMT6	HRMT1L6	protein arginine methyltransferase 6
chr1-88	chr1	154449304	154449458	+	15.7	0.861	promoter-TSS (NM_001199653)	promoter-TSS (NM_001199653)	-22	NM_001199654	11243	Hs.530479	NM_001199653	ENSG00000160783	PMF1	-	polyamine-modulated factor 1
chr1-89	chr1	25629771	25629925	+	15.1	0.743	promoter-TSS (NM_018202)	promoter-TSS (NM_018202)	-127	NM_018202	55219	Hs.189782	NM_018202	ENSG00000204178	TMEM57	MACOILIN	transmembrane protein 57
chr1-9	chr1	1197847	1198001	+	43.6	0.779	intron (NM_194315, intron 1 of 7)	intron (NM_194315, intron 1 of 7)	1173	NM_058167	118424	Hs.191987	NM_058167	ENSG00000160087	UBE2J2	NCUBE-2|NCUBE2|PRO2121	ubiquitin-conjugating enzyme E2, J2
chr1-915	chr1	114409059	114409213	+	9.3	0.654	Intergenic	Intergenic	85583	NM_020190	56944	Hs.9315	NM_020190	ENSG00000116774	OLFML3	HNOEL-iso|OLF44	olfactomedin-like 3
chr1-94	chr1	107350361	107350515	+	15.1	0.622	Intergenic	Intergenic	-50352	NM_018137	55170	Hs.26006	NM_018137	ENSG00000198890	PRMT6	HRMT1L6	protein arginine methyltransferase 6
chr1-952	chr1	114823321	114823475	+	9.3	0.643	intron (NM_033020, intron 1 of 18)	L1M4b|LINE|L1	31906	NM_033020	51592	Hs.26837	NM_015906	ENSG00000197323	TRIM33	ECTO|PTC7|RFG7|TF1G|TIF1G|TIF1GAMMA|TIFGAMMA	tripartite motif containing 33
chr1-953	chr1	114827966	114828120	+	9.3	0.643	intron (NM_033020, intron 1 of 18)	L2|LINE|L2	27261	NM_033020	51592	Hs.26837	NM_015906	ENSG00000197323	TRIM33	ECTO|PTC7|RFG7|TF1G|TIF1G|TIF1GAMMA|TIFGAMMA	tripartite motif containing 33
chr1-993	chr1	197173155	197173309	+	9.3	0.731	promoter-TSS (NR_040073)	promoter-TSS (NR_040073)	-51	NR_040073	100131234	Hs.711077	NR_040073		LOC100131234	-	familial acute myelogenous leukemia related factor
chr1-994	chr1	245440758	245440912	+	9.3	0.739	Intergenic	CpG	-8850	NR_037480	100500849		NR_037480		MIR3916	-	microRNA 3916
chr1-995	chr1	7317730	7317884	+	8.7	0.931	intron (NM_015215, intron 5 of 22)	(G)n|Simple_repeat|Simple_repeat	-436109	NM_004781	9341	Hs.66708	NM_004781	ENSG00000049245	VAMP3	CEB	vesicle-associated membrane protein 3 (cellubrevin)
chr1-998	chr1	27064143	27064297	+	8.7	0.577	TTS (NM_006142)	TTS (NM_006142)	2000	NM_006142	2810	Hs.523718	NM_006142	ENSG00000175793	SFN	YWHAS	stratifin
chr10-1	chr10	76256191	76256345	+	37.8	0.64	promoter-TSS (NM_012330)	promoter-TSS (NM_012330)	-117	NM_012330	23522	Hs.599543	NM_012330	ENSG00000156650	KAT6B	MORF|MOZ2|MYST4|qkf|querkopf	K(lysine) acetyltransferase 6B
chr10-11	chr10	103995163	103995317	+	22.1	0.652	promoter-TSS (NM_001199378)	promoter-TSS (NM_001199378)	-5	NM_001199378	8729	Hs.290243	NM_001199378	ENSG00000107862	GBF1	ARF1GEF	golgi brefeldin A resistant guanine nucleotide exchange factor 1
chr10-13	chr10	101370233	101370387	+	20.9	0.719	promoter-TSS (NM_031212)	promoter-TSS (NM_031212)	-99	NM_031212	81894	Hs.403790	NM_031212	ENSG00000155287	SLC25A28	MFRN2|MRS3/4|MRS4L	solute carrier family 25, member 28
chr10-14	chr10	104667829	104667983	+	20.9	0.745	promoter-TSS (NM_017649)	promoter-TSS (NM_017649)	-198	NM_017649	54805	Hs.657970	NM_017649	ENSG00000148842	CNNM2	ACDP2	cyclin M2
chr10-15	chr10	131799361	131799515	+	20.9	0.729	promoter-TSS (NR_034125)	promoter-TSS (NR_034125)	-367	NR_034125	387723	Hs.127394	NR_034125		LOC387723	-	uncharacterized LOC387723
chr10-18	chr10	3817577	3817731	+	18	0.838	promoter-TSS (NM_001160125)	promoter-TSS (NM_001160125)	-181	NM_001160124	1316	Hs.709396	NM_001160124	ENSG00000067082	KLF6	BCD1|CBA1|COPEB|CPBP|GBF|PAC1|ST12|ZF9	Kruppel-like factor 6
chr10-19	chr10	28632101	28632255	+	17.4	0.667	Intergenic	Intergenic	-21105	NM_173496	143098	Hs.499159	NM_173496	ENSG00000150054	MPP7	-	membrane protein, palmitoylated 7 (MAGUK p55 subfamily member 7)
chr10-2	chr10	101180407	101180561	+	36.6	0.702	promoter-TSS (NM_002079)	promoter-TSS (NM_002079)	36	NM_002079	2805	Hs.500756	NM_002079	ENSG00000120053	GOT1	GIG18	glutamic-oxaloacetic transaminase 1, soluble (aspartate aminotransferase 1)
chr10-21	chr10	57790964	57791118	+	17.4	0.587	promoter-TSS (NM_032997)	promoter-TSS (NM_032997)	-1	NM_001005413	11130	Hs.591363	NM_001005413	ENSG00000122952	ZWINT	HZwint-1|KNTC2AP|ZWINT1	ZW10 interactor
chr10-22	chr10	3204973	3205127	+	16.9	0.868	promoter-TSS (NM_001242307)	promoter-TSS (NM_001242307)	-17	NM_001242309	10531	Hs.528300	NM_014968	ENSG00000107959	PITRM1	MP1|PreP	pitrilysin metallopeptidase 1
chr10-23	chr10	547082	547236	+	15.7	0.769	intron (NM_014974, intron 1 of 36)	intron (NM_014974, intron 1 of 36)	-138729	NR_027151	414235	Hs.587103	NR_027151		C10orf108	-	chromosome 10 open reading frame 108
chr10-25	chr10	104493546	104493700	+	15.7	0.895	promoter-TSS (NM_001083913)	promoter-TSS (NM_001083913)	-94	NM_001083913	54838	Hs.728936	NM_001083913	ENSG00000166272	C10orf26	OPA1L|OPAL1	chromosome 10 open reading frame 26
chr10-27	chr10	102780852	102781006	+	15.1	0.723	promoter-TSS (NM_030971)	promoter-TSS (NM_030971)	-25	NM_001195263	79955	Hs.438245	NM_001195263	ENSG00000186862	PDZD7	PDZK7	PDZ domain containing 7
chr10-28	chr10	124903696	124903850	+	15.1	0.614	promoter-TSS (NM_004725)	promoter-TSS (NM_004725)	23	NM_004725	9184	Hs.418533	NM_001007793	ENSG00000154473	BUB3	BUB3L|hBUB3	budding uninhibited by benzimidazoles 3 homolog (yeast)
chr10-3	chr10	4858165	4858319	+	32	0.769	promoter-TSS (NM_001040177)	promoter-TSS (NM_001040177)	-160	NM_001040177	83592	Hs.657944	NM_001040177	ENSG00000165568	AKR1E2	AKR1CL2|AKRDC1|LoopADR	aldo-keto reductase family 1, member E2
chr10-31	chr10	111960978	111961132	+	14.5	0.744	intron (NM_001008541, intron 1 of 4)	intron (NM_001008541, intron 1 of 4)	1076	NM_001008541	4601	Hs.602078	NM_001008541	ENSG00000119950	MXI1	MAD2|MXD2|MXI|bHLHc11	MAX interactor 1
chr10-36	chr10	14920024	14920178	+	13.4	0.774	promoter-TSS (NM_016299)	promoter-TSS (NM_016299)	-112	NM_001029954	441549	Hs.559067	NM_001029954	ENSG00000185267	CDNF	ARMETL1	cerebral dopamine neurotrophic factor
chr10-37	chr10	70881122	70881276	+	13.4	0.694	promoter-TSS (NM_012339)	promoter-TSS (NM_012339)	-33	NM_012339	23555	Hs.499941	NM_012339	ENSG00000099282	TSPAN15	2700063A19Rik|NET-7|NET7|TM4SF15	tetraspanin 15
chr10-38	chr10	120091739	120091893	+	13.4	0.649	promoter-TSS (NM_022063)	promoter-TSS (NM_022063)	13	NM_001134672	63877	Hs.372309	NM_001134672	ENSG00000165669	FAM204A	C10orf84|bA319I23.1	family with sequence similarity 204, member A
chr10-42	chr10	99390122	99390276	+	12.8	0.5	promoter-TSS (NM_018425)	promoter-TSS (NM_018425)	-234	NM_018425	55361	Hs.25300	NM_018425	ENSG00000155252	PI4K2A	PI4KII|PIK42A|RP11-548K23.6	phosphatidylinositol 4-kinase type 2 alpha
chr10-46	chr10	79836803	79836957	+	12.2	0.733	Intergenic	Intergenic	158492	NR_038985	100132987	Hs.55047	NR_038985		LOC100132987	-	uncharacterized LOC100132987
chr10-47	chr10	98551287	98551441	+	12.2	0.585	Intergenic	GA-rich|Low_complexity|Low_complexity	-30643	NM_001170765	84458	Hs.729136	NM_001170765	ENSG00000196233	LCOR	MLR2	ligand dependent nuclear receptor corepressor
chr10-48	chr10	99042320	99042474	+	12.2	0.733	promoter-TSS (NM_032900)	promoter-TSS (NM_032900)	23	NM_032900	84986	Hs.80305	NM_001204300	ENSG00000213390	ARHGAP19	-	Rho GTPase activating protein 19
chr10-49	chr10	106018745	106018899	+	12.2	0.793	promoter-TSS (NR_039702)	promoter-TSS (NR_039702)	201	NM_001191013	119391	Hs.203634	NM_001191013	ENSG00000065621	GSTO2	bA127L20.1	glutathione S-transferase omega 2
chr10-53	chr10	102662597	102662751	+	11.6	0.76	5' UTR (NM_018121, exon 1 of 20)	5' UTR (NM_018121, exon 1 of 20)	358	NM_001243770	55719	Hs.447458	NM_144592	ENSG00000119906	FAM178A	C10orf6	family with sequence similarity 178, member A
chr10-6	chr10	104251929	104252083	+	25	0.815	intron (NM_005736, intron 1 of 10)	intron (NM_005736, intron 1 of 10)	496	NM_005736	10121	Hs.153961	NM_005736	ENSG00000138107	ACTR1A	ARP1|CTRN1	ARP1 actin-related protein 1 homolog A, centractin alpha (yeast)
chr10-60	chr10	101409057	101409211	+	11	0.655	promoter-TSS (NM_020354)	promoter-TSS (NM_020354)	-119	NM_020354	57089	Hs.682318	NM_020354	ENSG00000198018	ENTPD7	LALP1|RP11-483F11.1	ectonucleoside triphosphate diphosphohydrolase 7
chr10-62	chr10	15036052	15036206	+	10.5	0.6	promoter-TSS (NM_022487)	promoter-TSS (NM_022487)	-29	NM_001033858	64421	Hs.656065	NM_001033855	ENSG00000152457	DCLRE1C	A-SCID|DCLREC1C|RS-SCID|SCIDA|SNM1C|hSNM1C	DNA cross-link repair 1C
chr10-71	chr10	13243436	13243590	+	9.9	0.8	promoter-TSS (NM_182751)	promoter-TSS (NM_182751)	-47	NM_018518	55388	Hs.198363	NM_018518	ENSG00000065328	MCM10	CNA43|DNA43	minichromosome maintenance complex component 10
chr10-72	chr10	15166563	15166717	+	9.9	0.69	intron (NM_001039844, intron 1 of 3)	MER51A|LTR|ERV1	4141	NM_001039844	414149	Hs.723069	NM_001039844	ENSG00000176244	ACBD7	bA455B2.2	acyl-CoA binding domain containing 7
chr10-78	chr10	70330872	70331026	+	9.9	0.786	promoter-TSS (NM_024045)	promoter-TSS (NM_024045)	-91	NM_024045	79009	Hs.522984	NM_024045	ENSG00000107625	DDX50	GU2|GUB|RH-II/GuB	DEAD (Asp-Glu-Ala-Asp) box polypeptide 50
chr10-79	chr10	105982074	105982228	+	9.9	0.773	promoter-TSS (NM_025145)	promoter-TSS (NM_025145)	-41	NM_025145	80217	Hs.288927	NM_025145	ENSG00000197748	WDR96	C10orf79|bA373N18.2	WD repeat domain 96
chr10-9	chr10	5971989	5972143	+	23.8	0.879	promoter-TSS (NM_178150)	promoter-TSS (NM_178150)	-154	NM_178150	84893	Hs.498543	NM_032807	ENSG00000134452	FBXO18	FBH1|Fbx18	F-box protein, helicase, 18
chr10-94	chr10	73727873	73728027	+	8.7	0.731	Intergenic	CpG	24267	NM_019058	54541	Hs.523012	NM_019058	ENSG00000168209	DDIT4	Dig2|REDD-1|REDD1|RP11-442H21.1|RTP801	DNA-damage-inducible transcript 4
chr11-1	chr11	84872677	84872831	+	62.2	0.899	intron (NM_001142699, intron 3 of 27)	LSU-rRNA_Hsa|rRNA|rRNA	143208	NM_001142699	1740	Hs.367656	NM_001142699	ENSG00000150672	DLG2	PPP1R58|PSD-93|PSD93|chapsyn-110	discs, large homolog 2 (Drosophila)
chr11-10	chr11	66140527	66140681	+	26.7	0.81	promoter-TSS (NM_001198837)	promoter-TSS (NM_001198837)	-25	NM_001198846	100526737	Hs.714949	NM_001198845	ENSG00000248643	RBM14-RBM4	COAZ	RBM14-RBM4 readthrough
chr11-11	chr11	66482460	66482614	+	26.7	0.727	promoter-TSS (NM_000920)	promoter-TSS (NM_000920)	-114	NM_000920	5091	Hs.89890	NM_000920	ENSG00000173599	PC	PCB	pyruvate carboxylase
chr11-12	chr11	105398367	105398521	+	25.6	0.697	promoter-TSS (NM_032424)	promoter-TSS (NM_032424)	-280	NM_032424	84437	Hs.266782	NM_032424	ENSG00000170903	KIAA1826	-	KIAA1826
chr11-13	chr11	124967699	124967853	+	22.7	0.681	promoter-TSS (NM_152713)	promoter-TSS (NM_152713)	-173	NM_152713	3703	Hs.504237	NM_152713	ENSG00000134910	STT3A	ITM1|STT3-A|TMC	STT3, subunit of the oligosaccharyltransferase complex, homolog A (S. cerevisiae)
chr11-14	chr11	31487744	31487898	+	21.5	0.783	promoter-TSS (NM_019040)	promoter-TSS (NM_019040)	-52	NM_019040	26610	Hs.175534	NM_019040	ENSG00000109911	ELP4	C11orf19|PAX6NEB|PAXNEB|dJ68P15A.1	elongation protein 4 homolog (S. cerevisiae)
chr11-15	chr11	66162544	66162698	+	20.3	0.721	promoter-TSS (NM_002896)	promoter-TSS (NM_002896)	-43	NM_001198843	5936	Hs.533712	NM_001198843	ENSG00000173933	RBM4	LARK|RBM4A|ZCCHC21|ZCRB3A	RNA binding motif protein 4
chr11-16	chr11	9438817	9438971	+	19.2	0.583	promoter-TSS (NM_003442)	promoter-TSS (NM_003442)	-73	NR_036539	644656	Hs.597846	NR_036539		LOC644656	-	uncharacterized LOC644656
chr11-17	chr11	71501072	71501226	+	19.2	0.644	intron (NM_014042, intron 1 of 5)	intron (NM_014042, intron 1 of 5)	321	NM_014042	25906	Hs.38044	NM_014042	ENSG00000110200	C11orf51	-	chromosome 11 open reading frame 51
chr11-18	chr11	77383561	77383715	+	18.6	0.74	promoter-TSS (NM_033547)	promoter-TSS (NM_033547)	-273	NM_033547	92105	Hs.533723	NM_033547	ENSG00000149262	INTS4	INT4|MST093	integrator complex subunit 4
chr11-19	chr11	13255556	13255710	+	18	0.708	promoter-TSS (NM_001178)	promoter-TSS (NM_001178)	-268	NM_001030273	406	Hs.65734	NM_001030272	ENSG00000133794	ARNTL	BMAL1|BMAL1c|JAP3|MOP3|PASD3|TIC|bHLHe5	aryl hydrocarbon receptor nuclear translocator-like
chr11-2	chr11	63709991	63710145	+	56.4	0.637	promoter-TSS (NM_006819)	promoter-TSS (NM_006819)	-95	NM_006819	10963	Hs.337295	NM_006819	ENSG00000168439	STIP1	HOP|IEF-SSP-3521|P60|STI1|STI1L	stress-induced-phosphoprotein 1
chr11-20	chr11	14870382	14870536	+	17.4	0.756	promoter-TSS (NM_024514)	promoter-TSS (NM_024514)	-132	NM_024514	120227	Hs.371427	NM_024514	ENSG00000186104	CYP2R1	-	cytochrome P450, family 2, subfamily R, polypeptide 1
chr11-22	chr11	46824405	46824559	+	16.3	0.784	promoter-TSS (NM_014756)	promoter-TSS (NM_014756)	-47	NM_001008938	9793	Hs.201253	NM_001008938	ENSG00000175216	CKAP5	CHTOG|MSPS|TOG|TOGp|ch-TOG	cytoskeleton associated protein 5
chr11-23	chr11	66004360	66004514	+	16.3	0.78	promoter-TSS (NM_005700)	promoter-TSS (NM_005700)	-19	NM_005700	10072	Hs.502914	NM_005700	ENSG00000254986	DPP3	DPPIII	dipeptidyl-peptidase 3
chr11-24	chr11	118471373	118471527	+	16.3	0.725	promoter-TSS (NM_002105)	promoter-TSS (NM_002105)	-63	NM_002105	3014	Hs.477879	NM_002105	ENSG00000188486	H2AFX	H2A.X|H2A/X|H2AX	H2A histone family, member X
chr11-25	chr11	67554611	67554765	+	15.7	0.78	promoter-TSS (NM_002496)	promoter-TSS (NM_002496)	28	NM_002496	4728	Hs.90443	NM_002496	ENSG00000110717	NDUFS8	CI-23k|CI23KD|TYKY	NADH dehydrogenase (ubiquinone) Fe-S protein 8, 23kDa (NADH-coenzyme Q reductase)
chr11-26	chr11	19095122	19095276	+	15.1	0.861	promoter-TSS (NM_019028)	promoter-TSS (NM_019028)	-69	NM_019028	54503	Hs.188569	NM_001001483	ENSG00000177054	ZDHHC13	HIP14L|HIP3RP	zinc finger, DHHC-type containing 13
chr11-27	chr11	22603976	22604130	+	14.5	0.683	promoter-TSS (NM_022725)	promoter-TSS (NM_022725)	-90	NM_022725	2188	Hs.713574	NM_022725	ENSG00000183161	FANCF	FAF	Fanconi anemia, complementation group F
chr11-28	chr11	82545558	82545712	+	14.5	0.511	promoter-TSS (NM_015885)	promoter-TSS (NM_015885)	-150	NM_015885	51585	Hs.128959	NM_015885	ENSG00000165494	PCF11	-	PCF11, cleavage and polyadenylation factor subunit, homolog (S. cerevisiae)
chr11-29	chr11	118497409	118497563	+	14.5	0.8	promoter-TSS (NM_015517)	promoter-TSS (NM_015517)	43	NM_198971	25988	Hs.504091	NM_001243259	ENSG00000172273	HINFP	HiNF-P|MIZF|ZNF743	histone H4 transcription factor
chr11-3	chr11	75203760	75203914	+	36.6	0.6	promoter-TSS (NM_003369)	promoter-TSS (NM_003369)	-23	NM_003369	7405	Hs.728868	NM_003369	ENSG00000198382	UVRAG	DHTX|VPS38|p63	UV radiation resistance associated gene
chr11-30	chr11	17254672	17254826	+	13.9	0.853	promoter-TSS (NM_005013)	promoter-TSS (NM_005013)	-113	NM_005013	4925	Hs.654599	NM_005013	ENSG00000070081	NUCB2	NEFA	nucleobindin 2
chr11-31	chr11	34416887	34417041	+	13.9	0.722	promoter-TSS (NM_001752)	promoter-TSS (NM_001752)	-84	NM_001752	847	Hs.502302	NM_001752	ENSG00000121691	CAT	-	catalase
chr11-32	chr11	64659127	64659281	+	13.9	0.725	promoter-TSS (NM_172230)	promoter-TSS (NM_172230)	-625	NM_172230	84447	Hs.75859	NM_032431	ENSG00000162298	SYVN1	HRD1	synovial apoptosis inhibitor 1, synoviolin
chr11-33	chr11	13646601	13646755	+	13.4	0.793	promoter-TSS (NM_032228)	promoter-TSS (NM_032228)	-104	NM_032228	84188	Hs.501991	NM_032228	ENSG00000197601	FAR1	MLSTD2|SDR10E1	fatty acyl CoA reductase 1
chr11-34	chr11	47745580	47745734	+	13.4	0.6	promoter-TSS (NM_015308)	promoter-TSS (NM_015308)	-88	NM_015308	23360	Hs.6834	NM_015308	ENSG00000109920	FNBP4	FBP30	formin binding protein 4
chr11-37	chr11	61647885	61648039	+	13.4	0.694	promoter-TSS (NM_001040694)	promoter-TSS (NM_001040694)	-59	NM_001040694	3619	Hs.142179	NM_001040694	ENSG00000149503	INCENP	-	inner centromere protein antigens 135/155kDa
chr11-38	chr11	62355740	62355894	+	13.4	0.743	intron (NM_003164, intron 1 of 10)	CpG	322	NM_003164	6811	Hs.654602	NM_001244666	ENSG00000162236	STX5	SED5|STX5A	syntaxin 5
chr11-39	chr11	73149917	73150071	+	13.4	0.903	promoter-TSS (NM_002869)	promoter-TSS (NM_002869)	-145	NM_002869	5870	Hs.535586	NM_001243718	ENSG00000175582	RAB6A	RAB6	RAB6A, member RAS oncogene family
chr11-4	chr11	65813250	65813404	+	33.1	0.643	promoter-TSS (NM_020470)	promoter-TSS (NM_020470)	-113	NM_020470	10897	Hs.446445	NM_020470	ENSG00000174851	YIF1A	54TM|FinGER7|YIF1|YIF1P	Yip1 interacting factor homolog A (S. cerevisiae)
chr11-40	chr11	124486817	124486971	+	13.4	0.711	Intergenic	CpG	-8479	NM_001080546	219854	Hs.7626	NM_001080546	ENSG00000150433	TMEM218	-	transmembrane protein 218
chr11-42	chr11	63498346	63498500	+	12.8	0.806	promoter-TSS (NM_004074)	promoter-TSS (NM_004074)	-232	NM_004074	1351	Hs.433901	NM_004074	ENSG00000176340	COX8A	COX|COX8|COX8-2|COX8L|VIII|VIII-L	cytochrome c oxidase subunit VIIIA (ubiquitous)
chr11-43	chr11	70837053	70837207	+	12.8	0.735	promoter-TSS (NM_001163817)	promoter-TSS (NM_001163817)	-5	NM_001360	1717	Hs.503134	NM_001163817	ENSG00000172893	DHCR7	SLOS	7-dehydrocholesterol reductase
chr11-44	chr11	64247215	64247369	+	12.2	0.923	promoter-TSS (NM_015080)	promoter-TSS (NM_015080)	-56	NM_015080	9379	Hs.372938	NM_015080	ENSG00000110076	NRXN2	-	neurexin 2
chr11-45	chr11	68367948	68368102	+	12.2	0.862	Intergenic	CpG	-2050	NM_001031847	1374	Hs.503043	NM_001031847	ENSG00000110090	CPT1A	CPT1|CPT1-L|L-CPT1	carnitine palmitoyltransferase 1A (liver)
chr11-47	chr11	13418380	13418534	+	11.6	0.815	intron (NM_032320, intron 2 of 8)	intron (NM_032320, intron 2 of 8)	22957	NM_032320	84280	Hs.332382	NM_032320	ENSG00000148925	BTBD10	GMRP-1|GMRP1	BTB (POZ) domain containing 10
chr11-48	chr11	64302758	64302912	+	11.6	0.667	promoter-TSS (NR_033650)	promoter-TSS (NR_033650)	57	NR_033649	7536	Hs.502829	NM_001178030	ENSG00000168066	SF1	BBP|D11S636|MBBP|ZFM1|ZNF162	splicing factor 1
chr11-49	chr11	57236415	57236569	+	11	0.806	promoter-TSS (NM_153450)	promoter-TSS (NM_153450)	-79	NM_001144012	51075	Hs.654965	NM_001144012	ENSG00000213593	TMX2	PDIA12|PIG26|TXNDC14	thioredoxin-related transmembrane protein 2
chr11-5	chr11	67032273	67032427	+	31.4	0.739	5' UTR (NM_005851, exon 1 of 4)	5' UTR (NM_005851, exon 1 of 4)	328	NM_005851	10263	Hs.523835	NM_005851	ENSG00000167797	CDK2AP2	DOC-1R|p14	cyclin-dependent kinase 2 associated protein 2
chr11-50	chr11	66070115	66070269	+	11	0.833	promoter-TSS (NM_207340)	promoter-TSS (NM_207340)	55	NM_207340	254359	Hs.659933	NM_207340	ENSG00000174165	ZDHHC24	-	zinc finger, DHHC-type containing 24
chr11-51	chr11	72111229	72111383	+	11	0.7	promoter-TSS (NM_001135190)	promoter-TSS (NM_001135190)	-255	NM_001135190	116985	Hs.503165	NM_001040118	ENSG00000186635	ARAP1	CENTD2	ArfGAP with RhoGAP domain, ankyrin repeat and PH domain 1
chr11-52	chr11	105453257	105453411	+	11	0.731	promoter-TSS (NM_015423)	promoter-TSS (NM_015423)	-168	NM_015423	60496	Hs.524009	NM_015423	ENSG00000149313	AASDHPPT	AASD-PPT|LYS2|LYS5	aminoadipate-semialdehyde dehydrogenase-phosphopantetheinyl transferase
chr11-53	chr11	116703573	116703727	+	11	0.76	promoter-TSS (NM_014956)	promoter-TSS (NM_014956)	-131	NM_014956	22897	Hs.504009	NM_014956	ENSG00000110274	CEP164	-	centrosomal protein 164kDa
chr11-56	chr11	47155025	47155179	+	9.9	0.905	TTS (NM_001184974)	TTS (NM_001184974)	150	NM_001242832	84364	Hs.436204	NM_001242832	ENSG00000149182	ARFGAP2	IRZ|NBLA10535|ZFP289|ZNF289	ADP-ribosylation factor GTPase activating protein 2
chr11-59	chr11	59971133	59971287	+	8.7	0.87	intron (NM_023945, intron 4 of 4)	(CTATG)n|Simple_repeat|Simple_repeat	-8648	NM_021950	931	Hs.712553	NM_021950	ENSG00000156738	MS4A1	B1|Bp35|CD20|CVID5|LEU-16|MS4A2|S7	membrane-spanning 4-domains, subfamily A, member 1
chr11-6	chr11	59139910	59140064	+	30.8	0.626	5' UTR (NM_002556, exon 1 of 14)	5' UTR (NM_002556, exon 1 of 14)	206	NM_002556	5007	Hs.597091	NM_002556	ENSG00000110048	OSBP	OSBP1	oxysterol binding protein
chr11-68	chr11	73371720	73371874	+	8.1	0.633	promoter-TSS (NM_003355)	promoter-TSS (NM_003355)	-260	NM_003355	7351	Hs.80658	NM_003355	ENSG00000175567	UCP2	BMIQ4|SLC25A8|UCPH	uncoupling protein 2 (mitochondrial, proton carrier)
chr11-7	chr11	67984504	67984658	+	29.1	0.629	promoter-TSS (NM_001164164)	promoter-TSS (NM_001164164)	-181	NM_001164163	55291	Hs.503022	NM_001164160	ENSG00000110075	PPP6R3	C11orf23|PP6R3|SAP190|SAPL|SAPLa|SAPS3	protein phosphatase 6, regulatory subunit 3
chr11-76	chr11	118571726	118571880	+	7.6	0.72	promoter-TSS (NM_001145018)	promoter-TSS (NM_001145018)	-9	NM_001145018	283152	Hs.114777	NM_001033658	ENSG00000248712	CCDC153	-	coiled-coil domain containing 153
chr11-8	chr11	62278210	62278364	+	28.5	0.643	promoter-TSS (NM_024784)	promoter-TSS (NM_024784)	-55	NM_024784	79842	Hs.147554	NM_024784	ENSG00000185670	ZBTB3	-	zinc finger and BTB domain containing 3
chr11-9	chr11	65139509	65139663	+	28.5	0.77	promoter-TSS (NM_032223)	promoter-TSS (NM_032223)	-773	NM_032223	399909	Hs.380801	NM_032223	ENSG00000197136	PCNXL3	-	pecanex-like 3 (Drosophila)
chr12-1	chr12	52059808	52059962	+	65.7	0.606	promoter-TSS (NM_001251825)	promoter-TSS (NM_001251825)	-361	NM_001251825	6667	Hs.649191	NM_001251825	ENSG00000185591	SP1	-	Sp1 transcription factor
chr12-10	chr12	20595652	20595806	+	29.6	0.72	intron (NM_000921, intron 1 of 15)	SSU-rRNA_Hsa|rRNA|rRNA	-20336	NM_001244683	5139	Hs.591150	NM_000921	ENSG00000172572	PDE3A	CGI-PDE|CGI-PDE A|CGI-PDE-A	phosphodiesterase 3A, cGMP-inhibited
chr12-11	chr12	52960524	52960678	+	27.9	0.652	promoter-TSS (NR_002944)	promoter-TSS (NR_002944)	-154	NM_002136	3178	Hs.655424	NM_002136	ENSG00000135486	HNRNPA1	HNRPA1|HNRPA1L3|hnRNP A1|hnRNP-A1	heterogeneous nuclear ribonucleoprotein A1
chr12-12	chr12	56374020	56374174	+	27.9	0.67	promoter-TSS (NM_001017957)	promoter-TSS (NM_001017957)	92	NM_001017958	10956	Hs.527861	NM_001017956	ENSG00000135506	OS9	ERLEC2|OS-9	osteosarcoma amplified 9, endoplasmic reticulum lectin
chr12-13	chr12	52306112	52306266	+	24.4	0.662	promoter-TSS (NM_001206683)	promoter-TSS (NM_001206683)	-142	NM_001206683	11016	Hs.12286	NM_001130059	ENSG00000170653	ATF7	ATFA	activating transcription factor 7
chr12-14	chr12	111047608	111047762	+	24.4	0.735	promoter-TSS (NM_006700)	promoter-TSS (NM_006700)	-47	NM_001143906	10906	Hs.5148	NM_001143906	ENSG00000135148	TRAFD1	FLN29	TRAF-type zinc finger domain containing 1
chr12-15	chr12	108495817	108495971	+	23.8	0.797	promoter-TSS (NM_052845)	promoter-TSS (NM_052845)	11	NM_001114185	4598	Hs.130607	NM_000431	ENSG00000110921	MVK	LRBP|MK|MVLK	mevalonate kinase
chr12-16	chr12	53005053	53005207	+	23.2	0.658	promoter-TSS (NM_016057)	promoter-TSS (NM_016057)	-48	NM_016057	22818	Hs.505652	NM_016057	ENSG00000111481	COPZ1	COPZ|zeta1-COP	coatomer protein complex, subunit zeta 1
chr12-17	chr12	53039244	53039398	+	22.7	0.939	Intergenic	Intergenic	5216	NM_020370	53831	Hs.306199	NM_020370	ENSG00000139572	GPR84	EX33|GPCR4	G protein-coupled receptor 84
chr12-19	chr12	49919183	49919337	+	22.1	0.688	intron (NM_001136264, intron 1 of 4)	CpG	485	NM_001136264	9802	Hs.369761	NM_001136264	ENSG00000183283	DAZAP2	PRTB	DAZ associated protein 2
chr12-2	chr12	54653853	54654007	+	61	0.677	promoter-TSS (NM_001252037)	promoter-TSS (NM_001252037)	-34	NM_001252036	5869	Hs.567328	NM_001252036	ENSG00000111540	RAB5B	-	RAB5B, member RAS oncogene family
chr12-20	chr12	55758823	55758977	+	21.5	0.656	promoter-TSS (NM_015257)	promoter-TSS (NM_015257)	-59	NM_001130963	23306	Hs.591040	NM_001130963	ENSG00000166881	TMEM194A	TMEM194	transmembrane protein 194A
chr12-21	chr12	47362279	47362433	+	20.9	0.746	promoter-TSS (NM_017822)	promoter-TSS (NM_017822)	-54	NM_017822	54934	Hs.505412	NM_017822	ENSG00000139620	KANSL2	C12orf41|NSL2	KAT8 regulatory NSL complex subunit 2
chr12-22	chr12	108020097	108020251	+	20.9	0.88	promoter-TSS (NM_003362)	promoter-TSS (NM_003362)	-132	NM_003362	7374	Hs.191334	NM_003362	ENSG00000076248	UNG	DGU|HIGM4|UDG|UNG1|UNG15|UNG2	uracil-DNA glycosylase
chr12-23	chr12	52121668	52121822	+	20.3	0.857	promoter-TSS (NM_018457)	promoter-TSS (NM_018457)	45	NM_001005354	54458	Hs.426359	NM_001005355	ENSG00000205352	PRR13	TXR1	proline rich 13
chr12-24	chr12	56424946	56425100	+	19.8	0.75	promoter-TSS (NM_005981)	promoter-TSS (NM_005981)	-28	NM_005981	6302	Hs.632708	NM_005981	ENSG00000135452	TSPAN31	SAS	tetraspanin 31
chr12-25	chr12	131995198	131995352	+	19.8	0.783	Intergenic	CpG	-20998	NM_001161344	55743	Hs.720197	NM_001161344	ENSG00000072609	CHFR	RNF116|RNF196	checkpoint with forkhead and ring finger domains
chr12-26	chr12	14818447	14818601	+	18	0.767	promoter-TSS (NM_177925)	promoter-TSS (NM_177925)	-13	NM_177925	55766	Hs.524280	NM_177925	ENSG00000246705	H2AFJ	H2AJ	H2A histone family, member J
chr12-27	chr12	48421430	48421584	+	18	0.824	promoter-TSS (NM_003217)	promoter-TSS (NM_003217)	-53	NM_003217	7009		NM_001098576	ENSG00000139644	TMBIM6	BAXI1|BI-1|TEGT	transmembrane BAX inhibitor motif containing 6
chr12-28	chr12	124100080	124100234	+	18	0.712	Intergenic	CpG	-15721	NM_023928	65985	Hs.656073	NM_023928	ENSG00000081760	AACS	ACSF1|SUR-5	acetoacetyl-CoA synthetase
chr12-29	chr12	55014074	55014228	+	17.4	0.822	promoter-TSS (NM_014871)	promoter-TSS (NM_014871)	-47	NM_001166279	9924	Hs.273397	NM_001127460	ENSG00000135473	PAN2	USP52	PAN2 poly(A) specific ribonuclease subunit homolog (S. cerevisiae)
chr12-3	chr12	119123320	119123474	+	38.4	0.77	promoter-TSS (NM_053275)	promoter-TSS (NM_053275)	0	NM_001002	6175	Hs.546285	NM_001002	ENSG00000089157	RPLP0	L10E|LP0|P0|PRLP0|RPP0	ribosomal protein, large, P0
chr12-30	chr12	102848139	102848293	+	16.9	0.661	promoter-TSS (NR_027249)	promoter-TSS (NR_027249)	-97	NR_027249	253724	Hs.506549	NR_027249		GNN	-	Grp94 neighboring nucleotidase pseudogene
chr12-32	chr12	21545802	21545956	+	16.3	0.69	promoter-TSS (NM_032941)	promoter-TSS (NM_032941)	-9	NM_002907	5965	Hs.235069	NM_002907	ENSG00000004700	RECQL	RECQL1|RecQ1	RecQ protein-like (DNA helicase Q1-like)
chr12-33	chr12	34263831	34263985	+	16.3	0.975	Intergenic	LSU-rRNA_Hsa|rRNA|rRNA	197425	NM_032834	84920		NM_032834	ENSG00000139133	ALG10	DIE2|KCR1	asparagine-linked glycosylation 10, alpha-1,2-glucosyltransferase homolog (S. pombe)
chr12-34	chr12	47790986	47791140	+	16.3	0.69	promoter-TSS (NM_018113)	promoter-TSS (NM_018113)	-116	NM_018113	55716	Hs.272838	NM_018113	ENSG00000139636	LMBR1L	LIMR	limb region 1 homolog (mouse)-like
chr12-35	chr12	118799468	118799622	+	16.3	0.587	promoter-TSS (NM_007174)	promoter-TSS (NM_007174)	-67	NM_007174	11113	Hs.119594	NM_001206999	ENSG00000122966	CIT	CRIK|STK21	citron (rho-interacting, serine/threonine kinase 21)
chr12-36	chr12	120274621	120274775	+	15.7	0.744	promoter-TSS (NM_016237)	promoter-TSS (NM_016237)	-50	NM_016237	51433	Hs.7101	NM_001137559	ENSG00000089053	ANAPC5	APC5	anaphase promoting complex subunit 5
chr12-37	chr12	6831280	6831434	+	15.1	0.705	promoter-TSS (NM_031299)	promoter-TSS (NM_031299)	-189	NM_001098536	8078	Hs.631661	NM_001098536	ENSG00000111667	USP5	ISOT	ubiquitin specific peptidase 5 (isopeptidase T)
chr12-38	chr12	107432939	107433093	+	15.1	0.725	promoter-TSS (NM_007076)	promoter-TSS (NM_007076)	-165	NM_007076	11153	Hs.661891	NM_007076	ENSG00000198855	FICD	HIP13|HYPE|UNQ3041	FIC domain containing
chr12-39	chr12	115660387	115660541	+	15.1	0.714	promoter-TSS (NM_032814)	promoter-TSS (NM_032814)	-15	NM_001109903	84900	Hs.437195	NM_001109903	ENSG00000135119	RNFT2	TMEM118	ring finger protein, transmembrane 2
chr12-4	chr12	52959686	52959840	+	33.7	0.685	promoter-TSS (NM_031157)	promoter-TSS (NM_031157)	419	NM_012117	23468	Hs.349283	NM_001127321	ENSG00000094916	CBX5	HP1|HP1A	chromobox homolog 5
chr12-40	chr12	48387839	48387993	+	14.5	0.65	promoter-TSS (NM_175736)	promoter-TSS (NM_175736)	-452	NM_175736	91010	Hs.179838	NM_175736	ENSG00000161791	FMNL3	FHOD3|WBP-3|WBP3	formin-like 3
chr12-41	chr12	52180881	52181035	+	14.5	0.659	promoter-TSS (NM_134324)	promoter-TSS (NM_134324)	-14	NM_004178	6895	Hs.326	NM_004178	ENSG00000139546	TARBP2	LOQS|TRBP|TRBP1|TRBP2	TAR (HIV-1) RNA binding protein 2
chr12-42	chr12	67012512	67012666	+	14.5	0.596	promoter-TSS (NM_017440)	promoter-TSS (NM_017440)	-161	NM_001205029	56890	Hs.655702	NM_001205028	ENSG00000111554	MDM1	-	Mdm1 nuclear protein homolog (mouse)
chr12-43	chr12	48003171	48003325	+	13.9	0.66	promoter-TSS (NM_005480)	promoter-TSS (NM_005480)	10	NM_005480	10024	Hs.524399	NM_001100620	ENSG00000135451	TROAP	TASTIN	trophinin associated protein (tastin)
chr12-44	chr12	94135514	94135668	+	13.9	0.73	promoter-TSS (NM_018351)	promoter-TSS (NM_018351)	-62	NR_038241	55591	Hs.24135	NM_017599	ENSG00000028203	VEZT	VEZATIN	vezatin, adherens junctions transmembrane protein
chr12-45	chr12	94776757	94776911	+	13.9	0.743	promoter-TSS (NM_003095)	promoter-TSS (NM_003095)	-6	NM_003095	6636	Hs.105465	NM_003095	ENSG00000139343	SNRPF	SMF|Sm-F|snRNP-F	small nuclear ribonucleoprotein polypeptide F
chr12-46	chr12	122434453	122434607	+	13.9	0.743	promoter-TSS (NM_020382)	promoter-TSS (NM_020382)	-127	NM_020382	387893	Hs.572262	NM_020382	ENSG00000183955	SETD8	KMT5A|PR-Set7|SET07|SET8	SET domain containing (lysine methyltransferase) 8
chr12-47	chr12	14847790	14847944	+	13.4	0.722	promoter-TSS (NM_175874)	promoter-TSS (NM_175874)	94	NM_175874	144608	Hs.659951	NM_175874	ENSG00000182993	C12orf60	-	chromosome 12 open reading frame 60
chr12-49	chr12	54677137	54677291	+	13.4	0.769	promoter-TSS (NM_000456)	promoter-TSS (NM_000456)	-96	NM_001032386	6821	Hs.558403	NM_000456	ENSG00000139531	SUOX	-	sulfite oxidase
chr12-5	chr12	55326048	55326202	+	33.7	0.758	promoter-TSS (NR_002737)	promoter-TSS (NR_002737)	-6	NM_001686	506	Hs.406510	NM_001686	ENSG00000110955	ATP5B	ATPMB|ATPSB	ATP synthase, H+ transporting, mitochondrial F1 complex, beta polypeptide
chr12-50	chr12	88270349	88270503	+	13.4	0.812	promoter-TSS (NM_022652)	promoter-TSS (NM_022652)	1	NM_001946	1848	Hs.298654	NM_001946	ENSG00000139318	DUSP6	MKP3|PYST1	dual specificity phosphatase 6
chr12-51	chr12	65948626	65948780	+	12.8	0.667	promoter-TSS (NM_018448)	promoter-TSS (NM_018448)	-625	NM_018448	55832	Hs.546407	NM_018448	ENSG00000111530	CAND1	TIP120|TIP120A	cullin-associated and neddylation-dissociated 1
chr12-52	chr12	120322167	120322321	+	12.8	0.765	promoter-TSS (NM_025126)	promoter-TSS (NM_025126)	-41	NM_194271	80196	Hs.292804	NM_025126	ENSG00000170633	RNF34	CARP-1|CARP1|RFI|RIF|RIFF|hRFI	ring finger protein 34
chr12-54	chr12	48792055	48792209	+	12.2	0.629	promoter-TSS (NM_032901)	promoter-TSS (NM_032901)	-35	NM_032901	84987	Hs.388645	NM_032901	ENSG00000178449	C12orf62	-	chromosome 12 open reading frame 62
chr12-55	chr12	49706405	49706559	+	12.2	0.781	promoter-TSS (NM_001174129)	promoter-TSS (NM_001174129)	-16	NR_033421	4891	Hs.505545	NM_000617	ENSG00000110911	SLC11A2	DCT1|DMT1|NRAMP2	solute carrier family 11 (proton-coupled divalent metal ion transporters), member 2
chr12-56	chr12	52376408	52376562	+	12.2	0.7	Intergenic	Intergenic	-19706	NM_001002031	517	Hs.524464	NM_001002031	ENSG00000135390	ATP5G2	ATP5A	ATP synthase, H+ transporting, mitochondrial Fo complex, subunit C2 (subunit 9)
chr12-57	chr12	97433442	97433596	+	11.6	0.828	promoter-TSS (NM_003276)	promoter-TSS (NM_003276)	37	NM_003276	7112	Hs.11355	NM_001032283	ENSG00000120802	TMPO	CMD1T|LAP2|LEMD4|PRO0868|TP	thymopoietin
chr12-58	chr12	103204739	103204893	+	11.6	0.769	promoter-TSS (NM_182729)	promoter-TSS (NM_182729)	-41	NM_182742	7296	Hs.728817	NM_001093771	ENSG00000198431	TXNRD1	GRIM-12|TR|TR1|TRXR1|TXNR	thioredoxin reductase 1
chr12-6	chr12	51759440	51759594	+	32	0.8	promoter-TSS (NM_032840)	promoter-TSS (NM_032840)	-46	NM_032840	84926	Hs.343334	NM_032840	ENSG00000167778	SPRYD3	-	SPRY domain containing 3
chr12-60	chr12	2791906	2792060	+	11	0.679	promoter-TSS (NM_018463)	promoter-TSS (NM_018463)	-65	NM_018463	55846	Hs.448720	NM_018463	ENSG00000111203	ITFG2	MDS028	integrin alpha FG-GAP repeat containing 2
chr12-61	chr12	50432729	50432883	+	11	0.688	intron (NM_014191, intron 14 of 26)	intron (NM_014191, intron 14 of 26)	79162	NM_001013690	401720	Hs.648218	NM_001013690		FIGNL2	-	fidgetin-like 2
chr12-62	chr12	380954	381108	+	10.5	0.741	promoter-TSS (NM_032358)	promoter-TSS (NM_032358)	29	NM_001130146	84318	Hs.631656	NM_001130146	ENSG00000120647	CCDC77	-	coiled-coil domain containing 77
chr12-65	chr12	54509688	54509842	+	10.5	0.759	promoter-TSS (NM_032364)	promoter-TSS (NM_032364)	-78	NM_032364	85406	Hs.709320	NM_032364	ENSG00000135392	DNAJC14	DNAJ|DRIP78|HDJ3|LIP6	DnaJ (Hsp40) homolog, subfamily C, member 14
chr12-66	chr12	56200513	56200667	+	10.5	0.739	promoter-TSS (NM_004083)	promoter-TSS (NM_004083)	-23	NM_001195057	1649	Hs.505777	NM_001195053	ENSG00000175197	DDIT3	CEBPZ|CHOP|CHOP-10|CHOP10|GADD153	DNA-damage-inducible transcript 3
chr12-67	chr12	111638718	111638872	+	10.5	0.75	Intergenic	MLT1J|LTR|MaLR	-75137	NM_014954	22895	Hs.21239	NM_001143854	ENSG00000089169	RPH3A	-	rabphilin 3A homolog (mouse)
chr12-7	chr12	112143327	112143481	+	32	0.736	promoter-TSS (NM_017901)	promoter-TSS (NM_017901)	-141	NM_138451	115811	Hs.568276	NM_138451	ENSG00000166578	IQCD	4933433C09Rik	IQ motif containing D
chr12-71	chr12	54904182	54904336	+	9.9	0.741	promoter-TSS (NM_024068)	promoter-TSS (NM_024068)	-133	NM_024068	79035	Hs.240170	NM_024068	ENSG00000139579	OBFC2B	SOSS-B1|SSB1|hSSB1	oligonucleotide/oligosaccharide-binding fold containing 2B
chr12-72	chr12	97511510	97511664	+	9.9	0.708	promoter-TSS (NM_005888)	promoter-TSS (NM_005888)	53	NM_002635	5250	Hs.290404	NM_002635	ENSG00000075415	SLC25A3	PHC|PTP	solute carrier family 25 (mitochondrial carrier; phosphate carrier), member 3
chr12-73	chr12	123160333	123160487	+	9.9	0.75	intron (NM_001204299, intron 2 of 4)	MLT1J|LTR|MaLR	136695	NM_001204299	100533183	Hs.524828	NM_001204299	ENSG00000255906	ZNF664-FAM101A	-	protein FAM101A
chr12-74	chr12	27568162	27568316	+	9.3	0.692	promoter-TSS (NM_003622)	promoter-TSS (NM_003622)	-73	NM_177444	8496	Hs.172445	NM_001198915	ENSG00000110841	PPFIBP1	L2|SGT2|hSGT2|hSgt2p	PTPRF interacting protein, binding protein 1 (liprin beta 1)
chr12-75	chr12	36730995	36731149	+	9.3	0.846	Intergenic	Intergenic	-265752	NM_001013620	144245	Hs.259305	NM_001013620	ENSG00000175548	ALG10B	ALG10|KCR1	asparagine-linked glycosylation 10, alpha-1,2-glucosyltransferase homolog B (yeast)
chr12-79	chr12	119417998	119418152	+	9.3	0.724	promoter-TSS (NM_003746)	promoter-TSS (NM_003746)	57	NR_038854	100506668	Hs.660080	NR_038854		LOC100506668	-	uncharacterized LOC100506668
chr12-8	chr12	54497928	54498082	+	30.8	0.619	promoter-TSS (NR_026723)	promoter-TSS (NR_026723)	-68	NM_014182	29095	Hs.709320	NM_014182	ENSG00000123353	ORMDL2	MST095|MSTP095|adoplin-2	ORM1-like 2 (S. cerevisiae)
chr12-80	chr12	122283820	122283974	+	9.3	0.581	promoter-TSS (NM_001143905)	promoter-TSS (NM_001143905)	-84	NM_001194995	91574	Hs.319128	NM_001143905	ENSG00000130921	C12orf65	COXPD7	chromosome 12 open reading frame 65
chr12-82	chr12	47545916	47546070	+	8.7	0.864	promoter-TSS (NM_014470)	promoter-TSS (NM_014470)	-73	NM_014470	27289	Hs.124940	NM_014470	ENSG00000172602	RND1	ARHS|RHO6|RHOS	Rho family GTPase 1
chr12-83	chr12	55040294	55040448	+	8.7	0.692	promoter-TSS (NM_005419)	promoter-TSS (NM_005419)	-67	NM_005419	6773	Hs.530595	NM_005419	ENSG00000170581	STAT2	ISGF-3|P113|STAT113	signal transducer and activator of transcription 2, 113kDa
chr12-9	chr12	6830743	6830897	+	29.6	0.831	promoter-TSS (NM_031299)	promoter-TSS (NM_031299)	-103	NM_031299	83461	Hs.524216	NM_031299	ENSG00000111665	CDCA3	GRCC8|TOME-1	cell division cycle associated 3
chr13-1	chr13	19335801	19335955	+	28.5	0.77	promoter-TSS (NM_001039649)	promoter-TSS (NM_001039649)	-102	NM_001039649	9205	Hs.530988	NM_014242	ENSG00000132950	ZMYM5	HSPC050|MYM|ZNF198L1|ZNF237	zinc finger, MYM-type 5
chr13-10	chr13	110163459	110163613	+	14.5	0.865	promoter-TSS (NM_198219)	promoter-TSS (NM_198219)	-75	NM_198218	3621	Hs.508725	NM_005537	ENSG00000153487	ING1	p24ING1c|p33|p33ING1|p33ING1b|p47|p47ING1a	inhibitor of growth family, member 1
chr13-11	chr13	26029565	26029719	+	12.2	0.686	promoter-TSS (NM_006646)	promoter-TSS (NM_006646)	-198	NM_006646	10810	Hs.618732	NM_006646	ENSG00000132970	WASF3	Brush-1|SCAR3|WAVE3	WAS protein family, member 3
chr13-12	chr13	59636015	59636169	+	11.6	0.774	promoter-TSS (NM_001042517)	promoter-TSS (NM_001042517)	28	NM_001042517	81624	Hs.283127	NM_001042517	ENSG00000139734	DIAPH3	AN|AUNA1|DRF3|NSDAN|diap3|mDia2	diaphanous homolog 3 (Drosophila)
chr13-13	chr13	102249314	102249468	+	11.6	0.667	promoter-TSS (NM_024089)	promoter-TSS (NM_024089)	-9	NM_017693	54841	Hs.288809	NM_001159596	ENSG00000134897	BIVM	-	basic, immunoglobulin-like variable motif containing
chr13-14	chr13	72199891	72200045	+	11	0.815	promoter-TSS (NM_024808)	promoter-TSS (NM_024808)	-29	NM_001071775	440145	Hs.28465	NM_001071775	ENSG00000204899	MZT1	C13orf37|MOZART1	mitotic spindle organizing protein 1
chr13-15	chr13	110165964	110166118	+	10.5	0.656	exon (NM_005537, exon 1 of 2)	exon (NM_005537, exon 1 of 2)	681	NM_005537	3621	Hs.508725	NM_005537	ENSG00000153487	ING1	p24ING1c|p33|p33ING1|p33ING1b|p47|p47ING1a	inhibitor of growth family, member 1
chr13-16	chr13	29938094	29938248	+	9.9	0.759	promoter-TSS (NM_002128)	promoter-TSS (NM_002128)	-90	NM_002128	3146	Hs.596078	NM_002128	ENSG00000189403	HMGB1	HMG1|HMG3|SBP-1	high mobility group box 1
chr13-17	chr13	48916138	48916292	+	9.3	0.69	promoter-TSS (NM_001079670)	promoter-TSS (NM_001079670)	7	NM_001079670	81617	Hs.87159	NM_001079670	ENSG00000102547	CAB39L	MO25-BETA|MO2L|RP11-103J18.3|bA103J18.3	calcium binding protein 39-like
chr13-18	chr13	72530958	72531112	+	9.3	0.759	promoter-TSS (NM_001730)	promoter-TSS (NM_001730)	-108	NM_001730	688	Hs.508234	NM_001730	ENSG00000102554	KLF5	BTEB2|CKLF|IKLF	Kruppel-like factor 5 (intestinal)
chr13-2	chr13	19430673	19430827	+	21.5	0.87	promoter-TSS (NM_197968)	promoter-TSS (NM_197968)	-60	NM_003453	7750	Hs.507433	NM_001190964	ENSG00000121741	ZMYM2	FIM|MYM|RAMP|SCLL|ZNF198	zinc finger, MYM-type 2
chr13-3	chr13	26931676	26931830	+	20.9	0.853	Intergenic	Intergenic	-9014	NM_152912	219402	Hs.534582	NM_001166261	ENSG00000122033	MTIF3	IF3mt	mitochondrial translational initiation factor 3
chr13-4	chr13	28191094	28191248	+	20.3	0.849	promoter-TSS (NM_181785)	promoter-TSS (NM_181785)	-21	NM_181785	283537	Hs.117167	NM_001135919	ENSG00000139508	SLC46A3	FKSG16	solute carrier family 46, member 3
chr13-5	chr13	25693933	25694087	+	19.8	0.804	promoter-TSS (NM_183044)	promoter-TSS (NM_183044)	18	NM_183043	6049	Hs.136885	NM_005977	ENSG00000127870	RNF6	-	ring finger protein (C3H2C3 type) 6
chr13-6	chr13	96883190	96883344	+	16.9	0.633	Intergenic	CpG	-1209	NM_021033	5911	Hs.508480	NM_021033	ENSG00000125249	RAP2A	K-REV|KREV|RAP2|RbBP-30	RAP2A, member of RAS oncogene family
chr13-7	chr13	19105674	19105828	+	15.7	0.786	promoter-TSS (NM_017520)	promoter-TSS (NM_017520)	-37	NM_017520	54737	Hs.728885	NM_017520	ENSG00000196199	MPHOSPH8	HSMPP8|TWA3|mpp8	M-phase phosphoprotein 8
chr13-8	chr13	38159029	38159183	+	15.1	0.794	promoter-TSS (NM_207361)	promoter-TSS (NM_207361)	-67	NM_207361	341640	Hs.253994	NM_207361	ENSG00000150893	FREM2	-	FRAS1 related extracellular matrix protein 2
chr13-9	chr13	51484407	51484561	+	14.5	0.824	promoter-TSS (NR_036571)	promoter-TSS (NR_036571)	-40	NR_036571	440138	Hs.512963	NM_001004127	ENSG00000253710	ALG11	CDG1P|GT8	asparagine-linked glycosylation 11, alpha-1,2-mannosyltransferase homolog (yeast)
chr14-1	chr14	95070872	95071026	+	65.7	0.786	promoter-TSS (NM_016417)	promoter-TSS (NM_016417)	13	NR_003138	283596	Hs.448753	NR_001459		SNHG10	C14orf62|LINC00063|NCRNA00063	small nucleolar RNA host gene 10 (non-protein coding)
chr14-10	chr14	87307316	87307470	+	38.4	0.71	Intergenic	Intergenic	221975	NM_001201401	2581	Hs.513439	NM_000153	ENSG00000054983	GALC	-	galactosylceramidase
chr14-11	chr14	72995131	72995285	+	37.2	0.761	promoter-TSS (NM_003744)	promoter-TSS (NM_003744)	-169	NM_001005745	8650	Hs.714879	NM_001005743	ENSG00000133961	NUMB	C14orf41|S171	numb homolog (Drosophila)
chr14-12	chr14	74600451	74600605	+	33.1	0.774	promoter-TSS (NM_001107)	promoter-TSS (NM_001107)	-39	NM_001107	97	Hs.18573	NM_001107	ENSG00000119640	ACYP1	ACYPE	acylphosphatase 1, erythrocyte (common) type
chr14-13	chr14	22860306	22860460	+	32	0.675	5' UTR (NM_004643, exon 1 of 7)	5' UTR (NM_004643, exon 1 of 7)	1146	NM_004643	8106	Hs.707712	NM_004643	ENSG00000100836	PABPN1	OPMD|PAB2|PABII|PABP-2|PABP2	poly(A) binding protein, nuclear 1
chr14-14	chr14	90597046	90597200	+	29.6	0.667	promoter-TSS (NM_182398)	promoter-TSS (NM_182398)	-377	NM_004755	9252	Hs.510225	NM_004755	ENSG00000100784	RPS6KA5	MSK1|MSPK1|RLPK	ribosomal protein S6 kinase, 90kDa, polypeptide 5
chr14-15	chr14	23654056	23654210	+	29.1	0.644	promoter-TSS (NM_181357)	promoter-TSS (NM_181357)	-199	NR_028100	80344	Hs.525251	NM_001163484	ENSG00000100897	DCAF11	PRO2389|WDR23	DDB1 and CUL4 associated factor 11
chr14-16	chr14	22825210	22825364	+	28.5	0.69	promoter-TSS (NM_020834)	promoter-TSS (NM_020834)	-138	NM_020834	57594	Hs.632332	NM_020834	ENSG00000215271	HOMEZ	KIAA1443	homeobox and leucine zipper encoding
chr14-17	chr14	20975192	20975346	+	26.7	0.817	promoter-TSS (NM_020920)	promoter-TSS (NM_020920)	28	NM_020920	57680	Hs.530698	NM_001170629	ENSG00000100888	CHD8	HELSNF1	chromodomain helicase DNA binding protein 8
chr14-18	chr14	52089023	52089177	+	26.7	0.67	promoter-TSS (NM_001160047)	promoter-TSS (NM_001160047)	-49	NM_001160047	57544	Hs.532609	NM_001160047	ENSG00000087301	TXNDC16	KIAA1344	thioredoxin domain containing 16
chr14-19	chr14	99017147	99017301	+	26.7	0.767	promoter-TSS (NM_199123)	promoter-TSS (NM_199123)	-245	NM_199123	84193	Hs.510407	NM_032233	ENSG00000183576	SETD3	C14orf154	SET domain containing 3
chr14-2	chr14	20807511	20807665	+	51.7	0.705	promoter-TSS (NM_001077442)	promoter-TSS (NM_001077442)	-110	NM_031314	3183	Hs.700762	NM_001077442	ENSG00000092199	HNRNPC	C1|C2|HNRNP|HNRPC|SNRPC	heterogeneous nuclear ribonucleoprotein C (C1/C2)
chr14-20	chr14	23008419	23008573	+	25.6	0.637	promoter-TSS (NM_015514)	promoter-TSS (NM_015514)	-242	NM_015514	25983	Hs.9043	NM_001042635	ENSG00000129460	NGDN	C14orf120|LCP5|NGD|lpd-2	neuroguidin, EIF4E binding protein
chr14-21	chr14	73620881	73621035	+	25.6	0.705	promoter-TSS (NM_005589)	promoter-TSS (NM_005589)	-9	NM_005589	4329	Hs.293970	NM_005589	ENSG00000119711	ALDH6A1	MMSADHA|MMSDH	aldehyde dehydrogenase 6 family, member A1
chr14-22	chr14	49157060	49157214	+	25	0.758	promoter-TSS (NM_002408)	promoter-TSS (NM_002408)	-38	NM_001001	6166	Hs.444749	NM_001001	ENSG00000165502	RPL36AL	RPL36A	ribosomal protein L36a-like
chr14-23	chr14	63079842	63079996	+	24.4	0.807	promoter-TSS (NM_006246)	promoter-TSS (NM_006246)	-87	NM_006246	5529	Hs.334868	NM_006246	ENSG00000154001	PPP2R5E	-	protein phosphatase 2, regulatory subunit B', epsilon isoform
chr14-24	chr14	102870191	102870345	+	24.4	0.706	promoter-TSS (NM_001969)	promoter-TSS (NM_001969)	22	NM_001969	1983	Hs.433702	NM_001969	ENSG00000100664	EIF5	EIF-5A	eukaryotic translation initiation factor 5
chr14-25	chr14	19999778	19999932	+	23.8	0.542	promoter-TSS (NM_001100814)	promoter-TSS (NM_001100814)	-378	NM_001100814	90809	Hs.7001	NM_001100814	ENSG00000165782	TMEM55B	C14orf9	transmembrane protein 55B
chr14-26	chr14	23680781	23680935	+	23.8	0.768	promoter-TSS (NM_016049)	promoter-TSS (NM_016049)	-221	NM_016049	51016	Hs.271614	NM_016049	ENSG00000100908	FAM158A	C14orf122	family with sequence similarity 158, member A
chr14-27	chr14	72462828	72462982	+	22.7	0.869	5' UTR (NM_181341, exon 1 of 12)	5' UTR (NM_181341, exon 1 of 12)	112	NM_015604	26094	Hs.331491	NM_001163508	ENSG00000119599	DCAF4	WDR21|WDR21A	DDB1 and CUL4 associated factor 4
chr14-28	chr14	74539218	74539372	+	22.7	0.77	promoter-TSS (NM_014239)	promoter-TSS (NM_014239)	-70	NM_014239	8892	Hs.409137	NM_014239	ENSG00000119718	EIF2B2	EIF-2Bbeta|EIF2B	eukaryotic translation initiation factor 2B, subunit 2 beta, 39kDa
chr14-29	chr14	102060792	102060946	+	22.7	0.807	Intergenic	Intergenic	-14865	NR_036192	100422954		NR_036192		MIR4309	-	microRNA 4309
chr14-3	chr14	103251555	103251709	+	45.3	0.726	promoter-TSS (NM_001100119)	promoter-TSS (NM_001100119)	-56	NM_001100119	7517	Hs.592325	NM_001100118	ENSG00000126215	XRCC3	CMM6	X-ray repair complementing defective repair in Chinese hamster cells 3
chr14-30	chr14	63178292	63178446	+	20.9	0.619	promoter-TSS (NM_080666)	promoter-TSS (NM_080666)	-25	NM_080666	112840	Hs.655666	NM_001008726	ENSG00000140006	WDR89	C14orf150	WD repeat domain 89
chr14-31	chr14	23653692	23653846	+	20.3	0.741	promoter-TSS (NM_181357)	promoter-TSS (NM_181357)	23	NM_001163484	80344	Hs.525251	NM_001163484	ENSG00000100897	DCAF11	PRO2389|WDR23	DDB1 and CUL4 associated factor 11
chr14-32	chr14	81070089	81070243	+	20.3	0.651	promoter-TSS (NM_005065)	promoter-TSS (NM_005065)	-208	NM_005065	6400	Hs.181300	NM_001244984	ENSG00000071537	SEL1L	PRO1063|SEL1-LIKE|SEL1L1	sel-1 suppressor of lin-12-like (C. elegans)
chr14-33	chr14	38714082	38714236	+	19.8	0.627	promoter-TSS (NM_002687)	promoter-TSS (NM_002687)	21	NM_002687	5411	Hs.409965	NM_002687	ENSG00000100941	PNN	DRS|DRSP|SDK3|memA	pinin, desmosome associated protein
chr14-34	chr14	101484226	101484380	+	19.8	0.75	Intergenic	CpG	-16315	NM_001376	1778	Hs.614080	NM_001376	ENSG00000197102	DYNC1H1	CMT20|DHC1|DHC1a|DNCH1|DNCL|DNECL|DYHC|Dnchc1|HL-3|p22	dynein, cytoplasmic 1, heavy chain 1
chr14-35	chr14	50631624	50631778	+	18.6	0.796	5' UTR (NM_052978, exon 1 of 7)	5' UTR (NM_052978, exon 1 of 7)	471	NM_052978	114088	Hs.654750	NM_015163	ENSG00000100505	TRIM9	RNF91|SPRING	tripartite motif containing 9
chr14-36	chr14	59784449	59784603	+	18.6	0.655	intron (NM_177952, intron 1 of 5)	intron (NM_177952, intron 1 of 5)	-1193	NM_177951	5494	Hs.130036	NM_021003	ENSG00000100614	PPM1A	PP2C-ALPHA|PP2CA|PP2Calpha	protein phosphatase, Mg2+/Mn2+ dependent, 1A
chr14-37	chr14	104290354	104290508	+	18.6	0.796	promoter-TSS (NM_006427)	promoter-TSS (NM_006427)	-84	NM_006427	10572	Hs.112058	NM_006427	ENSG00000184990	SIVA1	CD27BP|SIVA|Siva-1|Siva-2	SIVA1, apoptosis-inducing factor
chr14-38	chr14	68515839	68515993	+	18	0.778	promoter-TSS (NM_001130005)	promoter-TSS (NM_001130005)	-80	NM_001102	87	Hs.509765	NM_001102	ENSG00000072110	ACTN1	-	actinin, alpha 1
chr14-39	chr14	53933239	53933393	+	17.4	0.679	promoter-TSS (NM_001130851)	promoter-TSS (NM_001130851)	-107	NM_001130851	1033	Hs.84113	NM_001130851	ENSG00000100526	CDKN3	CDI1|CIP2|KAP|KAP1	cyclin-dependent kinase inhibitor 3
chr14-4	chr14	57834842	57834996	+	44.2	0.654	promoter-TSS (NR_029434)	promoter-TSS (NR_029434)	-56	NM_002892	5926	Hs.161000	NM_002892	ENSG00000032219	ARID4A	RBBP-1|RBBP1|RBP-1|RBP1	AT rich interactive domain 4A (RBP1-like)
chr14-40	chr14	54728073	54728227	+	17.4	0.673	promoter-TSS (NM_001146015)	promoter-TSS (NM_001146015)	-1	NM_014750	9787	Hs.77695	NM_001146015	ENSG00000126787	DLGAP5	DLG7|HURP	discs, large (Drosophila) homolog-associated protein 5
chr14-41	chr14	89919382	89919536	+	17.4	0.729	Intergenic	CpG	-13621	NM_006888	801	Hs.282410	NM_006888	ENSG00000198668	CALM1	CALM2|CALM3|CALML2|CAMI|DD132|PHKD|caM	calmodulin 1 (phosphorylase kinase, delta)
chr14-42	chr14	63875214	63875368	+	16.3	0.689	promoter-TSS (NM_001040276)	promoter-TSS (NM_001040276)	-270	NM_001040276	2100	Hs.729020	NM_001040275	ENSG00000140009	ESR2	ER-BETA|ESR-BETA|ESRB|ESTRB|Erb|NR3A2	estrogen receptor 2 (ER beta)
chr14-43	chr14	64948222	64948376	+	16.3	0.609	promoter-TSS (NR_038170)	promoter-TSS (NR_038170)	789	NR_024334	645431	Hs.713717	NR_024334		LOC645431	-	uncharacterized LOC645431
chr14-44	chr14	74030023	74030177	+	16.3	0.763	promoter-TSS (NM_006432)	promoter-TSS (NM_006432)	-103	NM_194279	122961	Hs.291079	NM_194279	ENSG00000165898	ISCA2	HBLD1|ISA2|c14_5557	iron-sulfur cluster assembly 2 homolog (S. cerevisiae)
chr14-45	chr14	22458310	22458464	+	15.7	0.795	promoter-TSS (NM_018107)	promoter-TSS (NM_018107)	-151	NM_001077352	55147	Hs.4997	NM_001077351	ENSG00000100461	RBM23	CAPERbeta|RNPC4	RNA binding motif protein 23
chr14-46	chr14	70346244	70346398	+	15.7	0.72	promoter-TSS (NM_033141)	promoter-TSS (NM_033141)	-680	NM_033141	4293	Hs.593542	NM_033141	ENSG00000006432	MAP3K9	MEKK9|MLK1|PRKE1	mitogen-activated protein kinase kinase kinase 9
chr14-47	chr14	26137455	26137609	+	15.1	0.697	promoter-TSS (NM_006489)	promoter-TSS (NM_006489)	-732	NM_002515	4857	Hs.31588	NM_002515	ENSG00000139910	NOVA1	Nova-1	neuro-oncological ventral antigen 1
chr14-48	chr14	63924550	63924704	+	15.1	0.688	5' UTR (NM_005956, exon 1 of 28)	5' UTR (NM_005956, exon 1 of 28)	115	NM_005956	4522	Hs.652308	NM_005956	ENSG00000100714	MTHFD1	MTHFC|MTHFD	methylenetetrahydrofolate dehydrogenase (NADP+ dependent) 1, methenyltetrahydrofolate cyclohydrolase, formyltetrahydrofolate synthetase
chr14-49	chr14	89490781	89490935	+	14.5	0.745	promoter-TSS (NM_145231)	promoter-TSS (NM_145231)	-16	NM_145231	90141	Hs.123232	NM_145231	ENSG00000140025	EFCAB11	C14orf143	EF-hand calcium binding domain 11
chr14-5	chr14	93562343	93562497	+	44.2	0.889	promoter-TSS (NM_023112)	promoter-TSS (NM_023112)	-57	NM_023112	78990	Hs.278815	NM_023112	ENSG00000089723	OTUB2	C14orf137|OTB2|OTU2	OTU domain, ubiquitin aldehyde binding 2
chr14-50	chr14	105154800	105154954	+	14.5	0.558	Intergenic	(CACAT)n|Simple_repeat|Simple_repeat	90879	NM_025268	80757	Hs.157527	NM_025268	ENSG00000184986	TMEM121	hole	transmembrane protein 121
chr14-51	chr14	67356103	67356257	+	13.9	0.676	promoter-TSS (NM_002877)	promoter-TSS (NM_002877)	-69	NM_133509	5890	Hs.172587	NM_002877	ENSG00000182185	RAD51B	R51H2|RAD51L1|REC2	RAD51 homolog B (S. cerevisiae)
chr14-52	chr14	89990532	89990686	+	13.4	0.8	promoter-TSS (NR_033986)	promoter-TSS (NR_033986)	-718	NR_033986	400238	Hs.131037	NR_033986		LOC400238	-	uncharacterized LOC400238
chr14-53	chr14	22546190	22546344	+	12.8	0.703	intron (NM_001130706, intron 1 of 7)	CpG	2933	NM_021944	60686	Hs.255874	NM_001130706	ENSG00000100802	C14orf93	-	chromosome 14 open reading frame 93
chr14-54	chr14	92284721	92284875	+	12.8	0.778	promoter-TSS (NM_005606)	promoter-TSS (NM_005606)	2	NM_001008530	5641	Hs.18069	NM_001008530	ENSG00000100600	LGMN	AEP|LGMN1|PRSC1	legumain
chr14-55	chr14	94693630	94693784	+	12.8	0.788	promoter-TSS (NM_177438)	promoter-TSS (NM_177438)	-71	NR_015415	400242	Hs.712518	NM_207443		DICER1-AS	-	DICER1 antisense RNA (non-protein coding)
chr14-56	chr14	44673450	44673604	+	12.2	0.743	promoter-TSS (NM_002013)	promoter-TSS (NM_002013)	-45	NM_002013	2287	Hs.509226	NM_002013	ENSG00000100442	FKBP3	FKBP-25|FKBP-3|FKBP25|PPIase	FK506 binding protein 3, 25kDa
chr14-57	chr14	20527906	20528060	+	11.6	0.786	5' UTR (NM_022734, exon 1 of 14)	5' UTR (NM_022734, exon 1 of 14)	178	NM_001029991	64745	Hs.512693	NM_001029992	ENSG00000165792	METTL17	METT11D1	methyltransferase like 17
chr14-58	chr14	20994109	20994263	+	11.6	0.655	Intergenic	CpG	-18889	NM_020920	57680	Hs.530698	NM_001170629	ENSG00000100888	CHD8	HELSNF1	chromodomain helicase DNA binding protein 8
chr14-59	chr14	22468541	22468695	+	11.6	0.625	promoter-TSS (NM_006109)	promoter-TSS (NM_006109)	-117	NM_006109	10419	Hs.367854	NM_001039619	ENSG00000100462	PRMT5	HRMT1L5|IBP72|JBP1|SKB1|SKB1Hs	protein arginine methyltransferase 5
chr14-6	chr14	105028307	105028461	+	42.4	0.689	promoter-TSS (NM_001134876)	promoter-TSS (NM_001134876)	-247	NM_001134875	283643	Hs.720306	NM_173608	ENSG00000185347	C14orf80	-	chromosome 14 open reading frame 80
chr14-60	chr14	35859651	35859805	+	11.6	0.742	promoter-TSS (NM_001144891)	promoter-TSS (NM_001144891)	-95	NM_001144891	51562	Hs.368647	NM_001144891	ENSG00000151332	MBIP	-	MAP3K12 binding inhibitory protein 1
chr14-61	chr14	51525851	51526005	+	11	0.84	promoter-TSS (NM_016039)	promoter-TSS (NM_016039)	-50	NM_016039	51637	Hs.534457	NM_016039	ENSG00000087302	C14orf166	CGI99|CLE|CLE7|LCRP369|RLLM1	chromosome 14 open reading frame 166
chr14-62	chr14	61231672	61231826	+	11	0.875	promoter-TSS (NM_181054)	promoter-TSS (NM_181054)	-123	NM_181054	3091	Hs.719495	NM_001243084	ENSG00000100644	HIF1A	HIF-1alpha|HIF1|HIF1-ALPHA|MOP1|PASD8|bHLHe78	hypoxia inducible factor 1, alpha subunit (basic helix-loop-helix transcription factor)
chr14-63	chr14	73486477	73486631	+	10.5	0.606	promoter-TSS (NM_182476)	promoter-TSS (NM_182476)	-154	NM_182476	51004	Hs.131555	NM_182476	ENSG00000119723	COQ6	-	coenzyme Q6 homolog, monooxygenase (S. cerevisiae)
chr14-65	chr14	99912341	99912495	+	10.5	0.741	promoter-TSS (NM_173701)	promoter-TSS (NM_173701)	15	NM_173701	7453	Hs.497599	NM_004184	ENSG00000140105	WARS	GAMMA-2|IFI53|IFP53	tryptophanyl-tRNA synthetase
chr14-66	chr14	37114286	37114440	+	9.9	0.762	Intergenic	L1MCc|LINE|L1	19877	NM_004496	3169	Hs.163484	NM_004496	ENSG00000129514	FOXA1	HNF3A|TCF3A	forkhead box A1
chr14-67	chr14	67231282	67231436	+	9.9	0.586	intron (NM_001252650, intron 1 of 5)	intron (NM_001252650, intron 1 of 5)	904	NM_016026	51109	Hs.719925	NM_001252650	ENSG00000072042	RDH11	ARSDR1|CGI82|HCBP12|MDT1|PSDR1|RALR1|SCALD|SDR7C1	retinol dehydrogenase 11 (all-trans/9-cis/11-cis)
chr14-68	chr14	88952234	88952388	+	9.9	0.708	intron (NM_001085471, intron 1 of 6)	CpG	896	NM_005197	1112	Hs.621371	NM_001085471	ENSG00000053254	FOXN3	C14orf116|CHES1|PRO1635	forkhead box N3
chr14-69	chr14	73620450	73620604	+	9.3	0.667	promoter-TSS (NM_001024674)	promoter-TSS (NM_001024674)	422	NM_005589	4329	Hs.293970	NM_005589	ENSG00000119711	ALDH6A1	MMSADHA|MMSDH	aldehyde dehydrogenase 6 family, member A1
chr14-7	chr14	64077069	64077223	+	41.3	0.718	5' UTR (NM_021979, exon 1 of 1)	5' UTR (NM_021979, exon 1 of 1)	207	NM_021979	3306	Hs.728938	NM_021979	ENSG00000126803	HSPA2	HSP70-2|HSP70-3	heat shock 70kDa protein 2
chr14-70	chr14	96333376	96333530	+	9.3	0.9	promoter-TSS (NM_003384)	promoter-TSS (NM_003384)	16	NM_003384	7443	Hs.422662	NM_003384	ENSG00000100749	VRK1	PCH1	vaccinia related kinase 1
chr14-72	chr14	23781667	23781821	+	8.7	0.85	promoter-TSS (NM_012461)	promoter-TSS (NM_012461)	-24	NM_012461	26277	Hs.496191	NM_001099274	ENSG00000092330	TINF2	DKCA3|TIN2	TERF1 (TRF1)-interacting nuclear factor 2
chr14-8	chr14	75196998	75197152	+	38.9	0.777	promoter-TSS (NM_015072)	promoter-TSS (NM_015072)	216	NM_007176	11161	Hs.15106	NM_007176	ENSG00000133935	C14orf1	ERG28|NET51	chromosome 14 open reading frame 1
chr14-9	chr14	77152964	77153118	+	38.9	0.686	promoter-TSS (NM_004863)	promoter-TSS (NM_004863)	-178	NM_004863	9517	Hs.435661	NM_004863	ENSG00000100596	SPTLC2	HSN1C|LCB2|LCB2A|NSAN1C|SPT2|hLCB2a	serine palmitoyltransferase, long chain base subunit 2
chr15-1	chr15	87432468	87432622	+	55.8	0.781	5' UTR (NM_007011, exon 1 of 15)	5' UTR (NM_007011, exon 1 of 15)	160	NM_152924	11057	Hs.122337	NM_007011	ENSG00000140526	ABHD2	HS1-2|LABH2|PHPS1-2	abhydrolase domain containing 2
chr15-10	chr15	89061487	89061641	+	24.4	0.754	promoter-TSS (NM_000057)	promoter-TSS (NM_000057)	-19	NM_000057	641	Hs.725208	NM_000057	ENSG00000197299	BLM	BS|RECQ2|RECQL2|RECQL3	Bloom syndrome, RecQ helicase-like
chr15-11	chr15	39363328	39363482	+	22.7	0.742	promoter-TSS (NR_026757)	promoter-TSS (NR_026757)	-88	NR_026757	729082	Hs.380164	NR_026757		OIP5-AS1	-	OIP5 antisense RNA 1 (non-protein coding)
chr15-12	chr15	83724582	83724736	+	22.7	0.87	promoter-TSS (NM_006738)	promoter-TSS (NM_006738)	-216	NM_007200	11214	Hs.710656	NM_006738	ENSG00000170776	AKAP13	AKAP-Lbc|ARHGEF13|BRX|HA-3|Ht31|LBC|PRKA13|PROTO-LB|PROTO-LBC|c-lbc	A kinase (PRKA) anchor protein 13
chr15-13	chr15	41000312	41000466	+	22.1	0.77	promoter-TSS (NM_173500)	promoter-TSS (NM_173500)	-90	NM_173500	146057	Hs.727864	NM_173500	ENSG00000128881	TTBK2	SCA11|TTBK	tau tubulin kinase 2
chr15-14	chr15	54544612	54544766	+	22.1	0.846	promoter-TSS (NM_018365)	promoter-TSS (NM_018365)	-62	NM_018365	55329	Hs.444483	NM_018365	ENSG00000138587	MNS1	-	meiosis-specific nuclear structural 1
chr15-15	chr15	87919455	87919609	+	21.5	0.774	promoter-TSS (NM_152259)	promoter-TSS (NM_152259)	-290	NM_152259	90381	Hs.441708	NM_152259	ENSG00000140534	C15orf42	TICRR|Treslin	chromosome 15 open reading frame 42
chr15-16	chr15	88696351	88696505	+	20.3	0.661	promoter-TSS (NM_001004309)	promoter-TSS (NM_001004309)	-53	NM_001004309	342132	Hs.55307	NM_001004309	ENSG00000196391	ZNF774	-	zinc finger protein 774
chr15-17	chr15	38485155	38485309	+	19.8	0.843	5' UTR (NM_002225, exon 1 of 12)	5' UTR (NM_002225, exon 1 of 12)	254	NM_001159508	3712	Hs.513646	NM_001159508	ENSG00000128928	IVD	ACAD2	isovaleryl-CoA dehydrogenase
chr15-18	chr15	46890680	46890834	+	18	0.639	promoter-TSS (NM_014985)	promoter-TSS (NM_014985)	-122	NM_014985	22995	Hs.597323	NM_001194998	ENSG00000103995	CEP152	MCPH4|SCKL5	centrosomal protein 152kDa
chr15-19	chr15	72952415	72952569	+	18	0.727	intron (NM_005697, intron 1 of 8)	CpG	231	NM_005697	10066	Hs.458917	NM_005697	ENSG00000140497	SCAMP2	-	secretory carrier membrane protein 2
chr15-2	chr15	96304612	96304766	+	52.9	0.769	promoter-TSS (NM_183376)	promoter-TSS (NM_183376)	-248	NM_183376	91947	Hs.6093	NM_183376	ENSG00000140450	ARRDC4	-	arrestin domain containing 4
chr15-20	chr15	79403614	79403768	+	16.9	0.689	promoter-TSS (NM_181900)	promoter-TSS (NM_181900)	-112	NM_181900	80765	Hs.513075	NM_030574	ENSG00000172345	STARD5	-	StAR-related lipid transfer (START) domain containing 5
chr15-21	chr15	97608912	97609066	+	16.9	0.651	promoter-TSS (NM_144598)	promoter-TSS (NM_144598)	-186	NM_144598	123355	Hs.578684	NM_144598	ENSG00000168904	LRRC28	-	leucine rich repeat containing 28
chr15-22	chr15	31274245	31274399	+	16.3	0.74	Intergenic	CpG	-116147	NM_001036	6263	Hs.709373	NM_001036	ENSG00000198838	RYR3	-	ryanodine receptor 3
chr15-23	chr15	82975550	82975704	+	16.3	0.636	promoter-TSS (NR_004859)	promoter-TSS (NR_004859)	-68	NR_003654	54581	Hs.658114	NM_022050		SCAND2	-	SCAN domain containing 2 pseudogene
chr15-24	chr15	89338752	89338906	+	15.1	0.794	promoter-TSS (NM_003981)	promoter-TSS (NM_003981)	-21	NM_199414	9055	Hs.366401	NM_003981	ENSG00000198901	PRC1	ASE1	protein regulator of cytokinesis 1
chr15-26	chr15	76586637	76586791	+	13.9	0.675	promoter-TSS (NM_001083612)	promoter-TSS (NM_001083612)	-247	NM_001083612	123688	Hs.307962	NM_001013619	ENSG00000188266	AGPHD1	-	aminoglycoside phosphotransferase domain containing 1
chr15-28	chr15	67239645	67239799	+	12.8	0.688	promoter-TSS (NM_015554)	promoter-TSS (NM_015554)	-305	NM_015554	26035	Hs.183006	NM_015554	ENSG00000138604	GLCE	HSEPI	glucuronic acid epimerase
chr15-29	chr15	68842962	68843116	+	12.8	0.774	promoter-TSS (NM_018003)	promoter-TSS (NM_018003)	-135	NM_018003	55075	Hs.108049	NM_001008224	ENSG00000137831	UACA	NUCLING	uveal autoantigen with coiled-coil domains and ankyrin repeats
chr15-3	chr15	73531323	73531477	+	46.5	0.546	promoter-TSS (NM_001145358)	promoter-TSS (NM_001145358)	-260	NM_001145358	25942	Hs.513039	NM_001145357	ENSG00000169375	SIN3A	-	SIN3 homolog A, transcription regulator (yeast)
chr15-30	chr15	41572650	41572804	+	12.2	0.75	promoter-TSS (NM_001141980)	promoter-TSS (NM_001141980)	-81	NM_001141979	7158	Hs.440968	NM_001141979	ENSG00000067369	TP53BP1	53BP1|p202	tumor protein p53 binding protein 1
chr15-31	chr15	72677726	72677880	+	12.2	0.788	TTS (NM_006465)	TTS (NM_006465)	-9963	NM_003992	1198	Hs.584748	NM_001130028	ENSG00000179335	CLK3	PHCLK3|PHCLK3/152	CDC-like kinase 3
chr15-32	chr15	66900214	66900368	+	11.6	0.769	promoter-TSS (NM_006305)	promoter-TSS (NM_006305)	24	NM_006305	8125	Hs.458747	NM_006305	ENSG00000140350	ANP32A	C15orf1|I1PP2A|LANP|MAPM|PHAP1|PHAPI|PP32	acidic (leucine-rich) nuclear phosphoprotein 32 family, member A
chr15-33	chr15	75010991	75011145	+	11.6	0.65	promoter-TSS (NM_002902)	promoter-TSS (NM_002902)	51	NM_002902	5955	Hs.79088	NM_002902	ENSG00000117906	RCN2	E6BP|ERC-55|ERC55|TCBP49	reticulocalbin 2, EF-hand calcium binding domain
chr15-35	chr15	98960024	98960178	+	11	0.615	promoter-TSS (NM_024708)	promoter-TSS (NM_024708)	-133	NM_001040616	55180	Hs.105633	NM_001040616	ENSG00000140471	LINS	LINS1|WINS1	lines homolog (Drosophila)
chr15-36	chr15	43481674	43481828	+	10.5	0.625	promoter-TSS (NR_027635)	promoter-TSS (NR_027635)	-60	NM_024063	79029	Hs.369657	NM_024063	ENSG00000171763	SPATA5L1	-	spermatogenesis associated 5-like 1
chr15-37	chr15	49018207	49018361	+	10.5	0.842	intron (NM_001252127, intron 8 of 20)	L1MDa|LINE|L1	-5334	NR_027642	100132724	Hs.730493	NR_027642		LOC100132724	-	DDB1 and CUL4 associated factor 13 pseudogene
chr15-38	chr15	49805992	49806146	+	10.5	0.63	intron (NM_001143917, intron 1 of 2)	intron (NM_001143917, intron 1 of 2)	11543	NM_153374	256586	Hs.603629	NM_001143917	ENSG00000140280	LYSMD2	-	LysM, putative peptidoglycan-binding, domain containing 2
chr15-39	chr15	68179053	68179207	+	10.5	0.76	Intergenic	CpG-8050	-1820	NM_001105192	7090	Hs.287362	NM_001105192	ENSG00000140332	TLE3	ESG|ESG3|GRG3|HsT18976	transducin-like enhancer of split 3 (E(sp1) homolog, Drosophila)
chr15-4	chr15	62460771	62460925	+	35.4	0.71	promoter-TSS (NM_014736)	promoter-TSS (NM_014736)	-93	NM_014736	9768	Hs.81892	NM_001029989	ENSG00000166803	KIAA0101	NS5ATP9|OEATC-1|OEATC1|PAF|p15(PAF)|p15PAF	KIAA0101
chr15-40	chr15	43358654	43358808	+	9.9	0.731	Intergenic	Intergenic	27011	NM_004212	9153	Hs.367833	NM_004212	ENSG00000137860	SLC28A2	CNT2|HCNT2|HsT17153|SPNT1	solute carrier family 28 (sodium-coupled nucleoside transporter), member 2
chr15-5	chr15	91226606	91226760	+	33.7	0.812	promoter-TSS (NR_037601)	promoter-TSS (NR_037601)	-394	NR_037600	100507217	Hs.220864	NR_037600		LOC100507217	-	uncharacterized LOC100507217
chr15-6	chr15	97213152	97213306	+	32	0.846	intron (NM_000875, intron 2 of 20)	CpG	68051	NR_039864	100616432		NR_039864		MIR4714	-	microRNA 4714
chr15-7	chr15	81275264	81275418	+	27.9	0.733	5' UTR (NM_001080435, exon 1 of 10)	5' UTR (NM_001080435, exon 1 of 10)	314	NM_001080435	123720	Hs.377360	NM_001080435	ENSG00000156232	WHAMM	WHDC1	WAS protein homolog associated with actin, golgi membranes and microtubules
chr15-8	chr15	42274839	42274993	+	26.1	0.761	promoter-TSS (NM_032892)	promoter-TSS (NM_032892)	-195	NM_032892	84978	Hs.578544	NM_032892	ENSG00000171877	FRMD5	-	FERM domain containing 5
chr15-9	chr15	84139107	84139261	+	25.6	0.931	promoter-TSS (NM_022480)	promoter-TSS (NM_022480)	9	NM_022480	64410	Hs.498371	NM_022480	ENSG00000183655	KLHL25	ENC-2|ENC2	kelch-like 25 (Drosophila)
chr16-1	chr16	88084609	88084763	+	46.5	0.803	promoter-TSS (NM_013275)	promoter-TSS (NM_013275)	-216	NM_013275	29123	Hs.335003	NM_013275	ENSG00000167522	ANKRD11	ANCO-1|ANCO1|KBGS|LZ16|T13	ankyrin repeat domain 11
chr16-10	chr16	43606	43760	+	26.1	0.725	promoter-TSS (NM_024571)	promoter-TSS (NM_024571)	-51	NM_016310	51728	Hs.632223	NM_016310	ENSG00000161980	POLR3K	C11|C11-RNP3|RPC10|RPC11|RPC12.5|hRPC11	polymerase (RNA) III (DNA directed) polypeptide K, 12.3 kDa
chr16-100	chr16	30576935	30577089	+	10.5	0.615	Intergenic	CpG	-6267	NM_001105079	64319	Hs.247186	NM_022452	ENSG00000156860	FBRS	FBS|FBS1	fibrosin
chr16-101	chr16	31792571	31792725	+	10.5	0.516	promoter-TSS (NM_003414)	promoter-TSS (NM_003414)	68	NM_003414	10308	Hs.460645	NM_003414	ENSG00000185947	ZNF267	HZF2	zinc finger protein 267
chr16-104	chr16	67328573	67328727	+	10.5	0.826	promoter-TSS (NM_004360)	promoter-TSS (NM_004360)	-46	NM_004360	999	Hs.461086	NM_004360	ENSG00000039068	CDH1	Arc-1|CD324|CDHE|ECAD|LCAM|UVO	cadherin 1, type 1, E-cadherin (epithelial)
chr16-105	chr16	84280010	84280164	+	10.5	0.857	promoter-TSS (NM_016095)	promoter-TSS (NM_016095)	2	NM_016095	51659	Hs.433180	NM_016095	ENSG00000131153	GINS2	HSPC037|PSF2|Pfs2	GINS complex subunit 2 (Psf2 homolog)
chr16-106	chr16	85908483	85908637	+	10.5	0.846	promoter-TSS (NM_001195125)	promoter-TSS (NM_001195125)	-33	NM_001195124	100506581	Hs.729380	NM_001195124	ENSG00000131152	C16orf95	-	chromosome 16 open reading frame 95
chr16-108	chr16	29709373	29709527	+	9.9	0.815	Intergenic	CpG	12388	NM_152338	653808	Hs.632195	NM_152338	ENSG00000174992	ZG16	JCLN|JCLN1|ZG16A	zymogen granule protein 16 homolog (rat)
chr16-109	chr16	30666936	30667090	+	9.9	0.818	promoter-TSS (NM_001172432)	promoter-TSS (NM_001172432)	-108	NM_001172432	5261	Hs.65735	NM_000294	ENSG00000156873	PHKG2	GSD9C	phosphorylase kinase, gamma 2 (testis)
chr16-11	chr16	87257014	87257168	+	25.6	0.753	promoter-TSS (NR_024399)	promoter-TSS (NR_024399)	-95	NM_002461	4597	Hs.252457	NM_002461	ENSG00000167508	MVD	FP17780|MPD	mevalonate (diphospho) decarboxylase
chr16-113	chr16	30867080	30867234	+	9.3	0.857	promoter-TSS (NM_152288)	promoter-TSS (NM_152288)	-749	NM_152288	93129	Hs.729239	NM_152288	ENSG00000175938	ORAI3	TMEM142C	ORAI calcium release-activated calcium modulator 3
chr16-12	chr16	2993984	2994138	+	25	0.746	Intergenic	CpG	-8397	NM_020982	9080	Hs.296949	NM_020982	ENSG00000213937	CLDN9	-	claudin 9
chr16-129	chr16	33781488	33781642	+	8.7	0.742	Intergenic	(GAATG)n|Simple_repeat|Simple_repeat	88439	NR_038368	649159	Hs.532675	NM_001040069		LINC00273	NCRNA00273|TOP	long intergenic non-protein coding RNA 273
chr16-135	chr16	69710239	69710393	+	8.7	0.833	intron (NM_017558, intron 9 of 19)	intron (NM_017558, intron 9 of 19)	111754	NM_032821	54768	Hs.461229	NM_001198542	ENSG00000157423	HYDIN	HYDIN1|HYDIN2|PPP1R31	hydrocephalus inducing homolog (mouse)
chr16-136	chr16	82872295	82872449	+	8.7	0.577	Intergenic	MLT1L|LTR|MaLR	-13530	NM_021197	58189	Hs.36688	NM_021197	ENSG00000103175	WFDC1	PS20	WAP four-disulfide core domain 1
chr16-137	chr16	86084195	86084349	+	8.7	0.739	Intergenic	Intergenic	-1311	NM_015144	23174	Hs.156231	NM_015144	ENSG00000140948	ZCCHC14	BDG-29|BDG29	zinc finger, CCHC domain containing 14
chr16-15	chr16	68880933	68881087	+	25	0.743	promoter-TSS (NM_001605)	promoter-TSS (NM_001605)	-97	NM_001605	16	Hs.315137	NM_001605	ENSG00000090861	AARS	CMT2N	alanyl-tRNA synthetase
chr16-16	chr16	579758	579912	+	24.4	0.772	promoter-TSS (NM_001172665)	promoter-TSS (NM_001172665)	165	NM_001172664	57799	Hs.459630	NM_001172663	ENSG00000197562	RAB40C	RARL|RASL8C	RAB40C, member RAS oncogene family
chr16-17	chr16	74108707	74108861	+	24.4	0.843	Intergenic	CpG	17785	NM_024533	23563	Hs.710689	NM_024533	ENSG00000135702	CHST5	I-GlcNAc-6-ST|I-GlcNAc6ST|glcNAc6ST-3|gn6st-3|hIGn6ST	carbohydrate (N-acetylglucosamine 6-O) sulfotransferase 5
chr16-18	chr16	85979476	85979630	+	24.4	0.714	intron (NR_024568, intron 2 of 9)	intron (NR_024568, intron 2 of 9)	3656	NR_024568	79791	Hs.567582	NM_024735	ENSG00000103264	FBXO31	FBX14|FBXO14|Fbx31|pp2386	F-box protein 31
chr16-19	chr16	30529200	30529354	+	23.8	0.807	promoter-TSS (NM_138447)	promoter-TSS (NM_138447)	-94	NM_138447	115509	Hs.454685	NM_138447	ENSG00000156853	ZNF689	TIPUH1	zinc finger protein 689
chr16-2	chr16	1772714	1772868	+	45.9	0.741	promoter-TSS (NM_080861)	promoter-TSS (NM_080861)	-143	NM_012225	10101	Hs.256549	NM_012225	ENSG00000095906	NUBP2	CFD1|NUBP1	nucleotide binding protein 2
chr16-20	chr16	33870303	33870457	+	23.8	0.744	promoter-TSS (NR_038368)	promoter-TSS (NR_038368)	-376	NR_038368	649159	Hs.532675	NM_001040069		LINC00273	NCRNA00273|TOP	long intergenic non-protein coding RNA 273
chr16-21	chr16	1668119	1668273	+	22.1	0.83	promoter-TSS (NM_144570)	promoter-TSS (NM_144570)	-83	NM_144570	90861	Hs.513261	NM_144570	ENSG00000206053	HN1L	C16orf34|L11	hematological and neurological expressed 1-like
chr16-22	chr16	18986325	18986479	+	22.1	0.75	promoter-TSS (NM_001190983)	promoter-TSS (NM_001190983)	-16	NM_016138	10229	Hs.157113	NM_001190983	ENSG00000167186	COQ7	CAT5|CLK-1|CLK1	coenzyme Q7 homolog, ubiquinone (yeast)
chr16-24	chr16	2145478	2145632	+	21.5	0.688	promoter-TSS (NR_002736)	promoter-TSS (NR_002736)	-245	NM_032271	84231	Hs.713632	NM_206835	ENSG00000131653	TRAF7	RFWD1|RNF119	TNF receptor-associated factor 7
chr16-25	chr16	2895810	2895964	+	20.9	0.673	Intergenic	Intergenic	-6094	NM_032296	84256	Hs.655321	NM_020912	ENSG00000059122	FLYWCH1	-	FLYWCH-type zinc finger 1
chr16-26	chr16	3391034	3391188	+	20.9	0.83	promoter-TSS (NM_017810)	promoter-TSS (NM_017810)	-80	NM_003450	7727	Hs.155204	NM_001032292	ENSG00000103343	ZNF174	ZSCAN8	zinc finger protein 174
chr16-27	chr16	33858516	33858670	+	20.9	0.915	Intergenic	Intergenic	11411	NR_038368	649159	Hs.532675	NM_001040069		LINC00273	NCRNA00273|TOP	long intergenic non-protein coding RNA 273
chr16-3	chr16	30289517	30289671	+	41.8	0.543	promoter-TSS (NM_015527)	promoter-TSS (NM_015527)	-571	NM_015527	26000	Hs.632182	NM_015527	ENSG00000169221	TBC1D10B	EPI64B	TBC1 domain family, member 10B
chr16-30	chr16	88671182	88671336	+	20.3	0.804	Intergenic	CpG	-1420	NM_001098173	11105	Hs.406695	NM_001098173	ENSG00000126856	PRDM7	PFM4|ZNF910	PR domain containing 7
chr16-31	chr16	70685130	70685284	+	19.8	0.833	promoter-TSS (NM_001142317)	promoter-TSS (NM_001142317)	62	NM_001142317	54957	Hs.134406	NM_001142317	ENSG00000140830	TXNL4B	DLP|Dim2	thioredoxin-like 4B
chr16-32	chr16	83095749	83095903	+	19.8	0.8	promoter-TSS (NM_020947)	promoter-TSS (NM_020947)	-37	NM_020947	57707	Hs.288274	NM_020947	ENSG00000140950	KIAA1609	-	KIAA1609
chr16-33	chr16	4792917	4793071	+	19.2	0.844	promoter-TSS (NM_024589)	promoter-TSS (NM_024589)	-319	NM_024589	79641	Hs.459795	NM_024589	ENSG00000067836	ROGDI	-	rogdi homolog (Drosophila)
chr16-35	chr16	33871436	33871590	+	18.6	0.815	Intergenic	SSU-rRNA_Hsa|rRNA|rRNA	-1509	NR_038368	649159	Hs.532675	NM_001040069		LINC00273	NCRNA00273|TOP	long intergenic non-protein coding RNA 273
chr16-36	chr16	82857614	82857768	+	18.6	0.704	Intergenic	MLT1J|LTR|MaLR	-26834	NM_172347	93107	Hs.560407	NM_172347	ENSG00000168418	KCNG4	KV6.3|KV6.4	potassium voltage-gated channel, subfamily G, member 4
chr16-37	chr16	30364674	30364828	+	18	0.809	promoter-TSS (NM_012248)	promoter-TSS (NM_012248)	-26	NM_012248	22928	Hs.118725	NM_012248	ENSG00000179918	SEPHS2	SPS2	selenophosphate synthetase 2
chr16-38	chr16	65775021	65775175	+	18	0.706	TTS (NM_178516)	TTS (NM_178516)	286	NM_001040715	653319	Hs.651201	NM_001040715	ENSG00000196123	KIAA0895L	-	KIAA0895-like
chr16-39	chr16	68972814	68972968	+	18	0.55	3' UTR (NM_006927, exon 7 of 7)	3' UTR (NM_006927, exon 7 of 7)	34566	NM_018332	55308	Hs.656037	NM_018332	ENSG00000168872	DDX19A	DDX19-DDX19L|DDX19L	DEAD (Asp-Glu-Ala-As) box polypeptide 19A
chr16-4	chr16	75782115	75782269	+	32	0.701	promoter-TSS (NM_014940)	promoter-TSS (NM_014940)	-145	NM_014940	22879	Hs.513743	NM_014940	ENSG00000103111	MON1B	HSRG1|SAND2|SRG1	MON1 homolog B (yeast)
chr16-40	chr16	70600093	70600247	+	18	0.714	promoter-TSS (NM_001361)	promoter-TSS (NM_001361)	26	NM_001361	1723	Hs.654427	NM_001361	ENSG00000102967	DHODH	DHOdehase|POADS|URA1	dihydroorotate dehydrogenase (quinone)
chr16-41	chr16	1299054	1299208	+	17.4	0.786	promoter-TSS (NM_194260)	promoter-TSS (NM_194260)	-24	NM_194260	7329	Hs.302903	NM_003345	ENSG00000103275	UBE2I	C358B7.1|P18|UBC9	ubiquitin-conjugating enzyme E2I
chr16-46	chr16	1601987	1602141	+	16.9	0.795	promoter-TSS (NM_014714)	promoter-TSS (NM_014714)	46	NM_014714	9742	Hs.389438	NM_014714	ENSG00000187535	IFT140	WDTC2|c305C8.4|c380F5.1|gs114	intraflagellar transport 140 homolog (Chlamydomonas)
chr16-47	chr16	2204929	2205083	+	16.9	0.792	promoter-TSS (NM_001042371)	promoter-TSS (NM_001042371)	-183	NM_001042371	283871	Hs.442634	NM_001042371	ENSG00000184207	PGP	-	phosphoglycolate phosphatase
chr16-48	chr16	9092730	9092884	+	16.9	0.846	promoter-TSS (NM_014117)	promoter-TSS (NM_014117)	-231	NM_014117	29035	Hs.221497	NM_014117	ENSG00000182831	C16orf72	PRO0149	chromosome 16 open reading frame 72
chr16-49	chr16	33857690	33857844	+	16.9	0.581	Intergenic	MER89|LTR|ERV1	12237	NR_038368	649159	Hs.532675	NM_001040069		LINC00273	NCRNA00273|TOP	long intergenic non-protein coding RNA 273
chr16-5	chr16	73258265	73258419	+	30.8	0.851	promoter-TSS (NM_018124)	promoter-TSS (NM_018124)	-62	NM_018124	55159	Hs.567525	NM_018124	ENSG00000168411	RFWD3	RNF201	ring finger and WD repeat domain 3
chr16-51	chr16	2872698	2872852	+	16.3	0.659	promoter-TSS (NM_138439)	promoter-TSS (NM_138439)	-422	NM_001142499	114984	Hs.534525	NM_001142499	ENSG00000162076	FLYWCH2	-	FLYWCH family member 2
chr16-52	chr16	2895453	2895607	+	16.3	0.786	Intergenic	Intergenic	-6451	NM_032296	84256	Hs.655321	NM_020912	ENSG00000059122	FLYWCH1	-	FLYWCH-type zinc finger 1
chr16-53	chr16	22293478	22293632	+	16.3	0.769	promoter-TSS (NM_001802)	promoter-TSS (NM_001802)	-116	NM_001802	1039	Hs.513430	NM_001802	ENSG00000140743	CDR2	CDR62|Yo	cerebellar degeneration-related protein 2, 62kDa
chr16-56	chr16	71256389	71256543	+	16.3	0.689	Intergenic	CpG	383309	NM_006885	463	Hs.598297	NM_001164766	ENSG00000140836	ZFHX3	ATBF1|ATBT|ZNF927	zinc finger homeobox 3
chr16-58	chr16	57221192	57221346	+	15.7	0.583	promoter-TSS (NM_206999)	promoter-TSS (NM_206999)	-18	NM_016284	23019	Hs.460923	NM_016284	ENSG00000125107	CNOT1	CDC39|NOT1|NOT1H	CCR4-NOT transcription complex, subunit 1
chr16-59	chr16	18720410	18720564	+	15.1	0.675	promoter-TSS (NM_015161)	promoter-TSS (NM_015161)	-129	NM_015161	23204	Hs.634882	NM_015161	ENSG00000170540	ARL6IP1	AIP1|ARL6IP|ARMER	ADP-ribosylation factor-like 6 interacting protein 1
chr16-6	chr16	28869651	28869805	+	27.9	0.719	promoter-TSS (NM_032815)	promoter-TSS (NM_032815)	-91	NM_032815	84901	Hs.513470	NM_032815	ENSG00000176953	NFATC2IP	ESC2|NIP45|RAD60	nuclear factor of activated T-cells, cytoplasmic, calcineurin-dependent 2 interacting protein
chr16-60	chr16	30504554	30504708	+	15.1	0.811	promoter-TSS (NM_152458)	promoter-TSS (NM_152458)	-38	NM_152458	146540	Hs.513509	NM_152458	ENSG00000197162	ZNF785	-	zinc finger protein 785
chr16-62	chr16	1333167	1333321	+	14.5	0.806	intron (NM_001199099, intron 14 of 33)	intron (NM_001199099, intron 14 of 33)	7045	NM_001199096	8938	Hs.458427	NM_001199096	ENSG00000007516	BAIAP3	BAP3	BAI1-associated protein 3
chr16-64	chr16	52094820	52094974	+	14.5	0.682	promoter-TSS (NM_022476)	promoter-TSS (NM_022476)	-226	NM_022476	64400	Hs.380897	NM_001012398	ENSG00000166971	AKTIP	FT1|FTS	AKT interacting protein
chr16-65	chr16	68015748	68015902	+	14.5	0.667	promoter-TSS (NM_030579)	promoter-TSS (NM_030579)	-174	NM_030579	80777	Hs.461131	NM_030579	ENSG00000103018	CYB5B	CYB5-M|CYPB5M|OMB5	cytochrome b5 type B (outer mitochondrial membrane)
chr16-66	chr16	73287377	73287531	+	14.5	0.711	intron (NM_001142497, intron 1 of 5)	MLT1J2|LTR|MaLR	4836	NM_152649	197259	Hs.119878	NM_001142497	ENSG00000168404	MLKL	-	mixed lineage kinase domain-like
chr16-67	chr16	88552074	88552228	+	14.5	0.643	intron (NM_207514, intron 5 of 12)	MLT1K|LTR|MaLR	8822	NM_001242819	54849	Hs.62771	NM_001242816	ENSG00000140995	DEF8	-	differentially expressed in FDCP 8 homolog (mouse)
chr16-68	chr16	25030408	25030562	+	13.9	0.727	promoter-TSS (NM_016309)	promoter-TSS (NM_016309)	-63	NM_001032391	51451	Hs.337730	NM_001032391	ENSG00000205629	LCMT1	LCMT|PPMT1	leucine carboxyl methyltransferase 1
chr16-69	chr16	30490924	30491078	+	13.9	0.73	exon (NM_001024683, exon 1 of 3)	exon (NM_001024683, exon 1 of 3)	228	NM_145271	146542	Hs.301463	NM_001024683	ENSG00000229809	ZNF688	-	zinc finger protein 688
chr16-70	chr16	74056054	74056208	+	13.9	0.769	promoter-TSS (NM_145254)	promoter-TSS (NM_145254)	-46	NM_145254	124491	Hs.487510	NM_145254	ENSG00000166822	TMEM170A	TMEM170	transmembrane protein 170A
chr16-71	chr16	79687527	79687681	+	13.9	0.758	promoter-TSS (NM_004483)	promoter-TSS (NM_004483)	-123	NM_004483	2653	Hs.546256	NM_004483	ENSG00000140905	GCSH	GCE|NKH	glycine cleavage system protein H (aminomethyl carrier)
chr16-72	chr16	4606254	4606408	+	13.4	0.862	Intergenic	CpG-8835	-1403	NM_145253	124402	Hs.513313	NM_145253	ENSG00000153443	FAM100A	-	family with sequence similarity 100, member A
chr16-73	chr16	4724331	4724485	+	13.4	0.818	promoter-TSS (NR_040252)	promoter-TSS (NR_040252)	-29	NR_040252	124401	Hs.654859	NM_001242929	ENSG00000168096	ANKS3	-	ankyrin repeat and sterile alpha motif domain containing 3
chr16-74	chr16	10387217	10387371	+	13.4	0.765	Intergenic	CpG	-42932	NM_024997	80063	Hs.513343	NM_024997	ENSG00000166669	ATF7IP2	MCAF2	activating transcription factor 7 interacting protein 2
chr16-78	chr16	11346645	11346799	+	12.8	0.885	promoter-TSS (NM_152308)	promoter-TSS (NM_152308)	-90	NM_152308	116028	Hs.347524	NM_152308	ENSG00000175643	RMI2	BLAP18|C16orf75	RMI2, RecQ mediated genome instability 2, homolog (S. cerevisiae)
chr16-79	chr16	30348867	30349021	+	12.8	0.821	promoter-TSS (NM_024096)	promoter-TSS (NM_024096)	-70	NM_024096	79077	Hs.632191	NM_024096	ENSG00000179958	DCTPP1	RS21C6|XTP3TPA	dCTP pyrophosphatase 1
chr16-8	chr16	33860635	33860789	+	26.7	0.705	Intergenic	AluSx|SINE|Alu	9292	NR_038368	649159	Hs.532675	NM_001040069		LINC00273	NCRNA00273|TOP	long intergenic non-protein coding RNA 273
chr16-80	chr16	30553186	30553340	+	12.8	0.667	Intergenic	CpG	-16479	NM_024031	78994	Hs.293629	NM_024031	ENSG00000156858	PRR14	-	proline rich 14
chr16-81	chr16	30569402	30569556	+	12.8	0.786	promoter-TSS (NM_024031)	promoter-TSS (NM_024031)	-263	NM_024031	78994	Hs.293629	NM_024031	ENSG00000156858	PRR14	-	proline rich 14
chr16-82	chr16	65471791	65471945	+	12.8	0.735	promoter-TSS (NM_020786)	promoter-TSS (NM_020786)	-16	NM_020786	57546	Hs.632214	NM_020786	ENSG00000172840	PDP2	PPM2C2	pyruvate dehyrogenase phosphatase catalytic subunit 2
chr16-83	chr16	73576540	73576694	+	12.8	0.848	promoter-TSS (NM_030581)	promoter-TSS (NM_030581)	-99	NM_030581	79726	Hs.280951	NM_030581	ENSG00000103091	WDR59	-	WD repeat domain 59
chr16-84	chr16	76594492	76594646	+	12.8	0.833	Intergenic	Intergenic	-19375	NM_005752	10143	Hs.177936	NM_001244755	ENSG00000166509	CLEC3A	CLECSF1	C-type lectin domain family 3, member A
chr16-85	chr16	1816848	1817002	+	12.2	0.828	promoter-TSS (NM_001142398)	promoter-TSS (NM_001142398)	271	NM_005326	3029	Hs.157394	NM_001040427	ENSG00000063854	HAGH	GLO2|GLX2|GLXII|HAGH1	hydroxyacylglutathione hydrolase
chr16-88	chr16	56327010	56327164	+	12.2	0.629	promoter-TSS (NM_005886)	promoter-TSS (NM_005886)	-74	NM_005886	10300	Hs.275675	NM_005886	ENSG00000140854	KATNB1	KAT	katanin p80 (WD repeat containing) subunit B 1
chr16-91	chr16	67121422	67121576	+	11.6	0.821	Intergenic	CpG	-9663	NM_133458	146198	Hs.709017	NM_133458	ENSG00000184939	ZFP90	NK10|ZNF756	zinc finger protein 90 homolog (mouse)
chr16-92	chr16	15023693	15023847	+	11	0.844	intron (NM_015027, intron 12 of 22)	intron (NM_015027, intron 12 of 22)	-12015	NR_036265	100422922		NR_036265		MIR1972-2	-	microRNA 1972-2
chr16-94	chr16	45280768	45280922	+	11	0.667	promoter-TSS (NM_018206)	promoter-TSS (NM_018206)	-200	NM_018206	55737	Hs.454528	NM_018206	ENSG00000069329	VPS35	MEM3|PARK17	vacuolar protein sorting 35 homolog (S. cerevisiae)
chr16-95	chr16	68609805	68609959	+	11	0.808	intron (NR_003610, intron 12 of 25)	intron (NR_003610, intron 12 of 25)	-11868	NR_036265	100422922		NR_036265		MIR1972-2	-	microRNA 1972-2
chr16-96	chr16	369248	369402	+	10.5	0.71	intron (NM_021259, intron 1 of 12)	intron (NM_021259, intron 1 of 12)	2626	NM_021259	58986	Hs.288940	NM_021259	ENSG00000129925	TMEM8A	M83|TMEM6|TMEM8	transmembrane protein 8A
chr16-97	chr16	2419143	2419297	+	10.5	0.821	promoter-TSS (NM_001761)	promoter-TSS (NM_001761)	-176	NM_001761	899	Hs.1973	NM_001761	ENSG00000162063	CCNF	FBX1|FBXO1	cyclin F
chr16-98	chr16	15890011	15890165	+	10.5	0.741	promoter-TSS (NM_144600)	promoter-TSS (NM_144600)	-140	NM_144600	123811	Hs.514179	NM_144600	ENSG00000133393	FOPNL	C16orf63|FOR20|PHSECRG2	FGFR1OP N-terminal like
chr16-99	chr16	29940003	29940157	+	10.5	0.759	Intergenic	Intergenic	-2076	NM_001109659	146378	Hs.651588	NM_001109659	ENSG00000167194	C16orf92	-	chromosome 16 open reading frame 92
chr17-1	chr17	56109856	56110010	+	170.8	0.739	promoter-TSS (NM_017679)	promoter-TSS (NM_017679)	-21	NM_017679	54828	Hs.655028	NM_001099432	ENSG00000141376	BCAS3	GAOB1|MAAB	breast carcinoma amplified sequence 3
chr17-102	chr17	57062502	57062656	+	31.4	0.767	Intergenic	MER21B|LTR|ERV1	-39234	NM_199290	342538	Hs.591178	NM_199290	ENSG00000253506	NACA2	ANAC|NACAL	nascent polypeptide-associated complex alpha subunit 2
chr17-1023	chr17	55814284	55814438	+	16.3	0.638	intron (NM_032582, intron 1 of 33)	intron (NM_032582, intron 1 of 33)	10007	NM_032582	84669		NM_032582	ENSG00000170832	USP32	NY-REN-60|USP10	ubiquitin specific peptidase 32
chr17-1033	chr17	56231470	56231624	+	16.3	0.757	intron (NM_001099432, intron 6 of 24)	L1MD2|LINE|L1	121593	NM_001099432	54828	Hs.655028	NM_001099432	ENSG00000141376	BCAS3	GAOB1|MAAB	breast carcinoma amplified sequence 3
chr17-104	chr17	58394343	58394497	+	31.4	0.634	intron (NR_036146, intron 3 of 3)	intron (NR_036146, intron 3 of 3)	-46210	NM_025185	26115	Hs.410889	NM_015623	ENSG00000170921	TANC2	ROLSA|rols	tetratricopeptide repeat, ankyrin repeat and coiled-coil containing 2
chr17-105	chr17	23392704	23392858	+	30.8	0.69	Intergenic	CpG	-1034	NM_016231	51701	Hs.208759	NM_016231	ENSG00000087095	NLK	-	nemo-like kinase
chr17-106	chr17	55325021	55325175	+	30.8	0.761	promoter-TSS (NM_001193613)	promoter-TSS (NM_001193613)	-10	NM_001193613	51174	Hs.463638	NM_001193609	ENSG00000108423	TUBD1	TUBD	tubulin, delta 1
chr17-1062	chr17	57449763	57449917	+	16.3	0.698	intron (NM_005121, intron 8 of 29)	Charlie1a|DNA|MER1_type	47585	NM_005121	9969	Hs.282678	NM_005121	ENSG00000108510	MED13	ARC250|DRIP250|HSPC221|THRAP1|TRAP240	mediator complex subunit 13
chr17-1087	chr17	55922224	55922378	+	15.7	0.651	intron (NM_006380, intron 3 of 12)	L1MD2|LINE|L1	36061	NM_006380	10513	Hs.84084	NM_006380	ENSG00000062725	APPBP2	HS.84084|PAT1	amyloid beta precursor protein (cytoplasmic tail) binding protein 2
chr17-1126	chr17	63965484	63965638	+	15.7	0.685	promoter-TSS (NM_017983)	promoter-TSS (NM_017983)	-313	NM_017983	55062	Hs.463964	NM_017983	ENSG00000070540	WIPI1	ATG18|ATG18A|WIPI49	WD repeat domain, phosphoinositide interacting 1
chr17-1127	chr17	12861978	12862132	+	15.1	0.757	promoter-TSS (NM_018127)	promoter-TSS (NM_018127)	51	NM_018127	60528	Hs.434232	NM_001165962	ENSG00000006744	ELAC2	ELC2|HPC2	elaC homolog 2 (E. coli)
chr17-1128	chr17	24163619	24163773	+	15.1	0.806	intron (NM_001077498, intron 1 of 2)	CpG	30271	NM_001077498	55731	Hs.564533	NM_001077498		C17orf63	-	chromosome 17 open reading frame 63
chr17-1129	chr17	54118589	54118743	+	15.1	0.762	intron (NM_198393, intron 1 of 32)	L2|LINE|L2	5749	NM_001201457	56155	Hs.390221	NM_001201457	ENSG00000121101	TEX14	CT113	testis expressed 14
chr17-1145	chr17	55654113	55654267	+	15.1	0.5	intron (NM_032582, intron 15 of 33)	intron (NM_032582, intron 15 of 33)	9598	NR_002999	677681		NR_002999		SCARNA20	ACA66	small Cajal body-specific RNA 20
chr17-116	chr17	57150264	57150418	+	30.8	0.649	intron (NM_032043, intron 16 of 19)	L1MEc|LINE|L1	-126996	NM_199290	342538	Hs.591178	NM_199290	ENSG00000253506	NACA2	ANAC|NACAL	nascent polypeptide-associated complex alpha subunit 2
chr17-1170	chr17	56232341	56232495	+	15.1	0.659	intron (NM_001099432, intron 6 of 24)	L1MD2|LINE|L1	122464	NM_001099432	54828	Hs.655028	NM_001099432	ENSG00000141376	BCAS3	GAOB1|MAAB	breast carcinoma amplified sequence 3
chr17-1196	chr17	37794079	37794233	+	14.5	0.85	promoter-TSS (NM_003150)	promoter-TSS (NM_003150)	-117	NM_139276	6774	Hs.463059	NM_003150	ENSG00000168610	STAT3	APRF|HIES	signal transducer and activator of transcription 3 (acute-phase response factor)
chr17-1197	chr17	43539762	43539916	+	14.5	0.795	promoter-TSS (NM_013323)	promoter-TSS (NM_013323)	-80	NM_152244	29916	Hs.15827	NM_013323	ENSG00000002919	SNX11	-	sorting nexin 11
chr17-1198	chr17	54025715	54025869	+	14.5	0.762	intron (NM_198393, intron 15 of 32)	intron (NM_198393, intron 15 of 32)	-49060	NM_001038704	284083	Hs.646574	NM_001038704	ENSG00000181013	C17orf47	-	chromosome 17 open reading frame 47
chr17-120	chr17	57340574	57340728	+	30.8	0.792	intron (NR_026641, intron 7 of 24)	L2|LINE|L2	19508	NR_026641	57508	Hs.279646	NM_020748	ENSG00000108506	INTS2	INT2|KIAA1287	integrator complex subunit 2
chr17-1202	chr17	54142244	54142398	+	14.5	0.788	exon (NM_058216, exon 5 of 9)	exon (NM_058216, exon 5 of 9)	17359	NM_002876	5889	Hs.412587	NM_002876	ENSG00000108384	RAD51C	BROVCA3|FANCO|RAD51L2	RAD51 homolog C (S. cerevisiae)
chr17-121	chr17	72179452	72179606	+	30.8	0.68	Intergenic	CpG	-28040	NM_018414	55808	Hs.105352	NM_018414	ENSG00000070526	ST6GALNAC1	HSY11339|SIAT7A|ST6GalNAcI|STYI	ST6 (alpha-N-acetyl-neuraminyl-2,3-beta-galactosyl-1,3)-N-acetylgalactosaminide alpha-2,6-sialyltransferase 1
chr17-1220	chr17	55623989	55624143	+	14.5	0.595	intron (NM_032582, intron 28 of 33)	intron (NM_032582, intron 28 of 33)	39722	NR_002999	677681		NR_002999		SCARNA20	ACA66	small Cajal body-specific RNA 20
chr17-1267	chr17	71174832	71174986	+	14.5	0.73	promoter-TSS (NM_001003716)	promoter-TSS (NM_001003716)	-45	NM_001003716	9400	Hs.632229	NM_001003715	ENSG00000108469	RECQL5	RECQ5	RecQ protein-like 5
chr17-1276	chr17	54156373	54156527	+	13.9	0.675	exon (NM_058216, exon 7 of 9)	exon (NM_058216, exon 7 of 9)	31488	NM_002876	5889	Hs.412587	NM_002876	ENSG00000108384	RAD51C	BROVCA3|FANCO|RAD51L2	RAD51 homolog C (S. cerevisiae)
chr17-1277	chr17	54187833	54187987	+	13.9	0.605	promoter-TSS (NM_014906)	promoter-TSS (NM_014906)	-321	NM_014906	22843	Hs.245044	NM_014906	ENSG00000175175	PPM1E	CaMKP-N|POPX1|PP2CH	protein phosphatase, Mg2+/Mn2+ dependent, 1E
chr17-1284	chr17	54554148	54554302	+	13.9	0.605	intron (NM_182620, intron 2 of 3)	HAL1|LINE|L1	-15177	NM_001005207	4591	Hs.579079	NM_001005207	ENSG00000108395	TRIM37	MUL|POB1|TEF3	tripartite motif containing 37
chr17-1290	chr17	55539705	55539859	+	13.9	0.742	Intergenic	Intergenic	-4720	NR_027408	653653	Hs.631741	NR_027408		LOC653653	-	adaptor-related protein complex 1, sigma 2 subunit pseudogene
chr17-1291	chr17	55541453	55541607	+	13.9	0.694	Intergenic	MIR|SINE|MIR	-6468	NR_027408	653653	Hs.631741	NR_027408		LOC653653	-	adaptor-related protein complex 1, sigma 2 subunit pseudogene
chr17-134	chr17	44625241	44625395	+	29.6	0.736	Intergenic	CpG	16424	NM_031498	2793	Hs.181781	NM_001198754	ENSG00000167083	GNGT2	G-GAMMA-8|G-GAMMA-C|GNG8|GNG9|GNGT8	guanine nucleotide binding protein (G protein), gamma transducing activity polypeptide 2
chr17-1342	chr17	70554598	70554752	+	13.9	0.771	promoter-TSS (NM_001003785)	promoter-TSS (NM_001003785)	-6	NM_001003785	10476	Hs.514465	NM_001003785	ENSG00000167863	ATP5H	ATPQ	ATP synthase, H+ transporting, mitochondrial Fo complex, subunit d
chr17-1343	chr17	75859373	75859527	+	13.9	0.698	intron (NM_020914, intron 2 of 68)	intron (NM_020914, intron 2 of 68)	10188	NM_020914	57674	Hs.195642	NM_020914	ENSG00000173821	RNF213	ALO17|C17orf27|KIAA1618|MYMY2|NET57|mysterin|mystr	ring finger protein 213
chr17-1344	chr17	78249929	78250083	+	13.9	0.743	promoter-TSS (NM_006822)	promoter-TSS (NM_006822)	-119	NM_006822	10966	Hs.484068	NM_006822	ENSG00000141542	RAB40B	RAR|SEC4L	RAB40B, member RAS oncogene family
chr17-1345	chr17	18027393	18027547	+	13.4	0.737	promoter-TSS (NM_017758)	promoter-TSS (NM_017758)	-122	NM_017758	54890		NM_017758	ENSG00000091542	ALKBH5	ABH5|OFOXD|OFOXD1	alkB, alkylation repair homolog 5 (E. coli)
chr17-135	chr17	56179686	56179840	+	29.6	0.613	intron (NM_001099432, intron 6 of 24)	intron (NM_001099432, intron 6 of 24)	69809	NM_001099432	54828	Hs.655028	NM_001099432	ENSG00000141376	BCAS3	GAOB1|MAAB	breast carcinoma amplified sequence 3
chr17-1381	chr17	55777432	55777586	+	13.4	0.533	intron (NM_032582, intron 2 of 33)	intron (NM_032582, intron 2 of 33)	46859	NM_032582	84669		NM_032582	ENSG00000170832	USP32	NY-REN-60|USP10	ubiquitin specific peptidase 32
chr17-14	chr17	57001032	57001186	+	40.7	0.66	Intergenic	Intergenic	22236	NM_199290	342538	Hs.591178	NM_199290	ENSG00000253506	NACA2	ANAC|NACAL	nascent polypeptide-associated complex alpha subunit 2
chr17-1426	chr17	70380995	70381149	+	13.4	0.641	promoter-TSS (NM_004110)	promoter-TSS (NM_004110)	-321	NM_004110	2232	Hs.69745	NM_004110	ENSG00000161513	FDXR	ADXR	ferredoxin reductase
chr17-1427	chr17	18104499	18104653	+	12.8	0.757	promoter-TSS (NM_001144900)	promoter-TSS (NM_001144900)	3	NM_001144900	125170	Hs.655555	NM_001144900	ENSG00000177427	SMCR7	MID49	Smith-Magenis syndrome chromosome region, candidate 7
chr17-1428	chr17	40494386	40494540	+	12.8	0.605	promoter-TSS (NM_024819)	promoter-TSS (NM_024819)	257	NM_021079	4836	Hs.532790	NM_021079	ENSG00000136448	NMT1	NMT	N-myristoyltransferase 1
chr17-1438	chr17	54251122	54251276	+	12.8	0.8	intron (NM_014906, intron 1 of 6)	L2|LINE|L2	62968	NM_014906	22843	Hs.245044	NM_014906	ENSG00000175175	PPM1E	CaMKP-N|POPX1|PP2CH	protein phosphatase, Mg2+/Mn2+ dependent, 1E
chr17-1439	chr17	54287426	54287580	+	12.8	0.6	intron (NM_014906, intron 1 of 6)	L1MCa|LINE|L1	99272	NM_014906	22843	Hs.245044	NM_014906	ENSG00000175175	PPM1E	CaMKP-N|POPX1|PP2CH	protein phosphatase, Mg2+/Mn2+ dependent, 1E
chr17-145	chr17	71287535	71287689	+	29.6	0.784	promoter-TSS (NM_005324)	promoter-TSS (NM_005324)	-157	NM_005324	3021	Hs.180877	NM_005324	ENSG00000132475	H3F3B	H3.3B|H3F3A	H3 histone, family 3B (H3.3B)
chr17-1465	chr17	55617225	55617379	+	12.8	0.579	intron (NM_032582, intron 30 of 33)	intron (NM_032582, intron 30 of 33)	35218	NM_000717	762	Hs.89485	NM_000717	ENSG00000167434	CA4	CAIV|Car4|RP17	carbonic anhydrase IV
chr17-15	chr17	57091211	57091365	+	40.7	0.629	Intergenic	L1M4c|LINE|L1	-67943	NM_199290	342538	Hs.591178	NM_199290	ENSG00000253506	NACA2	ANAC|NACAL	nascent polypeptide-associated complex alpha subunit 2
chr17-1516	chr17	8034230	8034384	+	12.2	0.656	promoter-TSS (NM_017622)	promoter-TSS (NM_017622)	-18	NM_017622	54785	Hs.129563	NM_017622	ENSG00000196544	C17orf59	PRO2472	chromosome 17 open reading frame 59
chr17-1517	chr17	14144883	14145037	+	12.2	0.703	promoter-TSS (NM_006041)	promoter-TSS (NM_006041)	-271	NM_006041	9953	Hs.48384	NM_006041	ENSG00000125430	HS3ST3B1	30ST3B1|3OST3B1	heparan sulfate (glucosamine) 3-O-sulfotransferase 3B1
chr17-1518	chr17	38082659	38082813	+	12.2	0.808	promoter-TSS (NM_024927)	promoter-TSS (NM_024927)	-162	NM_024927	79990	Hs.632251	NM_024927	ENSG00000068137	PLEKHH3	-	pleckstrin homology domain containing, family H (with MyTH4 domain) member 3
chr17-1519	chr17	42576203	42576357	+	12.2	0.935	exon (NM_001114091, exon 10 of 19)	exon (NM_001114091, exon 10 of 19)	45384	NM_001114091	996	Hs.463295	NM_001114091	ENSG00000004897	CDC27	ANAPC3|APC3|CDC27Hs|D0S1430E|D17S978E|HNUC|NUC2	cell division cycle 27 homolog (S. cerevisiae)
chr17-1520	chr17	45140444	45140598	+	12.2	0.632	promoter-TSS (NM_005827)	promoter-TSS (NM_005827)	-240	NM_005827	10237	Hs.154073	NM_005827	ENSG00000121073	SLC35B1	UGTREL1	solute carrier family 35, member B1
chr17-1521	chr17	45527580	45527734	+	12.2	0.778	promoter-TSS (NM_002611)	promoter-TSS (NM_002611)	19	NM_002611	5164	Hs.256667	NM_001199898	ENSG00000005882	PDK2	PDHK2	pyruvate dehydrogenase kinase, isozyme 2
chr17-1522	chr17	46298957	46299111	+	12.2	0.8	promoter-TSS (NM_005749)	promoter-TSS (NM_005749)	-5	NR_038458	400604	Hs.641441	NR_038458		LOC400604	-	uncharacterized LOC400604
chr17-1534	chr17	54195813	54195967	+	12.2	0.725	intron (NM_014906, intron 1 of 6)	intron (NM_014906, intron 1 of 6)	7659	NM_014906	22843	Hs.245044	NM_014906	ENSG00000175175	PPM1E	CaMKP-N|POPX1|PP2CH	protein phosphatase, Mg2+/Mn2+ dependent, 1E
chr17-1535	chr17	54223032	54223186	+	12.2	0.677	intron (NM_014906, intron 1 of 6)	MLT1H1|LTR|MaLR	34878	NM_014906	22843	Hs.245044	NM_014906	ENSG00000175175	PPM1E	CaMKP-N|POPX1|PP2CH	protein phosphatase, Mg2+/Mn2+ dependent, 1E
chr17-1537	chr17	54335417	54335571	+	12.2	0.743	intron (NM_014906, intron 1 of 6)	intron (NM_014906, intron 1 of 6)	147263	NM_014906	22843	Hs.245044	NM_014906	ENSG00000175175	PPM1E	CaMKP-N|POPX1|PP2CH	protein phosphatase, Mg2+/Mn2+ dependent, 1E
chr17-1555	chr17	54997676	54997830	+	12.2	0.688	promoter-TSS (NM_001166301)	promoter-TSS (NM_001166301)	85	NM_024612	79665	Hs.29403	XM_003403690	ENSG00000108406	DHX40	DDX40|PAD	DEAH (Asp-Glu-Ala-His) box polypeptide 40
chr17-16	chr17	76827444	76827598	+	40.7	0.748	promoter-TSS (NM_144679)	promoter-TSS (NM_144679)	-35	NM_144679	146705	Hs.631761	NM_144679	ENSG00000167302	C17orf56	-	chromosome 17 open reading frame 56
chr17-1618	chr17	5330454	5330608	+	11.6	0.694	promoter-TSS (NM_024039)	promoter-TSS (NM_024039)	-313	NM_016041	51009	Hs.286131	NM_016041	ENSG00000072849	DERL2	F-LAN-1|F-LANa|FLANa	Der1-like domain family, member 2
chr17-1619	chr17	17883366	17883520	+	11.6	0.857	promoter-TSS (NM_145691)	promoter-TSS (NM_145691)	107	NM_024052	79018	Hs.187422	NM_024052	ENSG00000141034	C17orf39	-	chromosome 17 open reading frame 39
chr17-1620	chr17	21166947	21167101	+	11.6	0.688	Intergenic	Intergenic	35083	NM_002756	5606	Hs.514012	NM_002756	ENSG00000034152	MAP2K3	MAPKK3|MEK3|MKK3|PRKMK3|SAPKK-2|SAPKK2	mitogen-activated protein kinase kinase 3
chr17-1636	chr17	54173943	54174097	+	11.6	0.567	Intergenic	MER1A|DNA|MER1_type	-14211	NM_014906	22843	Hs.245044	NM_014906	ENSG00000175175	PPM1E	CaMKP-N|POPX1|PP2CH	protein phosphatase, Mg2+/Mn2+ dependent, 1E
chr17-164	chr17	58396378	58396532	+	29.1	0.513	intron (NR_036146, intron 3 of 3)	intron (NR_036146, intron 3 of 3)	-44175	NM_025185	26115	Hs.410889	NM_015623	ENSG00000170921	TANC2	ROLSA|rols	tetratricopeptide repeat, ankyrin repeat and coiled-coil containing 2
chr17-1640	chr17	54351996	54352150	+	11.6	0.706	intron (NM_014906, intron 1 of 6)	L2|LINE|L2	163842	NM_014906	22843	Hs.245044	NM_014906	ENSG00000175175	PPM1E	CaMKP-N|POPX1|PP2CH	protein phosphatase, Mg2+/Mn2+ dependent, 1E
chr17-1654	chr17	55377866	55378020	+	11.6	0.719	intron (NM_003161, intron 14 of 14)	L2|LINE|L2	18956	NM_016125	51136	Hs.531701	NM_016125	ENSG00000189050	RNFT1	-	ring finger protein, transmembrane 1
chr17-17	chr17	77411897	77412051	+	40.7	0.706	promoter-TSS (NM_000918)	promoter-TSS (NM_000918)	-141	NM_000918	5034	Hs.464336	NM_000918	ENSG00000185624	P4HB	DSI|ERBA2L|GIT|P4Hbeta|PDI|PDIA1|PHDB|PO4DB|PO4HB|PROHB	prolyl 4-hydroxylase, beta polypeptide
chr17-1707	chr17	57498025	57498179	+	11.6	0.733	promoter-TSS (NM_005121)	promoter-TSS (NM_005121)	-677	NM_005121	9969	Hs.282678	NM_005121	ENSG00000108510	MED13	ARC250|DRIP250|HSPC221|THRAP1|TRAP240	mediator complex subunit 13
chr17-1711	chr17	71648938	71649092	+	11.6	0.909	promoter-TSS (NM_001454)	promoter-TSS (NM_001454)	-40	NM_001454	2302	Hs.651204	NM_001454	ENSG00000129654	FOXJ1	FKHL13|HFH-4|HFH4	forkhead box J1
chr17-1719	chr17	54148592	54148746	+	11	0.778	intron (NM_058216, intron 5 of 8)	intron (NM_058216, intron 5 of 8)	23707	NM_002876	5889	Hs.412587	NM_002876	ENSG00000108384	RAD51C	BROVCA3|FANCO|RAD51L2	RAD51 homolog C (S. cerevisiae)
chr17-1720	chr17	54235937	54236091	+	11	0.767	intron (NM_014906, intron 1 of 6)	MER20|DNA|MER1_type	47783	NM_014906	22843	Hs.245044	NM_014906	ENSG00000175175	PPM1E	CaMKP-N|POPX1|PP2CH	protein phosphatase, Mg2+/Mn2+ dependent, 1E
chr17-1766	chr17	55920719	55920873	+	11	0.575	intron (NM_006380, intron 3 of 12)	intron (NM_006380, intron 3 of 12)	37566	NM_006380	10513	Hs.84084	NM_006380	ENSG00000062725	APPBP2	HS.84084|PAT1	amyloid beta precursor protein (cytoplasmic tail) binding protein 2
chr17-1801	chr17	59933524	59933678	+	11	0.679	promoter-TSS (NM_004396)	promoter-TSS (NM_004396)	-19	NM_138363	90799	Hs.569713	NM_138363	ENSG00000258890	CEP95	CCDC45	centrosomal protein 95kDa
chr17-1802	chr17	23670100	23670254	+	10.5	0.636	promoter-TSS (NM_014573)	promoter-TSS (NM_014573)	-71	NM_014573	27346	Hs.199695	NM_014573	ENSG00000109084	TMEM97	MAC30	transmembrane protein 97
chr17-1803	chr17	40594804	40594958	+	10.5	0.593	intron (NM_144608, intron 1 of 3)	CpG	834	NM_144608	124790	Hs.56382	NM_144608	ENSG00000168517	HEXIM2	-	hexamethylene bis-acetamide inducible 2
chr17-1804	chr17	53372741	53372895	+	10.5	0.8	Intergenic	MLT1J2|LTR|MaLR	-37069	NM_017949	404093	Hs.46679	NM_017949	ENSG00000180891	CUEDC1	-	CUE domain containing 1
chr17-1814	chr17	54180173	54180327	+	10.5	0.633	Intergenic	Intergenic	-7981	NM_014906	22843	Hs.245044	NM_014906	ENSG00000175175	PPM1E	CaMKP-N|POPX1|PP2CH	protein phosphatase, Mg2+/Mn2+ dependent, 1E
chr17-1817	chr17	54264001	54264155	+	10.5	0.594	intron (NM_014906, intron 1 of 6)	HAL1|LINE|L1	75847	NM_014906	22843	Hs.245044	NM_014906	ENSG00000175175	PPM1E	CaMKP-N|POPX1|PP2CH	protein phosphatase, Mg2+/Mn2+ dependent, 1E
chr17-1836	chr17	55051649	55051803	+	10.5	0.808	promoter-TSS (NM_004859)	promoter-TSS (NM_004859)	-106	NM_004859	1213	Hs.491351	NM_004859	ENSG00000141367	CLTC	CHC|CHC17|CLH-17|CLTCL2|Hc	clathrin, heavy chain (Hc)
chr17-19	chr17	56034272	56034426	+	39.5	0.667	intron (NM_003620, intron 1 of 5)	intron (NM_003620, intron 1 of 5)	2023	NM_003620	8493	Hs.286073	NM_003620	ENSG00000170836	PPM1D	PP2C-DELTA|WIP1	protein phosphatase, Mg2+/Mn2+ dependent, 1D
chr17-1907	chr17	58326755	58326909	+	10.5	0.708	intron (NR_036146, intron 3 of 3)	intron (NR_036146, intron 3 of 3)	-87395	NM_152598	162333	Hs.665663	NM_001100875	ENSG00000173838	2012-03-10	MARCH-X|RNF190	membrane-associated ring finger (C3HC4) 10
chr17-1908	chr17	61021971	61022125	+	10.5	0.708	Intergenic	Intergenic	-33846	NM_004655	8313	Hs.156527	NM_004655	ENSG00000168646	AXIN2	AXIL	axin 2
chr17-1909	chr17	39778064	39778218	+	9.9	0.71	5' UTR (NM_002087, exon 1 of 13)	5' UTR (NM_002087, exon 1 of 13)	124	NM_002087	2896	Hs.514220	NM_002087	ENSG00000030582	GRN	GEP|GP88|PCDGF|PEPI|PGRN	granulin
chr17-1910	chr17	43379432	43379586	+	9.9	0.714	3' UTR (NM_018129, exon 7 of 7)	3' UTR (NM_018129, exon 7 of 7)	5621	NM_018129	55163	Hs.631742	NM_018129	ENSG00000108439	PNPO	PDXPO	pyridoxamine 5'-phosphate oxidase
chr17-1911	chr17	44847210	44847364	+	9.9	0.633	promoter-TSS (NM_002634)	promoter-TSS (NM_002634)	-46	NM_002634	5245	Hs.514303	NM_002634	ENSG00000167085	PHB	PHB1	prohibitin
chr17-1989	chr17	56582259	56582413	+	9.9	0.621	intron (NM_001099432, intron 23 of 24)	intron (NM_001099432, intron 23 of 24)	-249703	NM_005994	6909	Hs.531085	NM_005994	ENSG00000121068	TBX2	-	T-box 2
chr17-2	chr17	57295651	57295805	+	136	0.709	promoter-TSS (NM_032043)	promoter-TSS (NM_032043)	-26	NM_032043	83990	Hs.128903	NM_032043	ENSG00000136492	BRIP1	BACH1|FANCJ|OF	BRCA1 interacting protein C-terminal helicase 1
chr17-2003	chr17	58330647	58330801	+	9.9	0.704	intron (NR_036146, intron 3 of 3)	MLT1H1|LTR|MaLR	-91287	NM_152598	162333	Hs.665663	NM_001100875	ENSG00000173838	2012-03-10	MARCH-X|RNF190	membrane-associated ring finger (C3HC4) 10
chr17-2005	chr17	59204771	59204925	+	9.9	0.679	promoter-TSS (NM_203499)	promoter-TSS (NM_203499)	-28	NM_020198	57003	Hs.202011	NM_020198	ENSG00000108588	CCDC47	MSTP041	coiled-coil domain containing 47
chr17-2006	chr17	63462262	63462416	+	9.9	0.806	promoter-TSS (NM_002266).2	promoter-TSS (NM_002266).2	29	NM_002266	3838	Hs.594238	NM_002266	ENSG00000182481	KPNA2	IPOA1|QIP2|RCH1|SRP1alpha	karyopherin alpha 2 (RAG cohort 1, importin alpha 1)
chr17-2007	chr17	64019891	64020045	+	9.9	0.636	promoter-TSS (NM_212472)	promoter-TSS (NM_212472)	-170	NM_002734	5573	Hs.280342	NM_002734	ENSG00000108946	PRKAR1A	ADOHR|CAR|CNC|CNC1|PKR1|PPNAD1|PRKAR1|TSE1	protein kinase, cAMP-dependent, regulatory, type I, alpha (tissue specific extinguisher 1)
chr17-2010	chr17	75385557	75385711	+	9.9	0.72	promoter-TSS (NM_020649)	promoter-TSS (NM_020649)	-124	NM_020649	57332	Hs.387258	NM_020649	ENSG00000141570	CBX8	PC3|RC1	chromobox homolog 8
chr17-2012	chr17	2197798	2197952	+	9.3	0.679	intron (NM_014853, intron 2 of 23)	intron (NM_014853, intron 2 of 23)	10317	NM_001098509	9905	Hs.513861	NM_001098509	ENSG00000141258	SGSM2	RUTBC1	small G protein signaling modulator 2
chr17-2014	chr17	34162297	34162451	+	9.3	0.7	promoter-TSS (NM_002795)	promoter-TSS (NM_002795)	-154	NM_002795	5691	Hs.82793	NM_002795	ENSG00000108294	PSMB3	HC10-II	proteasome (prosome, macropain) subunit, beta type, 3
chr17-2016	chr17	53613607	53613761	+	9.3	0.731	Intergenic	Intergenic	-11404	NM_000502	8288	Hs.279259	NM_000502	ENSG00000121053	EPX	EPO|EPP|EPX-PEN	eosinophil peroxidase
chr17-204	chr17	17816577	17816731	+	27.3	0.635	promoter-TSS (NM_031294)	promoter-TSS (NM_031294)	-145	NM_001033551	146691	Hs.462379	NM_144678	ENSG00000175662	TOM1L2	-	target of myb1-like 2 (chicken)
chr17-205	chr17	30502220	30502374	+	27.3	0.829	intron (NM_001033576, intron 4 of 19)	LSU-rRNA_Hsa|rRNA|rRNA	3348	NM_001033576	146862	Hs.379636	NM_001033576	ENSG00000141161	UNC45B	CMYA4|SMUNC45|UNC45	unc-45 homolog B (C. elegans)
chr17-206	chr17	55284070	55284224	+	27.3	0.591	Intergenic	Intergenic	10738	NR_029493	406991	Hs.444569	NR_029493		MIR21	MIRN21|hsa-mir-21|miR-21|miRNA21	microRNA 21
chr17-2075	chr17	55406133	55406287	+	9.3	0.692	Intergenic	L2|LINE|L2	-9311	NM_016125	51136	Hs.531701	NM_016125	ENSG00000189050	RNFT1	-	ring finger protein, transmembrane 1
chr17-2134	chr17	58514224	58514378	+	9.3	0.643	intron (NM_025185, intron 2 of 24)	intron (NM_025185, intron 2 of 24)	73671	NM_025185	26115	Hs.410889	NM_015623	ENSG00000170921	TANC2	ROLSA|rols	tetratricopeptide repeat, ankyrin repeat and coiled-coil containing 2
chr17-2135	chr17	63964509	63964663	+	9.3	0.81	intron (NM_017983, intron 1 of 12)	intron (NM_017983, intron 1 of 12)	662	NM_017983	55062	Hs.463964	NM_017983	ENSG00000070540	WIPI1	ATG18|ATG18A|WIPI49	WD repeat domain, phosphoinositide interacting 1
chr17-2137	chr17	76983589	76983743	+	9.3	0.808	Intergenic	CpG	-4469	NM_001080519	57597	Hs.514580	NM_001080519	ENSG00000171282	BAHCC1	BAHD2	BAH domain and coiled-coil containing 1
chr17-2184	chr17	55063379	55063533	+	8.7	0.824	intron (NM_004859, intron 1 of 31)	intron (NM_004859, intron 1 of 31)	11624	NM_004859	1213	Hs.491351	NM_004859	ENSG00000141367	CLTC	CHC|CHC17|CLH-17|CLTCL2|Hc	clathrin, heavy chain (Hc)
chr17-2185	chr17	55139680	55139834	+	8.7	0.576	promoter-TSS (NM_016077)	promoter-TSS (NM_016077)	112	NM_030938	81671	Hs.708260	NM_030938	ENSG00000062716	VMP1	EPG3|TMEM49	vacuole membrane protein 1
chr17-22	chr17	57266999	57267153	+	39.5	0.713	intron (NM_032043, intron 6 of 19)	MLT1H|LTR|MaLR	28626	NM_032043	83990	Hs.128903	NM_032043	ENSG00000136492	BRIP1	BACH1|FANCJ|OF	BRCA1 interacting protein C-terminal helicase 1
chr17-2266	chr17	58844805	58844959	+	8.7	0.762	intron (NM_025185, intron 22 of 24)	intron (NM_025185, intron 22 of 24)	27057	NM_001017917	1534	Hs.355264	NM_001017918	ENSG00000008283	CYB561	FRRS2	cytochrome b-561
chr17-2281	chr17	42621452	42621606	+	8.1	0.818	exon (NM_001114091, exon 1 of 19)	exon (NM_001114091, exon 1 of 19)	135	NM_001114091	996	Hs.463295	NM_001114091	ENSG00000004897	CDC27	ANAPC3|APC3|CDC27Hs|D0S1430E|D17S978E|HNUC|NUC2	cell division cycle 27 homolog (S. cerevisiae)
chr17-230	chr17	57543199	57543353	+	27.3	0.56	Intergenic	Intergenic	-45851	NM_005121	9969	Hs.282678	NM_005121	ENSG00000108510	MED13	ARC250|DRIP250|HSPC221|THRAP1|TRAP240	mediator complex subunit 13
chr17-2308	chr17	54229662	54229816	+	8.1	0.567	intron (NM_014906, intron 1 of 6)	L1ME2|LINE|L1	41508	NM_014906	22843	Hs.245044	NM_014906	ENSG00000175175	PPM1E	CaMKP-N|POPX1|PP2CH	protein phosphatase, Mg2+/Mn2+ dependent, 1E
chr17-231	chr17	1566453	1566607	+	26.7	0.722	promoter-TSS (NM_001163673)	promoter-TSS (NM_001163673)	-37	NM_152348	124997	Hs.234572	NM_001163673	ENSG00000167716	WDR81	-	WD repeat domain 81
chr17-232	chr17	54538986	54539140	+	26.7	0.646	promoter-TSS (NM_015294)	promoter-TSS (NM_015294)	-15	NM_001005207	4591	Hs.579079	NM_001005207	ENSG00000108395	TRIM37	MUL|POB1|TEF3	tripartite motif containing 37
chr17-24	chr17	56200909	56201063	+	38.4	0.674	intron (NM_001099432, intron 6 of 24)	L1M3e|LINE|L1	91032	NM_001099432	54828	Hs.655028	NM_001099432	ENSG00000141376	BCAS3	GAOB1|MAAB	breast carcinoma amplified sequence 3
chr17-2407	chr17	57553436	57553590	+	8.1	0.636	Intergenic	Intergenic	-56088	NM_005121	9969	Hs.282678	NM_005121	ENSG00000108510	MED13	ARC250|DRIP250|HSPC221|THRAP1|TRAP240	mediator complex subunit 13
chr17-2413	chr17	58970738	58970892	+	8.1	0.679	intron (NM_030779, intron 8 of 13)	intron (NM_030779, intron 8 of 13)	-10739	NM_005828	10238	Hs.410596	NM_001003725	ENSG00000136485	DCAF7	AN11|HAN11|SWAN-1|WDR68	DDB1 and CUL4 associated factor 7
chr17-2433	chr17	46799005	46799159	+	7.6	0.762	Intergenic	LTR1C|LTR|ERV1	106186	NM_016001	51096	Hs.709327	NM_016001	ENSG00000011260	UTP18	CGI-48|WDR50	UTP18, small subunit (SSU) processome component, homolog (yeast)
chr17-25	chr17	56201242	56201396	+	38.4	0.617	intron (NM_001099432, intron 6 of 24)	L1M3e|LINE|L1	91365	NM_001099432	54828	Hs.655028	NM_001099432	ENSG00000141376	BCAS3	GAOB1|MAAB	breast carcinoma amplified sequence 3
chr17-258	chr17	55752534	55752688	+	26.1	0.742	intron (NM_032582, intron 2 of 33)	MER6A|DNA|MER2_type	71757	NM_032582	84669		NM_032582	ENSG00000170832	USP32	NY-REN-60|USP10	ubiquitin specific peptidase 32
chr17-260	chr17	56055667	56055821	+	26.1	0.786	exon (NM_003620, exon 2 of 6)	exon (NM_003620, exon 2 of 6)	23418	NM_003620	8493	Hs.286073	NM_003620	ENSG00000170836	PPM1D	PP2C-DELTA|WIP1	protein phosphatase, Mg2+/Mn2+ dependent, 1D
chr17-28	chr17	4811379	4811533	+	37.8	0.677	TTS (NM_001171166)	TTS (NM_001171166)	400	NM_004890	9552	Hs.90436	NM_004890	ENSG00000091640	SPAG7	ACRP|FSA-1	sperm associated antigen 7
chr17-3	chr17	43328400	43328554	+	86.6	0.753	promoter-TSS (NM_003110)	promoter-TSS (NM_003110)	-38	NM_003110	6668	Hs.514276	NM_003110	ENSG00000167182	SP2	-	Sp2 transcription factor
chr17-301	chr17	55317181	55317335	+	25	0.6	intron (NM_001193612, intron 3 of 8)	intron (NM_001193612, intron 3 of 8)	7830	NM_001193612	51174	Hs.463638	NM_001193609	ENSG00000108423	TUBD1	TUBD	tubulin, delta 1
chr17-31	chr17	38755834	38755988	+	37.2	0.525	Intergenic	MER96B|DNA|MER1_type?	36491	NM_145041	113277	Hs.536474	NM_145041	ENSG00000184988	TMEM106A	-	transmembrane protein 106A
chr17-32	chr17	43480478	43480632	+	37.2	0.8	promoter-TSS (NM_003204)	promoter-TSS (NM_003204)	-130	NM_003204	4779	Hs.514284	NM_003204	ENSG00000082641	NFE2L1	LCR-F1|NRF1|TCF11	nuclear factor (erythroid-derived 2)-like 1
chr17-326	chr17	57562991	57563145	+	25	0.662	Intergenic	Intergenic	-65643	NM_005121	9969	Hs.282678	NM_005121	ENSG00000108510	MED13	ARC250|DRIP250|HSPC221|THRAP1|TRAP240	mediator complex subunit 13
chr17-327	chr17	43403311	43403465	+	24.4	0.743	promoter-TSS (NM_176096)	promoter-TSS (NM_176096)	-40	NM_176096	80279	Hs.20157	NM_176096	ENSG00000108465	CDK5RAP3	C53|HSF-27|IC53|LZAP|MST016|OK/SW-cl.114	CDK5 regulatory subunit associated protein 3
chr17-328	chr17	45196682	45196836	+	24.4	0.688	promoter-TSS (NM_030802)	promoter-TSS (NM_030802)	-242	NM_030802	81558	Hs.514308	NM_030802	ENSG00000121104	FAM117A	-	family with sequence similarity 117, member A
chr17-329	chr17	46299790	46299944	+	24.4	0.682	5' UTR (NM_001243877, exon 2 of 3)	5' UTR (NM_001243877, exon 2 of 3)	471	NM_001243877	10140	Hs.709952	NM_001243877		TOB1	APRO6|PIG49|TOB|TROB|TROB1	transducer of ERBB2, 1
chr17-334	chr17	55703138	55703292	+	24.4	0.687	intron (NM_032582, intron 6 of 33)	intron (NM_032582, intron 6 of 33)	-39427	NR_002999	677681		NR_002999		SCARNA20	ACA66	small Cajal body-specific RNA 20
chr17-34	chr17	57202336	57202490	+	37.2	0.716	intron (NM_032043, intron 14 of 19)	L1MCb|LINE|L1	93289	NM_032043	83990	Hs.128903	NM_032043	ENSG00000136492	BRIP1	BACH1|FANCJ|OF	BRCA1 interacting protein C-terminal helicase 1
chr17-36	chr17	43373799	43373953	+	36	0.712	promoter-TSS (NM_018129)	promoter-TSS (NM_018129)	-12	NM_018129	55163	Hs.631742	NM_018129	ENSG00000108439	PNPO	PDXPO	pyridoxamine 5'-phosphate oxidase
chr17-362	chr17	57436635	57436789	+	24.4	0.593	intron (NM_005121, intron 9 of 29)	L2|LINE|L2	60713	NM_005121	9969	Hs.282678	NM_005121	ENSG00000108510	MED13	ARC250|DRIP250|HSPC221|THRAP1|TRAP240	mediator complex subunit 13
chr17-363	chr17	37196580	37196734	+	23.8	0.672	promoter-TSS (NM_002230)	promoter-TSS (NM_002230)	-167	NM_021991	3728	Hs.514174	NM_002230	ENSG00000173801	JUP	ARVD12|CTNNG|DP3|DPIII|PDGB|PKGB	junction plakoglobin
chr17-37	chr17	45221525	45221679	+	36	0.675	intron (NM_001199157, intron 1 of 12)	CpG	622	NM_001199158	11143	Hs.21907	NM_001199155	ENSG00000136504	KAT7	HBO1|HBOA|MYST2	K(lysine) acetyltransferase 7
chr17-388	chr17	57433393	57433547	+	23.8	0.605	intron (NM_005121, intron 9 of 29)	intron (NM_005121, intron 9 of 29)	63955	NM_005121	9969	Hs.282678	NM_005121	ENSG00000108510	MED13	ARC250|DRIP250|HSPC221|THRAP1|TRAP240	mediator complex subunit 13
chr17-389	chr17	57567866	57568020	+	23.8	0.671	Intergenic	Intergenic	-70518	NM_005121	9969	Hs.282678	NM_005121	ENSG00000108510	MED13	ARC250|DRIP250|HSPC221|THRAP1|TRAP240	mediator complex subunit 13
chr17-390	chr17	35827747	35827901	+	23.2	0.639	promoter-TSS (NM_001067)	promoter-TSS (NM_001067)	-96	NM_001067	7153	Hs.156346	NM_001067	ENSG00000131747	TOP2A	TOP2|TP2A	topoisomerase (DNA) II alpha 170kDa
chr17-394	chr17	55945194	55945348	+	23.2	0.723	intron (NM_006380, intron 1 of 12)	intron (NM_006380, intron 1 of 12)	13091	NM_006380	10513	Hs.84084	NM_006380	ENSG00000062725	APPBP2	HS.84084|PAT1	amyloid beta precursor protein (cytoplasmic tail) binding protein 2
chr17-4	chr17	59053184	59053338	+	79	0.758	promoter-TSS (NM_203351)	promoter-TSS (NM_203351)	-272	NM_002401	4215	Hs.29282	NM_002401	ENSG00000198909	MAP3K3	MAPKKK3|MEKK3	mitogen-activated protein kinase kinase kinase 3
chr17-40	chr17	57101172	57101326	+	36	0.659	Intergenic	Intergenic	-77904	NM_199290	342538	Hs.591178	NM_199290	ENSG00000253506	NACA2	ANAC|NACAL	nascent polypeptide-associated complex alpha subunit 2
chr17-41	chr17	58396862	58397016	+	36	0.649	intron (NR_036146, intron 3 of 3)	intron (NR_036146, intron 3 of 3)	-43691	NM_025185	26115	Hs.410889	NM_015623	ENSG00000170921	TANC2	ROLSA|rols	tetratricopeptide repeat, ankyrin repeat and coiled-coil containing 2
chr17-425	chr17	76811382	76811536	+	23.2	0.942	promoter-TSS (NM_001009811)	promoter-TSS (NM_001009811)	-113	NM_014984	22994	Hs.514578	NM_001009811	ENSG00000141577	AZI1	AZ1|Cep131|ZA1	5-azacytidine induced 1
chr17-426	chr17	7416631	7416785	+	22.7	0.742	promoter-TSS (NM_001416)	promoter-TSS (NM_001416)	-40	NM_001416	1973	Hs.129673	NM_001204510	ENSG00000161960	EIF4A1	DDX2A|EIF-4A|EIF4A|eIF-4A-I|eIF4A-I	eukaryotic translation initiation factor 4A1
chr17-427	chr17	54492076	54492230	+	22.7	0.595	intron (NM_001005207, intron 12 of 24)	L1MEc|LINE|L1	46895	NM_015294	4591	Hs.579079	NM_001005207	ENSG00000108395	TRIM37	MUL|POB1|TEF3	tripartite motif containing 37
chr17-429	chr17	55559446	55559600	+	22.7	0.609	Intergenic	LTR65|LTR|ERV1	-22561	NM_000717	762	Hs.89485	NM_000717	ENSG00000167434	CA4	CAIV|Car4|RP17	carbonic anhydrase IV
chr17-43	chr17	57120040	57120194	+	35.4	0.568	intron (NM_032043, intron 18 of 19)	L1M3d|LINE|L1	-96772	NM_199290	342538	Hs.591178	NM_199290	ENSG00000253506	NACA2	ANAC|NACAL	nascent polypeptide-associated complex alpha subunit 2
chr17-430	chr17	55559844	55559998	+	22.7	0.524	Intergenic	L2|LINE|L2	-22163	NM_000717	762	Hs.89485	NM_000717	ENSG00000167434	CA4	CAIV|Car4|RP17	carbonic anhydrase IV
chr17-432	chr17	55816139	55816293	+	22.7	0.677	intron (NM_032582, intron 1 of 33)	L2|LINE|L2	8152	NM_032582	84669		NM_032582	ENSG00000170832	USP32	NY-REN-60|USP10	ubiquitin specific peptidase 32
chr17-44	chr17	70964180	70964334	+	35.4	0.785	promoter-TSS (NM_014738)	promoter-TSS (NM_014738)	-2	NM_014738	9772	Hs.514474	NM_014738	ENSG00000177728	KIAA0195	TMEM94	KIAA0195
chr17-449	chr17	57544035	57544189	+	22.7	0.529	Intergenic	Intergenic	-46687	NM_005121	9969	Hs.282678	NM_005121	ENSG00000108510	MED13	ARC250|DRIP250|HSPC221|THRAP1|TRAP240	mediator complex subunit 13
chr17-45	chr17	54763687	54763841	+	34.9	0.856	promoter-TSS (NM_001005404)	promoter-TSS (NM_001005404)	-71	NM_001005404	388403	Hs.463613	NM_001005404	ENSG00000175155	YPEL2	-	yippee-like 2 (Drosophila)
chr17-451	chr17	58433284	58433438	+	22.7	0.582	intron (NR_036146, intron 3 of 3)	LTR16A1|LTR|ERVL	-7269	NM_025185	26115	Hs.410889	NM_015623	ENSG00000170921	TANC2	ROLSA|rols	tetratricopeptide repeat, ankyrin repeat and coiled-coil containing 2
chr17-452	chr17	59576899	59577053	+	22.7	0.742	promoter-TSS (NR_004380)	promoter-TSS (NR_004380)	-194	NR_004380	692227		NR_004380		SNORD104	U104	small nucleolar RNA, C/D box 104
chr17-453	chr17	8000522	8000676	+	22.1	0.667	Intergenic	CpG	-4121	NM_002616	5187	Hs.445534	NM_002616	ENSG00000179094	PER1	PER|RIGUI|hPER	period homolog 1 (Drosophila)
chr17-455	chr17	54475668	54475822	+	22.1	0.649	intron (NM_001005207, intron 16 of 24)	L1M4b|LINE|L1	63303	NM_015294	4591	Hs.579079	NM_001005207	ENSG00000108395	TRIM37	MUL|POB1|TEF3	tripartite motif containing 37
chr17-477	chr17	57110635	57110789	+	22.1	0.671	TTS (NM_032043)	TTS (NM_032043)	-87367	NM_199290	342538	Hs.591178	NM_199290	ENSG00000253506	NACA2	ANAC|NACAL	nascent polypeptide-associated complex alpha subunit 2
chr17-486	chr17	70901594	70901748	+	22.1	0.667	intron (NM_203506, intron 1 of 4)	intron (NM_203506, intron 1 of 4)	11713	NM_002086	2885	Hs.444356	NM_002086	ENSG00000177885	GRB2	ASH|EGFRBP-GRB2|Grb3-3|MST084|MSTP084|NCKAP2	growth factor receptor-bound protein 2
chr17-490	chr17	55815631	55815785	+	21.5	0.779	intron (NM_032582, intron 1 of 33)	L2|LINE|L2	8660	NM_032582	84669		NM_032582	ENSG00000170832	USP32	NY-REN-60|USP10	ubiquitin specific peptidase 32
chr17-5	chr17	54587337	54587491	+	73.8	0.673	promoter-TSS (NM_018304)	promoter-TSS (NM_018304)	168	NM_001100595	348235	Hs.463607	NM_001100595	ENSG00000182628	SKA2	FAM33A	spindle and kinetochore associated complex subunit 2
chr17-523	chr17	77261198	77261352	+	21.5	0.854	promoter-TSS (NM_004712)	promoter-TSS (NM_004712)	84	NM_001040025	339231	Hs.658789	NM_001040025	ENSG00000214087	ARL16	-	ADP-ribosylation factor-like 16
chr17-524	chr17	77574168	77574322	+	21.5	0.8	promoter-TSS (NM_144999)	promoter-TSS (NM_144999)	-183	NM_144998	201254	Hs.37616	NM_144998	ENSG00000169689	STRA13	CENP-X|FAAP10|MHF2	stimulated by retinoic acid 13 homolog (mouse)
chr17-525	chr17	43082026	43082180	+	20.9	0.788	promoter-TSS (NM_002265)	promoter-TSS (NM_002265)	-171	NM_002265	3837	Hs.532793	NM_002265	ENSG00000108424	KPNB1	IMB1|IPO1|IPOB|Impnb|NTF97	karyopherin (importin) beta 1
chr17-531	chr17	55847341	55847495	+	20.9	0.634	Intergenic	Intergenic	-7229	NM_181707	124773	Hs.129312	NM_181707	ENSG00000141371	C17orf64	-	chromosome 17 open reading frame 64
chr17-566	chr17	57544536	57544690	+	20.9	0.602	Intergenic	Intergenic	-47188	NM_005121	9969	Hs.282678	NM_005121	ENSG00000108510	MED13	ARC250|DRIP250|HSPC221|THRAP1|TRAP240	mediator complex subunit 13
chr17-567	chr17	57544918	57545072	+	20.9	0.685	Intergenic	MIRb|SINE|MIR	-47570	NM_005121	9969	Hs.282678	NM_005121	ENSG00000108510	MED13	ARC250|DRIP250|HSPC221|THRAP1|TRAP240	mediator complex subunit 13
chr17-570	chr17	42604258	42604412	+	20.3	0.946	exon (NM_001114091, exon 3 of 19)	exon (NM_001114091, exon 3 of 19)	17329	NM_001114091	996	Hs.463295	NM_001114091	ENSG00000004897	CDC27	ANAPC3|APC3|CDC27Hs|D0S1430E|D17S978E|HNUC|NUC2	cell division cycle 27 homolog (S. cerevisiae)
chr17-576	chr17	55695395	55695549	+	20.3	0.731	intron (NM_032582, intron 9 of 33)	intron (NM_032582, intron 9 of 33)	-31684	NR_002999	677681		NR_002999		SCARNA20	ACA66	small Cajal body-specific RNA 20
chr17-578	chr17	55912811	55912965	+	20.3	0.621	intron (NM_006380, intron 3 of 12)	LTR50|LTR|ERVL	45474	NM_006380	10513	Hs.84084	NM_006380	ENSG00000062725	APPBP2	HS.84084|PAT1	amyloid beta precursor protein (cytoplasmic tail) binding protein 2
chr17-579	chr17	55938484	55938638	+	20.3	0.587	intron (NM_006380, intron 1 of 12)	L2|LINE|L2	19801	NM_006380	10513	Hs.84084	NM_006380	ENSG00000062725	APPBP2	HS.84084|PAT1	amyloid beta precursor protein (cytoplasmic tail) binding protein 2
chr17-58	chr17	70797112	70797266	+	34.3	0.818	promoter-TSS (NM_021734)	promoter-TSS (NM_021734)	-64	NM_001126121	60386	Hs.514470	NM_001126121	ENSG00000125454	SLC25A19	DNC|MCPHA|MUP1|TPC	solute carrier family 25 (mitochondrial thiamine pyrophosphate carrier), member 19
chr17-59	chr17	8474913	8475067	+	33.7	0.789	promoter-TSS (NM_005964)	promoter-TSS (NM_005964)	-229	NM_005964	4628	Hs.16355	NM_005964	ENSG00000133026	MYH10	NMMHCB	myosin, heavy chain 10, non-muscle
chr17-6	chr17	58981243	58981397	+	61	0.695	promoter-TSS (NM_005828)	promoter-TSS (NM_005828)	-234	NM_005828	10238	Hs.410596	NM_001003725	ENSG00000136485	DCAF7	AN11|HAN11|SWAN-1|WDR68	DDB1 and CUL4 associated factor 7
chr17-60	chr17	56707700	56707854	+	33.7	0.657	intron (NM_001099432, intron 23 of 24)	MLT2F|LTR|ERVL	-124262	NM_005994	6909	Hs.531085	NM_005994	ENSG00000121068	TBX2	-	T-box 2
chr17-601	chr17	57435046	57435200	+	20.3	0.732	intron (NM_005121, intron 9 of 29)	MER20|DNA|MER1_type	62302	NM_005121	9969	Hs.282678	NM_005121	ENSG00000108510	MED13	ARC250|DRIP250|HSPC221|THRAP1|TRAP240	mediator complex subunit 13
chr17-619	chr17	56061383	56061537	+	19.8	0.533	intron (NM_003620, intron 2 of 5)	intron (NM_003620, intron 2 of 5)	29134	NM_003620	8493	Hs.286073	NM_003620	ENSG00000170836	PPM1D	PP2C-DELTA|WIP1	protein phosphatase, Mg2+/Mn2+ dependent, 1D
chr17-647	chr17	78009701	78009855	+	19.8	0.841	promoter-TSS (NM_001083608)	promoter-TSS (NM_001083608)	-51	NM_031968	26502	Hs.600304	NM_001038618	ENSG00000141562	NARF	IOP2	nuclear prelamin A recognition factor
chr17-649	chr17	53095265	53095419	+	19.2	0.652	intron (NM_138962, intron 11 of 13)	intron (NM_138962, intron 11 of 13)	187090	NM_016070	51649	Hs.5836	NM_016070	ENSG00000181610	MRPS23	HSPC329|MRP-S23	mitochondrial ribosomal protein S23
chr17-650	chr17	54080744	54080898	+	19.2	0.652	intron (NM_198393, intron 2 of 32)	intron (NM_198393, intron 2 of 32)	43594	NM_001201457	56155	Hs.390221	NM_001201457	ENSG00000121101	TEX14	CT113	testis expressed 14
chr17-659	chr17	55681608	55681762	+	19.2	0.609	intron (NM_032582, intron 11 of 33)	intron (NM_032582, intron 11 of 33)	-17897	NR_002999	677681		NR_002999		SCARNA20	ACA66	small Cajal body-specific RNA 20
chr17-66	chr17	57132118	57132272	+	33.7	0.648	intron (NM_032043, intron 17 of 19)	MER68|LTR|ERVL	-108850	NM_199290	342538	Hs.591178	NM_199290	ENSG00000253506	NACA2	ANAC|NACAL	nascent polypeptide-associated complex alpha subunit 2
chr17-668	chr17	55978195	55978349	+	19.2	0.603	Intergenic	Intergenic	-19910	NM_006380	10513	Hs.84084	NM_006380	ENSG00000062725	APPBP2	HS.84084|PAT1	amyloid beta precursor protein (cytoplasmic tail) binding protein 2
chr17-674	chr17	56128220	56128374	+	19.2	0.672	intron (NM_001099432, intron 4 of 24)	MLT1K|LTR|MaLR	18343	NM_001099432	54828	Hs.655028	NM_001099432	ENSG00000141376	BCAS3	GAOB1|MAAB	breast carcinoma amplified sequence 3
chr17-7	chr17	56032164	56032318	+	47.1	0.605	promoter-TSS (NM_003620)	promoter-TSS (NM_003620)	-85	NM_003620	8493	Hs.286073	NM_003620	ENSG00000170836	PPM1D	PP2C-DELTA|WIP1	protein phosphatase, Mg2+/Mn2+ dependent, 1D
chr17-713	chr17	2898962	2899116	+	18.6	0.7	Intergenic	CpG	14612	NM_014566	8386	Hs.553508	NM_014566		OR1D5	C17orf2|OR17-2|OR17-30|OR17-31	olfactory receptor, family 1, subfamily D, member 5
chr17-721	chr17	55396272	55396426	+	18.6	0.618	intron (NM_016125, intron 1 of 8)	intron (NM_016125, intron 1 of 8)	550	NM_016125	51136	Hs.531701	NM_016125	ENSG00000189050	RNFT1	-	ring finger protein, transmembrane 1
chr17-734	chr17	55778987	55779141	+	18.6	0.541	intron (NM_032582, intron 1 of 33)	intron (NM_032582, intron 1 of 33)	45304	NM_032582	84669		NM_032582	ENSG00000170832	USP32	NY-REN-60|USP10	ubiquitin specific peptidase 32
chr17-748	chr17	56080039	56080193	+	18.6	0.754	exon (NM_003620, exon 4 of 6)	exon (NM_003620, exon 4 of 6)	-29838	NM_017679	54828	Hs.655028	NM_001099432	ENSG00000141376	BCAS3	GAOB1|MAAB	breast carcinoma amplified sequence 3
chr17-78	chr17	44324881	44325035	+	32.5	0.707	promoter-TSS (NM_005175)	promoter-TSS (NM_005175)	-189	NM_001002027	516	Hs.80986	NM_001002027	ENSG00000159199	ATP5G1	ATP5A|ATP5G	ATP synthase, H+ transporting, mitochondrial Fo complex, subunit C1 (subunit 9)
chr17-788	chr17	77244035	77244189	+	18.6	0.789	promoter-TSS (NM_199287)	promoter-TSS (NM_199287)	-54	NM_199287	339230	Hs.405942	NM_199287	ENSG00000185298	CCDC137	-	coiled-coil domain containing 137
chr17-791	chr17	54449457	54449611	+	18	0.74	exon (NM_015294, exon 20 of 24)	exon (NM_015294, exon 20 of 24)	89514	NM_015294	4591	Hs.579079	NM_001005207	ENSG00000108395	TRIM37	MUL|POB1|TEF3	tripartite motif containing 37
chr17-793	chr17	54546278	54546432	+	18	0.6	intron (NM_001100595, intron 2 of 2)	MLT1L|LTR|MaLR	-7307	NM_001005207	4591	Hs.579079	NM_001005207	ENSG00000108395	TRIM37	MUL|POB1|TEF3	tripartite motif containing 37
chr17-8	chr17	53950308	53950462	+	45.3	0.639	promoter-TSS (NM_004687)	promoter-TSS (NM_004687)	-135	NM_004687	9110	Hs.514373	NM_004687	ENSG00000108389	MTMR4	FYVE-DSP2|ZFYVE11	myotubularin related protein 4
chr17-847	chr17	57568923	57569077	+	18	0.567	Intergenic	L2|LINE|L2	-71575	NM_005121	9969	Hs.282678	NM_005121	ENSG00000108510	MED13	ARC250|DRIP250|HSPC221|THRAP1|TRAP240	mediator complex subunit 13
chr17-848	chr17	59742504	59742658	+	18	0.559	Intergenic	Intergenic	-48196	NM_018469	55852	Hs.175414	NM_018469	ENSG00000136478	TEX2	HT008|TMEM96	testis expressed 2
chr17-850	chr17	70662206	70662360	+	18	0.735	promoter-TSS (NM_016185)	promoter-TSS (NM_016185)	86	NM_001002033	51155	Hs.532803	NM_001002032	ENSG00000189159	HN1	ARM2|HN1A	hematological and neurological expressed 1
chr17-853	chr17	54138947	54139101	+	17.4	0.527	intron (NM_058216, intron 4 of 8)	MLT1B-int|LTR|MaLR	14062	NM_002876	5889	Hs.412587	NM_002876	ENSG00000108384	RAD51C	BROVCA3|FANCO|RAD51L2	RAD51 homolog C (S. cerevisiae)
chr17-860	chr17	55265092	55265246	+	17.4	0.586	intron (NM_030938, intron 10 of 11)	intron (NM_030938, intron 10 of 11)	-8240	NR_029493	406991	Hs.444569	NR_029493		MIR21	MIRN21|hsa-mir-21|miR-21|miRNA21	microRNA 21
chr17-881	chr17	55979610	55979764	+	17.4	0.766	Intergenic	L1ME2|LINE|L1	-21325	NM_006380	10513	Hs.84084	NM_006380	ENSG00000062725	APPBP2	HS.84084|PAT1	amyloid beta precursor protein (cytoplasmic tail) binding protein 2
chr17-882	chr17	55985390	55985544	+	17.4	0.735	Intergenic	MLT1F1|LTR|MaLR	-27105	NM_006380	10513	Hs.84084	NM_006380	ENSG00000062725	APPBP2	HS.84084|PAT1	amyloid beta precursor protein (cytoplasmic tail) binding protein 2
chr17-889	chr17	56192696	56192850	+	17.4	0.593	intron (NM_001099432, intron 6 of 24)	L1MA4A|LINE|L1	82819	NM_001099432	54828	Hs.655028	NM_001099432	ENSG00000141376	BCAS3	GAOB1|MAAB	breast carcinoma amplified sequence 3
chr17-90	chr17	57218209	57218363	+	32	0.68	intron (NM_032043, intron 10 of 19)	intron (NM_032043, intron 10 of 19)	77416	NM_032043	83990	Hs.128903	NM_032043	ENSG00000136492	BRIP1	BACH1|FANCJ|OF	BRCA1 interacting protein C-terminal helicase 1
chr17-916	chr17	71772580	71772734	+	17.4	0.66	promoter-TSS (NM_182565)	promoter-TSS (NM_182565)	-224	NM_182565	283991	Hs.644033	NM_182565	ENSG00000185262	FAM100B	-	family with sequence similarity 100, member B
chr17-923	chr17	54136935	54137089	+	16.9	0.702	intron (NM_058216, intron 4 of 8)	MER31B|LTR|ERV1	12050	NM_002876	5889	Hs.412587	NM_002876	ENSG00000108384	RAD51C	BROVCA3|FANCO|RAD51L2	RAD51 homolog C (S. cerevisiae)
chr17-929	chr17	55438338	55438492	+	16.9	0.696	intron (NR_002924, intron 3 of 11)	intron (NR_002924, intron 3 of 11)	12703	NR_002924	653645	Hs.600085	NR_002924		TBC1D3P1-DHX40P1	DHX40P|DHX40P1|TBC1D3P1	TBC1D3P1-DHX40P1 readthrough (non-protein coding)
chr17-991	chr17	24645256	24645410	+	16.3	0.667	promoter-TSS (NM_020772)	promoter-TSS (NM_020772)	-41	NM_020772	57532	Hs.462598	NM_020772	ENSG00000108256	NUFIP2	182-FIP|82-FIP|FIP-82	nuclear fragile X mental retardation protein interacting protein 2
chr17-992	chr17	42568897	42569051	+	16.3	0.773	intron (NM_001256, intron 14 of 18)	intron (NM_001256, intron 14 of 18)	52690	NM_001114091	996	Hs.463295	NM_001114091	ENSG00000004897	CDC27	ANAPC3|APC3|CDC27Hs|D0S1430E|D17S978E|HNUC|NUC2	cell division cycle 27 homolog (S. cerevisiae)
chr18-10	chr18	48573100	48573254	+	16.9	0.918	intron (NM_005215, intron 2 of 28)	(CATTC)n|Simple_repeat|Simple_repeat	452637	NM_005215	1630	Hs.162025	NM_005215	ENSG00000187323	DCC	CRC18|CRCR1|IGDCC1	deleted in colorectal carcinoma
chr18-13	chr18	14122472	14122626	+	12.8	0.875	promoter-TSS (NR_033354)	promoter-TSS (NR_033354)	-60	NR_033354	162655	Hs.352635	NM_145287	ENSG00000175322	ZNF519	HsT2362	zinc finger protein 519
chr18-17	chr18	70110261	70110415	+	11	0.647	promoter-TSS (NM_148923)	promoter-TSS (NM_148923)	-107	NM_001190807	1528	Hs.465413	NM_001190807	ENSG00000166347	CYB5A	CYB5|MCB5	cytochrome b5 type A (microsomal)
chr18-20	chr18	42780599	42780753	+	10.5	0.615	promoter-TSS (NM_031303)	promoter-TSS (NM_031303)	-109	NM_031303	83473	Hs.404137	NM_031303	ENSG00000167216	KATNAL2	-	katanin p60 subunit A-like 2
chr18-21	chr18	58005218	58005372	+	10.5	0.783	promoter-TSS (NM_020854)	promoter-TSS (NM_020854)	-26	NM_176787	23556	Hs.157031	NM_012327	ENSG00000197563	PIGN	MCAHS|MCD4|MDC4|PIG-N	phosphatidylinositol glycan anchor biosynthesis, class N
chr18-22	chr18	12981146	12981300	+	9.9	0.76	promoter-TSS (NM_032142)	promoter-TSS (NM_032142)	-138	NM_032142	55125	Hs.100914	NM_018069	ENSG00000101639	CEP192	PPP1R62	centrosomal protein 192kDa
chr18-26	chr18	46978207	46978361	+	8.7	0.727	promoter-TSS (NM_016626)	promoter-TSS (NM_016626)	-235	NM_016626	51320	Hs.465144	NM_016626	ENSG00000176624	MEX3C	MEX-3C|RKHD2|RNF194	mex-3 homolog C (C. elegans)
chr19-1	chr19	47464842	47464996	+	69.1	0.692	Intergenic	CpG	-13770	NM_006494	2077	Hs.655969	NM_006494	ENSG00000105722	ERF	PE-2|PE2	Ets2 repressor factor
chr19-10	chr19	40885141	40885295	+	37.2	0.789	Intergenic	CpG	-10452	NM_014383	27033	Hs.99430	NM_014383	ENSG00000011590	ZBTB32	FAXF|FAZF|Rog|TZFP|ZNF538	zinc finger and BTB domain containing 32
chr19-100	chr19	12412851	12413005	+	13.9	0.718	promoter-TSS (NM_005815)	promoter-TSS (NM_005815)	-2	NM_005815	10224	Hs.720755	NM_005815	ENSG00000180855	ZNF443	ZK1	zinc finger protein 443
chr19-101	chr19	15351583	15351737	+	13.9	0.789	promoter-TSS (NM_005858)	promoter-TSS (NM_005858)	-48	NM_005858	10270	Hs.594496	NM_005858	ENSG00000105127	AKAP8	AKAP 95|AKAP-8|AKAP-95|AKAP95	A kinase (PRKA) anchor protein 8
chr19-102	chr19	15808855	15809009	+	13.9	0.875	Intergenic	Intergenic	8175	NR_015379	652995	Hs.644234	NR_015379		UCA1	CUDR|LINC00178|NCRNA00178	urothelial cancer associated 1 (non-protein coding)
chr19-103	chr19	16083579	16083733	+	13.9	0.667	5' UTR (NM_005370, exon 1 of 8)	5' UTR (NM_005370, exon 1 of 8)	166	NM_005370	4218	Hs.642874	NM_005370	ENSG00000167461	RAB8A	MEL|RAB8	RAB8A, member RAS oncogene family
chr19-104	chr19	20750792	20750946	+	13.9	0.719	Intergenic	Intergenic	-114627	NM_145297	199777	Hs.657001	XM_003403705	ENSG00000188171	ZNF626	-	zinc finger protein 626
chr19-105	chr19	23225030	23225184	+	13.9	0.806	promoter-TSS (NR_045525)	promoter-TSS (NR_045525)	-95	NR_045525	440519	Hs.675814	XR_109586		ZNF724P	-	zinc finger protein 724, pseudogene
chr19-106	chr19	51122891	51123045	+	13.9	0.657	Intergenic	Intergenic	-13092	NM_001029861	339345	Hs.434218	NM_001029861	ENSG00000188425	NANOS2	NOS2	nanos homolog 2 (Drosophila)
chr19-107	chr19	59310829	59310983	+	13.9	0.75	promoter-TSS (NM_013342)	promoter-TSS (NM_013342)	-39	NM_013342	29844	Hs.590939	NM_013342	ENSG00000105619	TFPT	FB1|INO80F|amida	TCF3 (E2A) fusion partner (in childhood Leukemia)
chr19-108	chr19	63584403	63584557	+	13.9	0.684	promoter-TSS (NM_138466)	promoter-TSS (NM_138466)	-279	NM_138466	116412	Hs.222236	NM_001129730	ENSG00000152475	ZNF837	-	zinc finger protein 837
chr19-109	chr19	1458797	1458951	+	13.4	0.875	intron (NM_213604, intron 7 of 11)	intron (NM_213604, intron 7 of 11)	5314	NM_213604	339366	Hs.371674	NM_213604	ENSG00000185761	ADAMTSL5	THSD6	ADAMTS-like 5
chr19-11	chr19	51190438	51190592	+	36	0.647	intron (NM_001080402, intron 1 of 14)	intron (NM_001080402, intron 1 of 14)	336	NM_001080402	729440	Hs.515479	NM_001080402	ENSG00000104983	CCDC61	-	coiled-coil domain containing 61
chr19-110	chr19	2792314	2792468	+	13.4	0.8	promoter-TSS (NM_001172775)	promoter-TSS (NM_001172775)	-42	NM_152791	148254	Hs.47712	NM_001172775	ENSG00000186300	ZNF555	-	zinc finger protein 555
chr19-111	chr19	3295252	3295406	+	13.4	0.703	Intergenic	Intergenic	-15232	NM_205843	4782	Hs.728211	NM_001245002	ENSG00000141905	NFIC	CTF|CTF5|NF-I|NFI	nuclear factor I/C (CCAAT-binding transcription factor)
chr19-112	chr19	16631938	16632092	+	13.4	0.781	promoter-TSS (NM_024104)	promoter-TSS (NM_024104)	-47	NM_024104	79086	Hs.356467	NM_024104	ENSG00000214046	C19orf42	-	chromosome 19 open reading frame 42
chr19-113	chr19	40830810	40830964	+	13.4	0.634	promoter-TSS (NM_001863)	promoter-TSS (NM_001863)	-78	NM_001863	1340	Hs.431668	NM_001863	ENSG00000126267	COX6B1	COX6B|COXG|COXVIb1	cytochrome c oxidase subunit VIb polypeptide 1 (ubiquitous)
chr19-114	chr19	51856487	51856641	+	13.4	0.765	promoter-TSS (NM_145056)	promoter-TSS (NM_145056)	-11	NR_040041	100506068	Hs.434327	NR_040041		LOC100506068	-	uncharacterized LOC100506068
chr19-115	chr19	60611372	60611526	+	13.4	0.781	promoter-TSS (NM_014501)	promoter-TSS (NM_014501)	-312	NM_014501	27338	Hs.396393	NM_014501	ENSG00000108106	UBE2S	E2-EPF|E2EPF|EPF5	ubiquitin-conjugating enzyme E2S
chr19-116	chr19	11127461	11127615	+	12.8	0.725	promoter-TSS (NM_182513)	promoter-TSS (NM_182513)	-54	NM_182513	147841	Hs.381225	NM_182513	ENSG00000161888	SPC24	SPBC24	SPC24, NDC80 kinetochore complex component, homolog (S. cerevisiae)
chr19-117	chr19	51870025	51870179	+	12.8	0.75	intron (NM_001079882, intron 16 of 16)	intron (NM_001079882, intron 16 of 16)	13527	NR_040041	100506068	Hs.434327	NR_040041		LOC100506068	-	uncharacterized LOC100506068
chr19-118	chr19	53909230	53909384	+	12.8	0.743	intron (NM_182574, intron 5 of 7)	CpG	2719	NM_182574	284358	Hs.191815	NM_001130915	ENSG00000176909	MAMSTR	MASTR	MEF2 activating motif and SAP domain containing transcriptional regulator
chr19-119	chr19	10223523	10223677	+	12.2	0.824	promoter-TSS (NM_015956)	promoter-TSS (NM_015956)	-40	NM_146388	51073	Hs.279652	NM_015956	ENSG00000105364	MRPL4	CGI-28|L4mt	mitochondrial ribosomal protein L4
chr19-12	chr19	54872100	54872254	+	35.4	0.667	promoter-TSS (NM_001536)	promoter-TSS (NM_001536)	-44	NM_001207042	3276	Hs.20521	NM_001207042	ENSG00000126457	PRMT1	ANM1|HCP1|HRMT1L2|IR1B4	protein arginine methyltransferase 1
chr19-120	chr19	17239011	17239165	+	12.2	0.667	promoter-TSS (NM_014173)	promoter-TSS (NM_014173)	-144	NM_001033549	29086	Hs.190722	NM_001033549	ENSG00000105393	BABAM1	C19orf62|MERIT40|NBA1	BRISC and BRCA1 A complex member 1
chr19-121	chr19	45912838	45912992	+	12.2	0.706	promoter-TSS (NM_001142555)	promoter-TSS (NM_001142555)	-64	NM_001142555	79934	Hs.130712	NM_001142555	ENSG00000123815	ADCK4	-	aarF domain containing kinase 4
chr19-122	chr19	45948333	45948487	+	12.2	0.659	promoter-TSS (NM_004596)	promoter-TSS (NM_004596)	-189	NM_004596	6626	Hs.466775	NM_004596	ENSG00000077312	SNRPA	Mud1|U1-A|U1A	small nuclear ribonucleoprotein polypeptide A
chr19-123	chr19	748263	748417	+	11.6	0.639	promoter-TSS (NM_002819)	promoter-TSS (NM_002819)	-52	NM_031991	5725	Hs.172550	NM_002819	ENSG00000011304	PTBP1	HNRNP-I|HNRNPI|HNRPI|PTB|PTB-1|PTB-T|PTB2|PTB3|PTB4|pPTB	polypyrimidine tract binding protein 1
chr19-124	chr19	990978	991132	+	11.6	0.833	promoter-TSS (NM_019112)	promoter-TSS (NM_019112)	-47	NM_019112	10347	Hs.134514	NM_019112	ENSG00000064687	ABCA7	ABCA-SSN|ABCX	ATP-binding cassette, sub-family A (ABC1), member 7
chr19-125	chr19	23975456	23975610	+	11.6	0.914	Intergenic	LSU-rRNA_Hsa|rRNA|rRNA	86009	NM_001244038	730087	Hs.655305	NM_001244038	ENSG00000213967	ZNF726	-	zinc finger protein 726
chr19-126	chr19	45623604	45623758	+	11.6	0.852	promoter-TSS (NM_013376)	promoter-TSS (NM_013376)	91	NM_013376	29950	Hs.269898	NM_013376	ENSG00000197019	SERTAD1	SEI1|TRIP-Br1	SERTA domain containing 1
chr19-127	chr19	50965825	50965979	+	11.6	0.724	intron (NM_001081563, intron 13 of 13)	CpG-14026	-1565	NM_175875	147912	Hs.43314	NM_175875	ENSG00000177045	SIX5	BOR2|DMAHP	SIX homeobox 5
chr19-128	chr19	53832617	53832771	+	11.6	0.741	promoter-TSS (NM_001352)	promoter-TSS (NM_001352)	-243	NM_001352	1628	Hs.528006	NM_001352	ENSG00000105516	DBP	DABP	D site of albumin promoter (albumin D-box) binding protein
chr19-129	chr19	63776555	63776709	+	11.6	0.706	5' UTR (NM_003422, exon 1 of 6)	5' UTR (NM_003422, exon 1 of 6)	122	NM_003422	7593	Hs.399810	NM_003422	ENSG00000099326	MZF1	MZF-1|MZF1B|ZNF42|ZSCAN6|Zfp98	myeloid zinc finger 1
chr19-13	chr19	53664203	53664357	+	34.9	0.76	promoter-TSS (NM_017457)	promoter-TSS (NM_017457)	3	NM_017457	9266	Hs.144011	NM_004228	ENSG00000105443	CYTH2	ARNO|CTS18|CTS18.1|PSCD2|PSCD2L|SEC7L|Sec7p-L|Sec7p-like	cytohesin 2
chr19-130	chr19	2986692	2986846	+	11	0.742	intron (NM_001144761, intron 2 of 19)	CpG	-6157	NM_001144762	7089	Hs.332173	NM_001144761	ENSG00000065717	TLE2	ESG|ESG2|GRG2	transducin-like enhancer of split 2 (E(sp1) homolog, Drosophila)
chr19-131	chr19	8314150	8314304	+	11	0.714	promoter-TSS (NM_198471)	promoter-TSS (NM_198471)	-81	NM_198471	256949	Hs.322473	NM_198471	ENSG00000186994	KANK3	ANKRD47	KN motif and ankyrin repeat domains 3
chr19-132	chr19	10807226	10807380	+	11	0.667	intron (NM_006858, intron 1 of 3)	intron (NM_006858, intron 1 of 3)	680	NM_006858	11018	Hs.515139	NM_006858	ENSG00000099203	TMED1	IL1RL1LG|Il1rl1l|ST2L|Tp24	transmembrane emp24 protein transport domain containing 1
chr19-133	chr19	14501182	14501336	+	11	0.778	promoter-TSS (NR_030369)	promoter-TSS (NR_030369)	-96	NR_030369	693224		NR_030369		MIR639	MIRN639|hsa-mir-639	microRNA 639
chr19-134	chr19	19640441	19640595	+	11	0.727	promoter-TSS (NM_033204)	promoter-TSS (NM_033204)	-145	NM_033204	94039	Hs.631642	NM_033204	ENSG00000181896	ZNF101	HZF12	zinc finger protein 101
chr19-136	chr19	45016132	45016286	+	11	0.759	TTS (NM_001436)	TTS (NM_001436)	472	NM_006483	9149	Hs.130988	NM_004714	ENSG00000105204	DYRK1B	MIRK	dual-specificity tyrosine-(Y)-phosphorylation regulated kinase 1B
chr19-137	chr19	47416197	47416351	+	11	0.741	promoter-TSS (NM_133444)	promoter-TSS (NM_133444)	-58	NM_133444	116115	Hs.137282	NM_133444	ENSG00000167625	ZNF526	-	zinc finger protein 526
chr19-138	chr19	53527910	53528064	+	11	0.526	3' UTR (NM_018273, exon 8 of 8)	3' UTR (NM_018273, exon 8 of 8)	7546	NM_001425	2014	Hs.9999	NM_001425	ENSG00000142227	EMP3	YMP	epithelial membrane protein 3
chr19-139	chr19	54534668	54534822	+	11	0.778	TTS (NM_003598)	TTS (NM_003598)	4256	NM_001774	951	Hs.166556	NM_001040031	ENSG00000104894	CD37	GP52-40|TSPAN26	CD37 molecule
chr19-14	chr19	15390808	15390962	+	34.3	0.67	promoter-TSS (NM_014371)	promoter-TSS (NM_014371)	-52	NM_014371	26993	Hs.399800	NM_014371	ENSG00000011243	AKAP8L	HA95|HAP95|NAKAP|NAKAP95	A kinase (PRKA) anchor protein 8-like
chr19-140	chr19	56589296	56589450	+	11	0.75	Intergenic	Intergenic	-3733	NM_001193623	147646	Hs.148344	NM_001193623		LOC147646	-	uncharacterized LOC147646
chr19-141	chr19	11406995	11407149	+	10.5	0.75	promoter-TSS (NM_002743)	promoter-TSS (NM_002743)	-92	NM_145045	115948	Hs.124010	NM_145045	ENSG00000198003	CCDC151	-	coiled-coil domain containing 151
chr19-143	chr19	40923335	40923489	+	10.5	0.654	intron (NM_024660, intron 2 of 4)	CpG-13590	1779	NM_024660	79713	Hs.352548	NM_024660	ENSG00000126246	IGFLR1	TMEM149|U2AF1L4	IGF-like family receptor 1
chr19-144	chr19	50122276	50122430	+	10.5	0.792	intron (NR_028413, intron 1 of 2)	intron (NR_028413, intron 1 of 2)	453	NR_028414	342	Hs.729930	NR_028412		APOC1P1	-	apolipoprotein C-I pseudogene 1
chr19-145	chr19	63022800	63022954	+	10.5	0.826	Intergenic	CpG	-4784	NM_024762	79818	Hs.560727	NM_024762	ENSG00000178935	ZNF552	-	zinc finger protein 552
chr19-146	chr19	1156534	1156688	+	9.9	0.773	promoter-TSS (NM_000455)	promoter-TSS (NM_000455)	-187	NM_000455	6794	Hs.515005	NM_000455	ENSG00000118046	STK11	LKB1|PJS|hLKB1	serine/threonine kinase 11
chr19-147	chr19	17309166	17309320	+	9.9	0.643	promoter-TSS (NM_133644)	promoter-TSS (NM_133644)	-83	NM_001128855	84705	Hs.334885	NM_001128855	ENSG00000130299	GTPBP3	GTPBG3|MSS1|MTGP1|THDF1	GTP binding protein 3 (mitochondrial)
chr19-149	chr19	45975300	45975454	+	9.9	0.68	promoter-TSS (NM_016154)	promoter-TSS (NM_016154)	-587	NM_016154	53916	Hs.631539	NM_016154	ENSG00000167578	RAB4B	-	RAB4B, member RAS oncogene family
chr19-15	chr19	4293830	4293984	+	33.7	0.663	promoter-TSS (NM_001159846)	promoter-TSS (NM_001159846)	-617	NM_001159846	84954	Hs.321689	NM_001159846	ENSG00000008382	MPND	-	MPN domain containing
chr19-150	chr19	52055320	52055474	+	9.9	0.955	Intergenic	CpG	-9354	NM_004069	1175	Hs.119591	NM_004069	ENSG00000042753	AP2S1	AP17|AP17-DELTA|CLAPS2	adaptor-related protein complex 2, sigma 1 subunit
chr19-151	chr19	55398097	55398251	+	9.9	0.607	promoter-TSS (NM_001077186)	promoter-TSS (NM_001077186)	-523	NM_024729	79784	Hs.467142	NM_001077186	ENSG00000105357	MYH14	DFNA4|MHC16|MYH17|NMHC II-C|NMHC-II-C|myosin	myosin, heavy chain 14, non-muscle
chr19-153	chr19	7914588	7914742	+	9.3	0.724	promoter-TSS (NM_006351)	promoter-TSS (NM_006351)	43	NM_006351	10469	Hs.465784	NM_006351	ENSG00000104980	TIMM44	TIM44	translocase of inner mitochondrial membrane 44 homolog (yeast)
chr19-154	chr19	11785937	11786091	+	9.3	0.552	promoter-TSS (NM_152357)	promoter-TSS (NM_152357)	-93	NM_152357	126070	Hs.418192	NM_152357	ENSG00000171295	ZNF440	-	zinc finger protein 440
chr19-156	chr19	46637305	46637459	+	9.3	0.682	promoter-TSS (NM_001167868)	promoter-TSS (NM_001167868)	-61	NM_001167868	55101	Hs.351099	NM_001167867	ENSG00000105341	ATP5SL	-	ATP5S-like
chr19-158	chr19	5855324	5855478	+	8.7	0.6	promoter-TSS (NR_034166)	promoter-TSS (NR_034166)	-377	NR_034166	126328	Hs.406062	NM_001193375	ENSG00000174886	NDUFA11	B14.7|CI-B14.7	NADH dehydrogenase (ubiquinone) 1 alpha subcomplex, 11, 14.7kDa
chr19-16	chr19	47592971	47593125	+	33.7	0.745	Intergenic	CpG	-6764	NM_032488	84518	Hs.148590	NM_032488	ENSG00000105427	CNFN	PLAC8L2	cornifelin
chr19-175	chr19	40758477	40758631	+	8.1	0.821	Intergenic	LSU-rRNA_Hsa|rRNA|rRNA	-12154	NM_000704	495	Hs.36992	NM_000704	ENSG00000105675	ATP4A	ATP6A	ATPase, H+/K+ exchanging, alpha polypeptide
chr19-18	chr19	4423002	4423156	+	32	0.8	promoter-TSS (NM_032631)	promoter-TSS (NM_032631)	-176	NM_001001520	84717	Hs.43071	NM_001001520	ENSG00000167674	HDGFRP2	HDGF2	hepatoma-derived growth factor-related protein 2
chr19-19	chr19	13766989	13767143	+	32	0.847	promoter-TSS (NM_023072)	promoter-TSS (NM_023072)	-208	NM_023072	65249	Hs.466015	NM_023072	ENSG00000132003	ZSWIM4	-	zinc finger, SWIM-type containing 4
chr19-2	chr19	10689430	10689584	+	54.6	0.674	promoter-TSS (NM_001005361)	promoter-TSS (NM_001005361)	-222	NM_001005361	1785	Hs.211463	NM_001005360	ENSG00000079805	DNM2	CMT2M|CMTDI1|CMTDIB|DI-CMTB|DYN2|DYNII	dynamin 2
chr19-20	chr19	19357489	19357643	+	32	0.719	promoter-TSS (NM_017660)	promoter-TSS (NM_017660)	-76	NM_017660	54815	Hs.118964	NM_017660	ENSG00000167491	GATAD2A	p66alpha	GATA zinc finger domain containing 2A
chr19-215	chr19	61518237	61518391	+	7	0.857	Intergenic	CpG	-52966	NR_003127	147947	Hs.467326	NM_194319		ZNF542	-	zinc finger protein 542
chr19-22	chr19	38154697	38154851	+	30.8	0.815	promoter-TSS (NM_032816)	promoter-TSS (NM_032816)	-65	NM_032816	84902	Hs.599703	NM_032816	ENSG00000121289	CEP89	CCDC123	centrosomal protein 89kDa
chr19-23	chr19	50085916	50086070	+	30.8	0.595	promoter-TSS (NM_001128916)	promoter-TSS (NM_001128916)	-324	NM_001128917	10452	Hs.655909	NM_001128916	ENSG00000130204	TOMM40	C19orf1|D19S1177E|PER-EC1|PEREC1|TOM40	translocase of outer mitochondrial membrane 40 homolog (yeast)
chr19-24	chr19	13924021	13924175	+	30.2	0.791	promoter-TSS (NM_138353)	promoter-TSS (NM_138353)	-221	NM_138353	90379	Hs.443636	NM_138353	ENSG00000132017	DCAF15	C19orf72	DDB1 and CUL4 associated factor 15
chr19-25	chr19	18176074	18176228	+	30.2	0.729	promoter-TSS (NM_002866)	promoter-TSS (NM_002866)	-277	NM_002866	5864	Hs.27744	NM_002866	ENSG00000105649	RAB3A	-	RAB3A, member RAS oncogene family
chr19-26	chr19	59332891	59333045	+	30.2	0.651	promoter-TSS (NM_014516)	promoter-TSS (NM_014516)	-280	NM_014516	4849	Hs.343571	NM_014516	ENSG00000088038	CNOT3	LENG2|NOT3|NOT3H	CCR4-NOT transcription complex, subunit 3
chr19-27	chr19	60664974	60665128	+	30.2	0.687	promoter-TSS (NM_024710)	promoter-TSS (NM_024710)	-190	NM_001136202	79763	Hs.467306	NM_001136201	ENSG00000063241	ISOC2	-	isochorismatase domain containing 2
chr19-28	chr19	54961500	54961654	+	29.6	0.604	promoter-TSS (NM_014203)	promoter-TSS (NM_014203)	-415	NM_130787	160	Hs.467125	NM_014203	ENSG00000196961	AP2A1	ADTAA|AP2-ALPHA|CLAPA1	adaptor-related protein complex 2, alpha 1 subunit
chr19-29	chr19	19035573	19035727	+	29.1	0.67	promoter-TSS (NM_178526)	promoter-TSS (NM_178526)	-153	NM_178526	284439	Hs.303669	NM_178526	ENSG00000181035	SLC25A42	-	solute carrier family 25, member 42
chr19-3	chr19	13978257	13978411	+	52.3	0.593	promoter-TSS (NM_002918)	promoter-TSS (NM_002918)	-200	NM_002918	5989	Hs.655215	NM_002918	ENSG00000132005	RFX1	EFC|RFX	regulatory factor X, 1 (influences HLA class II expression)
chr19-30	chr19	6323556	6323710	+	28.5	0.779	5' UTR (NM_032306, exon 1 of 4)	5' UTR (NM_032306, exon 1 of 4)	189	NM_032306	84266	Hs.111099	NM_032306	ENSG00000125652	ALKBH7	ABH7|SPATA11|UNQ6002	alkB, alkylation repair homolog 7 (E. coli)
chr19-31	chr19	11346639	11346793	+	28.5	0.671	intron (NM_175871, intron 1 of 1)	CpG	333	NM_175871	126074	Hs.631619	NM_175871	ENSG00000173928	SWSAP1	C19orf39|SWS1AP1|ZSWIM7AP1	SWIM-type zinc finger 7 associated protein 1
chr19-33	chr19	6688697	6688851	+	27.9	0.823	promoter-TSS (NM_001080452)	promoter-TSS (NM_001080452)	-141	NM_001080452	56927	Hs.167641	NM_020171	ENSG00000125734	GPR108	LUSTR2	G protein-coupled receptor 108
chr19-34	chr19	47271956	47272110	+	27.9	0.759	promoter-TSS (NM_022752)	promoter-TSS (NM_022752)	-97	NM_022752	64763	Hs.700166	NM_022752	ENSG00000105732	ZNF574	FP972	zinc finger protein 574
chr19-35	chr19	7800829	7800983	+	27.3	0.761	promoter-TSS (NM_145245)	promoter-TSS (NM_145245)	-255	NM_145245	115704	Hs.26870	NM_001159944	ENSG00000142459	EVI5L	-	ecotropic viral integration site 5-like
chr19-36	chr19	41196999	41197153	+	27.3	0.76	promoter-TSS (NM_032878)	promoter-TSS (NM_032878)	-95	NM_198867	84964	Hs.71941	NM_032878	ENSG00000239382	ALKBH6	ABH6	alkB, alkylation repair homolog 6 (E. coli)
chr19-37	chr19	46461713	46461867	+	27.3	0.524	promoter-TSS (NM_007040)	promoter-TSS (NM_007040)	-170	NM_007040	11100	Hs.718642	NM_007040	ENSG00000105323	HNRNPUL1	E1B-AP5|E1BAP5|HNRPUL1	heterogeneous nuclear ribonucleoprotein U-like 1
chr19-38	chr19	12708734	12708888	+	26.1	0.679	promoter-TSS (NM_004317)	promoter-TSS (NM_004317)	-495	NM_004317	439	Hs.465985	NM_004317	ENSG00000198356	ASNA1	ARSA-I|ARSA1|ASNA-I|GET3|TRC40|hASNA-I	arsA arsenite transporter, ATP-binding, homolog 1 (bacterial)
chr19-39	chr19	59355333	59355487	+	26.1	0.694	promoter-TSS (NM_024316)	promoter-TSS (NM_024316)	-152	NM_024316	79165	Hs.590974	NM_024316	ENSG00000105617	LENG1	-	leukocyte receptor cluster (LRC) member 1
chr19-4	chr19	6375928	6376082	+	49.4	0.732	promoter-TSS (NM_003685)	promoter-TSS (NM_003685)	-183	NM_003685	8570	Hs.91142	NM_003685	ENSG00000088247	KHSRP	FBP2|FUBP2|KSRP	KH-type splicing regulatory protein
chr19-40	chr19	40940670	40940824	+	25.6	0.703	promoter-TSS (NM_144617)	promoter-TSS (NM_144617)	-137	NM_001039887	148137	Hs.527982	NM_144692	ENSG00000167595	C19orf55	-	chromosome 19 open reading frame 55
chr19-41	chr19	4197924	4198078	+	25	0.746	promoter-TSS (NM_018074)	promoter-TSS (NM_018074)	-110	NM_018074	55702	Hs.21811	NM_018074	ENSG00000105248	CCDC94	-	coiled-coil domain containing 94
chr19-43	chr19	60369840	60369994	+	25	0.844	promoter-TSS (NM_178837)	promoter-TSS (NM_178837)	-87	NM_178837	352909	Hs.351582	NM_001031802	ENSG00000167646	C19orf51	-	chromosome 19 open reading frame 51
chr19-44	chr19	19110228	19110382	+	24.4	0.718	promoter-TSS (NM_017814)	promoter-TSS (NM_017814)	-38	NM_017814	54929	Hs.631629	NM_017814	ENSG00000064545	TMEM161A	AROS-29	transmembrane protein 161A
chr19-45	chr19	45975787	45975941	+	24.4	0.803	promoter-TSS (NM_016154)	promoter-TSS (NM_016154)	-100	NM_016154	53916	Hs.631539	NM_016154	ENSG00000167578	RAB4B	-	RAB4B, member RAS oncogene family
chr19-46	chr19	10352362	10352516	+	23.8	0.762	promoter-TSS (NM_003331)	promoter-TSS (NM_003331)	-191	NM_003331	7297	Hs.75516	NM_003331	ENSG00000105397	TYK2	JTK1	tyrosine kinase 2
chr19-47	chr19	12910252	12910406	+	23.8	0.821	promoter-TSS (NM_004343)	promoter-TSS (NM_004343)	-85	NM_004343	811	Hs.515162	NM_004343	ENSG00000179218	CALR	CRT|RO|SSA|cC1qR	calreticulin
chr19-48	chr19	18164617	18164771	+	23.2	0.565	promoter-TSS (NM_032683)	promoter-TSS (NM_032683)	-346	NM_032683	84769	Hs.515254	NM_032683	ENSG00000254858	MPV17L2	FKSG24	MPV17 mitochondrial membrane protein-like 2
chr19-5	chr19	12523353	12523507	+	44.7	0.662	promoter-TSS (NM_144976)	promoter-TSS (NM_144976)	-74	NM_144976	163050	Hs.655615	NM_144976	ENSG00000249709	ZNF564	-	zinc finger protein 564
chr19-53	chr19	11710800	11710954	+	20.9	0.735	promoter-TSS (NM_001080493)	promoter-TSS (NM_001080493)	-117	NM_001080493	55552	Hs.142167	NM_001080493	ENSG00000197933	ZNF823	HSZFP36	zinc finger protein 823
chr19-54	chr19	55853366	55853520	+	20.9	0.65	intron (NM_001195076, intron 4 of 4)	intron (NM_001195076, intron 4 of 4)	8929	NM_001195076	342918	Hs.531650	NM_001195076	ENSG00000235034	C19orf81	-	chromosome 19 open reading frame 81
chr19-55	chr19	8360877	8361031	+	20.3	0.603	promoter-TSS (NM_004218)	promoter-TSS (NM_004218)	-251	NM_004218	9230	Hs.626404	NM_004218	ENSG00000185236	RAB11B	H-YPT3	RAB11B, member RAS oncogene family
chr19-56	chr19	42500361	42500515	+	20.3	0.69	Intergenic	CpG	-16982	NM_181786	284459	Hs.729090	NM_181786	ENSG00000181666	HKR1	ZNF875	HKR1, GLI-Kruppel zinc finger family member
chr19-57	chr19	14089557	14089711	+	19.8	0.839	promoter-TSS (NM_002730)	promoter-TSS (NM_002730)	-75	NM_002730	5566	Hs.631630	NM_002730	ENSG00000072062	PRKACA	PKACA	protein kinase, cAMP-dependent, catalytic, alpha
chr19-59	chr19	50779379	50779533	+	19.8	0.542	intron (NM_025136, intron 1 of 1)	intron (NM_025136, intron 1 of 1)	506	NM_001017989	80207	Hs.723713	NM_001017989	ENSG00000125741	OPA3	MGA3	optic atrophy 3 (autosomal recessive, with chorea and spastic paraplegia)
chr19-6	chr19	52243727	52243881	+	44.7	0.795	promoter-TSS (NM_017854)	promoter-TSS (NM_017854)	-82	NM_017854	54958	Hs.105606	NM_017854	ENSG00000130748	TMEM160	-	transmembrane protein 160
chr19-60	chr19	53385551	53385705	+	19.8	0.772	Intergenic	MLT1I|LTR|MaLR	-20256	NM_000234	3978	Hs.1770	NM_000234	ENSG00000105486	LIG1	-	ligase I, DNA, ATP-dependent
chr19-61	chr19	53915764	53915918	+	19.8	0.759	3' UTR (NM_017805, exon 12 of 12)	3' UTR (NM_017805, exon 12 of 12)	-1053	NM_001130915	284358	Hs.191815	NM_001130915	ENSG00000176909	MAMSTR	MASTR	MEF2 activating motif and SAP domain containing transcriptional regulator
chr19-62	chr19	1603860	1604014	+	19.2	0.787	promoter-TSS (NM_003200)	promoter-TSS (NM_003200)	-609	NM_003200	6929	Hs.371282	NM_001136139	ENSG00000071564	TCF3	E2A|E47|ITF1|TCF-3|VDIR|bHLHb21	transcription factor 3 (E2A immunoglobulin enhancer binding factors E12/E47)
chr19-63	chr19	63481905	63482059	+	19.2	0.774	promoter-TSS (NM_021089)	promoter-TSS (NM_021089)	-148	NM_021089	7554	Hs.713519	NM_021089	ENSG00000083842	ZNF8	HF.18|Zfp128	zinc finger protein 8
chr19-64	chr19	2895989	2896143	+	18.6	0.547	promoter-TSS (NM_021217)	promoter-TSS (NM_021217)	-97	NM_021217	58492	Hs.38004	NM_021217	ENSG00000175691	ZNF77	pT1	zinc finger protein 77
chr19-65	chr19	4353359	4353513	+	18.6	0.886	promoter-TSS (NM_005483)	promoter-TSS (NM_005483)	-224	NM_005483	10036	Hs.79018	NM_005483	ENSG00000167670	CHAF1A	CAF-1|CAF1|CAF1B|CAF1P150|P150	chromatin assembly factor 1, subunit A (p150)
chr19-66	chr19	40811671	40811825	+	18.6	0.696	promoter-TSS (NM_024321)	promoter-TSS (NM_024321)	-72	NM_024321	79171	Hs.5086	NM_024321	ENSG00000126254	RBM42	-	RNA binding motif protein 42
chr19-67	chr19	50565720	50565874	+	18.6	0.805	promoter-TSS (NM_001130867)	promoter-TSS (NM_001130867)	-112	NM_001130867	2068	Hs.487294	NM_000400	ENSG00000104884	ERCC2	COFS2|EM9|TTD|XPD	excision repair cross-complementing rodent repair deficiency, complementation group 2
chr19-68	chr19	4104472	4104626	+	18	0.786	promoter-TSS (NM_032607)	promoter-TSS (NM_032607)	-80	NM_032607	84699	Hs.247744	NM_032607	ENSG00000060566	CREB3L3	CREB-H|CREBH	cAMP responsive element binding protein 3-like 3
chr19-69	chr19	17281224	17281378	+	18	0.714	promoter-TSS (NM_024050)	promoter-TSS (NM_024050)	-36	NM_024050	79016	Hs.466154	NM_024050	ENSG00000130311	DDA1	C19orf58|PCIA1	DET1 and DDB1 associated 1
chr19-7	chr19	44032752	44032906	+	42.4	0.576	promoter-TSS (NM_001533)	promoter-TSS (NM_001533)	-372	NM_001533	3191	Hs.644906	NM_001005335	ENSG00000104824	HNRNPL	HNRPL|hnRNP-L	heterogeneous nuclear ribonucleoprotein L
chr19-70	chr19	44113263	44113417	+	18	0.725	promoter-TSS (NM_033363)	promoter-TSS (NM_033363)	36	NM_001145901	54938	Hs.709416	NM_001145901	ENSG00000104835	SARS2	SARS|SARSM|SERS|SYS|SerRS|SerRSmt|mtSerRS	seryl-tRNA synthetase 2, mitochondrial
chr19-71	chr19	4919706	4919860	+	17.4	0.727	promoter-TSS (NM_015015)	promoter-TSS (NM_015015)	-341	NM_015015	23030	Hs.654816	NM_015015	ENSG00000127663	KDM4B	JMJD2B	lysine (K)-specific demethylase 4B
chr19-72	chr19	11352906	11353060	+	17.4	0.733	intron (NM_000121, intron 4 of 7)	CpG-13006	3035	NM_000121	2057	Hs.631624	NM_000121	ENSG00000187266	EPOR	EPO-R	erythropoietin receptor
chr19-73	chr19	12266599	12266753	+	17.4	0.717	promoter-TSS (NM_016264)	promoter-TSS (NM_016264)	38	NM_001164276	51710	Hs.720085	NM_001164276	ENSG00000197857	ZNF44	GIOT-2|KOX7|ZNF|ZNF504|ZNF55|ZNF58	zinc finger protein 44
chr19-74	chr19	14391122	14391276	+	17.4	0.857	promoter-TSS (NM_005804)	promoter-TSS (NM_005804)	-4	NM_005804	10212	Hs.311609	NM_005804	ENSG00000123136	DDX39A	BAT1|BAT1L|DDX39|DDXL|URH49	DEAD (Asp-Glu-Ala-Asp) box polypeptide 39A
chr19-75	chr19	18891319	18891473	+	17.4	0.625	promoter-TSS (NM_019070)	promoter-TSS (NM_019070)	-88	NM_019070	54555	Hs.143187	NM_019070	ENSG00000105671	DDX49	R27090_2	DEAD (Asp-Glu-Ala-Asp) box polypeptide 49
chr19-76	chr19	54788585	54788739	+	17.4	0.636	intron (NM_020719, intron 2 of 13)	CpG	1938	NM_020719	57479	Hs.590971	NM_020719	ENSG00000126464	PRR12	KIAA1205	proline rich 12
chr19-77	chr19	44082208	44082362	+	16.9	0.762	promoter-TSS (NR_040515)	promoter-TSS (NR_040515)	18	NM_012237	22933	Hs.466693	NM_001193286	ENSG00000068903	SIRT2	SIR2|SIR2L|SIR2L2	sirtuin 2
chr19-78	chr19	50887376	50887530	+	16.9	0.653	promoter-TSS (NM_177542)	promoter-TSS (NM_177542)	-128	NM_001163377	54814	Hs.631556	NM_001163377	ENSG00000011478	QPCTL	gQC	glutaminyl-peptide cyclotransferase-like
chr19-79	chr19	63604575	63604729	+	16.9	0.786	Intergenic	CpG	5383	NM_001195135	646862	Hs.728121	NM_001195135		LOC646862	-	uncharacterized LOC646862
chr19-80	chr19	3922216	3922370	+	16.3	0.821	Intergenic	CpG	-1467	NM_001348	1613	Hs.631844	NM_001348	ENSG00000167657	DAPK3	ZIP|ZIPK	death-associated protein kinase 3
chr19-81	chr19	37857904	37858058	+	16.3	0.769	promoter-TSS (NM_032139)	promoter-TSS (NM_032139)	-39	NM_032139	84079	Hs.59236	NM_032139	ENSG00000105186	ANKRD27	VARP	ankyrin repeat domain 27 (VPS9 domain)
chr19-82	chr19	45774453	45774607	+	16.3	0.608	promoter-TSS (NM_138392)	promoter-TSS (NM_138392)	-67	NM_138392	92799	Hs.26506	NM_138392	ENSG00000160410	SHKBP1	Sb1	SH3KBP1 binding protein 1
chr19-83	chr19	50373571	50373725	+	16.3	0.61	promoter-TSS (NM_024108)	promoter-TSS (NM_024108)	-195	NM_212550	388552	Hs.103902	NM_212550	ENSG00000189114	BLOC1S3	BLOS3|HPS8|RP	biogenesis of lysosomal organelles complex-1, subunit 3
chr19-84	chr19	57384805	57384959	+	16.3	0.646	promoter-TSS (NM_014225)	promoter-TSS (NM_014225)	15	NM_014225	5518	Hs.467192	NM_014225	ENSG00000105568	PPP2R1A	PP2A-Aalpha|PP2AAALPHA|PR65A	protein phosphatase 2, regulatory subunit A, alpha
chr19-85	chr19	7600565	7600719	+	15.7	0.75	promoter-TSS (NM_020196)	promoter-TSS (NM_020196)	-29	NR_033242	100131801	Hs.728837	NM_001171155	ENSG00000229833	C19orf79	-	chromosome 19 open reading frame 79
chr19-87	chr19	44573745	44573899	+	15.7	0.804	promoter-TSS (NM_019088)	promoter-TSS (NM_019088)	19	NM_017592	55588	Hs.611541	NM_017592	ENSG00000063322	MED29	IXL	mediator complex subunit 29
chr19-88	chr19	11317962	11318116	+	15.1	0.711	promoter-TSS (NM_198536)	promoter-TSS (NM_198536)	-58	NM_033408	374882	Hs.8036	NM_001145416	ENSG00000105518	TMEM205	UNQ501	transmembrane protein 205
chr19-89	chr19	17831519	17831673	+	15.1	0.763	promoter-TSS (NM_000980)	promoter-TSS (NM_000980)	-135	NM_000980	6142	Hs.337766	NM_000980	ENSG00000105640	RPL18A	L18A	ribosomal protein L18a
chr19-9	chr19	60542671	60542825	+	37.8	0.603	promoter-TSS (NM_032701)	promoter-TSS (NM_032701)	-285	NM_032701	84787	Hs.590982	NM_032701	ENSG00000133247	SUV420H2	KMT5C	suppressor of variegation 4-20 homolog 2 (Drosophila)
chr19-90	chr19	40931145	40931299	+	15.1	0.683	5' UTR (NM_019104, exon 1 of 9)	5' UTR (NM_019104, exon 1 of 9)	120	NM_019104	55957	Hs.529100	NM_019104	ENSG00000188223	LIN37	F25965|ZK418.4|lin-37	lin-37 homolog (C. elegans)
chr19-91	chr19	41298046	41298200	+	15.1	0.706	promoter-TSS (NM_006233)	promoter-TSS (NM_006233)	-77	NM_006233	5438	Hs.47062	NM_006233	ENSG00000105258	POLR2I	RPB9|hRPB14.5	polymerase (RNA) II (DNA directed) polypeptide I, 14.5kDa
chr19-92	chr19	54188495	54188649	+	15.1	0.791	promoter-TSS (NM_001161587)	promoter-TSS (NM_001161587)	-150	NM_001161587	2997	Hs.386225	NM_001161587	ENSG00000104812	GYS1	GSY|GYS	glycogen synthase 1 (muscle)
chr19-93	chr19	992046	992200	+	14.5	0.684	intron (NM_019112, intron 1 of 46)	intron (NM_019112, intron 1 of 46)	1021	NM_019112	10347	Hs.134514	NM_019112	ENSG00000064687	ABCA7	ABCA-SSN|ABCX	ATP-binding cassette, sub-family A (ABC1), member 7
chr19-94	chr19	14108547	14108701	+	14.5	0.75	promoter-TSS (NR_045214)	promoter-TSS (NR_045214)	-184	NM_018154	55723	Hs.26516	NM_018154	ENSG00000105011	ASF1B	CIA-II	ASF1 anti-silencing function 1 homolog B (S. cerevisiae)
chr19-95	chr19	20011260	20011414	+	14.5	0.931	promoter-TSS (NM_001077349)	promoter-TSS (NM_001077349)	-60	NM_033196	91120	Hs.306298	NM_001077349	ENSG00000197124	ZNF682	BC39498_3	zinc finger protein 682
chr19-96	chr19	51795905	51796059	+	14.5	0.757	promoter-TSS (NM_005184)	promoter-TSS (NM_005184)	315	NM_001205281	100506012	Hs.671661	NM_001205281	ENSG00000230510	LOC100506012	-	serine/threonine-protein phosphatase 5-like
chr19-97	chr19	55064723	55064877	+	14.5	0.769	3' UTR (NM_001098633, exon 5 of 5)	3' UTR (NM_001098633, exon 5 of 5)	-2166	NM_007254	11284	Hs.78016	NM_007254	ENSG00000039650	PNKP	EIEE10|MCSZ|PNK	polynucleotide kinase 3'-phosphatase
chr19-98	chr19	55874386	55874540	+	14.5	0.646	intron (NM_016148, intron 20 of 22)	intron (NM_016148, intron 20 of 22)	29949	NM_001195076	342918	Hs.531650	NM_001195076	ENSG00000235034	C19orf81	-	chromosome 19 open reading frame 81
chr19-99	chr19	10540806	10540960	+	13.9	0.828	promoter-TSS (NM_079421)	promoter-TSS (NM_079421)	-228	NM_079421	1032	Hs.435051	NM_001800	ENSG00000129355	CDKN2D	INK4D|p19|p19-INK4D	cyclin-dependent kinase inhibitor 2D (p19, inhibits CDK4)
chr2-1	chr2	132751014	132751168	+	54	0.77	Intergenic	AluJb|SINE|Alu	-19079	NR_027020	554226	Hs.380689	NR_027019		ANKRD30BL	ANKRD30BP3|NCRNA00164	ankyrin repeat domain 30B-like
chr2-103	chr2	96769474	96769628	+	9.9	0.655	promoter-TSS (NM_030805)	promoter-TSS (NM_030805)	-11	NM_030805	81562	Hs.655743	NM_001142292	ENSG00000114988	LMAN2L	VIPL	lectin, mannose-binding 2-like
chr2-105	chr2	175741321	175741475	+	9.9	0.72	promoter-TSS (NR_030630)	promoter-TSS (NR_030630)	-255	NM_001880	1386	Hs.592510	NM_001880	ENSG00000115966	ATF2	CRE-BP1|CREB2|HB16|TREB7	activating transcription factor 2
chr2-106	chr2	238862254	238862408	+	9.9	0.739	promoter-TSS (NM_022817)	promoter-TSS (NM_022817)	-385	NM_022817	8864	Hs.58756	NM_022817	ENSG00000132326	PER2	FASPS	period homolog 2 (Drosophila)
chr2-120	chr2	191268872	191269026	+	9.3	0.75	Intergenic	Intergenic	46856	NM_005966	4664		NM_005966	ENSG00000138386	NAB1	-	NGFI-A binding protein 1 (EGR1 binding protein 1)
chr2-121	chr2	203207724	203207878	+	9.3	0.857	promoter-TSS (NM_173511)	promoter-TSS (NM_173511)	-345	NM_173511	150864	Hs.471130	NM_173511	ENSG00000138439	FAM117B	ALS2CR13	family with sequence similarity 117, member B
chr2-125	chr2	86521846	86522000	+	8.7	0.773	promoter-TSS (NM_001146688)	promoter-TSS (NM_001146688)	141	NM_018433	55818	Hs.557425	NM_001146688	ENSG00000115548	KDM3A	JHDM2A|JHMD2A|JMJD1|JMJD1A|TSGA	lysine (K)-specific demethylase 3A
chr2-14	chr2	132739585	132739739	+	27.3	0.775	Intergenic	Intergenic	-7650	NR_027020	554226	Hs.380689	NR_027019		ANKRD30BL	ANKRD30BP3|NCRNA00164	ankyrin repeat domain 30B-like
chr2-17	chr2	132729258	132729412	+	26.1	0.775	intron (NR_027020, intron 1 of 4)	SSU-rRNA_Hsa|rRNA|rRNA	1788	NR_031608	100313824		NR_031608		MIR663B	MIRN663B	microRNA 663b
chr2-19	chr2	24123723	24123877	+	25	0.74	promoter-TSS (NM_025203)	promoter-TSS (NM_025203)	0	NM_025203	80304	Hs.24624	NM_001142319	ENSG00000163026	C2orf44	-	chromosome 2 open reading frame 44
chr2-2	chr2	88708342	88708496	+	41.3	0.648	promoter-TSS (NM_004836)	promoter-TSS (NM_004836)	-210	NM_004836	9451	Hs.591589	NM_004836	ENSG00000172071	EIF2AK3	PEK|PERK|WRS	eukaryotic translation initiation factor 2-alpha kinase 3
chr2-20	chr2	153282152	153282306	+	25	0.758	promoter-TSS (NM_017892)	promoter-TSS (NM_017892)	-8	NM_017892	55660	Hs.643580	NM_017892	ENSG00000196504	PRPF40A	FBP-11|FBP11|FLAF1|FNBP3|HIP-10|HIP10|HYPA|NY-REN-6|Prp40	PRP40 pre-mRNA processing factor 40 homolog A (S. cerevisiae)
chr2-22	chr2	96887541	96887695	+	23.2	0.706	promoter-TSS (NM_016466)	promoter-TSS (NM_016466)	-135	NM_016466	51239	Hs.709507	NM_016466	ENSG00000213337	ANKRD39	-	ankyrin repeat domain 39
chr2-23	chr2	229753762	229753916	+	23.2	0.76	intron (NM_001100818, intron 1 of 2)	LSU-rRNA_Hsa|rRNA|rRNA	90462	NM_017933	55022	Hs.409352	NM_001100818	ENSG00000153823	PID1	NYGGF4|PCLI1	phosphotyrosine interaction domain containing 1
chr2-24	chr2	44248629	44248783	+	22.7	0.662	promoter-TSS (NM_177969)	promoter-TSS (NM_177969)	-798	NM_177969	5495	Hs.416769	NM_001033556	ENSG00000138032	PPM1B	PP2C-beta-X|PP2CB|PP2CBETA|PPC2BETAX	protein phosphatase, Mg2+/Mn2+ dependent, 1B
chr2-25	chr2	70271615	70271769	+	22.7	0.652	promoter-TSS (NM_017880)	promoter-TSS (NM_017880)	-37	NM_017880	54980	Hs.720049	NM_017880	ENSG00000115998	C2orf42	-	chromosome 2 open reading frame 42
chr2-26	chr2	73313981	73314135	+	22.7	0.701	promoter-TSS (NM_032319)	promoter-TSS (NM_032319)	-194	NM_032319	84279	Hs.61268	NM_032319	ENSG00000135617	PRADC1	C2orf7|PAP21	protease-associated domain containing 1
chr2-28	chr2	132733194	132733348	+	22.7	0.767	Intergenic	AluJb|SINE|Alu	-1259	NR_027020	554226	Hs.380689	NR_027019		ANKRD30BL	ANKRD30BP3|NCRNA00164	ankyrin repeat domain 30B-like
chr2-29	chr2	73152025	73152179	+	22.1	0.855	intron (NM_144579, intron 1 of 13)	CpG	371	NM_144579	94097	Hs.368171	NM_144579	ENSG00000144040	SFXN5	BBG-TCC	sideroflexin 5
chr2-3	chr2	74538815	74538969	+	40.7	0.635	promoter-TSS (NM_012477)	promoter-TSS (NM_012477)	-143	NM_012477	23559	Hs.516114	NM_012477	ENSG00000239779	WBP1	WBP-1	WW domain binding protein 1
chr2-30	chr2	241737514	241737668	+	22.1	0.886	promoter-TSS (NM_002712)	promoter-TSS (NM_002712)	1	NM_001252122	23178	Hs.397891	NM_001252119	ENSG00000115687	PASK	PASKIN|STK37	PAS domain containing serine/threonine kinase
chr2-32	chr2	132735315	132735469	+	21.5	0.73	Intergenic	Intergenic	-3380	NR_027020	554226	Hs.380689	NR_027019		ANKRD30BL	ANKRD30BP3|NCRNA00164	ankyrin repeat domain 30B-like
chr2-33	chr2	219802593	219802747	+	21.5	0.782	promoter-TSS (NM_024085)	promoter-TSS (NM_024085)	-53	NM_018089	55139	Hs.437647	NM_001042410	ENSG00000163516	ANKZF1	ZNF744	ankyrin repeat and zinc finger domain containing 1
chr2-34	chr2	63921464	63921618	+	20.9	0.82	promoter-TSS (NM_006759)	promoter-TSS (NM_006759)	-61	NM_001001521	7360	Hs.516217	NM_001001521	ENSG00000169764	UGP2	UDPG|UDPGP2|UGPP2|pHC379	UDP-glucose pyrophosphorylase 2
chr2-35	chr2	69995270	69995424	+	20.9	0.652	promoter-TSS (NM_002357)	promoter-TSS (NM_002357)	-330	NM_001202514	4084	Hs.468908	NM_001202513	ENSG00000059728	MXD1	BHLHC58|MAD|MAD1	MAX dimerization protein 1
chr2-36	chr2	64831905	64832059	+	20.3	0.83	Intergenic	CpG	-97432	NM_014755	9792	Hs.591569	NM_014755	ENSG00000179833	SERTAD2	Sei-2|TRIP-Br2	SERTA domain containing 2
chr2-39	chr2	161846526	161846680	+	20.3	0.765	Intergenic	Intergenic	-26429	NM_005805	10213	Hs.567410	NM_005805	ENSG00000115233	PSMD14	PAD1|POH1|RPN11	proteasome (prosome, macropain) 26S subunit, non-ATPase, 14
chr2-4	chr2	132746073	132746227	+	40.7	0.922	Intergenic	Intergenic	-14138	NR_027020	554226	Hs.380689	NR_027019		ANKRD30BL	ANKRD30BP3|NCRNA00164	ankyrin repeat domain 30B-like
chr2-40	chr2	26422221	26422375	+	19.8	0.739	promoter-TSS (NM_033505)	promoter-TSS (NM_033505)	-160	NM_033505	85465	Hs.189073	NM_033505	ENSG00000138018	EPT1	SELI|SEPI	ethanolaminephosphotransferase 1 (CDP-ethanolamine-specific)
chr2-41	chr2	61618959	61619113	+	19.8	0.7	promoter-TSS (NM_003400)	promoter-TSS (NM_003400)	-114	NM_003400	7514	Hs.370770	NM_003400	ENSG00000082898	XPO1	CRM1|emb|exp1	exportin 1 (CRM1 homolog, yeast)
chr2-42	chr2	85676214	85676368	+	19.8	0.7	promoter-TSS (NM_016494)	promoter-TSS (NM_016494)	-57	NM_016494	51255	Hs.356187	NM_016494	ENSG00000168894	RNF181	-	ring finger protein 181
chr2-43	chr2	20114949	20115103	+	19.2	0.763	5' UTR (NM_014713, exon 1 of 7)	5' UTR (NM_014713, exon 1 of 7)	244	NM_014713	9741	Hs.467807	NM_014713	ENSG00000068697	LAPTM4A	HUMORF13|LAPTM4|MBNT|Mtrp	lysosomal protein transmembrane 4 alpha
chr2-44	chr2	61935181	61935335	+	19.2	0.661	promoter-TSS (NM_001201543)	promoter-TSS (NM_001201543)	-476	NM_032180	84140	Hs.440466	NM_001201543	ENSG00000170264	FAM161A	RP28	family with sequence similarity 161, member A
chr2-47	chr2	201644596	201644750	+	19.2	0.787	promoter-TSS (NM_173822)	promoter-TSS (NM_173822)	-34	NM_002491	4709	Hs.109760	NM_002491	ENSG00000119013	NDUFB3	B12	NADH dehydrogenase (ubiquinone) 1 beta subcomplex, 3, 12kDa
chr2-48	chr2	136005218	136005372	+	18.6	0.629	promoter-TSS (NM_032143)	promoter-TSS (NM_032143)	-19	NM_032143	84083	Hs.658422	NM_032143	ENSG00000121988	ZRANB3	4933425L19Rik	zinc finger, RAN-binding domain containing 3
chr2-49	chr2	201536583	201536737	+	18.6	0.745	promoter-TSS (NR_033915)	promoter-TSS (NR_033915)	9	NR_033915	4999	Hs.444870	NM_006190	ENSG00000115942	ORC2	ORC2L	origin recognition complex, subunit 2
chr2-5	chr2	26862208	26862362	+	34.9	0.82	promoter-TSS (NM_001809)	promoter-TSS (NM_001809)	-101	NM_001809	1058	Hs.1594	NM_001042426	ENSG00000115163	CENPA	CENP-A	centromere protein A
chr2-50	chr2	232280080	232280234	+	18.6	0.763	Intergenic	CpG	-1322	NM_002823	5757	Hs.459927	NM_001099285	ENSG00000187514	PTMA	TMSA	prothymosin, alpha
chr2-51	chr2	47483594	47483748	+	18	0.765	promoter-TSS (NM_000251)	promoter-TSS (NM_000251)	-96	NM_000251	4436	Hs.597656	NM_000251	ENSG00000095002	MSH2	COCA1|FCC1|HNPCC|HNPCC1|LCFS2	mutS homolog 2, colon cancer, nonpolyposis type 1 (E. coli)
chr2-52	chr2	113238669	113238823	+	18	0.818	promoter-TSS (NM_152515)	promoter-TSS (NM_152515)	-21	NM_152515	150468	Hs.434250	NM_152515	ENSG00000169607	CKAP2L	-	cytoskeleton associated protein 2-like
chr2-53	chr2	132728394	132728548	+	18	0.731	intron (NR_027020, intron 1 of 4)	SSU-rRNA_Hsa|rRNA|rRNA	2652	NR_031608	100313824		NR_031608		MIR663B	MIRN663B	microRNA 663b
chr2-54	chr2	55131175	55131329	+	17.4	0.814	promoter-TSS (NM_153828)	promoter-TSS (NM_153828)	-14	NM_153828	57142	Hs.429581	NM_007008	ENSG00000115310	RTN4	ASY|NI220/250|NOGO|NOGO-A|NOGOC|NSP|NSP-CL|Nbla00271|Nbla10545|Nogo-B|Nogo-C|RTN-X|RTN4-A|RTN4-B1|RTN4-B2|RTN4-C	reticulon 4
chr2-56	chr2	10180153	10180307	+	16.3	0.784	promoter-TSS (NM_001165931)	promoter-TSS (NM_001165931)	84	NM_001165931	6241	Hs.226390	NM_001034	ENSG00000171848	RRM2	R2|RR2|RR2M	ribonucleotide reductase M2
chr2-58	chr2	232354246	232354400	+	16.3	0.778	promoter-TSS (NM_002601)	promoter-TSS (NM_002601)	-105	NM_002601	5147	Hs.516808	NM_002601	ENSG00000156973	PDE6D	PDED	phosphodiesterase 6D, cGMP-specific, rod, delta
chr2-59	chr2	96238273	96238427	+	15.7	0.838	promoter-TSS (NM_020151)	promoter-TSS (NM_020151)	-50	NM_020151	56910	Hs.469331	NM_139267	ENSG00000084090	STARD7	GTT1	StAR-related lipid transfer (START) domain containing 7
chr2-6	chr2	44249065	44249219	+	33.1	0.713	promoter-TSS (NM_177969)	promoter-TSS (NM_177969)	-362	NM_177969	5495	Hs.416769	NM_001033556	ENSG00000138032	PPM1B	PP2C-beta-X|PP2CB|PP2CBETA|PPC2BETAX	protein phosphatase, Mg2+/Mn2+ dependent, 1B
chr2-61	chr2	46624764	46624918	+	15.1	0.775	intron (NM_012249, intron 2 of 4)	intron (NM_012249, intron 2 of 4)	1470	NM_012249	23433	Hs.709193	NM_012249	ENSG00000119729	RHOQ	ARHQ|RASL7A|TC10|TC10A	ras homolog gene family, member Q
chr2-63	chr2	169455172	169455326	+	15.1	0.833	promoter-TSS (NM_020675)	promoter-TSS (NM_020675)	-59	NM_020675	57405	Hs.421956	NM_020675	ENSG00000152253	SPC25	SPBC25|hSpc25	SPC25, NDC80 kinetochore complex component, homolog (S. cerevisiae)
chr2-64	chr2	65136815	65136969	+	14.5	0.789	promoter-TSS (NM_015147)	promoter-TSS (NM_015147)	-107	NM_015147	23177	Hs.709257	NM_015147	ENSG00000011523	CEP68	KIAA0582	centrosomal protein 68kDa
chr2-66	chr2	198377383	198377537	+	13.9	0.676	promoter-TSS (NM_006226)	promoter-TSS (NM_006226)	-211	NM_006226	5334	Hs.153322	NM_006226	ENSG00000115896	PLCL1	PLCE|PLCL|PLDL1|PRIP	phospholipase C-like 1
chr2-67	chr2	25048083	25048237	+	13.4	0.737	promoter-TSS (NR_034113)	promoter-TSS (NR_034113)	307	NM_016544	51277	Hs.434993	NM_001198559	ENSG00000115137	DNAJC27	RBJ|RabJS	DnaJ (Hsp40) homolog, subfamily C, member 27
chr2-68	chr2	74278927	74279081	+	13.4	0.714	promoter-TSS (NM_006636)	promoter-TSS (NM_006636)	-194	NR_027405	10797	Hs.469030	NM_006636	ENSG00000065911	MTHFD2	NMDMC	methylenetetrahydrofolate dehydrogenase (NADP+ dependent) 2, methenyltetrahydrofolate cyclohydrolase
chr2-70	chr2	174538306	174538460	+	13.4	0.788	5' UTR (NM_001172712, exon 1 of 7)	5' UTR (NM_001172712, exon 1 of 7)	293	NM_001172712	6670	Hs.531587	NM_001017371	ENSG00000172845	SP3	SPR2	Sp3 transcription factor
chr2-71	chr2	8739484	8739638	+	12.8	0.857	promoter-TSS (NM_002166)	promoter-TSS (NM_002166)	-3	NM_002166	3398	Hs.180919	NM_002166	ENSG00000115738	ID2	GIG8|ID2A|ID2H|bHLHb26	inhibitor of DNA binding 2, dominant negative helix-loop-helix protein
chr2-72	chr2	9688530	9688684	+	12.8	0.821	promoter-TSS (NM_006826)	promoter-TSS (NM_006826)	-50	NM_006826	10971	Hs.74405	NM_006826	ENSG00000134308	YWHAQ	14-3-3|1C5|HS1	tyrosine 3-monooxygenase/tryptophan 5-monooxygenase activation protein, theta polypeptide
chr2-76	chr2	183651681	183651835	+	12.8	0.742	5' UTR (NM_080876, exon 1 of 4)	5' UTR (NM_080876, exon 1 of 4)	226	NM_080876	142679	Hs.132237	NM_001142314	ENSG00000162999	DUSP19	DUSP17|LMWDSP3|SKRP1|TS-DSP1	dual specificity phosphatase 19
chr2-77	chr2	43717755	43717909	+	12.2	0.758	promoter-TSS (NM_172069)	promoter-TSS (NM_172069)	-111	NM_172069	130271	Hs.164162	NM_172069	ENSG00000152527	PLEKHH2	PLEKHH1L	pleckstrin homology domain containing, family H (with MyTH4 domain) member 2
chr2-78	chr2	63131337	63131491	+	12.2	0.75	promoter-TSS (NM_014562)	promoter-TSS (NM_014562)	-27	NM_014562	5013	Hs.445340	NM_001199770	ENSG00000115507	OTX1	-	orthodenticle homeobox 1
chr2-8	chr2	71307653	71307807	+	31.4	0.731	promoter-TSS (NM_020459)	promoter-TSS (NM_020459)	11	NM_020459	400961	Hs.416735	NM_020459	ENSG00000124374	PAIP2B	-	poly(A) binding protein interacting protein 2B
chr2-81	chr2	136350491	136350645	+	12.2	0.9	promoter-TSS (NM_005915)	promoter-TSS (NM_005915)	-87	NM_005915	4175	Hs.444118	NM_005915	ENSG00000076003	MCM6	MCG40308|Mis5|P105MCM	minichromosome maintenance complex component 6
chr2-82	chr2	198026205	198026359	+	12.2	0.828	promoter-TSS (NM_025147)	promoter-TSS (NM_025147)	-194	NM_025147	80219	Hs.606592	NM_025147	ENSG00000115520	COQ10B	-	coenzyme Q10 homolog B (S. cerevisiae)
chr2-83	chr2	30222898	30223052	+	11.6	0.786	promoter-TSS (NM_016061)	promoter-TSS (NM_016061)	-279	NM_001127400	51646	Hs.515890	NM_001127399	ENSG00000119801	YPEL5	-	yippee-like 5 (Drosophila)
chr2-85	chr2	97646939	97647093	+	11.6	0.767	promoter-TSS (NM_005735)	promoter-TSS (NM_005735)	-23	NM_005735	10120	Hs.98791	NM_005735	ENSG00000115073	ACTR1B	ARP1B|CTRN2|PC3	ARP1 actin-related protein 1 homolog B, centractin beta (yeast)
chr2-89	chr2	190357292	190357446	+	11	0.741	promoter-TSS (NM_016467)	promoter-TSS (NM_016467)	-27	NM_001128150	94101	Hs.700632	NM_001128150	ENSG00000128699	ORMDL1	-	ORM1-like 1 (S. cerevisiae)
chr2-9	chr2	62785937	62786091	+	30.2	0.592	promoter-TSS (NM_001142616)	promoter-TSS (NM_001142616)	-491	NM_015252	23301	Hs.271667	NM_001142614	ENSG00000115504	EHBP1	HPC12|NACSIN	EH domain binding protein 1
chr2-90	chr2	55600069	55600223	+	10.5	0.786	promoter-TSS (NM_080667)	promoter-TSS (NM_080667)	-98	NM_080667	112942	Hs.264208	NM_080667	ENSG00000163001	CCDC104	-	coiled-coil domain containing 104
chr2-93	chr2	112749462	112749616	+	10.5	0.773	promoter-TSS (NM_198581)	promoter-TSS (NM_198581)	-110	NM_198581	376940	Hs.190477	NM_198581	ENSG00000188177	ZC3H6	ZC3HDC6	zinc finger CCCH-type containing 6
chr2-94	chr2	183215414	183215568	+	10.5	0.75	Intergenic	MLT1K|LTR|MaLR	-73753	NM_018981	54431	Hs.516632	NM_018981	ENSG00000077232	DNAJC10	ERdj5|JPDI|PDIA19	DnaJ (Hsp40) homolog, subfamily C, member 10
chr2-95	chr2	218843101	218843255	+	10.5	0.694	promoter-TSS (NM_001077399)	promoter-TSS (NM_001077399)	-41	NM_001087	14	Hs.83347	NM_001087	ENSG00000127837	AAMP	-	angio-associated, migratory cell protein
chr2-96	chr2	32356362	32356516	+	9.9	0.818	promoter-TSS (NM_032312)	promoter-TSS (NM_032312)	-23	NM_032312	84272	Hs.468099	NM_032312	ENSG00000119820	YIPF4	FinGER4	Yip1 domain family, member 4
chr2-97	chr2	38956511	38956665	+	9.9	0.68	promoter-TSS (NM_001145450)	promoter-TSS (NM_001145450)	-19	NM_001145450	729967	Hs.729207	NM_194270	ENSG00000188010	MORN2	BLOCK27|MOPT	MORN repeat containing 2
chr2-98	chr2	41921491	41921645	+	9.9	0.8	Intergenic	CpG	-36631	NR_033996	388942	Hs.631883	NR_033996		LOC388942	-	uncharacterized LOC388942
chr2-99	chr2	45090114	45090268	+	9.9	0.783	promoter-TSS (NM_016932)	promoter-TSS (NM_016932)	-145	NM_016932	10736	Hs.101937	NM_016932	ENSG00000170577	SIX2	-	SIX homeobox 2
chr20-1	chr20	48781147	48781301	+	70.9	0.771	promoter-TSS (NM_032521)	promoter-TSS (NM_032521)	-264	NM_032521	84612	Hs.589848	NM_032521	ENSG00000124171	PARD6B	PAR6B	par-6 partitioning defective 6 homolog beta (C. elegans)
chr20-1011	chr20	45221060	45221214	+	22.7	0.597	intron (NM_005244, intron 10 of 15)	L1MC3|LINE|L1	-7879	NR_037410	100500814		NR_037410		MIR3616	-	microRNA 3616
chr20-107	chr20	48720540	48720694	+	38.9	0.711	Intergenic	Intergenic	-33784	NM_080829	140876	Hs.372578	NM_080829	ENSG00000042062	FAM65C	C20orf175|C20orf176|dJ530I15.2|dJ530I15.3	family with sequence similarity 65, member C
chr20-1142	chr20	56302042	56302196	+	22.1	0.83	intron (NR_003505, intron 2 of 16)	intron (NR_003505, intron 2 of 16)	15782	NR_003505	55370	Hs.473179	NM_018498		PPP4R1L	C20orf192|PRO1085	protein phosphatase 4, regulatory subunit 1-like
chr20-119	chr20	51671725	51671879	+	38.4	0.659	Intergenic	Intergenic	-38759	NM_006526	7764	Hs.711564	NM_006526	ENSG00000171940	ZNF217	ZABC1	zinc finger protein 217
chr20-1301	chr20	58278754	58278908	+	20.9	0.677	Intergenic	Intergenic	-38096	NR_030376	693231		NR_030376		MIR646	MIRN646|hsa-mir-646	microRNA 646
chr20-1302	chr20	45218938	45219092	+	20.3	0.576	intron (NM_005244, intron 10 of 15)	intron (NM_005244, intron 10 of 15)	-10001	NR_037410	100500814		NR_037410		MIR3616	-	microRNA 3616
chr20-1332	chr20	46176959	46177113	+	20.3	0.774	Intergenic	L2|LINE|L2	-245025	NR_026958	284749	Hs.299080	NR_026958		LINC00494	-	long intergenic non-protein coding RNA 494
chr20-1377	chr20	52990645	52990799	+	20.3	0.692	Intergenic	Intergenic	465049	NM_018431	55816	Hs.656582	NM_018431	ENSG00000101134	DOK5	C20orf180	docking protein 5
chr20-139	chr20	53594091	53594245	+	37.8	0.576	Intergenic	MLT1H2|LTR|MaLR	419251	NM_080617	140689	Hs.126141	NM_080617	ENSG00000054803	CBLN4	CBLNL1	cerebellin 4 precursor
chr20-1446	chr20	33793792	33793946	+	19.2	0.741	promoter-TSS (NR_040724)	promoter-TSS (NR_040724)	-197	NM_004902	9584	Hs.282901	NM_001242599	ENSG00000131051	RBM39	CAPER|CAPERalpha|FSAP59|HCC1|RNPC2	RNA binding motif protein 39
chr20-1462	chr20	45582982	45583136	+	19.2	0.621	intron (NM_006534, intron 1 of 22)	HERVIP10FH|LTR|ERV1	19051	NM_001174088	8202	Hs.592142	NM_001174087	ENSG00000124151	NCOA3	ACTR|AIB-1|AIB1|CAGH16|CTG26|KAT13B|RAC3|SRC-3|SRC3|TNRC14|TNRC16|TRAM-1|bHLHe42|pCIP	nuclear receptor coactivator 3
chr20-1492	chr20	52288134	52288288	+	19.2	0.565	Intergenic	Intergenic	30302	NM_002623	5203	Hs.91161	NM_002623	ENSG00000101132	PFDN4	C1|PFD4	prefoldin subunit 4
chr20-15	chr20	55727002	55727156	+	48.2	0.815	Intergenic	CpG	-7132	NM_199171	56937	Hs.517155	NM_020182	ENSG00000124225	PMEPA1	STAG1|TMEPAI	prostate transmembrane protein, androgen induced 1
chr20-1514	chr20	56859353	56859507	+	19.2	0.724	promoter-TSS (NR_002785)	promoter-TSS (NR_002785)	-77	NR_002785	149775	Hs.122718	NR_002785		GNAS-AS1	GNAS-AS|GNAS1AS|GNASAS|NCRNA00075|NESP-AS|NESPAS|SANG	GNAS antisense RNA 1 (non-protein coding)
chr20-1526	chr20	45614130	45614284	+	18.6	0.679	intron (NM_006534, intron 1 of 22)	intron (NM_006534, intron 1 of 22)	50199	NM_001174088	8202	Hs.592142	NM_001174087	ENSG00000124151	NCOA3	ACTR|AIB-1|AIB1|CAGH16|CTG26|KAT13B|RAC3|SRC-3|SRC3|TNRC14|TNRC16|TRAM-1|bHLHe42|pCIP	nuclear receptor coactivator 3
chr20-1546	chr20	48549448	48549602	+	18.6	0.8	Intergenic	MLT1J|LTR|MaLR	-10773	NM_002827	5770	Hs.417549	NM_002827	ENSG00000196396	PTPN1	PTP1B	protein tyrosine phosphatase, non-receptor type 1
chr20-158	chr20	51678110	51678264	+	36.6	0.711	Intergenic	L2|LINE|L2	-45144	NM_006526	7764	Hs.711564	NM_006526	ENSG00000171940	ZNF217	ZABC1	zinc finger protein 217
chr20-159	chr20	51721451	51721605	+	36.6	0.605	Intergenic	MLT1A0|LTR|MaLR	-88485	NM_006526	7764	Hs.711564	NM_006526	ENSG00000171940	ZNF217	ZABC1	zinc finger protein 217
chr20-1596	chr20	52936663	52936817	+	18.6	0.678	Intergenic	Intergenic	411067	NM_018431	55816	Hs.656582	NM_018431	ENSG00000101134	DOK5	C20orf180	docking protein 5
chr20-16	chr20	51742475	51742629	+	47.6	0.62	Intergenic	Intergenic	-109509	NM_006526	7764	Hs.711564	NM_006526	ENSG00000171940	ZNF217	ZABC1	zinc finger protein 217
chr20-1631	chr20	48385235	48385389	+	18	0.661	Intergenic	MLT1J1|LTR|MaLR	42648	NR_034124	284751	Hs.282325	NR_034124		LOC284751	-	uncharacterized LOC284751
chr20-1703	chr20	54400723	54400877	+	18	0.581	promoter-TSS (NM_001324)	promoter-TSS (NM_001324)	-34	NM_001033521	1477	Hs.172865	NM_001033521	ENSG00000101138	CSTF1	CstF-50|CstFp50	cleavage stimulation factor, 3' pre-RNA, subunit 1, 50kDa
chr20-1801	chr20	52937185	52937339	+	17.4	0.7	Intergenic	Intergenic	411589	NM_018431	55816	Hs.656582	NM_018431	ENSG00000101134	DOK5	C20orf180	docking protein 5
chr20-1804	chr20	35240746	35240900	+	16.9	0.762	promoter-TSS (NM_001135771)	promoter-TSS (NM_001135771)	-47	NM_002951	6185	Hs.370895	NM_001135771	ENSG00000118705	RPN2	RIBIIR|RPN-II|RPNII|SWP1	ribophorin II
chr20-181	chr20	45484848	45485002	+	36	0.654	Intergenic	L2|LINE|L2	-66044	NM_183048	23613	Hs.668465	NM_012408	ENSG00000101040	ZMYND8	PRKCBP1|PRO2893|RACK7	zinc finger, MYND-type containing 8
chr20-1843	chr20	46935120	46935274	+	16.9	0.756	Intergenic	L2|LINE|L2	-36485	NM_006420	10564	Hs.62578	NM_006420	ENSG00000124198	ARFGEF2	BIG2|PVNH2|dJ1164I10.1	ADP-ribosylation factor guanine nucleotide-exchange factor 2 (brefeldin A-inhibited)
chr20-1913	chr20	44468652	44468806	+	16.3	0.756	promoter-TSS (NM_182764)	promoter-TSS (NM_182764)	-51	NM_133171	63916	Hs.210469	NM_133171	ENSG00000062598	ELMO2	CED-12|CED12|ELMO-2	engulfment and cell motility 2
chr20-199	chr20	51656470	51656624	+	35.4	0.59	Intergenic	Intergenic	-23504	NM_006526	7764	Hs.711564	NM_006526	ENSG00000171940	ZNF217	ZABC1	zinc finger protein 217
chr20-2	chr20	43919439	43919593	+	57.5	0.717	promoter-TSS (NM_005469)	promoter-TSS (NM_005469)	-61	NM_005469	10005	Hs.444776	NM_005469	ENSG00000101473	ACOT8	HNAACTE|PTE-1|PTE-2|PTE1|PTE2|hACTE-III|hTE	acyl-CoA thioesterase 8
chr20-2023	chr20	41519554	41519708	+	15.7	0.707	promoter-TSS (NM_006275)	promoter-TSS (NM_006275)	-287	NM_006275	6431	Hs.6891	NM_006275	ENSG00000124193	SRSF6	B52|SFRS6|SRP55	serine/arginine-rich splicing factor 6
chr20-2052	chr20	45957855	45958009	+	15.7	0.5	Intergenic	D20S16|Satellite|Satellite	-109165	NM_198596	55959	Hs.162016	NM_001161841	ENSG00000196562	SULF2	HSULF-2	sulfatase 2
chr20-2131	chr20	52867640	52867794	+	15.7	0.667	Intergenic	ERVL-B4|LTR|ERVL	342044	NM_018431	55816	Hs.656582	NM_018431	ENSG00000101134	DOK5	C20orf180	docking protein 5
chr20-2137	chr20	13924010	13924164	+	15.1	0.778	promoter-TSS (NM_080676)	promoter-TSS (NM_080676)	-59	NM_080676	140733	Hs.661576	NM_001033087	ENSG00000172264	MACROD2	C20orf133	MACRO domain containing 2
chr20-2138	chr20	17610919	17611073	+	15.1	0.865	promoter-TSS (NM_001042576)	promoter-TSS (NM_001042576)	-68	NM_001042576	6238	Hs.472213	NM_001042576	ENSG00000125844	RRBP1	ES/130|ES130|RRp|hES	ribosome binding protein 1 homolog 180kDa (dog)
chr20-2139	chr20	23279170	23279324	+	15.1	0.758	promoter-TSS (NM_013248)	promoter-TSS (NM_013248)	-126	NM_013248	29107	Hs.516933	NM_013248	ENSG00000132661	NXT1	MTR2|P15	NTF2-like export factor 1
chr20-22	chr20	39680442	39680596	+	45.9	0.814	promoter-TSS (NM_032221)	promoter-TSS (NM_032221)	28	NM_032221	84181	Hs.371979	NM_032221	ENSG00000124177	CHD6	CHD5|RIGB	chromodomain helicase DNA binding protein 6
chr20-2269	chr20	60311233	60311387	+	15.1	0.897	promoter-TSS (NM_007002)	promoter-TSS (NM_007002)	-112	NM_175573	11047	Hs.90107	NM_007002	ENSG00000130706	ADRM1	ARM1|GP110|Rpn13	adhesion regulating molecule 1
chr20-2341	chr20	48706755	48706909	+	14.5	0.491	Intergenic	L1ME4a|LINE|L1	-19999	NM_080829	140876	Hs.372578	NM_080829	ENSG00000042062	FAM65C	C20orf175|C20orf176|dJ530I15.2|dJ530I15.3	family with sequence similarity 65, member C
chr20-238	chr20	31771723	31771877	+	34.3	0.698	promoter-TSS (NM_007238)	promoter-TSS (NM_007238)	-3	NM_183397	11264	Hs.654857	NM_007238	ENSG00000101417	PXMP4	PMP24	peroxisomal membrane protein 4, 24kDa
chr20-239	chr20	45211970	45212124	+	34.3	0.57	intron (NM_005244, intron 10 of 15)	intron (NM_005244, intron 10 of 15)	-16969	NR_037410	100500814		NR_037410		MIR3616	-	microRNA 3616
chr20-240	chr20	45543978	45544132	+	34.3	0.6	Intergenic	L2|LINE|L2	-19953	NM_001174087	8202	Hs.592142	NM_001174087	ENSG00000124151	NCOA3	ACTR|AIB-1|AIB1|CAGH16|CTG26|KAT13B|RAC3|SRC-3|SRC3|TNRC14|TNRC16|TRAM-1|bHLHe42|pCIP	nuclear receptor coactivator 3
chr20-2406	chr20	57040842	57040996	+	14.5	0.625	promoter-TSS (NM_006886)	promoter-TSS (NM_006886)	-102	NM_006886	514	Hs.177530	NM_001001977	ENSG00000124172	ATP5E	ATPE|MC5DN3	ATP synthase, H+ transporting, mitochondrial F1 complex, epsilon subunit
chr20-2407	chr20	20641440	20641594	+	13.9	0.815	promoter-TSS (NM_020343)	promoter-TSS (NM_020343)	-251	NM_020343	57186	Hs.472285	NM_020343	ENSG00000188559	RALGAPA2	AS250|C20orf74|bA287B20.1|dJ1049G11|dJ1049G11.4	Ral GTPase activating protein, alpha subunit 2 (catalytic)
chr20-241	chr20	45549840	45549994	+	34.3	0.652	Intergenic	Intergenic	-14091	NM_001174087	8202	Hs.592142	NM_001174087	ENSG00000124151	NCOA3	ACTR|AIB-1|AIB1|CAGH16|CTG26|KAT13B|RAC3|SRC-3|SRC3|TNRC14|TNRC16|TRAM-1|bHLHe42|pCIP	nuclear receptor coactivator 3
chr20-25	chr20	51735191	51735345	+	45.3	0.604	Intergenic	MER45A|DNA|Tip100	-102225	NM_006526	7764	Hs.711564	NM_006526	ENSG00000171940	ZNF217	ZABC1	zinc finger protein 217
chr20-2559	chr20	29775038	29775192	+	13.4	0.75	promoter-TSS (NM_001191)	promoter-TSS (NM_001191)	-798	NM_001191	598	Hs.516966	NM_001191	ENSG00000171552	BCL2L1	BCL-XL/S|BCL2L|BCLX|BCLXL|BCLXS|Bcl-X|PPP1R52|bcl-xL|bcl-xS	BCL2-like 1
chr20-2561	chr20	42450537	42450691	+	13.4	0.735	intron (NM_001030003, intron 1 of 9)	intron (NM_001030003, intron 1 of 9)	-12724	NM_178850	3172	Hs.116462	NM_000457	ENSG00000101076	HNF4A	HNF4|HNF4a7|HNF4a8|HNF4a9|HNF4alpha|MODY|MODY1|NR2A1|NR2A21|TCF|TCF14	hepatocyte nuclear factor 4, alpha
chr20-2642	chr20	46636216	46636370	+	13.4	0.641	Intergenic	LTR38|LTR|ERV1	214232	NR_026958	284749	Hs.299080	NR_026958		LINC00494	-	long intergenic non-protein coding RNA 494
chr20-2711	chr20	29790559	29790713	+	12.8	0.571	promoter-TSS (NM_012112)	promoter-TSS (NM_012112)	71	NM_012112	22974	Hs.244580	NM_012112	ENSG00000088325	TPX2	C20orf1|C20orf2|DIL-2|DIL2|FLS353|GD:C20orf1|HCA519|HCTP4|REPP86|p100	TPX2, microtubule-associated, homolog (Xenopus laevis)
chr20-2880	chr20	56177092	56177246	+	12.8	0.667	Intergenic	Intergenic	17780	NM_178456	128602	Hs.43977	NM_178456	ENSG00000124237	C20orf85	LLC1|bA196N14.1	chromosome 20 open reading frame 85
chr20-2882	chr20	22736389	22736543	+	12.2	0.793	Intergenic	MER57A|LTR|ERV1	-222365	NM_153675	3170	Hs.155651	NM_021784	ENSG00000125798	FOXA2	HNF3B|TCF3B	forkhead box A2
chr20-2885	chr20	29931170	29931324	+	12.2	0.8	intron (NM_001008409, intron 2 of 14)	CpG	9081	NM_001008409	164395	Hs.712915	NM_001008409	ENSG00000131044	TTLL9	C20orf125|dJ310O13.1	tubulin tyrosine ligase-like family, member 9
chr20-2886	chr20	32567755	32567909	+	12.2	0.833	promoter-TSS (NM_014183)	promoter-TSS (NM_014183)	-33	NM_014183	83658	Hs.593920	NM_014183	ENSG00000125971	DYNLRB1	BITH|BLP|DNCL2A|DNLC2A|ROBLD1	dynein, light chain, roadblock-type 1
chr20-3	chr20	51843041	51843195	+	53.5	0.637	Intergenic	MLT1H|LTR|MaLR	82537	NR_002189	391257	Hs.449977	NR_002189		SUMO1P1	PIC1L|UBL2	SUMO1 pseudogene 1
chr20-3014	chr20	47096853	47097007	+	12.2	0.514	intron (NM_001316, intron 1 of 24)	intron (NM_001316, intron 1 of 24)	685	NM_001316	1434	Hs.90073	NM_001316	ENSG00000124207	CSE1L	CAS|CSE1|XPO2	CSE1 chromosome segregation 1-like (yeast)
chr20-3015	chr20	48517997	48518151	+	12.2	0.839	Intergenic	MLT1J|LTR|MaLR	-42224	NM_002827	5770	Hs.417549	NM_002827	ENSG00000196396	PTPN1	PTP1B	protein tyrosine phosphatase, non-receptor type 1
chr20-3085	chr20	57041239	57041393	+	12.2	0.771	promoter-TSS (NM_006886)	promoter-TSS (NM_006886)	-499	NM_006886	514	Hs.177530	NM_001001977	ENSG00000124172	ATP5E	ATPE|MC5DN3	ATP synthase, H+ transporting, mitochondrial F1 complex, epsilon subunit
chr20-3087	chr20	23286707	23286861	+	11.6	0.615	Intergenic	CpG	-6237	NM_022482	64412	Hs.709462	NM_022482	ENSG00000125812	GZF1	ZBTB23|ZNF336	GDNF-inducible zinc finger protein 1
chr20-3089	chr20	45033311	45033465	+	11.6	0.564	intron (NM_005244, intron 1 of 15)	MLT1J|LTR|MaLR	76718	NM_172110	2139	Hs.722416	NM_005244	ENSG00000064655	EYA2	EAB1	eyes absent homolog 2 (Drosophila)
chr20-3216	chr20	48560205	48560359	+	11.6	0.8	promoter-TSS (NM_002827)	promoter-TSS (NM_002827)	-16	NM_002827	5770	Hs.417549	NM_002827	ENSG00000196396	PTPN1	PTP1B	protein tyrosine phosphatase, non-receptor type 1
chr20-3219	chr20	49808967	49809121	+	11.6	0.788	intron (NM_006045, intron 1 of 27)	intron (NM_006045, intron 1 of 27)	9271	NM_006045	10079	Hs.649234	NM_006045	ENSG00000054793	ATP9A	ATPIIA	ATPase, class II, type 9A
chr20-3220	chr20	49817382	49817536	+	11.6	0.7	intron (NM_006045, intron 1 of 27)	CpG	856	NM_006045	10079	Hs.649234	NM_006045	ENSG00000054793	ATP9A	ATPIIA	ATPase, class II, type 9A
chr20-323	chr20	61759280	61759434	+	33.1	0.618	promoter-TSS (NM_016434)	promoter-TSS (NM_016434)	-250	NM_016434	51750		NM_016434	ENSG00000258366	RTEL1	C20orf41|NHL|RTEL|bK3184A7.3	regulator of telomere elongation helicase 1
chr20-324	chr20	61936852	61937006	+	33.1	0.883	Intergenic	Intergenic	-26081	NM_080622	140701	Hs.675171	NM_080622	ENSG00000183260	ABHD16B	C20orf135|dJ591C20.1	abhydrolase domain containing 16B
chr20-3261	chr20	56246848	56247002	+	11.6	0.645	intron (NR_003505, intron 13 of 16)	intron (NR_003505, intron 13 of 16)	70976	NR_003505	55370	Hs.473179	NM_018498		PPP4R1L	C20orf192|PRO1085	protein phosphatase 4, regulatory subunit 1-like
chr20-3264	chr20	29288035	29288189	+	11	0.875	Intergenic	(GAATG)n|Satellite|Satellite	-21016	NM_001037730	245929	Hs.580793	NM_001037730	ENSG00000215547	DEFB115	DEFB-15	defensin, beta 115
chr20-3266	chr20	43997294	43997448	+	11	0.815	intron (NM_022104, intron 1 of 16)	CpG	647	NM_022104	63935	Hs.472856	NM_022104	ENSG00000100982	PCIF1	C20orf67	PDX1 C-terminal inhibiting factor 1
chr20-3389	chr20	49818742	49818896	+	11	0.75	promoter-TSS (NM_006045)	promoter-TSS (NM_006045)	-504	NM_006045	10079	Hs.649234	NM_006045	ENSG00000054793	ATP9A	ATPIIA	ATPase, class II, type 9A
chr20-3418	chr20	55542279	55542433	+	11	0.733	Intergenic	L2|LINE|L2	-8796	NM_080618	140690	Hs.131543	NM_080618	ENSG00000124092	CTCFL	BORIS|CT27|CTCF-T|HMGB1L1|dJ579F20.2	CCCTC-binding factor (zinc finger protein)-like
chr20-3424	chr20	35755753	35755907	+	10.5	0.76	promoter-TSS (NM_030877)	promoter-TSS (NM_030877)	-18	NM_030877	56259	Hs.472667	NM_030877	ENSG00000132792	CTNNBL1	C20orf33|NAP|NYD-SP19|P14L|PP8304|dJ633O20.1	catenin, beta like 1
chr20-348	chr20	61966875	61967029	+	32.5	0.795	promoter-TSS (NM_003288)	promoter-TSS (NM_003288)	-73	NM_001243895	7165	Hs.473296	NM_001243891	ENSG00000101150	TPD52L2	D54	tumor protein D52-like 2
chr20-349	chr20	45219944	45220098	+	32	0.653	intron (NM_005244, intron 10 of 15)	intron (NM_005244, intron 10 of 15)	-8995	NR_037410	100500814		NR_037410		MIR3616	-	microRNA 3616
chr20-3609	chr20	56690329	56690483	+	10.5	0.731	intron (NR_037945, intron 8 of 22)	intron (NR_037945, intron 8 of 22)	-7187	NM_001204872	79716	Hs.654868	NM_001204872	ENSG00000215440	NPEPL1	bA261P9.2	aminopeptidase-like 1
chr20-3610	chr20	56698192	56698346	+	10.5	0.692	intron (NM_001204872, intron 1 of 12)	(CA)n|Simple_repeat|Simple_repeat	676	NM_001204873	79716	Hs.654868	NM_001204872	ENSG00000215440	NPEPL1	bA261P9.2	aminopeptidase-like 1
chr20-3612	chr20	57592564	57592718	+	10.5	0.647	intron (NM_001199505, intron 1 of 12)	intron (NM_001199505, intron 1 of 12)	6682	NM_001199505	116154	Hs.473218	NM_001199505	ENSG00000087495	PHACTR3	C20orf101|H17739|SCAPIN1|SCAPININ	phosphatase and actin regulator 3
chr20-3613	chr20	57942027	57942181	+	10.5	0.769	promoter-TSS (NM_001190826)	promoter-TSS (NM_001190826)	-110	NM_001190826	63939	Hs.596058	NM_001190826	ENSG00000196227	C20orf177	dJ551D2.5	chromosome 20 open reading frame 177
chr20-3615	chr20	26137009	26137163	+	9.9	0.7	promoter-TSS (NR_030386)	promoter-TSS (NR_030386)	-172	NR_030386	724033		NR_030386		MIR663A	MIR663|MIRN663|hsa-mir-663	microRNA 663a
chr20-3752	chr20	49797237	49797391	+	9.9	0.731	intron (NM_006045, intron 1 of 27)	intron (NM_006045, intron 1 of 27)	21001	NM_006045	10079	Hs.649234	NM_006045	ENSG00000054793	ATP9A	ATPIIA	ATPase, class II, type 9A
chr20-3753	chr20	49819152	49819306	+	9.9	0.679	promoter-TSS (NM_006045)	promoter-TSS (NM_006045)	-914	NM_006045	10079	Hs.649234	NM_006045	ENSG00000054793	ATP9A	ATPIIA	ATPase, class II, type 9A
chr20-376	chr20	45462824	45462978	+	31.4	0.566	Intergenic	Intergenic	-44020	NM_183048	23613	Hs.668465	NM_012408	ENSG00000101040	ZMYND8	PRKCBP1|PRO2893|RACK7	zinc finger, MYND-type containing 8
chr20-3807	chr20	56398988	56399142	+	9.9	0.773	intron (NM_001195677, intron 1 of 2)	L2|LINE|L2	1484	NR_036633	9217	Hs.182625	NM_001195677	ENSG00000124164	VAPB	ALS8|VAMP-B|VAP-B	VAMP (vesicle-associated membrane protein)-associated protein B and C
chr20-3815	chr20	57436002	57436156	+	9.9	0.739	Intergenic	L2|LINE|L2	127185	NM_207032	1908	Hs.1408	NM_000114	ENSG00000124205	EDN3	ET-3|ET3|HSCR4|PPET3|WS4B	endothelin 3
chr20-3816	chr20	57639103	57639257	+	9.9	0.704	intron (NM_080672, intron 1 of 12)	intron (NM_080672, intron 1 of 12)	-2441	NR_040513	100506384	Hs.663924	XR_109630		LOC100506384	-	uncharacterized LOC100506384
chr20-3819	chr20	60429040	60429194	+	9.9	0.792	intron (NM_080833, intron 1 of 13)	(CA)n|Simple_repeat|Simple_repeat	6907	NM_080833	140893	Hs.180374	NM_080833	ENSG00000130701	C20orf151	-	chromosome 20 open reading frame 151
chr20-3820	chr20	61835360	61835514	+	9.9	0.75	exon (NM_001195653, exon 4 of 7)	exon (NM_001195653, exon 4 of 7)	-2985	NM_017806	54923	Hs.233220	NM_017806	ENSG00000203896	LIME1	LIME|LP8067|dJ583P15.4	Lck interacting transmembrane adaptor 1
chr20-3824	chr20	39846371	39846525	+	9.3	0.682	Intergenic	Intergenic	-165901	NM_032221	84181	Hs.371979	NM_032221	ENSG00000124177	CHD6	CHD5|RIGB	chromodomain helicase DNA binding protein 6
chr20-3937	chr20	49956045	49956199	+	9.3	0.76	Intergenic	MER117|DNA|MER1_type	-103667	NM_020436	57167	Hs.517113	NM_020436	ENSG00000101115	SALL4	DRRS|HSAL4|ZNF797|dJ1112F19.1	sal-like 4 (Drosophila)
chr20-3938	chr20	50016697	50016851	+	9.3	0.741	Intergenic	Intergenic	-164319	NM_020436	57167	Hs.517113	NM_020436	ENSG00000101115	SALL4	DRRS|HSAL4|ZNF797|dJ1112F19.1	sal-like 4 (Drosophila)
chr20-3970	chr20	53874297	53874451	+	9.3	0.667	Intergenic	L1PA16|LINE|L1	139045	NM_080617	140689	Hs.126141	NM_080617	ENSG00000054803	CBLN4	CBLNL1	cerebellin 4 precursor
chr20-3971	chr20	54893375	54893529	+	9.3	0.773	Intergenic	L2|LINE|L2	255687	NM_003222	7022	Hs.473152	NM_003222	ENSG00000087510	TFAP2C	AP2-GAMMA|ERF1|TFAP2G|hAP-2g	transcription factor AP-2 gamma (activating enhancer binding protein 2 gamma)
chr20-3998	chr20	60418626	60418780	+	9.3	0.75	TTS (NM_080833)	TTS (NM_080833)	-2969	NM_031215	81928	Hs.301040	NM_031215	ENSG00000149679	CABLES2	C20orf150|dJ908M14.2|ik3-2	Cdk5 and Abl enzyme substrate 2
chr20-4	chr20	52173630	52173784	+	53.5	0.677	Intergenic	Intergenic	50216	NM_000782	1591	Hs.89663	NM_000782	ENSG00000019186	CYP24A1	CP24|CYP24|HCAI|P450-CC24	cytochrome P450, family 24, subfamily A, polypeptide 1
chr20-4011	chr20	43478050	43478204	+	8.7	0.68	promoter-TSS (NM_015937)	promoter-TSS (NM_015937)	6	NM_015937	51604	Hs.437388	NM_001184728	ENSG00000124155	PIGT	NDAP	phosphatidylinositol glycan anchor biosynthesis, class T
chr20-402	chr20	52423982	52424136	+	31.4	0.583	Intergenic	L1M2|LINE|L1	-101614	NM_018431	55816	Hs.656582	NM_018431	ENSG00000101134	DOK5	C20orf180	docking protein 5
chr20-415	chr20	45204329	45204483	+	30.8	0.561	intron (NM_005244, intron 9 of 15)	intron (NM_005244, intron 9 of 15)	-24610	NR_037410	100500814		NR_037410		MIR3616	-	microRNA 3616
chr20-4182	chr20	56697376	56697530	+	8.7	0.56	promoter-TSS (NM_001204873)	promoter-TSS (NM_001204873)	-140	NM_001204872	79716	Hs.654868	NM_001204872	ENSG00000215440	NPEPL1	bA261P9.2	aminopeptidase-like 1
chr20-4309	chr20	48222087	48222241	+	8.1	0.8	Intergenic	LTR33A|LTR|ERVL	-18363	NM_005194	1051	Hs.720603	NM_005194	ENSG00000172216	CEBPB	C/EBP-beta|CRP2|IL6DBP|LAP|NF-IL6|TCF5	CCAAT/enhancer binding protein (C/EBP), beta
chr20-455	chr20	48812984	48813138	+	30.2	0.615	Intergenic	Intergenic	31573	NM_032521	84612	Hs.589848	NM_032521	ENSG00000124171	PARD6B	PAR6B	par-6 partitioning defective 6 homolog beta (C. elegans)
chr20-48	chr20	45501321	45501475	+	43	0.682	Intergenic	MLT1K|LTR|MaLR	-62610	NM_001174087	8202	Hs.592142	NM_001174087	ENSG00000124151	NCOA3	ACTR|AIB-1|AIB1|CAGH16|CTG26|KAT13B|RAC3|SRC-3|SRC3|TNRC14|TNRC16|TRAM-1|bHLHe42|pCIP	nuclear receptor coactivator 3
chr20-509	chr20	45221442	45221596	+	29.1	0.674	intron (NM_005244, intron 10 of 15)	L1MC3|LINE|L1	-7497	NR_037410	100500814		NR_037410		MIR3616	-	microRNA 3616
chr20-516	chr20	45452100	45452254	+	29.1	0.66	Intergenic	Intergenic	-33296	NM_183048	23613	Hs.668465	NM_012408	ENSG00000101040	ZMYND8	PRKCBP1|PRO2893|RACK7	zinc finger, MYND-type containing 8
chr20-517	chr20	45461255	45461409	+	29.1	0.738	Intergenic	L1ME3B|LINE|L1	-42451	NM_183048	23613	Hs.668465	NM_012408	ENSG00000101040	ZMYND8	PRKCBP1|PRO2893|RACK7	zinc finger, MYND-type containing 8
chr20-520	chr20	48811845	48811999	+	29.1	0.646	Intergenic	Intergenic	30434	NM_032521	84612	Hs.589848	NM_032521	ENSG00000124171	PARD6B	PAR6B	par-6 partitioning defective 6 homolog beta (C. elegans)
chr20-536	chr20	61766806	61766960	+	29.1	0.721	intron (NR_037882, intron 6 of 37)	intron (NR_037882, intron 6 of 37)	7276	NM_032957	51750		NM_016434	ENSG00000258366	RTEL1	C20orf41|NHL|RTEL|bK3184A7.3	regulator of telomere elongation helicase 1
chr20-537	chr20	61767244	61767398	+	29.1	0.549	intron (NR_037882, intron 6 of 37)	intron (NR_037882, intron 6 of 37)	7714	NM_032957	51750		NM_016434	ENSG00000258366	RTEL1	C20orf41|NHL|RTEL|bK3184A7.3	regulator of telomere elongation helicase 1
chr20-538	chr20	3817852	3818006	+	28.5	0.841	promoter-TSS (NM_153640)	promoter-TSS (NM_153640)	187	NM_153638	80025	Hs.516859	NM_024960	ENSG00000125779	PANK2	C20orf48|HARP|HSS|NBIA1|PKAN	pantothenate kinase 2
chr20-553	chr20	48826500	48826654	+	28.5	0.641	Intergenic	MLT1D|LTR|MaLR	-18297	NM_017843	55653	Hs.381178	NM_001010974	ENSG00000124243	BCAS4	CNOL	breast carcinoma amplified sequence 4
chr20-57	chr20	46565499	46565653	+	41.8	0.639	Intergenic	D20S16|Satellite|Satellite	143515	NR_026958	284749	Hs.299080	NR_026958		LINC00494	-	long intergenic non-protein coding RNA 494
chr20-625	chr20	45956854	45957008	+	27.3	0.812	Intergenic	D20S16|Satellite|Satellite	-108164	NM_198596	55959	Hs.162016	NM_001161841	ENSG00000196562	SULF2	HSULF-2	sulfatase 2
chr20-650	chr20	45205014	45205168	+	26.7	0.642	intron (NM_005244, intron 9 of 15)	intron (NM_005244, intron 9 of 15)	-23925	NR_037410	100500814		NR_037410		MIR3616	-	microRNA 3616
chr20-67	chr20	60246643	60246797	+	41.8	0.759	promoter-TSS (NM_014835)	promoter-TSS (NM_014835)	-255	NM_014835	9885	Hs.473254	NM_014835	ENSG00000130703	OSBPL2	ORP-2|ORP2	oxysterol binding protein-like 2
chr20-7	chr20	51716123	51716277	+	52.3	0.7	Intergenic	MLT1H|LTR|MaLR	-83157	NM_006526	7764	Hs.711564	NM_006526	ENSG00000171940	ZNF217	ZABC1	zinc finger protein 217
chr20-760	chr20	48863307	48863461	+	25.6	0.663	intron (NM_001010974, intron 1 of 3)	L2|LINE|L2	18510	NM_001010974	55653	Hs.381178	NM_001010974	ENSG00000124243	BCAS4	CNOL	breast carcinoma amplified sequence 4
chr20-786	chr20	45203576	45203730	+	25	0.7	intron (NM_005244, intron 9 of 15)	MLT1I|LTR|MaLR	-25363	NR_037410	100500814		NR_037410		MIR3616	-	microRNA 3616
chr20-8	chr20	43874480	43874634	+	51.7	0.737	promoter-TSS (NM_181803)	promoter-TSS (NM_181803)	-105	NM_181799	11065	Hs.93002	NM_007019	ENSG00000175063	UBE2C	UBCH10|dJ447F3.2	ubiquitin-conjugating enzyme E2C
chr20-809	chr20	48831957	48832111	+	25	0.691	Intergenic	Intergenic	-12840	NM_017843	55653	Hs.381178	NM_001010974	ENSG00000124243	BCAS4	CNOL	breast carcinoma amplified sequence 4
chr20-881	chr20	52989380	52989534	+	24.4	0.542	Intergenic	Intergenic	463784	NM_018431	55816	Hs.656582	NM_018431	ENSG00000101134	DOK5	C20orf180	docking protein 5
chr20-9	chr20	43943102	43943256	+	51.7	0.747	promoter-TSS (NM_080603)	promoter-TSS (NM_080603)	-76	NM_080603	90204	Hs.517075	NM_080603	ENSG00000168612	ZSWIM1	C20orf162	zinc finger, SWIM-type containing 1
chr20-946	chr20	52931813	52931967	+	23.8	0.575	Intergenic	Intergenic	406217	NM_018431	55816	Hs.656582	NM_018431	ENSG00000101134	DOK5	C20orf180	docking protein 5
chr21-1	chr21	46428972	46429126	+	25.6	0.778	promoter-TSS (NM_001142854)	promoter-TSS (NM_001142854)	-248	NM_001142854	84221	Hs.381214	NM_001142854	ENSG00000160284	C21orf56	-	chromosome 21 open reading frame 56
chr21-10	chr21	46568201	46568355	+	12.2	0.759	promoter-TSS (NM_058180)	promoter-TSS (NM_058180)	-65	NM_058180	54058	Hs.236572	NM_199071	ENSG00000160298	C21orf58	-	chromosome 21 open reading frame 58
chr21-13	chr21	39606185	39606339	+	11.6	0.636	intron (NM_001007246, intron 4 of 4)	CpG	1320	NM_001007246	54014	Hs.654740	NM_001007246	ENSG00000185658	BRWD1	C21orf107|N143|WDR9	bromodomain and WD repeat domain containing 1
chr21-14	chr21	43267678	43267832	+	11.6	0.913	promoter-TSS (NM_004571)	promoter-TSS (NM_004571)	43	NM_004571	5316	Hs.431043	NM_004571	ENSG00000160199	PKNOX1	PREP1|pkonx1c	PBX/knotted 1 homeobox 1
chr21-2	chr21	29287133	29287287	+	20.9	0.792	promoter-TSS (NM_015565)	promoter-TSS (NM_015565)	-62	NM_015565	26046	Hs.288773	NM_015565	ENSG00000198862	LTN1	C21orf10|C21orf98|RNF160|ZNF294	listerin E3 ubiquitin protein ligase 1
chr21-22	chr21	42757181	42757335	+	10.5	0.8	Intergenic	MER57A|LTR|ERV1	32212	NM_080860	89765	Hs.661069	NM_080860	ENSG00000160188	RSPH1	RSP44|RSPH10A|TSA2|TSGA2	radial spoke head 1 homolog (Chlamydomonas)
chr21-29	chr21	39428283	39428437	+	9.3	0.667	Intergenic	Intergenic	48950	NM_003720	8624	Hs.473838	NM_003720	ENSG00000183527	PSMG1	C21LRP|DSCR2|LRPC21|PAC1	proteasome (prosome, macropain) assembly chaperone 1
chr21-3	chr21	29319105	29319259	+	15.7	0.698	intron (NM_001001992, intron 1 of 17)	CpG	373	NM_001032410	10600	Hs.99819	NM_001001992	ENSG00000156256	USP16	UBP-M	ubiquitin specific peptidase 16
chr21-4	chr21	31853612	31853766	+	15.1	0.763	promoter-TSS (NM_003253)	promoter-TSS (NM_003253)	-528	NM_003253	7074	Hs.517228	NM_003253	ENSG00000156299	TIAM1	-	T-cell lymphoma invasion and metastasis 1
chr21-41	chr21	39643121	39643275	+	8.7	0.692	promoter-TSS (NM_004965)	promoter-TSS (NM_004965)	-281	NM_004965	3150	Hs.356285	NM_004965	ENSG00000205581	HMGN1	HMG14	high mobility group nucleosome binding domain 1
chr21-5	chr21	33836988	33837142	+	15.1	0.846	promoter-TSS (NM_000819)	promoter-TSS (NM_000819)	0	NM_001136005	2618	Hs.473648	NM_000819	ENSG00000159131	GART	AIRS|GARS|GARTF|PAIS|PGFT|PRGS	phosphoribosylglycinamide formyltransferase, phosphoribosylglycinamide synthetase, phosphoribosylaminoimidazole synthetase
chr21-8	chr21	33935852	33936006	+	12.2	0.583	promoter-TSS (NM_003024)	promoter-TSS (NM_003024)	101	NM_145858	9946	Hs.352671	NM_145858	ENSG00000205758	CRYZL1	4P11|QOH-1	crystallin, zeta (quinone reductase)-like 1
chr21-9	chr21	42789497	42789651	+	12.2	0.556	promoter-TSS (NM_080860)	promoter-TSS (NM_080860)	-104	NM_080860	89765	Hs.661069	NM_080860	ENSG00000160188	RSPH1	RSP44|RSPH10A|TSA2|TSGA2	radial spoke head 1 homolog (Chlamydomonas)
chr22-1	chr22	35502097	35502251	+	23.2	0.569	promoter-TSS (NM_001177701)	promoter-TSS (NM_001177701)	-56	NR_033531	11020	Hs.415172	NM_001177701	ENSG00000100360	IFT27	RABL4|RAYL	intraflagellar transport 27 homolog (Chlamydomonas)
chr22-10	chr22	21742263	21742417	+	14.5	0.765	promoter-TSS (NM_002073)	promoter-TSS (NM_002073)	-329	NM_002073	2781	Hs.584760	NM_002073	ENSG00000128266	GNAZ	-	guanine nucleotide binding protein (G protein), alpha z polypeptide
chr22-11	chr22	40672657	40672811	+	14.5	0.765	intron (NM_001002876, intron 1 of 4)	CpG-17990	360	NM_001002876	79019	Hs.208912	NM_001002876	ENSG00000100162	CENPM	C22orf18|CENP-M|PANE1|bK250D10.2	centromere protein M
chr22-12	chr22	36570345	36570499	+	13.4	0.697	promoter-TSS (NR_036556)	promoter-TSS (NR_036556)	-98	NR_030395	724028		NR_030395		MIR658	MIRN658|hsa-mir-658	microRNA 658
chr22-13	chr22	27467876	27468030	+	12.2	0.688	promoter-TSS (NM_001005735)	promoter-TSS (NM_001005735)	-90	NM_172002	150274	Hs.632780	NM_172002	ENSG00000100209	HSCB	DNAJC20|HSC20|JAC1|dJ366L4.2	HscB iron-sulfur cluster co-chaperone homolog (E. coli)
chr22-14	chr22	36384287	36384441	+	12.2	0.561	promoter-TSS (NM_020315)	promoter-TSS (NM_020315)	-319	NM_020315	57026	Hs.632762	NM_020315	ENSG00000241360	PDXP	CIN|PLP|dJ37E16.5	pyridoxal (pyridoxine, vitamin B6) phosphatase
chr22-15	chr22	41741174	41741328	+	11	0.625	promoter-TSS (NM_001184970)	promoter-TSS (NM_001184970)	-123	NM_001184970	11252	Hs.162877	NM_001184970	ENSG00000100266	PACSIN2	SDPII	protein kinase C and casein kinase substrate in neurons 2
chr22-16	chr22	16864493	16864647	+	10.5	0.704	intron (NM_001122731, intron 1 of 20)	intron (NM_001122731, intron 1 of 20)	22755	NM_001122731	57553	Hs.528024	NM_001122731	ENSG00000093100	MICAL3	-	microtubule associated monoxygenase, calponin and LIM domain containing 3
chr22-17	chr22	19730019	19730173	+	10.5	0.667	promoter-TSS (NR_027006)	promoter-TSS (NR_027006)	-153	NR_027006	400891	Hs.291198	NM_001013675		LOC400891	-	chromosome 14 open reading frame 166B pseudogene
chr22-18	chr22	18384353	18384507	+	9.9	0.72	promoter-TSS (NM_001670)	promoter-TSS (NM_001670)	-121	NM_001670	421	Hs.713616	NM_001670	ENSG00000099889	ARVCF	-	armadillo repeat gene deleted in velocardiofacial syndrome
chr22-19	chr22	39362804	39362958	+	9.3	0.667	promoter-TSS (NM_020831)	promoter-TSS (NM_020831)	-245	NM_020831	57591	Hs.654688	NM_020831	ENSG00000196588	MKL1	BSAC|MAL|MRTF-A	megakaryoblastic leukemia (translocation) 1
chr22-2	chr22	20326319	20326473	+	22.1	0.818	promoter-TSS (NM_022044)	promoter-TSS (NM_022044)	-146	NM_022044	23753	Hs.303116	NM_022044	ENSG00000128228	SDF2L1	-	stromal cell-derived factor 2-like 1
chr22-20	chr22	39677543	39677697	+	9.3	0.81	intron (NM_014248, intron 1 of 4)	CpG	323	NM_014248	9978	Hs.474949	NM_014248	ENSG00000100387	RBX1	BA554C12.1|RNF75|ROC1	ring-box 1, E3 ubiquitin protein ligase
chr22-25	chr22	17847247	17847401	+	8.1	0.818	promoter-TSS (NM_005659)	promoter-TSS (NM_005659)	-90	NM_001178011	8318	Hs.474217	NM_003504	ENSG00000093009	CDC45	CDC45L|CDC45L2|PORC-PI-1	cell division cycle 45 homolog (S. cerevisiae)
chr22-3	chr22	38770560	38770714	+	21.5	0.662	promoter-TSS (NM_001024843)	promoter-TSS (NM_001024843)	-130	NM_001024843	23112	Hs.372082	NM_001024843	ENSG00000100354	TNRC6B	-	trinucleotide repeat containing 6B
chr22-4	chr22	17815216	17815370	+	19.8	0.745	exon (NM_001166242, exon 1 of 3)	exon (NM_001166242, exon 1 of 3)	462	NM_173793	128977	Hs.659565	NM_001166242	ENSG00000242259	C22orf39	-	chromosome 22 open reading frame 39
chr22-5	chr22	34026106	34026260	+	19.8	0.648	intron (NM_005488, intron 1 of 14)	intron (NM_005488, intron 1 of 14)	386	NM_005488	10043	Hs.474705	NM_001135729	ENSG00000100284	TOM1	-	target of myb1 (chicken)
chr22-6	chr22	35114206	35114360	+	19.8	0.6	promoter-TSS (NM_002473)	promoter-TSS (NM_002473)	-274	NM_002473	4627	Hs.474751	NM_002473	ENSG00000100345	MYH9	BDPLT6|DFNA17|EPSTS|FTNS|MHA|NMHC-II-A|NMMHCA	myosin, heavy chain 9, non-muscle
chr22-7	chr22	28329294	28329448	+	16.3	0.653	promoter-TSS (NM_181833)	promoter-TSS (NM_181833)	-174	NM_000268	4771	Hs.187898	NM_000268	ENSG00000186575	NF2	ACN|BANF|SCH	neurofibromin 2 (merlin)
chr22-8	chr22	40805844	40805998	+	15.7	0.789	TTS (NM_001002034)	TTS (NM_001002034)	280	NM_033318	91689	Hs.306083	NM_033318	ENSG00000183172	C22orf32	DDDD|dJ186O1.1	chromosome 22 open reading frame 32
chr22-9	chr22	37431423	37431577	+	15.1	0.587	promoter-TSS (NM_004286)	promoter-TSS (NM_004286)	-253	NM_004286	9567	Hs.276925	NM_004286	ENSG00000100226	GTPBP1	GP-1|GP1|HSPC018	GTP binding protein 1
chr3-1	chr3	151013594	151013748	+	30.2	0.744	5' UTR (NM_007282, exon 1 of 11)	5' UTR (NM_007282, exon 1 of 11)	506	NM_183381	11342	Hs.12333	NM_007282	ENSG00000082996	RNF13	RZF	ring finger protein 13
chr3-100	chr3	64393608	64393762	+	20.9	0.594	Intergenic	Intergenic	-207514	NM_198859	166336	Hs.708851	NM_198859	ENSG00000163637	PRICKLE2	EPM5	prickle homolog 2 (Drosophila)
chr3-102	chr3	64502607	64502761	+	20.9	0.824	exon (NM_182920, exon 33 of 40)	exon (NM_182920, exon 33 of 40)	-142902	NR_038264	100507098	Hs.660881	NR_038264		ADAMTS9-AS2	-	ADAMTS9 antisense RNA 2 (non-protein coding)
chr3-1062	chr3	121944005	121944159	+	12.2	0.649	promoter-TSS (NM_005513)	promoter-TSS (NM_005513)	-8	NM_173825	285282	Hs.444360	NM_173825	ENSG00000144840	RABL3	-	RAB, member of RAS oncogene family-like 3
chr3-1063	chr3	187309618	187309772	+	12.2	0.828	promoter-TSS (NM_004454)	promoter-TSS (NM_004454)	-100	NM_004454	2119	Hs.43697	NM_004454	ENSG00000244405	ETV5	ERM	ets variant 5
chr3-1064	chr3	16281444	16281598	+	11.6	0.656	promoter-TSS (NM_206831)	promoter-TSS (NM_206831)	-21	NM_206831	285381	Hs.388087	NM_001047434	ENSG00000154813	DPH3	DELGIP|DELGIP1|DESR1|DPH3A|KTI11|ZCSL2	DPH3, KTI11 homolog (S. cerevisiae)
chr3-1065	chr3	38153599	38153753	+	11.6	0.714	promoter-TSS (NM_001607)	promoter-TSS (NM_001607)	61	NR_024024	30	Hs.643487	NM_001130410	ENSG00000060971	ACAA1	ACAA|PTHIO|THIO	acetyl-CoA acyltransferase 1
chr3-1076	chr3	61982763	61982917	+	11.6	0.8	intron (NM_002841, intron 4 of 29)	L2|LINE|L2	102592	NR_026582	84099	Hs.591670	NM_001039082		ID2B	-	inhibitor of DNA binding 2B, dominant negative helix-loop-helix protein (pseudogene)
chr3-1077	chr3	62402224	62402378	+	11.6	0.741	intron (NM_183394, intron 25 of 27)	intron (NM_183394, intron 25 of 27)	-68071	NM_018008	55079	Hs.241523	NM_018008	ENSG00000153266	FEZF2	FEZ|FEZL|TOF|ZFP312|ZNF312	FEZ family zinc finger 2
chr3-1078	chr3	62493998	62494152	+	11.6	0.808	intron (NM_183393, intron 12 of 26)	MIR|SINE|MIR	-159845	NM_018008	55079	Hs.241523	NM_018008	ENSG00000153266	FEZF2	FEZ|FEZL|TOF|ZFP312|ZNF312	FEZ family zinc finger 2
chr3-1079	chr3	62518827	62518981	+	11.6	0.649	intron (NM_183394, intron 9 of 27)	intron (NM_183394, intron 9 of 27)	-184674	NM_018008	55079	Hs.241523	NM_018008	ENSG00000153266	FEZF2	FEZ|FEZL|TOF|ZFP312|ZNF312	FEZ family zinc finger 2
chr3-1086	chr3	63605543	63605697	+	11.6	0.543	Intergenic	Intergenic	-7764	NM_001080537	132203	Hs.130704	NM_001080537	ENSG00000188817	SNTN	S100A1L|S100AL|sentan	sentan, cilia apical structure protein
chr3-1159	chr3	128792248	128792402	+	11.6	0.794	promoter-TSS (NM_001142646)	promoter-TSS (NM_001142646)	-67	NM_001142646	131601	Hs.6418	NM_001136053	ENSG00000163870	TPRA1	GPR175|TMEM227|TPRA40	transmembrane protein, adipocyte asscociated 1
chr3-1160	chr3	138063577	138063731	+	11.6	0.742	promoter-TSS (NM_006153)	promoter-TSS (NM_006153)	-86	NM_006153	4690	Hs.477693	NM_001190796	ENSG00000158092	NCK1	NCK|NCKalpha|nck-1	NCK adaptor protein 1
chr3-1161	chr3	185762033	185762187	+	11.6	0.684	promoter-TSS (NM_004443)	promoter-TSS (NM_004443)	-171	NM_004443	2049	Hs.2913	NM_004443	ENSG00000182580	EPHB3	ETK2|HEK2|TYRO6	EPH receptor B3
chr3-1162	chr3	187771014	187771168	+	11.6	0.697	promoter-TSS (NM_016306)	promoter-TSS (NM_016306)	-65	NM_001134415	55171	Hs.518469	NM_001134415	ENSG00000113838	TBCCD1	-	TBCC domain containing 1
chr3-1163	chr3	27385892	27386046	+	11	0.69	promoter-TSS (NM_199347)	promoter-TSS (NM_199347)	-53	NM_199347	152110	Hs.506115	NM_001031741	ENSG00000163491	NEK10	-	NIMA (never in mitosis gene a)- related kinase 10
chr3-1164	chr3	48456479	48456633	+	11	0.808	promoter-TSS (NM_015933)	promoter-TSS (NM_015933)	-23	NM_024661	79714	Hs.187657	NM_024661	ENSG00000164051	CCDC51	-	coiled-coil domain containing 51
chr3-1171	chr3	61690772	61690926	+	11	0.679	intron (NM_002841, intron 1 of 29)	intron (NM_002841, intron 1 of 29)	168566	NM_002841	5793	Hs.595541	NM_002841	ENSG00000144724	PTPRG	HPTPG|PTPG|R-PTP-GAMMA|RPTPG	protein tyrosine phosphatase, receptor type, G
chr3-1178	chr3	62264355	62264509	+	11	0.84	intron (NR_038281, intron 2 of 4)	intron (NR_038281, intron 2 of 4)	15230	NR_038281	100506994	Hs.656620	NR_038281		LOC100506994	-	uncharacterized LOC100506994
chr3-1179	chr3	62414229	62414383	+	11	0.677	intron (NM_183394, intron 24 of 27)	intron (NM_183394, intron 24 of 27)	-80076	NM_018008	55079	Hs.241523	NM_018008	ENSG00000153266	FEZF2	FEZ|FEZL|TOF|ZFP312|ZNF312	FEZ family zinc finger 2
chr3-1266	chr3	184299998	184300152	+	11	0.788	promoter-TSS (NM_020166)	promoter-TSS (NM_020166)	-16	NM_020166	56922	Hs.47649	NM_020166	ENSG00000078070	MCCC1	MCC-B|MCCA	methylcrotonoyl-CoA carboxylase 1 (alpha)
chr3-1267	chr3	38181555	38181709	+	10.5	0.512	promoter-TSS (NM_005109)	promoter-TSS (NM_005109)	-398	NM_005109	9943	Hs.475970	NM_005109	ENSG00000172939	OXSR1	OSR1	oxidative-stress responsive 1
chr3-1269	chr3	56476196	56476350	+	10.5	0.741	intron (NM_015576, intron 1 of 16)	intron (NM_015576, intron 1 of 16)	1158	NM_015576	26059	Hs.476389	NM_015576	ENSG00000187672	ERC2	CAST|CAST1|ELKSL|SPBC110|Spc110	ELKS/RAB6-interacting/CAST family member 2
chr3-1287	chr3	62220786	62220940	+	10.5	0.667	intron (NM_002841, intron 16 of 29)	intron (NM_002841, intron 16 of 29)	58799	NR_038281	100506994	Hs.656620	NR_038281		LOC100506994	-	uncharacterized LOC100506994
chr3-1306	chr3	63223291	63223445	+	10.5	0.759	Intergenic	Intergenic	-15586	NM_001130003	132204	Hs.648668	NM_001130003	ENSG00000163630	SYNPR	SPO	synaptoporin
chr3-1311	chr3	63604788	63604942	+	10.5	0.742	Intergenic	Intergenic	-8519	NM_001080537	132203	Hs.130704	NM_001080537	ENSG00000188817	SNTN	S100A1L|S100AL|sentan	sentan, cilia apical structure protein
chr3-135	chr3	114898253	114898407	+	20.3	0.685	promoter-TSS (NM_001009899)	promoter-TSS (NM_001009899)	-147	NM_001009899	205717	Hs.632570	NM_001009899	ENSG00000176542	KIAA2018	-	KIAA2018
chr3-136	chr3	154361705	154361859	+	20.3	0.745	promoter-TSS (NM_002886)	promoter-TSS (NM_002886)	-937	NM_002886	5912	Hs.98643	NM_002886	ENSG00000181467	RAP2B	-	RAP2B, member of RAS oncogene family
chr3-1379	chr3	10264956	10265110	+	9.9	0.704	promoter-TSS (NM_014760)	promoter-TSS (NM_014760)	-144	NM_014760	9797	Hs.475401	NM_014760	ENSG00000157014	TATDN2	-	TatD DNase domain containing 2
chr3-1399	chr3	61952543	61952697	+	9.9	0.731	intron (NM_002841, intron 3 of 29)	intron (NM_002841, intron 3 of 29)	132812	NR_026582	84099	Hs.591670	NM_001039082		ID2B	-	inhibitor of DNA binding 2B, dominant negative helix-loop-helix protein (pseudogene)
chr3-1411	chr3	62716019	62716173	+	9.9	0.75	intron (NM_183394, intron 2 of 27)	intron (NM_183394, intron 2 of 27)	120008	NM_003716	8618	Hs.654933	NM_003716	ENSG00000163618	CADPS	CADPS1|CAPS|CAPS1	Ca++-dependent secretion activator
chr3-1501	chr3	132583196	132583350	+	9.9	0.733	promoter-TSS (NM_152395)	promoter-TSS (NM_152395)	-26	NM_001171906	131870	Hs.282050	NM_001171905	ENSG00000198585	NUDT16	-	nudix (nucleoside diphosphate linked moiety X)-type motif 16
chr3-1502	chr3	186563420	186563574	+	9.9	0.783	promoter-TSS (NM_004721)	promoter-TSS (NM_004721)	-33	NM_004721	9175	Hs.656069	NM_001242314	ENSG00000073803	MAP3K13	LZK|MEKK13|MLK	mitogen-activated protein kinase kinase kinase 13
chr3-1503	chr3	195971131	195971285	+	9.9	0.556	intron (NR_037891, intron 3 of 3)	intron (NR_037891, intron 3 of 3)	60769	NR_037891	100507391	Hs.590099	NR_037891		LOC100507391	-	uncharacterized LOC100507391
chr3-1504	chr3	198948342	198948496	+	9.9	0.719	promoter-TSS (NM_014687)	promoter-TSS (NM_014687)	-249	NM_014687	9711	Hs.478868	NM_014687	ENSG00000145016	KIAA0226	RUBICON	KIAA0226
chr3-1505	chr3	616111	616265	+	9.3	0.714	Intergenic	L2|LINE|L2	279822	NM_001253388	10752	Hs.148909	NM_001253387	ENSG00000134121	CHL1	CALL|L1CAM2	cell adhesion molecule with homology to L1CAM (close homolog of L1)
chr3-1506	chr3	9666076	9666230	+	9.3	0.808	promoter-TSS (NM_022485)	promoter-TSS (NM_022485)	36	NM_022485	64419	Hs.475382	NM_001077525	ENSG00000163719	MTMR14	C3orf29	myotubularin related protein 14
chr3-1509	chr3	61212184	61212338	+	9.3	0.762	promoter-TSS (NM_002012)	promoter-TSS (NM_002012)	-88	NM_001166243	2272	Hs.655995	NM_001166243	ENSG00000189283	FHIT	AP3Aase|FRA3B	fragile histidine triad gene
chr3-1548	chr3	62354374	62354528	+	9.3	0.846	Intergenic	L2|LINE|L2	-20221	NM_018008	55079	Hs.241523	NM_018008	ENSG00000153266	FEZF2	FEZ|FEZL|TOF|ZFP312|ZNF312	FEZ family zinc finger 2
chr3-1560	chr3	62746175	62746329	+	9.3	0.773	intron (NM_183394, intron 1 of 27)	intron (NM_183394, intron 1 of 27)	89852	NM_003716	8618	Hs.654933	NM_003716	ENSG00000163618	CADPS	CADPS1|CAPS|CAPS1	Ca++-dependent secretion activator
chr3-1590	chr3	63169400	63169554	+	9.3	0.6	Intergenic	L2|LINE|L2	-69477	NM_001130003	132204	Hs.648668	NM_001130003	ENSG00000163630	SYNPR	SPO	synaptoporin
chr3-1596	chr3	63458759	63458913	+	9.3	0.739	intron (NM_001130003, intron 3 of 5)	intron (NM_001130003, intron 3 of 5)	55043	NM_144642	132204	Hs.648668	NM_001130003	ENSG00000163630	SYNPR	SPO	synaptoporin
chr3-19	chr3	116349206	116349360	+	25	0.576	promoter-TSS (NM_015642)	promoter-TSS (NM_015642)	-466	NM_015642	26137	Hs.655108	NM_001164342	ENSG00000181722	ZBTB20	DPZF|HOF|ODA-8S|ZNF288	zinc finger and BTB domain containing 20
chr3-1903	chr3	62270509	62270663	+	8.1	0.708	intron (NR_038281, intron 2 of 4)	L2|LINE|L2	9076	NR_038281	100506994	Hs.656620	NR_038281		LOC100506994	-	uncharacterized LOC100506994
chr3-20	chr3	15618000	15618154	+	24.4	0.795	promoter-TSS (NM_012260)	promoter-TSS (NM_012260)	57	NM_012260	26061	Hs.63290	NM_012260	ENSG00000131373	HACL1	2-HPCL|HPCL|HPCL2|PHYH2	2-hydroxyacyl-CoA lyase 1
chr3-2058	chr3	61798072	61798226	+	7.6	0.857	intron (NM_002841, intron 2 of 29)	intron (NM_002841, intron 2 of 29)	275866	NM_002841	5793	Hs.595541	NM_002841	ENSG00000144724	PTPRG	HPTPG|PTPG|R-PTP-GAMMA|RPTPG	protein tyrosine phosphatase, receptor type, G
chr3-214	chr3	101693994	101694148	+	19.2	0.75	promoter-TSS (NM_018004)	promoter-TSS (NM_018004)	-82	NM_018004	55076	Hs.658956	NM_018004	ENSG00000181458	TMEM45A	DERP7	transmembrane protein 45A
chr3-24	chr3	88190842	88190996	+	24.4	0.794	promoter-TSS (NM_003663)	promoter-TSS (NM_003663)	-83	NM_003663	8545	Hs.444818	NM_001008390	ENSG00000163320	CGGBP1	CGGBP|p20-CGGBP	CGG triplet repeat binding protein 1
chr3-2598	chr3	90525976	90526130	+	7	0.926	Intergenic	ALR/Alpha|Satellite|centr	1286689	NM_182644	2042	Hs.123642	NM_005233	ENSG00000044524	EPHA3	EK4|ETK|ETK1|HEK|HEK4|TYRO4	EPH receptor A3
chr3-312	chr3	33457143	33457297	+	17.4	0.667	promoter-TSS (NM_001128160)	promoter-TSS (NM_001128160)	-319	NM_001128161	7342	Hs.729120	NM_001128160	ENSG00000153560	UBP1	LBP-1B|LBP-1a|LBP1A|LBP1B	upstream binding protein 1 (LBP-1a)
chr3-33	chr3	127905618	127905772	+	23.8	0.862	promoter-TSS (NM_032343)	promoter-TSS (NM_032343)	-113	NM_032343	84303	Hs.518119	NM_032343	ENSG00000159685	CHCHD6	PPP1R23	coiled-coil-helix-coiled-coil-helix domain containing 6
chr3-34	chr3	150286971	150287125	+	23.8	0.82	promoter-TSS (NM_003071)	promoter-TSS (NM_003071)	-17	NM_139048	6596	Hs.3068	NM_003071	ENSG00000071794	HLTF	HIP116|HIP116A|HLTF1|RNF80|SMARCA3|SNF2L3|ZBU1	helicase-like transcription factor
chr3-35	chr3	196645179	196645333	+	23.8	0.742	promoter-TSS (NM_012287)	promoter-TSS (NM_012287)	-150	NM_012287	23527	Hs.593373	NM_012287	ENSG00000114331	ACAP2	CENTB2|CNT-B2	ArfGAP with coiled-coil, ankyrin repeat and PH domains 2
chr3-358	chr3	169296371	169296525	+	17.4	0.851	promoter-TSS (NM_014498)	promoter-TSS (NM_014498)	-337	NM_014498	27333	Hs.143600	NM_014498	ENSG00000173905	GOLIM4	GIMPC|GOLPH4|GPP130|P138	golgi integral membrane protein 4
chr3-359	chr3	37009846	37010000	+	16.9	0.66	promoter-TSS (NM_001167617)	promoter-TSS (NM_001167617)	78	NM_000249	4292	Hs.195364	NM_000249	ENSG00000076242	MLH1	COCA2|FCC2|HNPCC|HNPCC2|hMLH1	mutL homolog 1, colon cancer, nonpolyposis type 2 (E. coli)
chr3-36	chr3	10611667	10611821	+	23.2	0.716	Intergenic	Intergenic	-89476	NM_001683	491	Hs.268942	NM_001001331	ENSG00000157087	ATP2B2	PMCA2|PMCA2a|PMCA2i	ATPase, Ca++ transporting, plasma membrane 2
chr3-37	chr3	20202640	20202794	+	23.2	0.828	promoter-TSS (NM_001199257)	promoter-TSS (NM_001199257)	11	NM_001199253	151648	Hs.105153	NM_001012409	ENSG00000129810	SGOL1	NY-BR-85|SGO|Sgo1	shugoshin-like 1 (S. pombe)
chr3-408	chr3	108724321	108724475	+	16.9	0.8	promoter-TSS (NM_001142568)	promoter-TSS (NM_001142568)	-75	NM_020235	56987	Hs.124366	NM_001142568	ENSG00000114439	BBX	HBP2|HSPC339|MDS001	bobby sox homolog (Drosophila)
chr3-44	chr3	121296476	121296630	+	23.2	0.57	promoter-TSS (NM_002093)	promoter-TSS (NM_002093)	-599	NM_002093	2932	Hs.445733	NM_001146156	ENSG00000082701	GSK3B	-	glycogen synthase kinase 3 beta
chr3-480	chr3	173951047	173951201	+	16.3	0.78	Intergenic	CpG	-3868	NM_018098	1894	Hs.518299	NM_018098	ENSG00000114346	ECT2	ARHGEF31	epithelial cell transforming sequence 2 oncogene
chr3-481	chr3	8518294	8518448	+	15.7	0.75	promoter-TSS (NM_014583)	promoter-TSS (NM_014583)	-27	NR_033378	100288428	Hs.651576	NR_033378		LOC100288428	-	uncharacterized LOC100288428
chr3-482	chr3	9950327	9950481	+	15.7	0.763	promoter-TSS (NM_001077415)	promoter-TSS (NM_001077415)	-120	NM_015513	78987	Hs.9383	NM_001031717	ENSG00000163703	CRELD1	AVSD2|CIRRIN	cysteine-rich with EGF-like domains 1
chr3-483	chr3	25681411	25681565	+	15.7	0.727	promoter-TSS (NM_001068)	promoter-TSS (NM_001068)	-54	NR_039644	100616477		NR_039644		MIR4442	-	microRNA 4442
chr3-5	chr3	122951276	122951430	+	27.9	0.772	promoter-TSS (NM_004487)	promoter-TSS (NM_004487)	-61	NM_004487	2804	Hs.213389	NM_004487	ENSG00000173230	GOLGB1	GCP|GCP372|GOLIM1	golgin B1
chr3-556	chr3	129325282	129325436	+	15.7	0.769	promoter-TSS (NM_003707)	promoter-TSS (NM_003707)	2	NM_003707	8607	Hs.272822	NM_003707	ENSG00000175792	RUVBL1	ECP54|INO80H|NMP238|PONTIN|Pontin52|RVB1|TIH1|TIP49|TIP49A	RuvB-like 1 (E. coli)
chr3-557	chr3	63107767	63107921	+	15.1	0.604	Intergenic	MLT1G1|LTR|MaLR	44440	NR_027104	285401	Hs.211125	NR_027104		LOC285401	-	uncharacterized LOC285401
chr3-558	chr3	63612959	63613113	+	15.1	0.673	promoter-TSS (NM_001080537)	promoter-TSS (NM_001080537)	-348	NM_001080537	132203	Hs.130704	NM_001080537	ENSG00000188817	SNTN	S100A1L|S100AL|sentan	sentan, cilia apical structure protein
chr3-559	chr3	63662579	63662733	+	15.1	0.794	Intergenic	MLT1H|LTR|MaLR	49272	NM_001080537	132203	Hs.130704	NM_001080537	ENSG00000188817	SNTN	S100A1L|S100AL|sentan	sentan, cilia apical structure protein
chr3-58	chr3	107070638	107070792	+	22.7	0.772	promoter-TSS (NM_170662)	promoter-TSS (NM_170662)	-138	NM_170662	868	Hs.430589	NM_170662	ENSG00000114423	CBLB	Cbl-b|RNF56	Cas-Br-M (murine) ecotropic retroviral transforming sequence b
chr3-6	chr3	9413691	9413845	+	26.7	0.685	promoter-TSS (NM_001080517)	promoter-TSS (NM_001080517)	406	NR_027007	440944	Hs.730098	NM_001013713		LOC440944	-	uncharacterized LOC440944
chr3-625	chr3	157054934	157055088	+	15.1	0.778	promoter-TSS (NM_001190992)	promoter-TSS (NM_001190992)	-69	NM_001190992	9197	Hs.478031	NM_001190992	ENSG00000169359	SLC33A1	ACATN|AT-1|AT1|SPG42	solute carrier family 33 (acetyl-CoA transporter), member 1
chr3-626	chr3	157755667	157755821	+	15.1	0.659	promoter-TSS (NM_007107)	promoter-TSS (NM_007107)	-77	NM_007107	6747	Hs.518346	NM_007107	ENSG00000114850	SSR3	TRAPG	signal sequence receptor, gamma (translocon-associated protein gamma)
chr3-627	chr3	61630453	61630607	+	14.5	0.667	intron (NM_002841, intron 1 of 29)	intron (NM_002841, intron 1 of 29)	108247	NM_002841	5793	Hs.595541	NM_002841	ENSG00000144724	PTPRG	HPTPG|PTPG|R-PTP-GAMMA|RPTPG	protein tyrosine phosphatase, receptor type, G
chr3-628	chr3	63162021	63162175	+	14.5	0.738	Intergenic	Intergenic	-76856	NM_001130003	132204	Hs.648668	NM_001130003	ENSG00000163630	SYNPR	SPO	synaptoporin
chr3-629	chr3	63637737	63637891	+	14.5	0.659	Intergenic	LTR33|LTR|ERVL	24430	NM_001080537	132203	Hs.130704	NM_001080537	ENSG00000188817	SNTN	S100A1L|S100AL|sentan	sentan, cilia apical structure protein
chr3-707	chr3	9860609	9860763	+	13.9	0.767	promoter-TSS (NM_001142547)	promoter-TSS (NM_001142547)	16	NM_173659	285367	Hs.33719	NM_001142547	ENSG00000156990	RPUSD3	-	RNA pseudouridylate synthase domain containing 3
chr3-708	chr3	51397501	51397655	+	13.9	0.778	promoter-TSS (NM_006010)	promoter-TSS (NM_006010)	-154	NM_006010	7873	Hs.436446	NM_006010	ENSG00000145050	MANF	ARMET|ARP	mesencephalic astrocyte-derived neurotrophic factor
chr3-714	chr3	63908409	63908563	+	13.9	0.644	intron (NM_000333, intron 4 of 12)	L2|LINE|L2	-19974	NM_001128149	6314	Hs.729041	NM_000333	ENSG00000163635	ATXN7	ADCAII|OPCA3|SCA7	ataxin 7
chr3-779	chr3	64744085	64744239	+	13.9	0.791	intron (NR_039765, intron 2 of 4)	intron (NR_039765, intron 2 of 4)	63440	NR_039765	100616144		NR_039765		MIR548AN	-	microRNA 548an
chr3-797	chr3	14964887	14965041	+	13.4	0.812	intron (NM_003298, intron 1 of 14)	CpG	724	NM_003298	7182	Hs.555973	NM_003298	ENSG00000177463	NR2C2	TAK1|TR2R1|TR4|hTAK1	nuclear receptor subfamily 2, group C, member 2
chr3-798	chr3	49799048	49799202	+	13.4	0.7	promoter-TSS (NM_001006115)	promoter-TSS (NM_001006115)	-148	NM_153273	9807	Hs.730122	NM_001006115	ENSG00000176095	IP6K1	IHPK1|PiUS	inositol hexakisphosphate kinase 1
chr3-800	chr3	61789319	61789473	+	13.4	0.61	intron (NM_002841, intron 2 of 29)	intron (NM_002841, intron 2 of 29)	267113	NM_002841	5793	Hs.595541	NM_002841	ENSG00000144724	PTPRG	HPTPG|PTPG|R-PTP-GAMMA|RPTPG	protein tyrosine phosphatase, receptor type, G
chr3-803	chr3	62866259	62866413	+	13.4	0.643	Intergenic	L2|LINE|L2	-30232	NM_183393	8618	Hs.654933	NM_003716	ENSG00000163618	CADPS	CADPS1|CAPS|CAPS1	Ca++-dependent secretion activator
chr3-804	chr3	62898906	62899060	+	13.4	0.725	Intergenic	L2|LINE|L2	-62879	NM_183393	8618	Hs.654933	NM_003716	ENSG00000163618	CADPS	CADPS1|CAPS|CAPS1	Ca++-dependent secretion activator
chr3-85	chr3	180763231	180763385	+	21.5	0.788	promoter-TSS (NM_178042)	promoter-TSS (NM_178042)	-94	NM_004301	86	Hs.435326	NM_004301	ENSG00000136518	ACTL6A	ACTL6|ARPN-BETA|Arp4|BAF53A|INO80K	actin-like 6A
chr3-893	chr3	130641670	130641824	+	13.4	0.694	promoter-TSS (NM_052990)	promoter-TSS (NM_052990)	89	NM_018262	55764	Hs.655284	NM_018262	ENSG00000163913	IFT122	CED|SPG|WDR10|WDR10p|WDR140	intraflagellar transport 122 homolog (Chlamydomonas)
chr3-899	chr3	63805511	63805665	+	12.8	0.649	intron (NM_025075, intron 1 of 7)	MSTD|LTR|MaLR	19049	NM_025075	80145	Hs.288151	NM_025075	ENSG00000163634	THOC7	NIF3L1BP1|fSAP24	THO complex 7 homolog (Drosophila)
chr3-9	chr3	116348798	116348952	+	26.1	0.693	promoter-TSS (NM_015642)	promoter-TSS (NM_015642)	-58	NM_015642	26137	Hs.655108	NM_001164342	ENSG00000181722	ZBTB20	DPZF|HOF|ODA-8S|ZNF288	zinc finger and BTB domain containing 20
chr3-968	chr3	95181541	95181695	+	12.8	0.788	promoter-TSS (NM_182896)	promoter-TSS (NM_182896)	-55	NM_001174151	200894	Hs.533086	NM_001174150	ENSG00000169379	ARL13B	ARL2L1|JBTS8	ADP-ribosylation factor-like 13B
chr3-969	chr3	100103259	100103413	+	12.8	0.618	promoter-TSS (NM_080927)	promoter-TSS (NM_080927)	-113	NM_080927	131566	Hs.203691	NM_080927	ENSG00000057019	DCBLD2	CLCP1|ESDN	discoidin, CUB and LCCL domain containing 2
chr3-973	chr3	62594136	62594290	+	12.2	0.658	intron (NM_183394, intron 6 of 27)	L2|LINE|L2	241891	NM_003716	8618	Hs.654933	NM_003716	ENSG00000163618	CADPS	CADPS1|CAPS|CAPS1	Ca++-dependent secretion activator
chr3-983	chr3	63467575	63467729	+	12.2	0.76	intron (NM_001130003, intron 3 of 5)	intron (NM_001130003, intron 3 of 5)	63859	NM_144642	132204	Hs.648668	NM_001130003	ENSG00000163630	SYNPR	SPO	synaptoporin
chr4-1	chr4	43018	43172	+	40.1	0.641	promoter-TSS (NM_001039127)	promoter-TSS (NM_001039127)	-132	NM_182524	152687	Hs.709469	NM_182524	ENSG00000197701	ZNF595	-	zinc finger protein 595
chr4-10	chr4	111763726	111763880	+	17.4	0.86	promoter-TSS (NM_000325)	promoter-TSS (NM_000325)	-100	NM_000325	5308	Hs.643588	NM_000325	ENSG00000164093	PITX2	ARP1|Brx1|IDG2|IGDS|IGDS2|IHG2|IRID2|Otlx2|PTX2|RGS|RIEG|RIEG1|RS	paired-like homeodomain 2
chr4-12	chr4	174492213	174492367	+	15.7	0.698	promoter-TSS (NM_002129)	promoter-TSS (NM_002129)	-120	NM_002129	3148	Hs.434953	NM_001130688	ENSG00000164104	HMGB2	HMG2	high mobility group box 2
chr4-13	chr4	140223547	140223701	+	15.1	0.744	intron (NM_201999, intron 3 of 8)	CpG	1473	NM_006874	1998	Hs.634040	NM_006874	ENSG00000109381	ELF2	EU32|NERF|NERF-1A|NERF-1B|NERF-1a,b|NERF-2	E74-like factor 2 (ets domain transcription factor)
chr4-17	chr4	37916	38070	+	12.8	0.706	Intergenic	Intergenic	-5234	NM_182524	152687	Hs.709469	NM_182524	ENSG00000197701	ZNF595	-	zinc finger protein 595
chr4-18	chr4	7120704	7120858	+	12.2	0.828	promoter-TSS (NM_025196)	promoter-TSS (NM_025196)	-80	NM_025196	80273	Hs.443723	NM_025196	ENSG00000109519	GRPEL1	HMGE	GrpE-like 1, mitochondrial (E. coli)
chr4-2	chr4	48477158	48477312	+	34.3	0.758	promoter-TSS (NM_015030)	promoter-TSS (NM_015030)	-162	NM_015030	285527	Hs.595553	NM_001039751	ENSG00000075539	FRYL	KIAA0826	FRY-like
chr4-20	chr4	78296850	78297004	+	12.2	0.706	promoter-TSS (NM_004354)	promoter-TSS (NM_004354)	-454	NM_004354	901	Hs.13291	NM_004354	ENSG00000138764	CCNG2	-	cyclin G2
chr4-21	chr4	141514022	141514176	+	12.2	0.789	promoter-TSS (NM_001153663)	promoter-TSS (NM_001153663)	-15	NM_001153484	60592	Hs.480815	NM_001153446	ENSG00000153130	SCOC	SCOCO	short coiled-coil protein
chr4-22	chr4	175440861	175441015	+	12.2	0.613	promoter-TSS (NM_001145314)	promoter-TSS (NM_001145314)	-465	NM_001040157	80817	Hs.555989	NM_030633	ENSG00000164118	CEP44	KIAA1712|PS1TP3	centrosomal protein 44kDa
chr4-23	chr4	2233851	2234005	+	11.6	0.786	promoter-TSS (NM_006454)	promoter-TSS (NM_006454)	-391	NM_006454	10608	Hs.655020	NM_006454	ENSG00000123933	MXD4	MAD4|MST149|MSTP149|bHLHc12	MAX dimerization protein 4
chr4-34	chr4	126455338	126455492	+	11	0.625	Intergenic	CpG	-1602	NM_024582	79633	Hs.563205	NM_024582	ENSG00000196159	FAT4	CDHF14|CDHR11|FAT-J|FATJ|NBLA00548	FAT tumor suppressor homolog 4 (Drosophila)
chr4-35	chr4	149583166	149583320	+	11	0.87	promoter-TSS (NM_001166104)	promoter-TSS (NM_001166104)	-121	NM_001166104	4306	Hs.163924	NM_000901	ENSG00000151623	NR3C2	MCR|MLR|MR|NR3C2VIT	nuclear receptor subfamily 3, group C, member 2
chr4-37	chr4	6322271	6322425	+	10.5	0.741	promoter-TSS (NM_006005)	promoter-TSS (NM_006005)	-130	NM_001145853	7466	Hs.518602	NM_001145853	ENSG00000109501	WFS1	WFRS|WFS|WFSL	Wolfram syndrome 1 (wolframin)
chr4-38	chr4	148757888	148758042	+	10.5	0.656	promoter-TSS (NM_018241)	promoter-TSS (NM_018241)	-24	NM_018241	55751	Hs.203896	NM_018241	ENSG00000164168	TMEM184C	TMEM34	transmembrane protein 184C
chr4-39	chr4	1273437	1273591	+	9.9	0.692	promoter-TSS (NM_005882)	promoter-TSS (NM_005882)	-158	NM_005882	10296	Hs.139896	NM_001017405	ENSG00000090316	MAEA	EMLP|EMP|HLC-10|PIG5	macrophage erythroblast attacher
chr4-4	chr4	52403719	52403873	+	25	0.637	promoter-TSS (NM_015115)	promoter-TSS (NM_015115)	-237	NM_015115	23142	Hs.605388	NM_001040402	ENSG00000109184	DCUN1D4	-	DCN1, defective in cullin neddylation 1, domain containing 4 (S. cerevisiae)
chr4-40	chr4	2815227	2815381	+	9.9	0.727	promoter-TSS (NM_014190)	promoter-TSS (NM_014190)	-78	NM_001119	118	Hs.183706	NM_001119	ENSG00000087274	ADD1	ADDA	adducin 1 (alpha)
chr4-41	chr4	53283174	53283328	+	9.9	0.792	Intergenic	CpG	9078	NR_003016	677810	Hs.635034	NR_003016		SNORA26	HBI-6	small nucleolar RNA, H/ACA box 26
chr4-42	chr4	70331243	70331397	+	9.9	0.935	Intergenic	LSU-rRNA_Hsa|rRNA|rRNA	64895	NM_021139	7363	Hs.285887	NM_021139	ENSG00000156096	UGT2B4	HLUG25|UDPGT2B4|UDPGTH1|UGT2B11	UDP glucuronosyltransferase 2 family, polypeptide B4
chr4-43	chr4	84040658	84040812	+	9.9	0.75	promoter-TSS (NM_024672)	promoter-TSS (NM_024672)	-126	NM_024672	79725	Hs.582050	NM_024672	ENSG00000168152	THAP9	-	THAP domain containing 9
chr4-44	chr4	84175060	84175214	+	9.9	0.75	promoter-TSS (NM_016129)	promoter-TSS (NM_016129)	-126	NM_016129	51138	Hs.190384	NM_016129	ENSG00000138663	COPS4	CSN4	COP9 constitutive photomorphogenic homolog subunit 4 (Arabidopsis)
chr4-47	chr4	1330779	1330933	+	9.3	0.65	promoter-TSS (NM_020894)	promoter-TSS (NM_020894)	-248	NM_020894	57654	Hs.380475	NM_020894	ENSG00000163945	KIAA1530	-	KIAA1530
chr4-5	chr4	166468120	166468274	+	22.7	0.83	promoter-TSS (NM_006745)	promoter-TSS (NM_006745)	-71	NM_001017369	6307	Hs.105269	NM_001017369	ENSG00000052802	MSMO1	DESP4|ERG25|SC4MOL	methylsterol monooxygenase 1
chr4-6	chr4	321438	321592	+	20.9	0.65	promoter-TSS (NM_003441)	promoter-TSS (NM_003441)	-81	NM_003441	7700	Hs.654355	NM_003441	ENSG00000131127	ZNF141	D4S90|pHZ-44	zinc finger protein 141
chr4-7	chr4	457905	458059	+	18	0.721	promoter-TSS (NR_002451)	promoter-TSS (NR_002451)	16	NR_002451	79963	Hs.428360	NM_024903		ABCA11P	ABCA11|EST1133530	ATP-binding cassette, sub-family A (ABC1), member 11, pseudogene
chr4-9	chr4	114232	114386	+	17.4	0.725	intron (NM_001039127, intron 3 of 3)	intron (NM_001039127, intron 3 of 3)	71032	NM_001039127	255403	Hs.724954	NM_001039127		ZNF718	-	zinc finger protein 718
chr5-1	chr5	32349010	32349164	+	56.4	0.753	promoter-TSS (NM_001040446)	promoter-TSS (NM_001040446)	-216	NM_001040446	54545	Hs.481836	NM_001040446	ENSG00000150712	MTMR12	3-PAP|PIP3AP	myotubularin related protein 12
chr5-10	chr5	177563969	177564123	+	28.5	0.906	promoter-TSS (NM_004499)	promoter-TSS (NM_004499)	-68	NM_031266	3182	Hs.715055	NM_004499	ENSG00000197451	HNRNPAB	ABBP1|HNRPAB	heterogeneous nuclear ribonucleoprotein A/B
chr5-11	chr5	179058359	179058513	+	28.5	0.729	promoter-TSS (NM_001746)	promoter-TSS (NM_001746)	-100	NM_001024649	821	Hs.567968	NM_001024649	ENSG00000127022	CANX	CNX|IP90|P90	calnexin
chr5-12	chr5	71182449	71182603	+	27.9	0.584	Intergenic	LSU-rRNA_Hsa|rRNA|rRNA	131780	NM_004291	9607	Hs.1707	NM_004291	ENSG00000164326	CARTPT	CART	CART prepropeptide
chr5-13	chr5	159479064	159479218	+	27.9	0.817	promoter-TSS (NM_052927)	promoter-TSS (NM_052927)	-111	NM_052927	114825	Hs.728994	NM_001130864	ENSG00000170234	PWWP2A	MST101	PWWP domain containing 2A
chr5-14	chr5	145563201	145563355	+	27.3	0.757	promoter-TSS (NM_018989)	promoter-TSS (NM_018989)	-78	NM_018989	54439	Hs.61441	NM_018989	ENSG00000091009	RBM27	ARRS1|Psc1	RNA binding motif protein 27
chr5-15	chr5	98137061	98137215	+	24.4	0.731	promoter-TSS (NR_033932)	promoter-TSS (NR_033932)	-450	NR_033932	503569	Hs.586188	NR_033932		FLJ35946	-	uncharacterized protein FLJ35946
chr5-16	chr5	35974523	35974677	+	23.2	0.743	promoter-TSS (NM_001042625)	promoter-TSS (NM_001042625)	38	NM_144647	133690	Hs.55150	NM_001042625	ENSG00000152611	CAPSL	-	calcyphosine-like
chr5-164	chr5	229470	229624	+	7	0.833	intron (NM_052909, intron 16 of 17)	LTR24|LTR|ERV1	-15079	NM_001080478	389257	Hs.683662	NM_001080478	ENSG00000185028	LRRC14B	-	leucine rich repeat containing 14B
chr5-17	chr5	171780224	171780378	+	20.3	0.77	intron (NM_001017995, intron 2 of 12)	intron (NM_001017995, intron 2 of 12)	33831	NM_001017995	285590	Hs.285666	NM_001017995	ENSG00000174705	SH3PXD2B	FAD49|FTHS|HOFI|KIAA1295|TKS4|TSK4	SH3 and PX domains 2B
chr5-18	chr5	149320328	149320482	+	19.8	0.827	promoter-TSS (NM_000112)	promoter-TSS (NM_000112)	-88	NM_000112	1836	Hs.302738	NM_000112	ENSG00000155850	SLC26A2	D5S1708|DTD|DTDST|EDM4|MST153|MSTP157	solute carrier family 26 (sulfate transporter), member 2
chr5-19	chr5	96169791	96169945	+	19.2	0.788	promoter-TSS (NM_001040458)	promoter-TSS (NM_001040458)	-220	NM_016442	51752	Hs.684061	NM_001040458	ENSG00000164307	ERAP1	A-LAP|ALAP|APPILS|ARTS-1|ARTS1|ERAAP|ERAAP1|PILS-AP|PILSAP	endoplasmic reticulum aminopeptidase 1
chr5-2	chr5	151131573	151131727	+	55.2	0.667	promoter-TSS (NM_198395)	promoter-TSS (NM_198395)	-19	NM_198395	10146	Hs.587054	NM_005754	ENSG00000145907	G3BP1	G3BP|HDH-VIII	GTPase activating protein (SH3 domain) binding protein 1
chr5-20	chr5	74668492	74668646	+	18	0.679	promoter-TSS (NM_000859)	promoter-TSS (NM_000859)	-180	NM_000859	3156	Hs.643495	NM_000859	ENSG00000113161	HMGCR	LDLCQ3	3-hydroxy-3-methylglutaryl-CoA reductase
chr5-21	chr5	108112441	108112595	+	17.4	0.727	intron (NM_005246, intron 1 of 19)	CpG	1096	NM_005246	2241	Hs.221472	NM_005246	ENSG00000151422	FER	PPP1R74|TYK3	fer (fps/fes related) tyrosine kinase
chr5-22	chr5	7922145	7922299	+	16.9	0.786	promoter-TSS (NM_002454)	promoter-TSS (NM_002454)	5	NM_024010	4552	Hs.481551	NM_002454	ENSG00000124275	MTRR	MSR|cblE	5-methyltetrahydrofolate-homocysteine methyltransferase reductase
chr5-23	chr5	162796902	162797056	+	16.3	0.881	promoter-TSS (NM_004060)	promoter-TSS (NM_004060)	-176	NM_199246	900	Hs.79101	NM_004060	ENSG00000113328	CCNG1	CCNG	cyclin G1
chr5-24	chr5	41939856	41940010	+	15.1	0.707	promoter-TSS (NM_175921)	promoter-TSS (NM_175921)	-294	NM_175921	285636	Hs.29899	NM_175921	ENSG00000205765	C5orf51	-	chromosome 5 open reading frame 51
chr5-25	chr5	33476666	33476820	+	14.5	0.636	promoter-TSS (NM_152295)	promoter-TSS (NM_152295)	88	NM_152295	6897	Hs.481860	NM_152295	ENSG00000113407	TARS	ThrRS	threonyl-tRNA synthetase
chr5-26	chr5	137695436	137695590	+	14.5	0.633	promoter-TSS (NM_001790)	promoter-TSS (NM_001790)	-98	NM_022809	995	Hs.656	NM_001790	ENSG00000158402	CDC25C	CDC25|PPP1R60	cell division cycle 25 homolog C (S. pombe)
chr5-27	chr5	153805604	153805758	+	14.5	0.69	promoter-TSS (NR_024084)	promoter-TSS (NR_024084)	-29	NM_001131063	79685	Hs.592566	NM_001131062	ENSG00000164576	SAP30L	NS4ATP2	SAP30-like
chr5-28	chr5	179092294	179092448	+	14.5	0.828	promoter-TSS (NM_014757)	promoter-TSS (NM_014757)	-86	NM_014757	9794	Hs.631951	NM_014757	ENSG00000161021	MAML1	Mam-1|Mam1	mastermind-like 1 (Drosophila)
chr5-29	chr5	148717560	148717714	+	13.9	0.763	promoter-TSS (NM_024028)	promoter-TSS (NM_024028)	-126	NM_024028	78991	Hs.644397	NM_024028	ENSG00000145882	PCYOX1L	-	prenylcysteine oxidase 1 like
chr5-3	chr5	43349553	43349707	+	40.7	0.644	promoter-TSS (NM_001098272)	promoter-TSS (NM_001098272)	-278	NM_001098272	3157	Hs.397729	NM_001098272	ENSG00000112972	HMGCS1	HMGCS	3-hydroxy-3-methylglutaryl-CoA synthase 1 (soluble)
chr5-30	chr5	172416678	172416832	+	13.9	0.767	intron (NM_001168393, intron 1 of 3)	CpG	794	NM_153607	153222	Hs.484195	NM_001168393	ENSG00000164463	C5orf41	LRF	chromosome 5 open reading frame 41
chr5-31	chr5	177945231	177945385	+	13.9	0.818	intron (NM_173465, intron 1 of 28)	intron (NM_173465, intron 1 of 28)	4854	NM_173465	91522	Hs.660026	NM_173465	ENSG00000050767	COL23A1	-	collagen, type XXIII, alpha 1
chr5-32	chr5	44844621	44844775	+	13.4	0.581	promoter-TSS (NM_016640)	promoter-TSS (NM_016640)	-86	NM_016640	10884	Hs.124165	NM_016640	ENSG00000112996	MRPS30	MRP-S30|PAP|PDCD9|S30mt	mitochondrial ribosomal protein S30
chr5-33	chr5	64894705	64894859	+	13.4	0.816	promoter-TSS (NM_022145)	promoter-TSS (NM_022145)	-31	NM_022145	64105	Hs.529778	NM_022145	ENSG00000123219	CENPK	AF5alpha|CENP-K|P33|Solt	centromere protein K
chr5-34	chr5	108773632	108773786	+	13.4	0.879	promoter-TSS (NM_014819)	promoter-TSS (NM_014819)	-135	NM_014819	9867	Hs.592564	NM_014819	ENSG00000198961	PJA2	Neurodap1|RNF131	praja ring finger 2
chr5-35	chr5	137576891	137577045	+	13.4	0.659	promoter-TSS (NM_004661)	promoter-TSS (NM_004661)	-37	NM_004661	8697	Hs.73625	NM_004661	ENSG00000094880	CDC23	ANAPC8|APC8|CUT23	cell division cycle 23 homolog (S. cerevisiae)
chr5-36	chr5	177513464	177513618	+	13.4	0.8	promoter-TSS (NM_001034833)	promoter-TSS (NM_001034833)	26	NM_017838	55651	Hs.728908	NM_001034833	ENSG00000145912	NHP2	DKCB2|NHP2P|NOLA2	NHP2 ribonucleoprotein homolog (yeast)
chr5-38	chr5	89741285	89741439	+	12.8	0.742	promoter-TSS (NM_004365)	promoter-TSS (NM_004365)	-3	NM_004365	1070	Hs.591767	NM_004365	ENSG00000153140	CETN3	CEN3	centrin, EF-hand protein, 3
chr5-39	chr5	112340145	112340299	+	12.8	0.649	promoter-TSS (NM_001242377)	promoter-TSS (NM_001242377)	-84	NM_001242377	167227	Hs.593171	NM_001242377	ENSG00000172795	DCP2	NUDT20	DCP2 decapping enzyme homolog (S. cerevisiae)
chr5-4	chr5	139761227	139761381	+	36.6	0.619	promoter-TSS (NM_017978)	promoter-TSS (NM_017978)	-279	NM_001197030	54882	Hs.594084	NM_001197030	ENSG00000131503	ANKHD1	MASK|VBARP	ankyrin repeat and KH domain containing 1
chr5-40	chr5	21518487	21518641	+	12.2	0.8	intron (NR_027026, intron 3 of 4)	intron (NR_027026, intron 3 of 4)	23218	NR_027028	728411	Hs.88181	NM_207331		GUSBP1	-	glucuronidase, beta pseudogene 1
chr5-41	chr5	126394176	126394330	+	12.2	0.697	promoter-TSS (NM_178450)	promoter-TSS (NM_178450)	86	NM_178450	115123	Hs.132441	NM_178450	ENSG00000173926	2012-03-03	MARCH-III|RNF173	membrane-associated ring finger (C3HC4) 3
chr5-42	chr5	82408898	82409052	+	11.6	0.815	promoter-TSS (NM_022406)	promoter-TSS (NM_022406)	53	NM_174909	153339	Hs.355606	NM_174909	ENSG00000174695	TMEM167A	TMEM167	transmembrane protein 167A
chr5-43	chr5	141639974	141640128	+	11.6	0.771	Intergenic	Intergenic	44753	NM_001127496	81848	Hs.323308	NM_001127496	ENSG00000187678	SPRY4	-	sprouty homolog 4 (Drosophila)
chr5-44	chr5	178919237	178919391	+	11.6	0.742	promoter-TSS (NM_001040451)	promoter-TSS (NM_001040451)	-24	NM_001040451	80230	Hs.306769	NM_001040451	ENSG00000176783	RUFY1	RABIP4|ZFYVE12	RUN and FYVE domain containing 1
chr5-45	chr5	195717	195871	+	11	0.621	intron (NM_052909, intron 1 of 17)	(CA)n|Simple_repeat|Simple_repeat	2421	NM_052909	153478	Hs.535800	NM_052909	ENSG00000153404	PLEKHG4B	-	pleckstrin homology domain containing, family G (with RhoGef domain) member 4B
chr5-46	chr5	706063	706217	+	11	0.643	exon (NM_018140, exon 12 of 12)	exon (NM_018140, exon 12 of 12)	40370	NM_007030	11076	Hs.481466	NM_007030	ENSG00000171368	TPPP	TPPP/p25|TPPP1|p24|p25|p25alpha	tubulin polymerization promoting protein
chr5-47	chr5	68498587	68498741	+	11	0.778	promoter-TSS (NM_031966)	promoter-TSS (NM_031966)	71	NM_031966	891	Hs.23960	NM_031966	ENSG00000134057	CCNB1	CCNB	cyclin B1
chr5-48	chr5	137117998	137118152	+	11	0.543	promoter-TSS (NM_006805)	promoter-TSS (NM_006805)	-137	NM_006805	10949	Hs.96996	NM_006805	ENSG00000177733	HNRNPA0	HNRPA0	heterogeneous nuclear ribonucleoprotein A0
chr5-49	chr5	137542590	137542744	+	11	0.742	promoter-TSS (NM_001164326)	promoter-TSS (NM_001164326)	351	NM_005733	10112	Hs.718626	NM_005733	ENSG00000112984	KIF20A	MKLP2|RAB6KIFL	kinesin family member 20A
chr5-5	chr5	176785832	176785986	+	33.1	0.703	promoter-TSS (NM_001004105)	promoter-TSS (NM_001004105)	-384	NM_001004106	2870	Hs.235116	NM_001004105	ENSG00000198055	GRK6	GPRK6	G protein-coupled receptor kinase 6
chr5-50	chr5	16947748	16947902	+	10.5	0.769	intron (NM_012334, intron 1 of 40)	intron (NM_012334, intron 1 of 40)	41560	NM_012334	4651	Hs.481720	NM_012334	ENSG00000145555	MYO10	-	myosin X
chr5-51	chr5	122875537	122875691	+	10.5	0.8	promoter-TSS (NM_001044723)	promoter-TSS (NM_001044723)	-78	NM_001044723	1456	Hs.129206	NM_001031812	ENSG00000151292	CSNK1G3	-	casein kinase 1, gamma 3
chr5-52	chr5	130534412	130534566	+	10.5	0.679	promoter-TSS (NM_181705)	promoter-TSS (NM_181705)	-51	NM_181705	90624	Hs.115467	NM_181705	ENSG00000186687	LYRM7	C5orf31	Lyrm7 homolog (mouse)
chr5-53	chr5	429577	429731	+	9.9	0.692	intron (NM_020731, intron 3 of 11)	intron (NM_020731, intron 3 of 11)	66604	NM_138464	116349	Hs.446702	NM_138464	ENSG00000221990	C5orf55	-	chromosome 5 open reading frame 55
chr5-55	chr5	947201	947355	+	9.9	0.808	intron (NM_001166260, intron 1 of 8)	intron (NM_001166260, intron 1 of 8)	1309	NM_001166260	9319	Hs.436187	NM_001166260	ENSG00000071539	TRIP13	16E1BP	thyroid hormone receptor interactor 13
chr5-56	chr5	1224895	1225049	+	9.9	0.808	Intergenic	Intergenic	-29738	NM_001003841	340024	Hs.481478	NM_001003841	ENSG00000174358	SLC6A19	B0AT1|HND	solute carrier family 6 (neutral amino acid transporter), member 19
chr5-57	chr5	112224727	112224881	+	9.9	0.679	promoter-TSS (NM_001204194)	promoter-TSS (NM_001204194)	20	NM_003135	6728	Hs.637001	NM_001204193	ENSG00000153037	SRP19	-	signal recognition particle 19kDa
chr5-6	chr5	31568000	31568154	+	31.4	0.677	promoter-TSS (NM_001100412)	promoter-TSS (NM_001100412)	-38	NM_001100412	29102	Hs.97997	NM_001100412	ENSG00000113360	DROSHA	ETOHI2|HSA242976|RANSE3L|RN3|RNASE3L|RNASEN	drosha, ribonuclease type III
chr5-60	chr5	149769655	149769809	+	9.9	0.741	intron (NM_001025158, intron 1 of 5)	intron (NM_001025158, intron 1 of 5)	2960	NM_004355	972	Hs.436568	NM_001025158	ENSG00000019582	CD74	DHLAG|HLADG|II|Ia-GAMMA	CD74 molecule, major histocompatibility complex, class II invariant chain
chr5-61	chr5	175897593	175897747	+	9.9	0.76	promoter-TSS (NM_014901)	promoter-TSS (NM_014901)	-643	NM_014901	22838	Hs.434888	NM_014901	ENSG00000146083	RNF44	-	ring finger protein 44
chr5-62	chr5	176671927	176672081	+	9.9	0.75	promoter-TSS (NM_001142935)	promoter-TSS (NM_001142935)	-106	NM_001142935	83463	Hs.726161	NM_001142935	ENSG00000213347	MXD3	BHLHC13|MAD3|MYX	MAX dimerization protein 3
chr5-64	chr5	958477	958631	+	9.3	0.833	intron (NM_001166260, intron 6 of 8)	L1MEc|LINE|L1	12585	NM_001166260	9319	Hs.436187	NM_001166260	ENSG00000071539	TRIP13	16E1BP	thyroid hormone receptor interactor 13
chr5-65	chr5	23543370	23543524	+	9.3	0.81	promoter-TSS (NM_020227)	promoter-TSS (NM_020227)	-34	NM_020227	56979	Hs.283096	NM_020227	ENSG00000164256	PRDM9	MEISETZ|MSBP3|PFM6|PRMD9|ZNF899	PR domain containing 9
chr5-67	chr5	140060019	140060173	+	9.3	0.783	promoter-TSS (NM_144723)	promoter-TSS (NM_144723)	-120	NM_144723	153527	Hs.350194	NM_144723	ENSG00000146007	ZMAT2	Ptg-12|Snu23|hSNU23	zinc finger, matrin-type 2
chr5-68	chr5	150380206	150380360	+	9.3	0.708	promoter-TSS (NM_002084)	promoter-TSS (NM_002084)	91	NM_002084	2878	Hs.386793	NM_002084	ENSG00000211445	GPX3	GPx-P|GSHPx-3|GSHPx-P	glutathione peroxidase 3 (plasma)
chr5-69	chr5	156502421	156502575	+	9.3	0.792	promoter-TSS (NM_001100816)	promoter-TSS (NM_001100816)	1	NM_004270	9443	Hs.729173	NM_001100816	ENSG00000155868	MED7	CRSP33|CRSP9	mediator complex subunit 7
chr5-7	chr5	150118348	150118502	+	30.8	0.68	promoter-TSS (NM_001135644)	promoter-TSS (NM_001135644)	-150	NM_001135644	51164	Hs.675564	NM_001135643	ENSG00000132912	DCTN4	-	dynactin 4 (p62)
chr5-72	chr5	707313	707467	+	8.7	0.714	TTS (NM_018140)	TTS (NM_018140)	39120	NM_007030	11076	Hs.481466	NM_007030	ENSG00000171368	TPPP	TPPP/p25|TPPP1|p24|p25|p25alpha	tubulin polymerization promoting protein
chr5-75	chr5	2804759	2804913	+	8.7	0.895	promoter-TSS (NM_033267)	promoter-TSS (NM_033267)	-67	NM_001134222	153572	Hs.282089	NM_001134222	ENSG00000170561	IRX2	IRXA2	iroquois homeobox 2
chr5-8	chr5	145806968	145807122	+	30.2	0.522	promoter-TSS (NM_006706)	promoter-TSS (NM_006706)	-21	NM_001040006	10915	Hs.443465	NM_001040006	ENSG00000113649	TCERG1	CA150|TAF2S|Urn1	transcription elongation regulator 1
chr5-9	chr5	176711463	176711617	+	29.1	0.765	promoter-TSS (NM_006816)	promoter-TSS (NM_006816)	-49	NM_006816	10960	Hs.75864	NM_006816	ENSG00000169223	LMAN2	C5orf8|GP36B|VIP36	lectin, mannose-binding 2
chr6-10	chr6	116999070	116999224	+	21.5	0.732	promoter-TSS (NM_016104)	promoter-TSS (NM_016104)	-129	NM_001007464	51389	Hs.532164	NM_001007464	ENSG00000111832	RWDD1	PTD013	RWD domain containing 1
chr6-11	chr6	46246635	46246789	+	20.3	0.603	promoter-TSS (NM_021572)	promoter-TSS (NM_021572)	-36	NM_021572	59084	Hs.35198	NM_021572	ENSG00000112796	ENPP5	-	ectonucleotide pyrophosphatase/phosphodiesterase 5 (putative)
chr6-13	chr6	136613070	136613224	+	19.8	0.591	promoter-TSS (NM_138419)	promoter-TSS (NM_138419)	-5	NM_001099286	113115	Hs.121536	NM_001099286	ENSG00000146410	FAM54A	DUFD1	family with sequence similarity 54, member A
chr6-14	chr6	111302496	111302650	+	19.2	0.841	promoter-TSS (NM_001634)	promoter-TSS (NM_001634)	-107	NM_001634	262	Hs.159118	NM_001033059	ENSG00000123505	AMD1	ADOMETDC|AMD|SAMDC	adenosylmethionine decarboxylase 1
chr6-15	chr6	52257691	52257845	+	18.6	0.783	promoter-TSS (NM_002388)	promoter-TSS (NM_002388)	-227	NM_002388	4172	Hs.179565	NM_002388	ENSG00000112118	MCM3	HCC5|P1-MCM3|P1.h|RLFB	minichromosome maintenance complex component 3
chr6-16	chr6	20509846	20510000	+	17.4	0.8	promoter-TSS (NM_001949)	promoter-TSS (NM_001949)	-193	NM_001949	1871	Hs.703174	NM_001243076	ENSG00000112242	E2F3	E2F-3	E2F transcription factor 3
chr6-17	chr6	30793073	30793227	+	17.4	0.72	5' UTR (NM_014641, exon 1 of 15).2	5' UTR (NM_014641, exon 1 of 15).2	287	NM_014641	9656	Hs.653495	NM_014641	ENSG00000137337	MDC1	NFBD1	mediator of DNA-damage checkpoint 1
chr6-18	chr6	38778870	38779024	+	16.9	0.865	promoter-TSS (NM_006708)	promoter-TSS (NM_006708)	-17	NM_006708	2739	Hs.268849	NM_006708	ENSG00000124767	GLO1	GLOD1|GLYI	glyoxalase I
chr6-19	chr6	80303886	80304040	+	16.9	0.621	promoter-TSS (NM_001122769)	promoter-TSS (NM_001122769)	-97	NM_181714	167691	Hs.21945	NM_001122769	ENSG00000135338	LCA5	C6orf152	Leber congenital amaurosis 5
chr6-20	chr6	36273049	36273203	+	16.3	0.821	intron (NM_015695, intron 1 of 12)	CpG	598	NM_015695	27154	Hs.520096	NM_015695	ENSG00000096070	BRPF3	-	bromodomain and PHD finger containing, 3
chr6-21	chr6	37333347	37333501	+	16.3	0.838	promoter-TSS (NM_017772)	promoter-TSS (NM_017772)	-33	NM_145316	221468	Hs.520101	NM_001162900	ENSG00000172738	TMEM217	C6orf128|dJ355M6.2	transmembrane protein 217
chr6-22	chr6	43004932	43005086	+	16.3	0.66	5' UTR (NM_006586, exon 1 of 6)	5' UTR (NM_006586, exon 1 of 6)	171	NM_006586	10695	Hs.414099	NM_183010	ENSG00000137161	CNPY3	CAG4A|ERDA5|PRAT4A|TNRC5	canopy 3 homolog (zebrafish)
chr6-25	chr6	144458437	144458591	+	15.7	0.773	promoter-TSS (NM_031287)	promoter-TSS (NM_031287)	-67	NM_031287	83443	Hs.110695	NM_031287	ENSG00000169976	SF3B5	SF3b10|Ysf3	splicing factor 3b, subunit 5, 10kDa
chr6-26	chr6	147565325	147565479	+	15.7	0.69	intron (NR_034115, intron 1 of 10)	intron (NR_034115, intron 1 of 10)	-1785	NM_001127715	134957	Hs.93534	NM_001127715	ENSG00000164506	STXBP5	LGL3|LLGL3|Nbla04300	syntaxin binding protein 5 (tomosyn)
chr6-27	chr6	31234134	31234288	+	15.1	0.879	promoter-TSS (NM_001077511).2	promoter-TSS (NM_001077511).2	-71	NM_007109	6941	Hs.584807	NM_001077511	ENSG00000137310	TCF19	SC1|SC1-1	transcription factor 19
chr6-28	chr6	31815514	31815668	+	15.1	0.783	promoter-TSS (NR_037846)	promoter-TSS (NR_037846)	-113	NM_172166	4439	Hs.647011	NM_002441	ENSG00000204410	MSH5	G7|MUTSH5|NG23	mutS homolog 5 (E. coli)
chr6-29	chr6	160103360	160103514	+	15.1	0.694	promoter-TSS (NR_037166)	promoter-TSS (NR_037166)	-83	NR_037166	100129518	Hs.712708	NR_037166		LOC100129518	-	uncharacterized LOC100129518
chr6-30	chr6	90596192	90596346	+	13.9	0.774	promoter-TSS (NM_001137667)	promoter-TSS (NM_001137667)	-71	NM_012115	9994	Hs.558218	NM_001137667		CASP8AP2	CED-4|FLASH|RIP25	caspase 8 associated protein 2
chr6-31	chr6	27327624	27327778	+	13.4	0.8	exon (NM_005865, exon 8 of 12)	exon (NM_005865, exon 8 of 12)	4220	NM_005865	10279	Hs.274407	NM_005865	ENSG00000112812	PRSS16	TSSP	protease, serine, 16 (thymus)
chr6-32	chr6	33493896	33494050	+	12.8	0.788	promoter-TSS (NM_015921)	promoter-TSS (NM_015921)	70	NM_001014837	51596	Hs.520070	NM_001014433	ENSG00000112514	CUTA	ACHAP|C6orf82	cutA divalent cation tolerance homolog (E. coli)
chr6-33	chr6	88356459	88356613	+	12.8	0.786	promoter-TSS (NM_001197259)	promoter-TSS (NM_001197259)	32	NM_012381	23595	Hs.410228	NM_001197259	ENSG00000135336	ORC3	LAT|LATHEO|ORC3L	origin recognition complex, subunit 3
chr6-34	chr6	26140333	26140487	+	12.2	0.656	promoter-TSS (NM_003537)	promoter-TSS (NM_003537)	-143	NM_003537	8358	Hs.533292	NM_003537	ENSG00000124693	HIST1H3B	H3/l|H3FL	histone cluster 1, H3b
chr6-35	chr6	52636981	52637135	+	12.2	0.61	promoter-TSS (NR_024405)	promoter-TSS (NR_024405)	-100	NR_024405	730101	Hs.7921	NR_024403		LOC730101	-	uncharacterized LOC730101
chr6-36	chr6	160131376	160131530	+	12.2	0.724	promoter-TSS (NM_014161)	promoter-TSS (NM_014161)	-29	NM_014161	29074	Hs.416998	NM_014161	ENSG00000112110	MRPL18	L18mt|MRP-L18	mitochondrial ribosomal protein L18
chr6-37	chr6	72187290	72187444	+	11.6	0.636	promoter-TSS (NR_026807)	promoter-TSS (NR_026807)	-198	NR_026807	79940	Hs.368337	NM_024882		LINC00472	C6orf155|dJ288M22.3	long intergenic non-protein coding RNA 472
chr6-38	chr6	111243779	111243933	+	11.6	0.532	promoter-TSS (NM_015076)	promoter-TSS (NM_015076)	-751	NM_015076	23097	Hs.584867	NM_015076	ENSG00000155111	CDK19	CDC2L6|CDK11|bA346C16.3	cyclin-dependent kinase 19
chr6-39	chr6	153345919	153346073	+	11.6	0.794	promoter-TSS (NM_012177)	promoter-TSS (NM_012177)	-100	NM_012177	26271	Hs.520506	NM_001142522	ENSG00000112029	FBXO5	EMI1|FBX5|Fbxo31	F-box protein 5
chr6-40	chr6	31903035	31903189	+	11	0.724	promoter-TSS (NM_005346)	promoter-TSS (NM_005346)	-379	NM_005346	3304	Hs.719966	NM_005346	ENSG00000204388	HSPA1B	HSP70-1B|HSP70-2|HSPA1A	heat shock 70kDa protein 1B
chr6-41	chr6	33325027	33325181	+	11	0.586	promoter-TSS (NR_044997)	promoter-TSS (NR_044997)	-187	NR_044997	414765		NR_044997		HCG25	dJ1033B10.16	HLA complex group 25
chr6-42	chr6	43250378	43250532	+	11	0.8	intron (NM_003131, intron 2 of 6)	intron (NM_003131, intron 2 of 6)	3557	NM_003131	6722	Hs.520140	NM_003131	ENSG00000112658	SRF	MCM1	serum response factor (c-fos serum response element-binding transcription factor)
chr6-43	chr6	117044132	117044286	+	11	0.75	promoter-TSS (NM_001161664)	promoter-TSS (NM_001161664)	-126	NM_001010892	345895	Hs.625134	NM_001010892	ENSG00000111834	RSPH4A	CILD11|RSHL3|RSPH6B|dJ412I7.1	radial spoke head 4 homolog A (Chlamydomonas)
chr6-44	chr6	122762242	122762396	+	11	0.588	promoter-TSS (NM_001243094)	promoter-TSS (NM_001243094)	-76	NM_001135564	3298	Hs.158195	NM_001135564	ENSG00000025156	HSF2	HSF 2|HSTF 2	heat shock transcription factor 2
chr6-45	chr6	31538764	31538918	+	10.5	0.607	promoter-TSS (NR_040662).2	promoter-TSS (NR_040662).2	-95	NR_040662	10866	Hs.728757	NM_006674		HCP5	6S2650E|D6S2650E|P5-1	HLA complex P5 (non-protein coding)
chr6-46	chr6	32970421	32970575	+	10.5	0.677	5' UTR (NR_037178, exon 1 of 2).3	5' UTR (NR_037178, exon 1 of 2).3	567	NR_037177	100294145	Hs.559456	NR_037177		LOC100294145	-	uncharacterized LOC100294145
chr6-47	chr6	107359197	107359351	+	10.5	0.826	Intergenic	Intergenic	-17281	NR_033557	100422737	Hs.634681	NR_033557		LOC100422737	-	uncharacterized LOC100422737
chr6-48	chr6	27222712	27222866	+	9.9	0.682	promoter-TSS (NM_080596)	promoter-TSS (NM_080596)	-98	NM_080596	85235	Hs.352225	NM_080596	ENSG00000184825	HIST1H2AH	H2A/S|H2AFALii|dJ86C11.1	histone cluster 1, H2ah
chr6-49	chr6	27970214	27970368	+	9.9	0.792	TTS (NM_003527)	TTS (NM_003527)	1109	NM_003527	8348	Hs.484991	NM_003527	ENSG00000196331	HIST1H2BO	H2B.2|H2B/n|H2BFN|dJ193B12.2	histone cluster 1, H2bo
chr6-50	chr6	107184108	107184262	+	9.9	0.607	promoter-TSS (NM_018292)	promoter-TSS (NM_018292)	51	NM_018292	55278	Hs.406917	NM_018292	ENSG00000130348	QRSL1	GatA	glutaminyl-tRNA synthase (glutamine-hydrolyzing)-like 1
chr6-51	chr6	108986355	108986509	+	9.9	0.679	Intergenic	CpG	-1287	NM_201559	2309	Hs.220950	NM_001455	ENSG00000118689	FOXO3	AF6q21|FKHRL1|FKHRL1P2|FOXO2|FOXO3A	forkhead box O3
chr6-54	chr6	27948053	27948207	+	9.3	0.762	promoter-TSS (NM_003533)	promoter-TSS (NM_003533)	-52	NM_003533	8354	Hs.586261	NM_003533	ENSG00000182572	HIST1H3I	H3.f|H3/f|H3FF|HIST1H3A|HIST1H3B|HIST1H3C|HIST1H3D|HIST1H3E|HIST1H3F|HIST1H3G|HIST1H3H|HIST1H3J	histone cluster 1, H3i
chr6-55	chr6	30565138	30565292	+	9.3	0.833	promoter-TSS (NM_005516).3	promoter-TSS (NM_005516).3	53	NM_005516	3133	Hs.650174	NM_005516	ENSG00000204592	HLA-E	EA1.2|EA2.1|HLA-6.2|MHC|QA1	major histocompatibility complex, class I, E
chr6-56	chr6	33047417	33047571	+	9.3	0.692	5' UTR (NR_037625, exon 2 of 14)	5' UTR (NR_037625, exon 2 of 14)	144	NM_001199455	6046	Hs.75243	NM_001113182	ENSG00000204256	BRD2	D6S113E|FSH|FSRG1|NAT|RING3|RNF3	bromodomain containing 2
chr6-57	chr6	46205502	46205656	+	9.3	0.679	promoter-TSS (NM_014936)	promoter-TSS (NM_014936)	-81	NM_014936	22875	Hs.643497	NM_014936	ENSG00000001561	ENPP4	NPP4	ectonucleotide pyrophosphatase/phosphodiesterase 4 (putative)
chr6-58	chr6	83014096	83014250	+	9.3	0.63	promoter-TSS (NM_015525)	promoter-TSS (NM_015525)	-6	NM_015525	25998	Hs.306425	NM_015525	ENSG00000005700	IBTK	BTKI|RP1-93K22.1	inhibitor of Bruton agammaglobulinemia tyrosine kinase
chr6-59	chr6	94186115	94186269	+	9.3	0.655	promoter-TSS (NM_004440)	promoter-TSS (NM_004440)	-171	NM_004440	2045	Hs.73962	NM_004440	ENSG00000135333	EPHA7	EHK3|HEK11	EPH receptor A7
chr6-6	chr6	32253973	32254127	+	35.4	0.679	promoter-TSS (NR_003129)	promoter-TSS (NR_003129)	-90	NM_006913	6048	Hs.718462	NM_006913	ENSG00000204308	RNF5	RING5|RMA1	ring finger protein 5
chr6-61	chr6	27207654	27207808	+	8.7	0.895	TTS (NM_021058)	TTS (NM_021058)	823	NM_021058	8970	Hs.656567	NM_021058	ENSG00000124635	HIST1H2BJ	H2B/r|H2BFR	histone cluster 1, H2bj
chr6-7	chr6	119600304	119600458	+	35.4	0.875	intron (NM_005907, intron 6 of 12)	intron (NM_005907, intron 6 of 12)	-88324	NM_001100411	79632	Hs.443789	NM_001100411	ENSG00000111879	FAM184A	C6orf60	family with sequence similarity 184, member A
chr6-9	chr6	112301366	112301520	+	22.7	0.879	promoter-TSS (NM_002037)	promoter-TSS (NM_002037)	-95	NM_002037	2534	Hs.594742	NM_002037	ENSG00000010810	FYN	SLK|SYN|p59-FYN	FYN oncogene related to SRC, FGR, YES
chr7-11	chr7	1144424	1144578	+	26.1	0.918	promoter-TSS (NM_001134396)	promoter-TSS (NM_001134396)	-82	NM_001134396	84310	Hs.653258	NM_001134395	ENSG00000146540	C7orf50	YCR016W	chromosome 7 open reading frame 50
chr7-12	chr7	150356310	150356464	+	25.6	0.681	promoter-TSS (NM_007188)	promoter-TSS (NM_007188)	-56	NM_007188	11194	Hs.647118	NM_007188	ENSG00000197150	ABCB8	EST328128|M-ABC1|MABC1	ATP-binding cassette, sub-family B (MDR/TAP), member 8
chr7-13	chr7	99974439	99974593	+	24.4	0.584	promoter-TSS (NM_006076)	promoter-TSS (NM_006076)	-254	NM_006076	3268	Hs.521083	NM_006076	ENSG00000106351	AGFG2	HRBL|RABR	ArfGAP with FG repeats 2
chr7-14	chr7	38184183	38184337	+	22.1	0.741	promoter-TSS (NM_032016)	promoter-TSS (NM_032016)	-73	NM_032016	83930	Hs.728820	NM_032016	ENSG00000010270	STARD3NL	MENTHO	STARD3 N-terminal like
chr7-16	chr7	107953946	107954100	+	19.2	0.587	promoter-TSS (NM_015723)	promoter-TSS (NM_015723)	-149	NM_015723	50640	Hs.617340	NM_015723	ENSG00000135241	PNPLA8	IPLA2(GAMMA)|IPLA2-2|IPLA2G	patatin-like phospholipase domain containing 8
chr7-17	chr7	72845055	72845209	+	18.6	0.784	Intergenic	MER21C|LTR|ERV1	-22596	NM_001306	1365	Hs.647023	NM_001306	ENSG00000165215	CLDN3	C7orf1|CPE-R2|CPETR2|HRVP1|RVP1	claudin 3
chr7-18	chr7	99584274	99584428	+	18.6	0.788	promoter-TSS (NM_001008395)	promoter-TSS (NM_001008395)	-115	NM_001008395	389541	Hs.406520	NM_001008395	ENSG00000188186	C7orf59	-	chromosome 7 open reading frame 59
chr7-19	chr7	132588256	132588410	+	18.6	0.822	promoter-TSS (NM_021807)	promoter-TSS (NM_021807)	-30	NM_001037126	60412	Hs.321273	NM_001037126	ENSG00000131558	EXOC4	REC8|SEC8|SEC8L1|Sec8p	exocyst complex component 4
chr7-2	chr7	100022065	100022219	+	69.1	0.639	promoter-TSS (NM_002319)	promoter-TSS (NM_002319)	250	NM_033506	26261	Hs.283764	NM_001163499	ENSG00000106336	FBXO24	FBX24	F-box protein 24
chr7-20	chr7	2850693	2850847	+	18	0.636	promoter-TSS (NM_007353)	promoter-TSS (NM_007353)	-285	NM_007353	2768	Hs.487341	NM_007353	ENSG00000146535	GNA12	NNX3|RMP|gep	guanine nucleotide binding protein (G protein) alpha 12
chr7-21	chr7	7974757	7974911	+	18	0.745	promoter-TSS (NM_138426)	promoter-TSS (NM_138426)	-114	NM_138426	113263	Hs.131673	NM_138426	ENSG00000106415	GLCCI1	FAM117C|GIG18|TSSN1	glucocorticoid induced transcript 1
chr7-22	chr7	44612894	44613048	+	18	0.75	intron (NM_001003941, intron 1 of 8)	CpG	325	NM_002541	4967	Hs.488181	NM_001003941	ENSG00000105953	OGDH	AKGDH|E1k|OGDC	oxoglutarate (alpha-ketoglutarate) dehydrogenase (lipoamide)
chr7-23	chr7	72574587	72574741	+	18	0.816	promoter-TSS (NM_032408)	promoter-TSS (NM_032408)	-113	NM_032408	9031	Hs.647016	NM_032408	ENSG00000009954	BAZ1B	WBSCR10|WBSCR9|WSTF	bromodomain adjacent to zinc finger domain, 1B
chr7-24	chr7	128166476	128166630	+	18	0.829	promoter-TSS (NM_001199673)	promoter-TSS (NM_001199673)	-29	NM_001199672	813	Hs.592258	NM_001130674	ENSG00000128595	CALU	-	calumenin
chr7-25	chr7	133981855	133982009	+	17.4	0.6	promoter-TSS (NM_199186)	promoter-TSS (NM_199186)	-139	NM_001724	669	Hs.198365	NM_001724	ENSG00000172331	BPGM	DPGM	2,3-bisphosphoglycerate mutase
chr7-27	chr7	63892075	63892229	+	16.9	0.7	promoter-TSS (NR_027660)	promoter-TSS (NR_027660)	-54	NR_027661	7697	Hs.184080	NM_001160183	ENSG00000197008	ZNF138	pHZ-32	zinc finger protein 138
chr7-28	chr7	12693526	12693680	+	16.3	0.667	5' UTR (NM_001195396, exon 1 of 2)	5' UTR (NM_001195396, exon 1 of 2)	167	NM_005738	10124	Hs.245540	NM_001037164	ENSG00000122644	ARL4A	ARL4	ADP-ribosylation factor-like 4A
chr7-29	chr7	27669109	27669263	+	16.3	0.842	promoter-TSS (NM_152740)	promoter-TSS (NM_152740)	-41	NM_152740	11112	Hs.406758	NM_152740	ENSG00000106049	HIBADH	NS5ATP1	3-hydroxyisobutyrate dehydrogenase
chr7-3	chr7	106596466	106596620	+	52.9	0.774	promoter-TSS (NM_012257)	promoter-TSS (NM_012257)	-99	NM_001244262	26959	Hs.162032	NM_001244262	ENSG00000105856	HBP1	-	HMG-box transcription factor 1
chr7-30	chr7	30032837	30032991	+	16.3	0.732	promoter-TSS (NM_017946)	promoter-TSS (NM_017946)	-121	NM_017946	55033	Hs.571333	NM_017946	ENSG00000106080	FKBP14	FKBP22	FK506 binding protein 14, 22 kDa
chr7-31	chr7	65730963	65731117	+	16.3	0.622	promoter-TSS (NM_001167961)	promoter-TSS (NM_001167961)	-263	NM_153033	154881	Hs.546627	NM_001167961	ENSG00000243335	KCTD7	EPM3	potassium channel tetramerisation domain containing 7
chr7-32	chr7	77163470	77163624	+	16.3	0.769	promoter-TSS (NM_198467)	promoter-TSS (NM_198467)	-132	NM_198467	222194	Hs.592289	NM_198467	ENSG00000187257	RSBN1L	-	round spermatid basic protein 1-like
chr7-33	chr7	44802631	44802785	+	15.1	0.824	promoter-TSS (NM_021130)	promoter-TSS (NM_021130)	-58	NM_021130	5478	Hs.598115	NM_021130	ENSG00000196262	PPIA	CYPA|CYPH	peptidylprolyl isomerase A (cyclophilin A)
chr7-34	chr7	112367143	112367297	+	15.1	0.722	promoter-TSS (NM_152556)	promoter-TSS (NM_152556)	-52	NM_152556	154743	Hs.489734	NM_152556	ENSG00000164603	C7orf60	-	chromosome 7 open reading frame 60
chr7-35	chr7	63660891	63661045	+	14.5	0.622	promoter-TSS (NM_001130022)	promoter-TSS (NM_001130022)	-28	NM_178558	340252	Hs.520886	NM_001130022	ENSG00000173041	ZNF680	-	zinc finger protein 680
chr7-36	chr7	104440754	104440908	+	14.5	0.683	3' UTR (NR_024586, exon 1 of 1)	3' UTR (NR_024586, exon 1 of 1)	993	NR_024586	100216545	Hs.631150	NR_024586		LOC100216545	-	uncharacterized LOC100216545
chr7-38	chr7	149707224	149707378	+	13.9	0.824	promoter-TSS (NM_173680)	promoter-TSS (NM_173680)	-38	NM_173680	285971	Hs.655734	NM_173680	ENSG00000196456	ZNF775	-	zinc finger protein 775
chr7-39	chr7	7646673	7646827	+	13.4	0.683	promoter-TSS (NR_034084)	promoter-TSS (NR_034084)	-117	NR_034084	729852	Hs.652371	NR_034084		LOC729852	-	uncharacterized LOC729852
chr7-4	chr7	77265742	77265896	+	34.3	0.67	promoter-TSS (NM_001127360)	promoter-TSS (NM_001127360)	-136	NM_032936	85025	Hs.19025	NM_032936	ENSG00000135211	TMEM60	C7orf35	transmembrane protein 60
chr7-40	chr7	39739348	39739502	+	13.4	0.722	promoter-TSS (NR_026999)	promoter-TSS (NR_026999)	-267	NR_026999	349114	Hs.414183	NM_198284		LINC00265	NCRNA00265	long intergenic non-protein coding RNA 265
chr7-41	chr7	94301704	94301858	+	13.4	0.688	Intergenic	Intergenic	-73104	NM_001166160	55607	Hs.21816	NM_001166160	ENSG00000158528	PPP1R9A	NRB1|NRBI|Neurabin-I	protein phosphatase 1, regulatory subunit 9A
chr7-42	chr7	138695708	138695862	+	13.4	0.848	intron (NM_016019, intron 1 of 9)	CpG	637	NM_016019	51631	Hs.728191	NM_001244584	ENSG00000146963	LUC7L2	CGI-74|LUC7B2	LUC7-like 2 (S. cerevisiae)
chr7-44	chr7	66099207	66099361	+	12.8	0.828	promoter-TSS (NM_018264)	promoter-TSS (NM_018264)	32	NM_018264	55253	Hs.520917	NM_018264	ENSG00000198874	TYW1	RSAFD1|TYW1A|YPL207W	tRNA-yW synthesizing protein 1 homolog (S. cerevisiae)
chr7-45	chr7	1166412	1166566	+	12.2	0.733	promoter-TSS (NM_182491)	promoter-TSS (NM_182491)	-108	NM_182491	90637	Hs.648111	NM_182491	ENSG00000178381	ZFAND2A	AIRAP	zinc finger, AN1-type domain 2A
chr7-46	chr7	99536963	99537117	+	12.2	0.657	promoter-TSS (NM_004722)	promoter-TSS (NM_004722)	-26	NM_004722	9179	Hs.632317	NM_004722	ENSG00000221838	AP4M1	CPSQ3|MU-4|MU-ARP2	adaptor-related protein complex 4, mu 1 subunit
chr7-47	chr7	100047592	100047746	+	12.2	0.606	promoter-TSS (NM_001040097)	promoter-TSS (NM_001040097)	8	NM_001040097	64598	Hs.521086	NM_001040097	ENSG00000106330	MOSPD3	CDS3|NET30	motile sperm domain containing 3
chr7-48	chr7	111877506	111877660	+	12.2	0.75	promoter-TSS (NM_001550)	promoter-TSS (NM_001550)	-136	NM_001550	3475	Hs.7879	NM_001007245	ENSG00000006652	IFRD1	PC4|TIS7	interferon-related developmental regulator 1
chr7-49	chr7	128571759	128571913	+	12.2	0.719	promoter-TSS (NM_178562)	promoter-TSS (NM_178562)	-112	NM_178562	340348	Hs.27267	NM_178562	ENSG00000158457	TSPAN33	PEN	tetraspanin 33
chr7-50	chr7	30511136	30511290	+	11.6	0.667	promoter-TSS (NM_024051)	promoter-TSS (NM_024051)	-231	NM_001199817	79017	Hs.530024	NM_001199815	ENSG00000006625	GGCT	C7orf24|CRF21|GCTG|GGC	gamma-glutamylcyclotransferase
chr7-51	chr7	132417404	132417558	+	11.6	0.793	promoter-TSS (NM_017812)	promoter-TSS (NM_017812)	-113	NM_017812	54927	Hs.655010	NM_017812	ENSG00000106554	CHCHD3	MINOS3|PPP1R22	coiled-coil-helix-coiled-coil-helix domain containing 3
chr7-52	chr7	154721603	154721757	+	11.6	0.588	intron (NM_198337, intron 2 of 3)	intron (NM_198337, intron 2 of 3)	1261	NM_198337	3638	Hs.520819	NM_005542	ENSG00000186480	INSIG1	CL-6|CL6	insulin induced gene 1
chr7-53	chr7	56141685	56141839	+	11	0.714	promoter-TSS (NM_016139)	promoter-TSS (NM_016139)	-81	NM_016139	51142	Hs.547257	NM_016139	ENSG00000106153	CHCHD2	C7orf17	coiled-coil-helix-coiled-coil-helix domain containing 2
chr7-55	chr7	97719460	97719614	+	11	0.767	promoter-TSS (NM_015395)	promoter-TSS (NM_015395)	-133	NM_015395	25851	Hs.632303	NM_015395	ENSG00000205356	TECPR1	DKFZP434B0335	tectonin beta-propeller repeat containing 1
chr7-56	chr7	129497529	129497683	+	11	0.781	promoter-TSS (NM_014997)	promoter-TSS (NM_014997)	21	NM_014997	23008	Hs.520710	NM_014997	ENSG00000128607	KLHDC10	slim	kelch domain containing 10
chr7-57	chr7	48041536	48041690	+	10.5	0.733	promoter-TSS (NM_001100159)	promoter-TSS (NM_001100159)	-29	NM_001100159	136288	Hs.258357	NM_001100159	ENSG00000164746	C7orf57	-	chromosome 7 open reading frame 57
chr7-58	chr7	64853256	64853410	+	10.5	0.69	promoter-TSS (NR_003110)	promoter-TSS (NR_003110)	-194	NR_003110	643253	Hs.488399	NR_003110		CCT6P1	CCT6-5P|CCT6AP1	chaperonin containing TCP1, subunit 6 (zeta) pseudogene 1
chr7-59	chr7	75785297	75785451	+	10.5	0.75	Intergenic	CpG	15563	NM_001540	3315	Hs.520973	NM_001540	ENSG00000106211	HSPB1	CMT2F|HMN2B|HS.76067|HSP27|HSP28|Hsp25|SRP27	heat shock 27kDa protein 1
chr7-6	chr7	44854418	44854572	+	30.8	0.632	promoter-TSS (NM_012412)	promoter-TSS (NM_012412)	-245	NM_201516	94239	Hs.488189	NM_012412	ENSG00000105968	H2AFV	H2AV	H2A histone family, member V
chr7-63	chr7	25131346	25131500	+	9.9	0.704	promoter-TSS (NM_018947)	promoter-TSS (NM_018947)	82	NM_018947	54205	Hs.617193	NM_018947	ENSG00000172115	CYCS	CYC|HCS|THC4	cytochrome c, somatic
chr7-66	chr7	64104516	64104670	+	9.9	0.778	promoter-TSS (NM_001007253)	promoter-TSS (NM_001007253)	-34	NM_001007253	2086	Hs.250693	NM_001007253	ENSG00000213462	ERV3-1	ERV-R|ERV3|ERVR|HERV-R|HERVR|envR	endogenous retrovirus group 3, member 1
chr7-67	chr7	97573993	97574147	+	9.9	0.828	promoter-TSS (NM_014916)	promoter-TSS (NM_014916)	-63	NM_014916	22853	Hs.444179	NM_014916	ENSG00000164715	LMTK2	AATYK2|BREK|KPI-2|KPI2|LMR2|cprk	lemur tyrosine kinase 2
chr7-68	chr7	6015250	6015404	+	9.3	0.778	promoter-TSS (NM_006303)	promoter-TSS (NM_006303)	-64	NR_003085	5395	Hs.632637	NM_000535	ENSG00000122512	PMS2	HNPCC4|PMS2CL|PMSL2	PMS2 postmeiotic segregation increased 2 (S. cerevisiae)
chr7-69	chr7	44129676	44129830	+	9.3	0.818	promoter-TSS (NM_001127218)	promoter-TSS (NM_001127218)	-81	NM_001127218	5425	Hs.306791	NM_001127218	ENSG00000106628	POLD2	-	polymerase (DNA directed), delta 2, regulatory subunit 50kDa
chr7-7	chr7	100612585	100612739	+	30.8	0.685	Intergenic	Intergenic	-2385	NM_198571	375607	Hs.213044	NM_198571	ENSG00000167011	NAT16	C7orf52	N-acetyltransferase 16 (GCN5-related, putative)
chr7-71	chr7	86812752	86812906	+	9.3	0.64	promoter-TSS (NR_015381)	promoter-TSS (NR_015381)	-58	NM_001143935	54677	Hs.125039	NM_001143935	ENSG00000005469	CROT	COT	carnitine O-octanoyltransferase
chr7-72	chr7	98908190	98908344	+	9.3	0.8	promoter-TSS (NM_213603)	promoter-TSS (NM_213603)	-184	NM_001013258	285989	Hs.440384	NM_001013258	ENSG00000198556	ZNF789	-	zinc finger protein 789
chr7-76	chr7	138676949	138677103	+	9.3	0.731	intron (NM_197964, intron 1 of 1)	intron (NM_197964, intron 1 of 1)	380	NM_001244584	51631	Hs.728191	NM_001244584	ENSG00000146963	LUC7L2	CGI-74|LUC7B2	LUC7-like 2 (S. cerevisiae)
chr7-8	chr7	23020259	23020413	+	29.6	0.725	promoter-TSS (NM_032581)	promoter-TSS (NM_032581)	-41	NM_032581	84668	Hs.85603	NM_032581	ENSG00000122591	FAM126A	DRCTNNB1A|HCC|HLD5|HYCC1	family with sequence similarity 126, member A
chr7-80	chr7	95064133	95064287	+	8.7	0.652	promoter-TSS (NM_002612)	promoter-TSS (NM_002612)	-349	NM_002612	5166	Hs.8364	NM_002612	ENSG00000004799	PDK4	-	pyruvate dehydrogenase kinase, isozyme 4
chr7-86	chr7	72894729	72894883	+	8.1	0.947	promoter-TSS (NM_152559)	promoter-TSS (NM_152559)	-15	NM_152559	155368	Hs.647042	NM_152559	ENSG00000165171	WBSCR27	-	Williams Beuren syndrome chromosome region 27
chr7-9	chr7	137337363	137337517	+	29.1	0.65	promoter-TSS (NM_194071)	promoter-TSS (NM_194071)	-54	NM_194071	64764	Hs.724212	NM_001253775	ENSG00000182158	CREB3L2	BBF2H7	cAMP responsive element binding protein 3-like 2
chr8-1	chr8	145231189	145231343	+	69.1	0.854	promoter-TSS (NM_032272)	promoter-TSS (NM_032272)	-27	NM_032272	84232	Hs.19673	NM_032272	ENSG00000179632	MAF1	-	MAF1 homolog (S. cerevisiae)
chr8-11	chr8	95634919	95635073	+	16.9	0.706	promoter-TSS (NM_183009)	promoter-TSS (NM_183009)	-74	NM_015496	25962	Hs.202238	NM_015496	ENSG00000164944	KIAA1429	fSAP121	KIAA1429
chr8-117	chr8	125275593	125275747	+	8.1	0.842	Intergenic	Intergenic	-153466	NR_040044	439941		NM_001038706		FER1L6-AS1	C8orf54	FER1L6 antisense RNA 1 (non-protein coding)
chr8-12	chr8	103944383	103944537	+	16.9	0.63	intron (NM_148174, intron 1 of 11)	CpG	1113	NM_148174	51582	Hs.459106	NM_015878	ENSG00000155096	AZIN1	OAZI|OAZIN|ODC1L	antizyme inhibitor 1
chr8-13	chr8	144522194	144522348	+	16.9	0.805	promoter-TSS (NR_026785)	promoter-TSS (NR_026785)	-91	NR_026785	78998	Hs.618477	NM_024035		C8orf51	-	chromosome 8 open reading frame 51
chr8-14	chr8	57286812	57286966	+	15.7	0.756	promoter-TSS (NM_001011668)	promoter-TSS (NM_001011668)	20	NM_024300	79145	Hs.436913	NM_001011667	ENSG00000170791	CHCHD7	-	coiled-coil-helix-coiled-coil-helix domain containing 7
chr8-15	chr8	103494287	103494441	+	15.7	0.833	promoter-TSS (NM_015902)	promoter-TSS (NM_015902)	-271	NM_015902	51366	Hs.492445	NM_015902	ENSG00000104517	UBR5	DD5|EDD|EDD1|HYD	ubiquitin protein ligase E3 component n-recognin 5
chr8-16	chr8	131044338	131044492	+	15.7	0.682	Intergenic	MLT1K|LTR|MaLR	-23233	NM_016623	51571	Hs.126941	NM_016623	ENSG00000153310	FAM49B	L1	family with sequence similarity 49, member B
chr8-18	chr8	102573578	102573732	+	14.5	0.822	promoter-TSS (NM_024915)	promoter-TSS (NM_024915)	-189	NM_024915	79977	Hs.661088	NM_024915	ENSG00000083307	GRHL2	BOM|DFNA28|TFCP2L3	grainyhead-like 2 (Drosophila)
chr8-19	chr8	110620887	110621041	+	14.5	0.718	promoter-TSS (NM_004215)	promoter-TSS (NM_004215)	-141	NM_198120	9166	Hs.409368	NM_004215	ENSG00000147654	EBAG9	EB9|PDAF|RCAS1	estrogen receptor binding site associated, antigen, 9
chr8-2	chr8	102034235	102034389	+	27.3	0.895	promoter-TSS (NM_001135699)	promoter-TSS (NM_001135699)	85	NM_001135699	7534	Hs.492407	NM_001135699	ENSG00000164924	YWHAZ	14-3-3-zeta|KCIP-1|YWHAD	tyrosine 3-monooxygenase/tryptophan 5-monooxygenase activation protein, zeta polypeptide
chr8-20	chr8	103737125	103737279	+	13.9	0.774	promoter-TSS (NM_005655)	promoter-TSS (NM_005655)	-43	NM_005655	7071	Hs.435001	NM_001032282	ENSG00000155090	KLF10	EGRA|TIEG|TIEG1	Kruppel-like factor 10
chr8-22	chr8	97574906	97575060	+	13.4	0.634	promoter-TSS (NM_002998)	promoter-TSS (NM_002998)	-75	NM_002998	6383	Hs.598247	NM_002998	ENSG00000169439	SDC2	CD362|HSPG|HSPG1|SYND2	syndecan 2
chr8-229	chr8	125932564	125932718	+	7.6	0.75	Intergenic	Intergenic	-29160	NR_039809	100616255		NR_039809		MIR4662B	-	microRNA 4662b
chr8-24	chr8	94047406	94047560	+	12.2	0.742	promoter-TSS (NM_001171799)	promoter-TSS (NM_001171799)	-42	NM_001191035	286144	Hs.440643	NM_001171795	ENSG00000205133	C8orf83	PRO0845|TRIQK|UPF0599	chromosome 8 open reading frame 83
chr8-25	chr8	126079689	126079843	+	12.2	0.733	promoter-TSS (NM_003129)	promoter-TSS (NM_003129)	-135	NM_003129	6713	Hs.71465	NM_003129	ENSG00000104549	SQLE	-	squalene epoxidase
chr8-26	chr8	146097635	146097789	+	12.2	0.658	promoter-TSS (NM_021061)	promoter-TSS (NM_021061)	-62	NM_021061	58500	Hs.532277	NM_001109689	ENSG00000196150	ZNF250	ZFP647|ZNF647	zinc finger protein 250
chr8-29	chr8	66708965	66709119	+	11.6	0.759	promoter-TSS (NM_018120)	promoter-TSS (NM_018120)	-36	NM_018120	55156	Hs.269542	NM_018120	ENSG00000104442	ARMC1	Arcp	armadillo repeat containing 1
chr8-3	chr8	71476895	71477049	+	26.1	0.785	intron (NM_006540, intron 1 of 22)	CpG	1602	NM_006540	10499	Hs.446678	NM_006540	ENSG00000140396	NCOA2	GRIP1|KAT13C|NCoA-2|SRC2|TIF2|bHLHe75	nuclear receptor coactivator 2
chr8-30	chr8	124477948	124478102	+	11.6	0.767	promoter-TSS (NM_014109)	promoter-TSS (NM_014109)	-139	NM_014109	29028	Hs.370834	NM_014109	ENSG00000156802	ATAD2	ANCCA|PRO2000	ATPase family, AAA domain containing 2
chr8-32	chr8	75047030	75047184	+	11	0.677	promoter-TSS (NM_001204858)	promoter-TSS (NM_001204858)	-31	NM_001204859	6921	Hs.554594	NM_001204857	ENSG00000154582	TCEB1	SIII|eloC	transcription elongation factor B (SIII), polypeptide 1 (15kDa, elongin C)
chr8-33	chr8	92151567	92151721	+	11	0.694	promoter-TSS (NM_016023)	promoter-TSS (NM_016023)	44	NM_016023	51633	Hs.30532	NM_016023	ENSG00000155100	OTUD6B	DUBA5	OTU domain containing 6B
chr8-34	chr8	102033375	102033529	+	11	0.724	promoter-TSS (NM_001135700)	promoter-TSS (NM_001135700)	81	NM_145690	7534	Hs.492407	NM_001135699	ENSG00000164924	YWHAZ	14-3-3-zeta|KCIP-1|YWHAD	tyrosine 3-monooxygenase/tryptophan 5-monooxygenase activation protein, zeta polypeptide
chr8-37	chr8	125260461	125260615	+	10.5	0.72	Intergenic	L2|LINE|L2	-138334	NR_040044	439941		NM_001038706		FER1L6-AS1	C8orf54	FER1L6 antisense RNA 1 (non-protein coding)
chr8-38	chr8	127230388	127230542	+	10.5	0.704	Intergenic	L1PA16|LINE|L1	-197842	NR_038446	100130231	Hs.729642	NR_038446		LOC100130231	-	uncharacterized LOC100130231
chr8-4	chr8	42129430	42129584	+	23.2	0.762	promoter-TSS (NM_006803)	promoter-TSS (NM_006803)	-114	NM_001134296	10947	Hs.654529	NM_001134296	ENSG00000070718	AP3M2	AP47B|CLA20|P47B	adaptor-related protein complex 3, mu 2 subunit
chr8-41	chr8	125556014	125556168	+	9.9	0.792	promoter-TSS (NM_007218)	promoter-TSS (NM_007218)	-98	NM_007218	11236		NM_007218	ENSG00000170881	RNF139	HRCA1|RCA1|TRC8	ring finger protein 139
chr8-42	chr8	126006690	126006844	+	9.9	0.81	Intergenic	MIRb|SINE|MIR	-16664	NR_027321	157381	Hs.651593	NR_027321		LOC157381	-	uncharacterized LOC157381
chr8-46	chr8	144760759	144760913	+	9.9	0.68	intron (NM_023078, intron 2 of 5)	(CA)n|Simple_repeat|Simple_repeat	2091	NM_023078	65263	Hs.165186	NM_023078	ENSG00000104524	PYCRL	-	pyrroline-5-carboxylate reductase-like
chr8-47	chr8	87423100	87423254	+	9.3	0.636	promoter-TSS (NM_007013)	promoter-TSS (NM_007013)	-933	NM_007013	11059	Hs.655189	NM_007013	ENSG00000123124	WWP1	AIP5|Tiul1|hSDRP1	WW domain containing E3 ubiquitin protein ligase 1
chr8-50	chr8	102574088	102574242	+	9.3	0.739	5' UTR (NM_024915, exon 1 of 16)	5' UTR (NM_024915, exon 1 of 16)	321	NM_024915	79977	Hs.661088	NM_024915	ENSG00000083307	GRHL2	BOM|DFNA28|TFCP2L3	grainyhead-like 2 (Drosophila)
chr8-55	chr8	128697188	128697342	+	9.3	0.833	Intergenic	Intergenic	-120232	NM_002467	4609	Hs.202453	NM_002467	ENSG00000136997	MYC	MRTL|bHLHe39|c-Myc	v-myc myelocytomatosis viral oncogene homolog (avian)
chr8-58	chr8	144762949	144763103	+	9.3	0.9	promoter-TSS (NM_023078)	promoter-TSS (NM_023078)	-99	NM_023078	65263	Hs.165186	NM_023078	ENSG00000104524	PYCRL	-	pyrroline-5-carboxylate reductase-like
chr8-6	chr8	118601969	118602123	+	22.7	0.754	promoter-TSS (NM_080651)	promoter-TSS (NM_080651)	-100	NM_080651	90390	Hs.492612	NM_080651	ENSG00000164758	MED30	MED30S|THRAP6|TRAP25	mediator complex subunit 30
chr8-62	chr8	95556470	95556624	+	8.7	0.64	promoter-TSS (NM_001205262)	promoter-TSS (NM_001205262)	-28	NM_001205262	25788	Hs.729746	NM_001205262	ENSG00000197275	RAD54B	FSBP|RDH54	RAD54 homolog B (S. cerevisiae)
chr8-69	chr8	122245936	122246090	+	8.7	0.652	Intergenic	LTR16A|LTR|ERVL	-352523	NM_021021	6641	Hs.46701	NM_021021	ENSG00000172164	SNTB1	59-DAP|A1B|BSYN2|DAPA1B|SNT2|SNT2B1|TIP-43	syntrophin, beta 1 (dystrophin-associated protein A1, 59kDa, basic component 1)
chr8-7	chr8	124123847	124124001	+	22.7	0.71	promoter-TSS (NM_001134671)	promoter-TSS (NM_001134671)	-95	NM_001134671	79139	Hs.241576	NM_001134671	ENSG00000136986	DERL1	DER-1|DER1|PRO2577	Der1-like domain family, member 1
chr8-70	chr8	124499350	124499504	+	8.7	0.889	intron (NM_018024, intron 1 of 5)	intron (NM_018024, intron 1 of 5)	1281	NM_018024	55093	Hs.18029	NM_018024	ENSG00000156795	WDYHV1	C8orf32	WDYHV motif containing 1
chr8-71	chr8	125285117	125285271	+	8.7	0.739	Intergenic	Intergenic	-162990	NR_040044	439941		NM_001038706		FER1L6-AS1	C8orf54	FER1L6 antisense RNA 1 (non-protein coding)
chr8-77	chr8	126154542	126154696	+	8.7	0.625	exon (NM_014846, exon 9 of 29)	exon (NM_014846, exon 9 of 29)	18624	NM_014846	9897	Hs.270043	NM_014846	ENSG00000164961	KIAA0196	SPG8	KIAA0196
chr8-8	chr8	25371895	25372049	+	21.5	0.731	promoter-TSS (NM_152562)	promoter-TSS (NM_152562)	-71	NM_017634	54793	Hs.188763	NM_017634	ENSG00000104756	KCTD9	-	potassium channel tetramerisation domain containing 9
chr8-83	chr8	128689562	128689716	+	8.7	0.696	Intergenic	L2|LINE|L2	-126073	NR_024393	727677	Hs.673248	NR_024393		LOC727677	-	uncharacterized LOC727677
chr8-9	chr8	107807420	107807574	+	20.3	0.776	promoter-TSS (NM_001198535)	promoter-TSS (NM_001198535)	-14	NM_001198534	55074	Hs.148778	NM_001198532	ENSG00000164830	OXR1	-	oxidation resistance 1
chr9-1	chr9	139255282	139255436	+	44.7	0.756	promoter-TSS (NM_006088)	promoter-TSS (NM_006088)	-173	NM_006088	10383	Hs.433615	NM_006088	ENSG00000188229	TUBB4B	Beta2|TUBB2|TUBB2C	tubulin, beta 4B class IVb
chr9-10	chr9	138863474	138863628	+	23.2	0.711	5' UTR (NM_014172, exon 1 of 3)	5' UTR (NM_014172, exon 1 of 3)	474	NM_001135861	29085	Hs.409834	NM_001135860	ENSG00000054148	PHPT1	CGI-202|HSPC141|PHP14|RP11-216L13.10|bA216L13.10	phosphohistidine phosphatase 1
chr9-11	chr9	126945653	126945807	+	22.7	0.825	promoter-TSS (NM_001144877)	promoter-TSS (NM_001144877)	-71	NM_001144877	286205	Hs.59504	NM_001144877	ENSG00000173611	SCAI	C9orf126|NET40	suppressor of cancer cell invasion
chr9-12	chr9	35062655	35062809	+	20.9	0.652	promoter-TSS (NM_007126)	promoter-TSS (NM_007126)	7	NM_007126	7415	Hs.529782	NM_007126	ENSG00000165280	VCP	ALS14|IBMPFD|TERA|p97	valosin containing protein
chr9-13	chr9	37455709	37455863	+	20.9	0.623	promoter-TSS (NM_014872)	promoter-TSS (NM_014872)	-379	NM_014872	9925	Hs.161276	NM_014872	ENSG00000168795	ZBTB5	-	zinc finger and BTB domain containing 5
chr9-15	chr9	130980349	130980503	+	19.8	0.778	promoter-TSS (NM_203434)	promoter-TSS (NM_203434)	-65	NM_203434	389792	Hs.529857	NM_203434	ENSG00000188483	IER5L	bA247A12.2	immediate early response 5-like
chr9-16	chr9	139215129	139215283	+	19.2	0.86	promoter-TSS (NM_001128228)	promoter-TSS (NM_001128228)	-222	NM_001128228	286262	Hs.323445	XM_003403829	ENSG00000176058	TPRN	C9orf75|DFNB79|RP11-350O14.7	taperin
chr9-17	chr9	1040127	1040281	+	18.6	0.769	promoter-TSS (NM_006557)	promoter-TSS (NM_006557)	-142	NM_006557	10655	Hs.59506	NM_001130865	ENSG00000173253	DMRT2	-	doublesex and mab-3 related transcription factor 2
chr9-18	chr9	129869918	129870072	+	18.6	0.507	promoter-TSS (NM_197956)	promoter-TSS (NM_197956)	-305	NM_001006641	114789	Hs.5476	NM_001006641	ENSG00000148339	SLC25A25	MCSC|PCSCL|RP11-395P17.4|SCAMC-2	solute carrier family 25 (mitochondrial carrier; phosphate carrier), member 25
chr9-19	chr9	133238603	133238757	+	18.6	0.771	Intergenic	CpG	-56618	NM_013318	84726	Hs.495349	NM_032640	ENSG00000130723	PRRC2B	BAT2L|BAT2L1|KIAA0515|LQFBS-1	proline-rich coiled-coil 2B
chr9-2	chr9	129869542	129869696	+	42.4	0.75	promoter-TSS (NM_197956)	promoter-TSS (NM_197956)	-199	NM_197956	203245	Hs.373606	NM_197956	ENSG00000171169	NAIF1	C9orf90|RP11-379C10.2|bA379C10.2	nuclear apoptosis inducing factor 1
chr9-20	chr9	34319289	34319443	+	18	0.731	promoter-TSS (NM_147173)	promoter-TSS (NM_147173)	-138	NM_147172	318	Hs.493767	NM_001161	ENSG00000164978	NUDT2	APAH1	nudix (nucleoside diphosphate linked moiety X)-type motif 2
chr9-22	chr9	94095750	94095904	+	18	0.722	promoter-TSS (NM_002161)	promoter-TSS (NM_002161)	32	NM_002161	3376	Hs.445403	NM_002161	ENSG00000196305	IARS	IARS1|ILERS|ILRS|IRS|PRO0785	isoleucyl-tRNA synthetase
chr9-23	chr9	81376345	81376499	+	17.4	0.778	promoter-TSS (NM_007005)	promoter-TSS (NM_007005)	-276	NM_007005	7091	Hs.444213	NM_007005	ENSG00000106829	TLE4	BCE-1|BCE1|E(spI)|ESG|ESG4|GRG4	transducin-like enhancer of split 4 (E(sp1) homolog, Drosophila)
chr9-25	chr9	91115754	91115908	+	16.3	0.738	promoter-TSS (NM_001827)	promoter-TSS (NM_001827)	-102	NM_001827	1164	Hs.83758	NM_001827	ENSG00000123975	CKS2	CKSHS2	CDC28 protein kinase regulatory subunit 2
chr9-27	chr9	85784896	85785050	+	15.7	0.744	promoter-TSS (NM_031263)	promoter-TSS (NM_031263)	31	NM_031263	3190	Hs.522257	NM_002140	ENSG00000165119	HNRNPK	CSBP|HNRPK|TUNP	heterogeneous nuclear ribonucleoprotein K
chr9-29	chr9	95968228	95968382	+	14.5	0.707	Intergenic	CpG	-9755	NR_029476	406881		NR_029476		MIRLET7A1	LET7A1|MIRNLET7A1|let-7a-1	microRNA let-7a-1
chr9-3	chr9	130882897	130883051	+	41.8	0.633	promoter-TSS (NM_001135917)	promoter-TSS (NM_001135917)	-230	NM_001135917	57171	Hs.21701	NM_001135917	ENSG00000167130	DOLPP1	LSFR2	dolichyl pyrophosphate phosphatase 1
chr9-30	chr9	35805102	35805256	+	13.9	0.743	promoter-TSS (NM_032593)	promoter-TSS (NM_032593)	-137	NM_032593	84681	Hs.70573	NM_032593	ENSG00000137133	HINT2	HIT-17	histidine triad nucleotide binding protein 2
chr9-31	chr9	132577888	132578042	+	13.4	0.774	Intergenic	CpG	-1124	NM_007313	25	Hs.431048	NM_005157	ENSG00000097007	ABL1	ABL|JTK7|bcr/abl|c-ABL|p150|v-abl	c-abl oncogene 1, non-receptor tyrosine kinase
chr9-32	chr9	134895709	134895863	+	12.8	0.574	promoter-TSS (NM_012087)	promoter-TSS (NM_012087)	-97	NM_012087	9328	Hs.495417	NM_001122823	ENSG00000148308	GTF3C5	TFIIIC63|TFIIICepsilon|TFiiiC2-63	general transcription factor IIIC, polypeptide 5, 63kDa
chr9-35	chr9	98220479	98220633	+	12.2	0.806	promoter-TSS (NM_153695)	promoter-TSS (NM_153695)	-66	NM_153695	195828	Hs.494557	NM_153695	ENSG00000165244	ZNF367	CDC14B|ZFF29	zinc finger protein 367
chr9-36	chr9	103335572	103335726	+	12.2	0.686	promoter-TSS (NM_019592)	promoter-TSS (NM_019592)	-305	NM_019592	56254	Hs.729085	NM_019592	ENSG00000155827	RNF20	BRE1|BRE1A|hBRE1	ring finger protein 20
chr9-37	chr9	36180755	36180909	+	11.6	0.75	promoter-TSS (NM_007096)	promoter-TSS (NM_007096)	-21	NM_001184760	1211	Hs.522114	NM_001076677	ENSG00000122705	CLTA	LCA	clathrin, light chain A
chr9-38	chr9	83494534	83494688	+	11.6	0.658	Intergenic	CpG-26259	-1195	NM_005077	7088	Hs.689805	NM_005077	ENSG00000196781	TLE1	ESG|ESG1|GRG1	transducin-like enhancer of split 1 (E(sp1) homolog, Drosophila)
chr9-39	chr9	129047283	129047437	+	11.6	0.778	Intergenic	CpG	-19217	NM_032293	84253	Hs.29304	NM_032293	ENSG00000136895	GARNL3	bA356B19.1	GTPase activating Rap/RanGAP domain-like 3
chr9-4	chr9	138900544	138900698	+	37.2	0.833	promoter-TSS (NR_039697)	promoter-TSS (NR_039697)	-165	NM_021138	7186	Hs.522506	NM_021138	ENSG00000127191	TRAF2	MGC:45012|TRAP|TRAP3	TNF receptor-associated factor 2
chr9-42	chr9	73715990	73716144	+	11	0.571	promoter-TSS (NM_001025780)	promoter-TSS (NM_001025780)	-99	NM_016014	51104	Hs.380389	NM_001025780	ENSG00000107362	FAM108B1	C9orf77|RP11-409O11.2	family with sequence similarity 108, member B1
chr9-43	chr9	33463925	33464079	+	10.5	0.719	promoter-TSS (NM_022917)	promoter-TSS (NM_022917)	-61	NM_139235	65083	Hs.493709	NM_022917	ENSG00000165271	NOL6	NRAP|UTP22|bA311H10.1	nucleolar protein family 6 (RNA-associated)
chr9-44	chr9	129517713	129517867	+	10.5	0.767	promoter-TSS (NM_144965)	promoter-TSS (NM_144965)	-33	NM_001002913	138428	Hs.653265	NM_001002913	ENSG00000187024	PTRH1	C9orf115|PTH1	peptidyl-tRNA hydrolase 1 homolog (S. cerevisiae)
chr9-48	chr9	122516666	122516820	+	9.9	0.913	promoter-TSS (NM_001080497)	promoter-TSS (NM_001080497)	-157	NM_001080497	1955	Hs.494977	NM_001080497	ENSG00000106780	MEGF9	EGFL5	multiple EGF-like-domains 9
chr9-49	chr9	4782635	4782789	+	9.3	0.562	promoter-TSS (NM_005772)	promoter-TSS (NM_005772)	-122	NM_005772	10171	Hs.194121	NM_005772	ENSG00000120158	RCL1	RNAC|RPCL1	RNA terminal phosphate cyclase-like 1
chr9-5	chr9	34979492	34979646	+	33.7	0.743	promoter-TSS (NM_001135004)	promoter-TSS (NM_001135004)	-69	NM_012266	25822	Hs.237506	NM_001135004	ENSG00000137094	DNAJB5	Hsc40	DnaJ (Hsp40) homolog, subfamily B, member 5
chr9-50	chr9	23816340	23816494	+	9.3	0.9	promoter-TSS (NM_004432)	promoter-TSS (NM_004432)	-354	NM_004432	1993	Hs.166109	NM_001171195	ENSG00000107105	ELAVL2	HEL-N1|HELN1|HUB	ELAV (embryonic lethal, abnormal vision, Drosophila)-like 2 (Hu antigen B)
chr9-55	chr9	95255585	95255739	+	8.7	0.607	promoter-TSS (NM_198841)	promoter-TSS (NM_198841)	33	NM_198841	158293	Hs.709859	NM_198841	ENSG00000188938	FAM120AOS	C9orf10OS	family with sequence similarity 120A opposite strand
chr9-62	chr9	78376378	78376532	+	8.1	0.917	Intergenic	Intergenic	71086	NM_001097636	2650	Hs.521568	NM_001097633	ENSG00000187210	GCNT1	C2GNT|C2GNT-L|C2GNT1|G6NT|NACGT2|NAGCT2	glucosaminyl (N-acetyl) transferase 1, core 2
chr9-7	chr9	127043626	127043780	+	27.9	0.733	promoter-TSS (NM_005347)	promoter-TSS (NM_005347)	-216	NM_005347	3309	Hs.605502	NM_005347	ENSG00000044574	HSPA5	BIP|GRP78|MIF2	heat shock 70kDa protein 5 (glucose-regulated protein, 78kDa)
chr9-8	chr9	129198969	129199123	+	27.3	0.701	promoter-TSS (NM_014580)	promoter-TSS (NM_014580)	-240	NM_014580	29988	Hs.179522	NM_014580	ENSG00000136856	SLC2A8	GLUT8|GLUTX1	solute carrier family 2 (facilitated glucose transporter), member 8
chr9-9	chr9	91466762	91466916	+	23.8	0.8	intron (NR_024280, intron 1 of 5)	intron (NR_024280, intron 1 of 5)	22321	NR_024280	100129066	Hs.125947	NR_024280		UNQ6494	-	uncharacterized LOC100129066
chrM-1	chrM	16136	16290	+	102.9	0.65	NA	Intergenic	NA	NA	4663				NA	NAC	neuroacanthocytosis
chrX-1	chrX	48934545	48934699	+	37.2	0.592	intron (NM_003179, intron 6 of 6)	intron (NM_003179, intron 6 of 6)	-4902	NM_006150	4007	Hs.632802	NM_006150	ENSG00000012211	PRICKLE3	LMO6	prickle homolog 3 (Drosophila)
chrX-10	chrX	3742859	3743013	+	14.5	0.7	Intergenic	CpG	28999	NR_034031	389906	Hs.636199	NR_034031		LOC389906	-	zinc finger protein 839 pseudogene
chrX-12	chrX	46873533	46873687	+	13.9	0.714	Intergenic	Intergenic	15429	NM_019056	54539	Hs.521969	NM_001135998	ENSG00000147123	NDUFB11	ESSS|NP17.3|Np15|P17.3	NADH dehydrogenase (ubiquinone) 1 beta subcomplex, 11, 17.3kDa
chrX-13	chrX	62891776	62891930	+	13.9	0.75	promoter-TSS (NM_015185)	promoter-TSS (NM_015185)	-97	NM_001173480	23229	Hs.54697	NM_001173479	ENSG00000131089	ARHGEF9	COLLYBISTIN|EIEE8|HPEM-2|PEM-2|PEM2	Cdc42 guanine nucleotide exchange factor (GEF) 9
chrX-16	chrX	47305429	47305583	+	12.8	0.697	promoter-TSS (NM_001654)	promoter-TSS (NM_001654)	46	NM_001654	369	Hs.446641	NM_001654	ENSG00000078061	ARAF	A-RAF|ARAF1|PKS2|RAFA1	v-raf murine sarcoma 3611 viral oncogene homolog
chrX-17	chrX	151749949	151750103	+	12.8	0.719	promoter-TSS (NM_004344)	promoter-TSS (NM_004344)	-69	NM_004344	1069	Hs.82794	NM_004344	ENSG00000147400	CETN2	CALT|CEN2	centrin, EF-hand protein, 2
chrX-18	chrX	46581180	46581334	+	12.2	0.808	promoter-TSS (NM_006915)	promoter-TSS (NM_006915)	-34	NM_006915	6102	Hs.44766	NM_006915	ENSG00000102218	RP2	DELXp11.3|NME10|TBCCD2|XRP2	retinitis pigmentosa 2 (X-linked recessive)
chrX-19	chrX	153016546	153016700	+	12.2	0.844	promoter-TSS (NM_001110792)	promoter-TSS (NM_001110792)	-241	NM_004992	4204	Hs.568124	NM_001110792	ENSG00000169057	MECP2	AUTSX3|MRX16|MRX79|MRXS13|MRXSL|PPMX|RS|RTS|RTT	methyl CpG binding protein 2 (Rett syndrome)
chrX-2	chrX	136348050	136348204	+	32	0.917	Intergenic	L1PA7|LINE|L1	-127885	NM_003413	7547	Hs.111227	NM_003413	ENSG00000156925	ZIC3	HTX|HTX1|ZNF203	Zic family member 3
chrX-20	chrX	40325004	40325158	+	11.6	0.806	promoter-TSS (NM_005765)	promoter-TSS (NM_005765)	-79	NM_005765	10159	Hs.495960	NM_005765	ENSG00000182220	ATP6AP2	APT6M8-9|ATP6IP2|ATP6M8-9|ELDF10|M8-9|MRXE|MSTP009|XMRE	ATPase, H+ transporting, lysosomal accessory protein 2
chrX-21	chrX	48700582	48700736	+	11.6	0.568	promoter-TSS (NM_001136159)	promoter-TSS (NM_001136159)	-67	NM_001136159	55593	Hs.496098	NM_001136157	ENSG00000068308	OTUD5	DUBA	OTU domain containing 5
chrX-22	chrX	77246175	77246329	+	11.6	0.733	promoter-TSS (NM_000291)	promoter-TSS (NM_000291)	-70	NM_000291	5230	Hs.78771	NM_000291	ENSG00000102144	PGK1	MIG10|PGKA	phosphoglycerate kinase 1
chrX-23	chrX	111971460	111971614	+	11.6	0.88	promoter-TSS (NM_133265)	promoter-TSS (NM_133265)	-838	NM_133265	154796	Hs.528051	NM_001113490	ENSG00000126016	AMOT	-	angiomotin
chrX-24	chrX	70205133	70205287	+	11	0.76	promoter-TSS (NM_013346)	promoter-TSS (NM_013346)	-254	NM_013346	29934	Hs.260750	NM_013346	ENSG00000147164	SNX12	-	sorting nexin 12
chrX-25	chrX	100239596	100239750	+	11	0.857	Intergenic	CpG	-1781	NM_006733	2491	Hs.348920	NM_006733	ENSG00000102384	CENPI	CENP-I|FSHPRH1|LRPR1|Mis6	centromere protein I
chrX-26	chrX	128805481	128805635	+	11	0.697	promoter-TSS (NM_016032)	promoter-TSS (NM_016032)	33	NM_016032	51114	Hs.193566	NM_001008222	ENSG00000188706	ZDHHC9	CGI89|CXorf11|DHHC9|MMSA1|MRXSZ|ZDHHC10|ZNF379|ZNF380	zinc finger, DHHC-type containing 9
chrX-27	chrX	47106554	47106708	+	10.5	0.618	Intergenic	Intergenic	-8312	NM_003446	7712	Hs.89897	NM_003446	ENSG00000147117	ZNF157	HZF22	zinc finger protein 157
chrX-28	chrX	48419845	48419999	+	9.9	0.654	Intergenic	CpG	-7208	NM_000377	7454	Hs.2157	NM_000377	ENSG00000015285	WAS	IMD2|SCNX|THC|THC1|WASP	Wiskott-Aldrich syndrome (eczema-thrombocytopenia)
chrX-29	chrX	47394988	47395142	+	9.3	0.704	promoter-TSS (NM_005229)	promoter-TSS (NM_005229)	-118	NM_001114123	2002	Hs.181128	NM_001114123	ENSG00000126767	ELK1	-	ELK1, member of ETS oncogene family
chrX-3	chrX	154097708	154097862	+	30.8	0.759	promoter-TSS (NM_003372)	promoter-TSS (NM_003372)	-110	NM_003372	7411	Hs.436803	NM_003372	ENSG00000155959	VBP1	PFD3|PFDN3|VBP-1	von Hippel-Lindau binding protein 1
chrX-36	chrX	119648103	119648257	+	8.7	0.762	promoter-TSS (NM_152692)	promoter-TSS (NM_152692)	-147	NM_001011551	29071	Hs.643920	NM_001011551	ENSG00000171155	C1GALT1C1	C1GALT2|C38H2-L1|COSMC|MST143	C1GALT1-specific chaperone 1
chrX-4	chrX	153309975	153310129	+	24.4	0.769	promoter-TSS (NM_001183)	promoter-TSS (NM_001183)	-120	NM_001183	537	Hs.6551	NM_001183	ENSG00000071553	ATP6AP1	16A|ATP6IP1|ATP6S1|Ac45|CF2|VATPS1|XAP-3|XAP3	ATPase, H+ transporting, lysosomal accessory protein 1
chrX-5	chrX	49012556	49012710	+	23.8	0.628	promoter-TSS (NM_033215)	promoter-TSS (NM_033215)	-617	NM_001184745	89801	Hs.433652	NM_001184745	ENSG00000049769	PPP1R3F	HB2E	protein phosphatase 1, regulatory subunit 3F
chrX-51	chrX	20566704	20566858	+	7	0.944	Intergenic	(TCTG)n|Simple_repeat|Simple_repeat	-372110	NM_004586	6197	Hs.445387	NM_004586	ENSG00000177189	RPS6KA3	CLS|HU-3|ISPK-1|MAPKAPK1B|MRX19|RSK|RSK2|S6K-alpha3|p90-RSK2|pp90RSK2	ribosomal protein S6 kinase, 90kDa, polypeptide 3
chrX-6	chrX	102828280	102828434	+	21.5	0.763	promoter-TSS (NM_001142426)	promoter-TSS (NM_001142426)	45	NM_001142429	9643	Hs.326387	NM_001142418	ENSG00000123562	MORF4L2	MORFL2|MRGX	mortality factor 4 like 2
chrX-8	chrX	47300455	47300609	+	15.7	0.766	Intergenic	Intergenic	-4928	NM_001654	369	Hs.446641	NM_001654	ENSG00000078061	ARAF	A-RAF|ARAF1|PKS2|RAFA1	v-raf murine sarcoma 3611 viral oncogene homolog
chrX-9	chrX	48845069	48845223	+	15.7	0.853	promoter-TSS (NM_007075)	promoter-TSS (NM_007075)	-143	NM_007075	11152	Hs.632807	NM_001029896	ENSG00000196998	WDR45	WDRX1|WIPI-4|WIPI4	WD repeat domain 45
chrY-20	chrY	10630580	10630734	+	17.4	0.854	Intergenic	CT-rich|Low_complexity|Low_complexity	272250	NR_001540	252955	Hs.522846	NR_001540		TTTY23	NCRNA00148	testis-specific transcript, Y-linked 23 (non-protein coding)
chrY-33	chrY	10639458	10639612	+	13.9	0.75	Intergenic	Intergenic	281128	NR_001540	252955	Hs.522846	NR_001540		TTTY23	NCRNA00148	testis-specific transcript, Y-linked 23 (non-protein coding)
chrY-40	chrY	10629865	10630019	+	12.2	0.868	Intergenic	Intergenic	271535	NR_001540	252955	Hs.522846	NR_001540		TTTY23	NCRNA00148	testis-specific transcript, Y-linked 23 (non-protein coding)
chrY-41	chrY	10647721	10647875	+	12.2	0.857	Intergenic	Intergenic	289391	NR_001540	252955	Hs.522846	NR_001540		TTTY23	NCRNA00148	testis-specific transcript, Y-linked 23 (non-protein coding)
chrY-43	chrY	10629383	10629537	+	11.6	0.629	Intergenic	GA-rich|Low_complexity|Low_complexity	271053	NR_001540	252955	Hs.522846	NR_001540		TTTY23	NCRNA00148	testis-specific transcript, Y-linked 23 (non-protein coding)
chrY-50	chrY	10641912	10642066	+	11	0.812	Intergenic	Intergenic	283582	NR_001540	252955	Hs.522846	NR_001540		TTTY23	NCRNA00148	testis-specific transcript, Y-linked 23 (non-protein coding)
chrY-56	chrY	10641365	10641519	+	10.5	0.848	Intergenic	LTR54B|LTR|ERV1	283035	NR_001540	252955	Hs.522846	NR_001540		TTTY23	NCRNA00148	testis-specific transcript, Y-linked 23 (non-protein coding)
chrY-80	chrY	10646485	10646639	+	8.1	0.941	Intergenic	SSU-rRNA_Hsa|rRNA|rRNA	288155	NR_001540	252955	Hs.522846	NR_001540		TTTY23	NCRNA00148	testis-specific transcript, Y-linked 23 (non-protein coding)
