# Supplementary material for: Decoding a Signature-Based Model of Transcription Cofactor Recruitment Dictated by Cardinal Cis-Regulatory Elements in Proximal Promoter Regions
Source: PLoS Genet. 2013 Nov 7;9(11):e1003906. doi: 10.1371/journal.pgen.1003906 (PMC3820735; doi:10.1371/journal.pgen.1003906)
Supplement: Table S3 — LSD1 ChIP-seq peaks identified in MCF7 cells. Positions are expressed in hg18 coordinates. (XLSX) [file pgen.1003906.s015.xlsx]

## Sheet: Sheet1
PeakID (cmd=MCF7-LSD1-e2/peaks.txt hg18)	Chr	Start	End	Strand	Peak Score	Focus Ratio/Region Size	Annotation	Detailed Annotation	Distance to TSS	Nearest PromoterID	Entrez ID	Nearest Unigene	Nearest Refseq	Nearest Ensembl	Gene Name	Gene Alias	Gene Description
chr1-251	chr1	106537314	106537496	+	12.9	0.562	Intergenic	L1PREC2|LINE|L1	-863385	NM_018137	55170	Hs.26006	NM_018137	ENSG00000198890	PRMT6	FLJ10559|FLJ51477|HRMT1L6	protein arginine methyltransferase 6
chr1-252	chr1	106545649	106545831	+	12.9	0.667	Intergenic	MER45C|DNA|Tip100	-855050	NM_018137	55170	Hs.26006	NM_018137	ENSG00000198890	PRMT6	FLJ10559|FLJ51477|HRMT1L6	protein arginine methyltransferase 6
chr1-253	chr1	106560533	106560715	+	12.9	0.714	Intergenic	MER70B|LTR|ERVL	-840166	NM_018137	55170	Hs.26006	NM_018137	ENSG00000198890	PRMT6	FLJ10559|FLJ51477|HRMT1L6	protein arginine methyltransferase 6
chr1-347	chr1	106593947	106594129	+	11.2	0.606	Intergenic	MLT1E3|LTR|MaLR	-806752	NM_018137	55170	Hs.26006	NM_018137	ENSG00000198890	PRMT6	FLJ10559|FLJ51477|HRMT1L6	protein arginine methyltransferase 6
chr1-276	chr1	106608231	106608413	+	12.3	0.6	Intergenic	L1PB4|LINE|L1	-792468	NM_018137	55170	Hs.26006	NM_018137	ENSG00000198890	PRMT6	FLJ10559|FLJ51477|HRMT1L6	protein arginine methyltransferase 6
chr1-184	chr1	106608661	106608843	+	14.5	0.674	Intergenic	L1PA17|LINE|L1	-792038	NM_018137	55170	Hs.26006	NM_018137	ENSG00000198890	PRMT6	FLJ10559|FLJ51477|HRMT1L6	protein arginine methyltransferase 6
chr1-406	chr1	106612319	106612501	+	10.6	0.84	Intergenic	Intergenic	-788380	NM_018137	55170	Hs.26006	NM_018137	ENSG00000198890	PRMT6	FLJ10559|FLJ51477|HRMT1L6	protein arginine methyltransferase 6
chr1-131	chr1	106651087	106651269	+	17.9	0.621	Intergenic	L1MA4|LINE|L1	-749612	NM_018137	55170	Hs.26006	NM_018137	ENSG00000198890	PRMT6	FLJ10559|FLJ51477|HRMT1L6	protein arginine methyltransferase 6
chr1-726	chr1	106683856	106684038	+	9	0.594	Intergenic	L1MC3|LINE|L1	-716843	NM_018137	55170	Hs.26006	NM_018137	ENSG00000198890	PRMT6	FLJ10559|FLJ51477|HRMT1L6	protein arginine methyltransferase 6
chr5-194	chr5	46415696	46415878	+	9.5	0.815	Intergenic	ALR/Alpha|Satellite|centr	-683810	NM_021072	348980	Hs.353176	NM_021072	ENSG00000164588	HCN1	BCNG-1|BCNG1|HAC-2	hyperpolarization activated cyclic nucleotide-gated potassium channel 1
chr12-263	chr12	36332625	36332807	+	7.8	0.852	Intergenic	ALR/Alpha|Satellite|centr	-664108	NM_001013620	144245	Hs.259305	NM_001013620	ENSG00000175548	ALG10B	ALG10|KCR1	asparagine-linked glycosylation 10, alpha-1,2-glucosyltransferase homolog B (yeast)
chr1-303	chr1	106740796	106740978	+	11.7	0.686	Intergenic	Intergenic	-659903	NM_018137	55170	Hs.26006	NM_018137	ENSG00000198890	PRMT6	FLJ10559|FLJ51477|HRMT1L6	protein arginine methyltransferase 6
chr1-85	chr1	141832466	141832648	+	24.1	0.897	Intergenic	CpG	-646096	NR_033189	100130000	Hs.585189	NR_033189		LOC100130000	FLJ18150	phosphodiesterase 4D interacting protein pseudogene
chr1-227	chr1	106765619	106765801	+	13.4	0.806	Intergenic	L1PA10|LINE|L1	-635080	NM_018137	55170	Hs.26006	NM_018137	ENSG00000198890	PRMT6	FLJ10559|FLJ51477|HRMT1L6	protein arginine methyltransferase 6
chr1-304	chr1	106811871	106812053	+	11.7	0.579	Intergenic	L1MA4A|LINE|L1	-588828	NM_018137	55170	Hs.26006	NM_018137	ENSG00000198890	PRMT6	FLJ10559|FLJ51477|HRMT1L6	protein arginine methyltransferase 6
chr20-2926	chr20	40267591	40267773	+	11.2	0.697	intron (NM_133170, intron 16 of 31)	intron (NM_133170, intron 16 of 31)	-587135	NM_032221	84181	Hs.740645	NM_032221	ENSG00000124177	CHD6	CHD5|KIAA1335|RIGB	chromodomain helicase DNA binding protein 6
chr20-2754	chr20	40266726	40266908	+	11.7	0.722	intron (NM_133170, intron 16 of 31)	L3|LINE|CR1	-586270	NM_032221	84181	Hs.740645	NM_032221	ENSG00000124177	CHD6	CHD5|KIAA1335|RIGB	chromodomain helicase DNA binding protein 6
chr1-491	chr1	106817354	106817536	+	10.1	0.792	Intergenic	L1PB2|LINE|L1	-583345	NM_018137	55170	Hs.26006	NM_018137	ENSG00000198890	PRMT6	FLJ10559|FLJ51477|HRMT1L6	protein arginine methyltransferase 6
chr1-348	chr1	106818498	106818680	+	11.2	0.735	Intergenic	L1PB2|LINE|L1	-582201	NM_018137	55170	Hs.26006	NM_018137	ENSG00000198890	PRMT6	FLJ10559|FLJ51477|HRMT1L6	protein arginine methyltransferase 6
chr1-492	chr1	106833620	106833802	+	10.1	0.645	Intergenic	L1M4c|LINE|L1	-567079	NM_018137	55170	Hs.26006	NM_018137	ENSG00000198890	PRMT6	FLJ10559|FLJ51477|HRMT1L6	protein arginine methyltransferase 6
chr12-614	chr12	36431908	36432090	+	6.2	0.92	Intergenic	ALR/Alpha|Satellite|centr	-564825	NM_001013620	144245	Hs.259305	NM_001013620	ENSG00000175548	ALG10B	ALG10|KCR1	asparagine-linked glycosylation 10, alpha-1,2-glucosyltransferase homolog B (yeast)
chr1-185	chr1	106859420	106859602	+	14.5	0.711	Intergenic	Intergenic	-541279	NM_018137	55170	Hs.26006	NM_018137	ENSG00000198890	PRMT6	FLJ10559|FLJ51477|HRMT1L6	protein arginine methyltransferase 6
chr1-350	chr1	106900192	106900374	+	11.2	0.6	Intergenic	L1M1|LINE|L1	-500507	NM_018137	55170	Hs.26006	NM_018137	ENSG00000198890	PRMT6	FLJ10559|FLJ51477|HRMT1L6	protein arginine methyltransferase 6
chr1-204	chr1	106927162	106927344	+	14	0.697	Intergenic	Intergenic	-473537	NM_018137	55170	Hs.26006	NM_018137	ENSG00000198890	PRMT6	FLJ10559|FLJ51477|HRMT1L6	protein arginine methyltransferase 6
chr15-153	chr15	85448780	85448962	+	10.1	0.568	Intergenic	L1M2|LINE|L1	-472293	NR_026869	145978	Hs.350808	NM_152454		LINC00052	FLJ31461|NCRNA00052|TMEM83	long intergenic non-protein coding RNA 52
chr1-119	chr1	106938378	106938560	+	19	0.765	Intergenic	L1M2|LINE|L1	-462321	NM_018137	55170	Hs.26006	NM_018137	ENSG00000198890	PRMT6	FLJ10559|FLJ51477|HRMT1L6	protein arginine methyltransferase 6
chr1-229	chr1	106939883	106940065	+	13.4	0.757	Intergenic	L2|LINE|L2	-460816	NM_018137	55170	Hs.26006	NM_018137	ENSG00000198890	PRMT6	FLJ10559|FLJ51477|HRMT1L6	protein arginine methyltransferase 6
chr1-176	chr1	106946783	106946965	+	15.1	0.816	Intergenic	Intergenic	-453916	NM_018137	55170	Hs.26006	NM_018137	ENSG00000198890	PRMT6	FLJ10559|FLJ51477|HRMT1L6	protein arginine methyltransferase 6
chr1-146	chr1	106964810	106964992	+	16.8	0.681	Intergenic	MER52A|LTR|ERV1	-435889	NM_018137	55170	Hs.26006	NM_018137	ENSG00000198890	PRMT6	FLJ10559|FLJ51477|HRMT1L6	protein arginine methyltransferase 6
chr1-501	chr1	106973527	106973709	+	10.1	0.667	Intergenic	Intergenic	-427172	NM_018137	55170	Hs.26006	NM_018137	ENSG00000198890	PRMT6	FLJ10559|FLJ51477|HRMT1L6	protein arginine methyltransferase 6
chr2-152	chr2	217820552	217820734	+	14	0.743	Intergenic	Intergenic	-387616	NM_003284	7141	Hs.3017	NM_003284	ENSG00000118245	TNP1	TP1	transition protein 1 (during histone to protamine replacement)
chr1-187	chr1	107034903	107035085	+	14.5	0.676	Intergenic	Intergenic	-365796	NM_018137	55170	Hs.26006	NM_018137	ENSG00000198890	PRMT6	FLJ10559|FLJ51477|HRMT1L6	protein arginine methyltransferase 6
chr1-142	chr1	142116495	142116677	+	17.3	0.792	Intergenic	TAR1|Satellite|telo	-362067	NR_033189	100130000	Hs.585189	NR_033189		LOC100130000	FLJ18150	phosphodiesterase 4D interacting protein pseudogene
chr1-205	chr1	107057269	107057451	+	14	0.789	Intergenic	MER70A|LTR|ERVL	-343430	NM_018137	55170	Hs.26006	NM_018137	ENSG00000198890	PRMT6	FLJ10559|FLJ51477|HRMT1L6	protein arginine methyltransferase 6
chr8-185	chr8	122232427	122232609	+	11.2	0.75	Intergenic	L2|LINE|L2	-339028	NM_021021	6641	Hs.46701	NM_021021	ENSG00000172164	SNTB1	59-DAP|A1B|BSYN2|DAPA1B|FLJ22442|MGC111389|SNT2|SNT2B1|TIP-43	syntrophin, beta 1 (dystrophin-associated protein A1, 59kDa, basic component 1)
chr1-283	chr1	107068495	107068677	+	12.3	0.6	Intergenic	Intergenic	-332204	NM_018137	55170	Hs.26006	NM_018137	ENSG00000198890	PRMT6	FLJ10559|FLJ51477|HRMT1L6	protein arginine methyltransferase 6
chr1-114	chr1	7430544	7430726	+	19.6	0.824	intron (NM_015215, intron 5 of 22)	intron (NM_015215, intron 5 of 22)	-323281	NM_004781	9341	Hs.66708	NM_004781	ENSG00000049245	VAMP3	CEB	vesicle-associated membrane protein 3 (cellubrevin)
chrX-74	chrX	108184283	108184465	+	11.2	0.818	Intergenic	LSU-rRNA_Hsa|rRNA|rRNA	-318111	NM_003604	8471	Hs.460872	NM_003604	ENSG00000133124	IRS4	IRS-4|PY160	insulin receptor substrate 4
chr1-167	chr1	107106592	107106774	+	15.7	0.786	Intergenic	LTR50|LTR|ERVL	-294107	NM_018137	55170	Hs.26006	NM_018137	ENSG00000198890	PRMT6	FLJ10559|FLJ51477|HRMT1L6	protein arginine methyltransferase 6
chr20-147	chr20	46137981	46138163	+	42	0.536	Intergenic	Intergenic	-283989	NR_026958	284749	Hs.299080	NR_026958		LINC00494	-	long intergenic non-protein coding RNA 494
chr20-196	chr20	46138483	46138665	+	38.6	0.619	Intergenic	Intergenic	-283487	NR_026958	284749	Hs.299080	NR_026958		LINC00494	-	long intergenic non-protein coding RNA 494
chr1-78	chr1	107117439	107117621	+	25.7	0.694	Intergenic	L1M2c|LINE|L1	-283260	NM_018137	55170	Hs.26006	NM_018137	ENSG00000198890	PRMT6	FLJ10559|FLJ51477|HRMT1L6	protein arginine methyltransferase 6
chr15-66	chr15	51151533	51151715	+	14.5	0.744	Intergenic	Intergenic	-282123	NM_004498	3175	Hs.658573	NM_004498	ENSG00000169856	ONECUT1	HNF-6|HNF6|HNF6A	one cut homeobox 1
chr15-187	chr15	89916299	89916481	+	9.5	0.643	Intergenic	LTR53|LTR|ERVL	-281552	NM_001145044	28232	Hs.311187	NM_001145044	ENSG00000176463	SLCO3A1	FLJ40478|OATP-D|OATP3A1|OATPD|SLC21A11	solute carrier organic anion transporter family, member 3A1
chr17-1798	chr17	56550476	56550658	+	11.2	0.535	intron (NM_001099432, intron 23 of 24)	L1MDa|LINE|L1	-281472	NM_005994	6909	Hs.531085	NM_005994	ENSG00000121068	TBX2	FLJ10169	T-box 2
chr1-256	chr1	107124452	107124634	+	12.9	0.735	Intergenic	Intergenic	-276247	NM_018137	55170	Hs.26006	NM_018137	ENSG00000198890	PRMT6	FLJ10559|FLJ51477|HRMT1L6	protein arginine methyltransferase 6
chr17-1475	chr17	56564838	56565020	+	12.9	0.742	intron (NM_001099432, intron 23 of 24)	intron (NM_001099432, intron 23 of 24)	-267110	NM_005994	6909	Hs.531085	NM_005994	ENSG00000121068	TBX2	FLJ10169	T-box 2
chr1-507	chr1	107156649	107156831	+	10.1	0.586	Intergenic	L2|LINE|L2	-244050	NM_018137	55170	Hs.26006	NM_018137	ENSG00000198890	PRMT6	FLJ10559|FLJ51477|HRMT1L6	protein arginine methyltransferase 6
chr5-181	chr5	173843095	173843277	+	10.1	0.655	Intergenic	Intergenic	-240995	NM_002449	4488	Hs.89404	NM_002449	ENSG00000120149	MSX2	CRS2|FPP|HOX8|MSH|PFM|PFM1	msh homeobox 2
chr8-175	chr8	94486142	94486324	+	11.2	0.75	intron (NR_033858, intron 7 of 10)	intron (NR_033858, intron 7 of 10)	-237978	NM_001242668	389676	Hs.386711	NM_001242668	ENSG00000254318	C8orf87	-	chromosome 8 open reading frame 87
chr2-213	chr2	2066095	2066277	+	10.6	0.862	intron (NM_015025, intron 3 of 24)	intron (NM_015025, intron 3 of 24)	-235825	NR_024468	730811	Hs.629472	NR_024468		LOC730811	FLJ32836|FLJ44020	uncharacterized LOC730811
chr1-231	chr1	107175442	107175624	+	13.4	0.706	Intergenic	L1MEc|LINE|L1	-225257	NM_018137	55170	Hs.26006	NM_018137	ENSG00000198890	PRMT6	FLJ10559|FLJ51477|HRMT1L6	protein arginine methyltransferase 6
chr1-285	chr1	107177410	107177592	+	12.3	0.852	Intergenic	Intergenic	-223289	NM_018137	55170	Hs.26006	NM_018137	ENSG00000198890	PRMT6	FLJ10559|FLJ51477|HRMT1L6	protein arginine methyltransferase 6
chr3-23	chr3	64405857	64406039	+	36.9	0.73	Intergenic	CpG	-219777	NM_198859	166336	Hs.708851	NM_198859	ENSG00000163637	PRICKLE2	DKFZp686D143|DKFZp686H1748|DKFZp686M031|EPM5	prickle homolog 2 (Drosophila)
chr15-104	chr15	68387753	68387935	+	11.2	0.647	Intergenic	L2|LINE|L2	-210534	NM_001105192	7090	Hs.287362	NM_001105192	ENSG00000140332	TLE3	ESG|ESG3|FLJ39460|GRG3|HsT18976|KIAA1547	transducin-like enhancer of split 3 (E(sp1) homolog, Drosophila)
chr3-281	chr3	64435750	64435932	+	16.8	0.603	Intergenic	Intergenic	-209745	NR_038264	100507098	Hs.660881	NR_038264		ADAMTS9-AS2	DKFZp667E0523	ADAMTS9 antisense RNA 2 (non-protein coding)
chr6-113	chr6	15144991	15145173	+	11.7	0.688	Intergenic	Intergenic	-209424	NM_004973	3720	Hs.269059	NM_001267040	ENSG00000008083	JARID2	JMJ	jumonji, AT rich interactive domain 2
chr17-1983	chr17	62007253	62007435	+	10.6	0.704	intron (NM_002737, intron 3 of 16)	L1ME3A|LINE|L1	-206308	NR_030364	693219		NR_030364		MIR634	MIRN634|hsa-mir-634	microRNA 634
chr20-72	chr20	46052400	46052582	+	49.2	0.61	Intergenic	Intergenic	-203724	NM_198596	55959	Hs.162016	NM_001161841	ENSG00000196562	SULF2	DKFZp313E091|FLJ44488|FLJ90554|HSULF-2|KIAA1247|MGC126411	sulfatase 2
chr20-108	chr20	46220268	46220450	+	45.3	0.839	Intergenic	Intergenic	-201702	NR_026958	284749	Hs.299080	NR_026958		LINC00494	-	long intergenic non-protein coding RNA 494
chr17-1270	chr17	56633295	56633477	+	14	0.871	intron (NM_001099432, intron 23 of 24)	intron (NM_001099432, intron 23 of 24)	-198653	NM_005994	6909	Hs.531085	NM_005994	ENSG00000121068	TBX2	FLJ10169	T-box 2
chr20-2859	chr20	50038560	50038742	+	11.7	0.781	Intergenic	L2|LINE|L2	-186196	NM_020436	57167	Hs.517113	NM_020436	ENSG00000101115	SALL4	DRRS|HSAL4|MGC133050|ZNF797|dJ1112F19.1	sal-like 4 (Drosophila)
chr20-3517	chr20	50022098	50022280	+	10.1	0.697	Intergenic	L1MC|LINE|L1	-169734	NM_020436	57167	Hs.517113	NM_020436	ENSG00000101115	SALL4	DRRS|HSAL4|MGC133050|ZNF797|dJ1112F19.1	sal-like 4 (Drosophila)
chr1-536	chr1	114666397	114666579	+	10.1	0.714	Intergenic	Intergenic	-168493	NM_205848	148281	Hs.736999	NM_001253772	ENSG00000134207	SYT6	-	synaptotagmin VI
chr1-510	chr1	107233815	107233997	+	10.1	0.909	Intergenic	Intergenic	-166884	NM_018137	55170	Hs.26006	NM_018137	ENSG00000198890	PRMT6	FLJ10559|FLJ51477|HRMT1L6	protein arginine methyltransferase 6
chr20-2217	chr20	50016428	50016610	+	14	0.872	Intergenic	Intergenic	-164064	NM_020436	57167	Hs.517113	NM_020436	ENSG00000101115	SALL4	DRRS|HSAL4|MGC133050|ZNF797|dJ1112F19.1	sal-like 4 (Drosophila)
chr10-28	chr10	29454000	29454182	+	29.1	0.841	Intergenic	Intergenic	-163905	NM_032517	84569	Hs.558572	NM_032517	ENSG00000120563	LYZL1	KAAG648|LYC2|MGC33408|PRO1278|bA534G20.1	lysozyme-like 1
chr8-159	chr8	143092198	143092380	+	11.7	0.548	Intergenic	(CACCAT)n|Simple_repeat|Simple_repeat	-163318	NR_039682	100616268		NR_039682		MIR4472-1	-	microRNA 4472-1
chr3-282	chr3	64482883	64483065	+	16.8	0.731	exon (NM_182920, exon 39 of 40)	exon (NM_182920, exon 39 of 40)	-162612	NR_038264	100507098	Hs.660881	NR_038264		ADAMTS9-AS2	DKFZp667E0523	ADAMTS9 antisense RNA 2 (non-protein coding)
chr20-1980	chr20	50012270	50012452	+	15.1	0.691	Intergenic	Intergenic	-159906	NM_020436	57167	Hs.517113	NM_020436	ENSG00000101115	SALL4	DRRS|HSAL4|MGC133050|ZNF797|dJ1112F19.1	sal-like 4 (Drosophila)
chr8-139	chr8	125281464	125281646	+	12.3	0.561	Intergenic	Intergenic	-159351	NR_040044	439941		NM_001038706		FER1L6-AS1	C8orf54|FLJ35721	FER1L6 antisense RNA 1 (non-protein coding)
chr5-87	chr5	2091728	2091910	+	16.8	0.812	Intergenic	CpG	-155939	NM_016358	50805	Hs.196927	NM_016358	ENSG00000113430	IRX4	IRXA3|MGC131996	iroquois homeobox 4
chr3-610	chr3	62489995	62490177	+	12.9	0.657	intron (NM_183394, intron 13 of 27)	intron (NM_183394, intron 13 of 27)	-155856	NM_018008	55079	Hs.241523	NM_018008	ENSG00000153266	FEZF2	FEZ|FEZL|FLJ10142|TOF|ZFP312|ZNF312	FEZ family zinc finger 2
chr8-142	chr8	126359778	126359960	+	12.3	0.806	intron (NM_173685, intron 5 of 7)	intron (NM_173685, intron 5 of 7)	-151876	NM_025195	10221	Hs.444947	NM_025195	ENSG00000173334	TRIB1	C8FW|GIG2|SKIP1|TRB1	tribbles homolog 1 (Drosophila)
chr2-89	chr2	99619645	99619827	+	20.7	0.814	intron (NM_001025108, intron 12 of 23)	intron (NM_001025108, intron 12 of 23)	-146824	NM_001037872	51455	Hs.443077	NM_001037872	ENSG00000135945	REV1	FLJ21523|MGC163283|MGC26225|REV1L	REV1, polymerase (DNA directed)
chr16-83	chr16	84057212	84057394	+	19.6	0.778	Intergenic	Intergenic	-145227	NM_001134473	23199	Hs.461647	NM_001134473	ENSG00000131149	KIAA0182	GSE1	KIAA0182
chr17-2151	chr17	61397930	61398112	+	10.1	0.543	intron (NM_145036, intron 17 of 26)	(CATG)n|Simple_repeat|Simple_repeat	-144898	NM_001037325	201134	Hs.408676	NM_001037325	ENSG00000154240	CEP112	CCDC46|FLJ39610|MACOCO|MGC33887	centrosomal protein 112kDa
chr20-48	chr20	51775171	51775353	+	54.8	0.632	Intergenic	LTR33|LTR|ERVL	-142219	NM_006526	7764	Hs.711564	NM_006526	ENSG00000171940	ZNF217	ZABC1	zinc finger protein 217
chr1-154	chr1	213665229	213665411	+	16.8	0.889	Intergenic	Intergenic	-142038	NM_016121	51133	Hs.335139	NM_016121	ENSG00000136636	KCTD3	MGC43935|NY-REN-45	potassium channel tetramerisation domain containing 3
chr1-511	chr1	107259055	107259237	+	10.1	0.639	Intergenic	L1PA13|LINE|L1	-141644	NM_018137	55170	Hs.26006	NM_018137	ENSG00000198890	PRMT6	FLJ10559|FLJ51477|HRMT1L6	protein arginine methyltransferase 6
chr17-73	chr17	57155449	57155631	+	40.8	0.773	intron (NM_032043, intron 16 of 19)	intron (NM_032043, intron 16 of 19)	-132195	NM_199290	342538	Hs.591178	NM_199290	ENSG00000253506	NACA2	ANAC|MGC71999|NACAL	nascent polypeptide-associated complex alpha subunit 2
chr10-92	chr10	29254449	29254631	+	16.8	0.789	Intergenic	Intergenic	-129555	NR_038375	100507605	Hs.119207	NR_038374		LOC100507605	DKFZp434F083	uncharacterized LOC100507605
chr17-422	chr17	57150503	57150685	+	25.2	0.495	intron (NM_032043, intron 16 of 19)	L1MEc|LINE|L1	-127249	NM_199290	342538	Hs.591178	NM_199290	ENSG00000253506	NACA2	ANAC|MGC71999|NACAL	nascent polypeptide-associated complex alpha subunit 2
chr11-49	chr11	69039298	69039480	+	22.4	0.754	Intergenic	Intergenic	-125665	NM_053056	595	Hs.523852	NM_053056	ENSG00000110092	CCND1	BCL1|D11S287E|PRAD1|U21B31	cyclin D1
chr17-154	chr17	56707619	56707801	+	33.6	0.63	intron (NM_001099432, intron 23 of 24)	AluJ/FRAM|SINE|Alu	-124329	NM_005994	6909	Hs.531085	NM_005994	ENSG00000121068	TBX2	FLJ10169	T-box 2
chr5-126	chr5	172812908	172813090	+	12.3	0.719	Intergenic	Intergenic	-123887	NM_003714	8614	Hs.233160	NM_003714	ENSG00000113739	STC2	STC-2|STCRP	stanniocalcin 2
chr20-3133	chr20	57463748	57463930	+	11.2	0.655	Intergenic	MIRb|SINE|MIR	-122120	NM_001199505	116154	Hs.473218	NM_001199505	ENSG00000087495	PHACTR3	C20orf101|H17739|MGC117178|SCAPIN1|SCAPININ	phosphatase and actin regulator 3
chr8-189	chr8	128699094	128699276	+	11.2	0.714	Intergenic	Intergenic	-118312	NM_002467	4609	Hs.202453	NM_002467	ENSG00000136997	MYC	MRTL|bHLHe39|c-Myc	v-myc myelocytomatosis viral oncogene homolog (avian)
chr20-3274	chr20	49968470	49968652	+	10.6	0.704	Intergenic	Intergenic	-116106	NM_020436	57167	Hs.517113	NM_020436	ENSG00000101115	SALL4	DRRS|HSAL4|MGC133050|ZNF797|dJ1112F19.1	sal-like 4 (Drosophila)
chr20-3059	chr20	49967935	49968117	+	11.2	0.7	Intergenic	Intergenic	-115571	NM_020436	57167	Hs.517113	NM_020436	ENSG00000101115	SALL4	DRRS|HSAL4|MGC133050|ZNF797|dJ1112F19.1	sal-like 4 (Drosophila)
chr20-1053	chr20	46308641	46308823	+	21.8	0.852	Intergenic	L2|LINE|L2	-113329	NR_026958	284749	Hs.299080	NR_026958		LINC00494	-	long intergenic non-protein coding RNA 494
chr17-1087	chr17	62100824	62101006	+	15.7	0.65	intron (NM_002737, intron 5 of 16)	intron (NM_002737, intron 5 of 16)	-112737	NR_030364	693219		NR_030364		MIR634	MIRN634|hsa-mir-634	microRNA 634
chr6-55	chr6	56816931	56817113	+	20.7	0.875	Intergenic	CpG	-110710	NM_152731	221336	Hs.582993	NM_152731	ENSG00000151917	BEND6	C6orf65|FLJ30162|bA203B9.1	BEN domain containing 6
chr1-94	chr1	9411443	9411625	+	22.4	0.906	Intergenic	CpG	-110581	NM_032315	84275	Hs.568613	NM_032315	ENSG00000171612	SLC25A33	BMSC-MCP|MGC4399|PNC1	solute carrier family 25 (pyrimidine nucleotide carrier), member 33
chr20-2358	chr20	49962758	49962940	+	13.4	0.609	Intergenic	L2|LINE|L2	-110394	NM_020436	57167	Hs.517113	NM_020436	ENSG00000101115	SALL4	DRRS|HSAL4|MGC133050|ZNF797|dJ1112F19.1	sal-like 4 (Drosophila)
chr20-38	chr20	51742557	51742739	+	57.6	0.599	Intergenic	L2|LINE|L2	-109605	NM_006526	7764	Hs.711564	NM_006526	ENSG00000171940	ZNF217	ZABC1	zinc finger protein 217
chr17-54	chr17	57132043	57132225	+	44.2	0.752	intron (NM_032043, intron 17 of 19)	MER68|LTR|ERVL	-108789	NM_199290	342538	Hs.591178	NM_199290	ENSG00000253506	NACA2	ANAC|MGC71999|NACAL	nascent polypeptide-associated complex alpha subunit 2
chr20-753	chr20	45957404	45957586	+	25.7	0.637	Intergenic	D20S16|Satellite|Satellite	-108728	NM_198596	55959	Hs.162016	NM_001161841	ENSG00000196562	SULF2	DKFZp313E091|FLJ44488|FLJ90554|HSULF-2|KIAA1247|MGC126411	sulfatase 2
chr20-683	chr20	45957020	45957202	+	26.9	0.567	Intergenic	D20S16|Satellite|Satellite	-108344	NM_198596	55959	Hs.162016	NM_001161841	ENSG00000196562	SULF2	DKFZp313E091|FLJ44488|FLJ90554|HSULF-2|KIAA1247|MGC126411	sulfatase 2
chr3-53	chr3	64292378	64292560	+	26.3	0.675	Intergenic	Intergenic	-106298	NM_198859	166336	Hs.708851	NM_198859	ENSG00000163637	PRICKLE2	DKFZp686D143|DKFZp686H1748|DKFZp686M031|EPM5	prickle homolog 2 (Drosophila)
chr5-128	chr5	173079340	173079522	+	12.3	0.625	Intergenic	Intergenic	-103159	NM_138369	91272	Hs.425091	NM_001159651	ENSG00000145919	BOD1	FAM44B	biorientation of chromosomes in cell division 1
chr20-96	chr20	51735938	51736120	+	46.4	0.635	Intergenic	Intergenic	-102986	NM_006526	7764	Hs.711564	NM_006526	ENSG00000171940	ZNF217	ZABC1	zinc finger protein 217
chr20-1753	chr20	46319045	46319227	+	16.2	0.683	Intergenic	Intergenic	-102925	NR_026958	284749	Hs.299080	NR_026958		LINC00494	-	long intergenic non-protein coding RNA 494
chr20-2748	chr20	19712667	19712849	+	11.7	0.561	Intergenic	Intergenic	-102407	NM_001242581	54453	Hs.472270	NM_001242581	ENSG00000132669	RIN2	MACS|RASSF4	Ras and Rab interactor 2
chr20-806	chr20	52423949	52424131	+	25.2	0.712	Intergenic	L1M2|LINE|L1	-101633	NM_018431	55816	Hs.656582	NM_018431	ENSG00000101134	DOK5	C20orf180|MGC16926	docking protein 5
chr8-223	chr8	103838044	103838226	+	10.6	0.71	Intergenic	Intergenic	-100976	NM_005655	7071	Hs.435001	NM_001032282	ENSG00000155090	KLF10	EGRA|TIEG|TIEG1	Kruppel-like factor 10
chr17-1293	chr17	57596070	57596252	+	14	0.769	Intergenic	Intergenic	-98736	NM_005121	9969	Hs.282678	NM_005121	ENSG00000108510	MED13	ARC250|DRIP250|HSPC221|KIAA0593|THRAP1|TRAP240	mediator complex subunit 13
chr8-155	chr8	125220215	125220397	+	11.7	0.676	Intergenic	Intergenic	-98102	NR_040044	439941		NM_001038706		FER1L6-AS1	C8orf54|FLJ35721	FER1L6 antisense RNA 1 (non-protein coding)
chr8-65	chr8	125219500	125219682	+	18.5	0.75	Intergenic	MLT1J|LTR|MaLR	-97387	NR_040044	439941		NM_001038706		FER1L6-AS1	C8orf54|FLJ35721	FER1L6 antisense RNA 1 (non-protein coding)
chr5-67	chr5	42944786	42944968	+	21.8	0.902	Intergenic	MER1B|DNA|MER1_type	-97096	NM_005410	6414	Hs.703732	NM_001085486	ENSG00000250722	SEPP1	SELP|SeP	selenoprotein P, plasma, 1
chr17-135	chr17	57119977	57120159	+	34.7	0.647	intron (NM_032043, intron 18 of 19)	L1M3d|LINE|L1	-96723	NM_199290	342538	Hs.591178	NM_199290	ENSG00000253506	NACA2	ANAC|MGC71999|NACAL	nascent polypeptide-associated complex alpha subunit 2
chr20-2496	chr20	48465373	48465555	+	12.9	0.69	Intergenic	Intergenic	-94834	NM_002827	5770	Hs.417549	NM_002827	ENSG00000196396	PTPN1	PTP1B	protein tyrosine phosphatase, non-receptor type 1
chr2-208	chr2	191359390	191359572	+	11.2	0.957	Intergenic	Intergenic	-94311	NM_014905	2744	Hs.737608	NM_001256310	ENSG00000115419	GLS	AAD20|DKFZp686D14231|DKFZp686O15119|FLJ10358|FLJ41499|GAC|GAM|GLS1|KGA|KIAA0838	glutaminase
chr16-84	chr16	84112119	84112301	+	19.6	0.698	Intergenic	Intergenic	-90320	NM_001134473	23199	Hs.461647	NM_001134473	ENSG00000131149	KIAA0182	GSE1	KIAA0182
chr6-105	chr6	125947558	125947740	+	12.9	0.75	Intergenic	Intergenic	-89549	NR_038906	643623	Hs.520367	NR_038906		LOC643623	-	uncharacterized LOC643623
chr12-117	chr12	95407297	95407479	+	11.7	0.724	Intergenic	Intergenic	-88891	NM_001170464	5128	Hs.506415	NM_001170464	ENSG00000059758	CDK17	PCTAIRE2|PCTK2	cyclin-dependent kinase 17
chr20-228	chr20	51721420	51721602	+	37.5	0.627	Intergenic	MLT1A0|LTR|MaLR	-88468	NM_006526	7764	Hs.711564	NM_006526	ENSG00000171940	ZNF217	ZABC1	zinc finger protein 217
chr20-7398	chr20	26225296	26225478	+	6.2	0.828	Intergenic	ALR/Alpha|Satellite|centr	-87518	NR_040095	284801	Hs.370699	NR_040095		LOC284801	-	uncharacterized LOC284801
chr17-592	chr17	57110594	57110776	+	21.3	0.807	TTS (NM_032043)	TTS (NM_032043)	-87340	NM_199290	342538	Hs.591178	NM_199290	ENSG00000253506	NACA2	ANAC|MGC71999|NACAL	nascent polypeptide-associated complex alpha subunit 2
chr19-249	chr19	39268338	39268520	+	11.7	0.686	Intergenic	MER74C|LTR|ERVL	-86763	NM_015578	26065	Hs.407368	NM_001114093	ENSG00000257103	LSM14A	C19orf13|DKFZp434D1335|FAM61A|RAP55|RAP55A	LSM14A, SCD6 homolog A (S. cerevisiae)
chr1-196	chr1	213722188	213722370	+	14.5	0.771	Intergenic	Intergenic	-85079	NM_016121	51133	Hs.335139	NM_016121	ENSG00000136636	KCTD3	MGC43935|NY-REN-45	potassium channel tetramerisation domain containing 3
chr9-145	chr9	36477887	36478069	+	10.1	0.731	Intergenic	CpG	-84927	NM_014791	9833	Hs.184339	NM_001256685	ENSG00000165304	MELK	HPK38|KIAA0175	maternal embryonic leucine zipper kinase
chr20-3148	chr20	19058940	19059122	+	10.6	0.667	Intergenic	Intergenic	-82259	NM_020689	57419	Hs.654790	NM_020689	ENSG00000185052	SLC24A3	NCKX3	solute carrier family 24 (sodium/potassium/calcium exchanger), member 3
chr7-155	chr7	101163789	101163971	+	11.2	0.806	Intergenic	MIRb|SINE|MIR	-82024	NM_001202545	1523	Hs.191482	NM_001202543	ENSG00000257923	CUX1	CASP|CDP|CDP/Cut|CDP1|COY1|CUTL1|CUX|Clox|Cux/CDP|FLJ31745|GOLIM6|Nbla10317|p100|p110|p200|p75	cut-like homeobox 1
chr3-950	chr3	62414245	62414427	+	10.6	0.714	intron (NM_183394, intron 24 of 27)	intron (NM_183394, intron 24 of 27)	-80106	NM_018008	55079	Hs.241523	NM_018008	ENSG00000153266	FEZF2	FEZ|FEZL|FLJ10142|TOF|ZFP312|ZNF312	FEZ family zinc finger 2
chr3-240	chr3	63701002	63701184	+	17.3	0.524	Intergenic	Intergenic	-78988	NR_026866	132200	Hs.506386	NM_138808		C3orf49	MGC17310	chromosome 3 open reading frame 49
chr3-118	chr3	64264772	64264954	+	20.7	0.754	Intergenic	Intergenic	-78692	NM_198859	166336	Hs.708851	NM_198859	ENSG00000163637	PRICKLE2	DKFZp686D143|DKFZp686H1748|DKFZp686M031|EPM5	prickle homolog 2 (Drosophila)
chr17-368	chr17	57101212	57101394	+	26.3	0.69	Intergenic	Intergenic	-77958	NM_199290	342538	Hs.591178	NM_199290	ENSG00000253506	NACA2	ANAC|MGC71999|NACAL	nascent polypeptide-associated complex alpha subunit 2
chr10-182	chr10	2424668	2424850	+	11.2	0.735	Intergenic	Intergenic	-77491	NR_038884	399708	Hs.521270	NR_038884		LOC399708	-	uncharacterized LOC399708
chr20-1245	chr20	52448348	52448530	+	20.1	0.725	Intergenic	LTR28|LTR|ERV1	-77234	NM_018431	55816	Hs.656582	NM_018431	ENSG00000101134	DOK5	C20orf180|MGC16926	docking protein 5
chr20-2508	chr20	49689421	49689603	+	12.9	0.622	intron (NM_006045, intron 14 of 27)	intron (NM_006045, intron 14 of 27)	-76937	NM_001136021	4773	Hs.713650	NM_001136021	ENSG00000101096	NFATC2	NFAT1|NFATP	nuclear factor of activated T-cells, cytoplasmic, calcineurin-dependent 2
chr17-69	chr17	46376785	46376967	+	40.8	0.667	Intergenic	CpG	-76538	NM_001243877	10140	Hs.531550	NM_001243877		TOB1	APRO6|MGC104792|MGC34446|PIG49|TOB|TROB|TROB1	transducer of ERBB2, 1
chr20-1258	chr20	39755520	39755702	+	19.6	0.724	Intergenic	Intergenic	-75064	NM_032221	84181	Hs.740645	NM_032221	ENSG00000124177	CHD6	CHD5|KIAA1335|RIGB	chromodomain helicase DNA binding protein 6
chr20-2507	chr20	49687305	49687487	+	12.9	0.812	intron (NM_006045, intron 15 of 27)	L2|LINE|L2	-74821	NM_001136021	4773	Hs.713650	NM_001136021	ENSG00000101096	NFATC2	NFAT1|NFATP	nuclear factor of activated T-cells, cytoplasmic, calcineurin-dependent 2
chr9-8	chr9	131215915	131216097	+	56.5	0.919	Intergenic	CpG	-74754	NR_038955	100506190	Hs.529860	NR_038955		LOC100506190	FLJ14115|FLJ32488|FLJ35367	uncharacterized LOC100506190
chr17-2129	chr17	58314002	58314184	+	10.1	0.667	intron (NR_036146, intron 3 of 3)	LTR40a|LTR|ERVL	-74656	NM_152598	162333	Hs.665663	NM_001100875	ENSG00000173838	2012-03-10	FLJ35757|MARCH-X|RNF190	membrane-associated ring finger (C3HC4) 10, E3 ubiquitin protein ligase
chr6-156	chr6	151979025	151979207	+	10.1	0.71	intron (NM_025059, intron 10 of 10)	intron (NM_025059, intron 10 of 10)	-74208	NM_001122742	2099	Hs.208124	NM_000125	ENSG00000091831	ESR1	DKFZp686N23123|ER|ESR|ESRA|Era|NR3A1	estrogen receptor 1
chr17-1585	chr17	58313461	58313643	+	12.3	0.793	intron (NR_036146, intron 3 of 3)	L1MC4|LINE|L1	-74115	NM_152598	162333	Hs.665663	NM_001100875	ENSG00000173838	2012-03-10	FLJ35757|MARCH-X|RNF190	membrane-associated ring finger (C3HC4) 10, E3 ubiquitin protein ligase
chr17-1889	chr17	54924302	54924484	+	10.6	0.667	Intergenic	L2|LINE|L2	-73275	NM_001166301	79665	Hs.29403	XM_003403690	ENSG00000108406	DHX40	DDX40|FLJ22060|FLJ34015|PAD	DEAH (Asp-Glu-Ala-His) box polypeptide 40
chr7-85	chr7	26085199	26085381	+	19.6	0.923	Intergenic	Intergenic	-73082	NM_004289	9603	Hs.712898	NM_004289	ENSG00000050344	NFE2L3	NRF3	nuclear factor (erythroid-derived 2)-like 3
chr8-251	chr8	67023365	67023547	+	10.1	0.759	Intergenic	Intergenic	-72889	NM_033105	85479	Hs.491885	NM_033105	ENSG00000147570	DNAJC5B	CSP-beta|MGC26226	DnaJ (Hsp40) homolog, subfamily C, member 5 beta
chr20-2679	chr20	49145683	49145865	+	12.3	0.9	Intergenic	Intergenic	-72692	NM_002237	3755	Hs.735151	NM_002237	ENSG00000026559	KCNG1	K13|KCNG|KV6.1|MGC12878|kH2	potassium voltage-gated channel, subfamily G, member 1
chr17-967	chr17	57569832	57570014	+	16.8	0.642	Intergenic	CpG	-72498	NM_005121	9969	Hs.282678	NM_005121	ENSG00000108510	MED13	ARC250|DRIP250|HSPC221|KIAA0593|THRAP1|TRAP240	mediator complex subunit 13
chr11-82	chr11	69415172	69415354	+	15.1	0.659	Intergenic	Intergenic	-72134	NM_005247	2248	Hs.37092	NM_005247	ENSG00000186895	FGF3	HBGF-3|INT2	fibroblast growth factor 3
chr3-779	chr3	62991473	62991655	+	11.7	0.71	Intergenic	Intergenic	-71840	NR_027104	285401	Hs.211125	NR_027104		LOC285401	-	uncharacterized LOC285401
chr20-371	chr20	45490445	45490627	+	33	0.699	Intergenic	LTR16A1|LTR|ERVL	-71655	NM_183048	23613	Hs.668465	NM_012408	ENSG00000101040	ZMYND8	MGC31836|PRKCBP1|PRO2893|RACK7	zinc finger, MYND-type containing 8
chr17-914	chr17	57568892	57569074	+	17.3	0.627	Intergenic	L2|LINE|L2	-71558	NM_005121	9969	Hs.282678	NM_005121	ENSG00000108510	MED13	ARC250|DRIP250|HSPC221|KIAA0593|THRAP1|TRAP240	mediator complex subunit 13
chr3-45	chr3	64574030	64574212	+	28.5	0.663	exon (NM_182920, exon 22 of 40)	exon (NM_182920, exon 22 of 40)	-71465	NR_038264	100507098	Hs.660881	NR_038264		ADAMTS9-AS2	DKFZp667E0523	ADAMTS9 antisense RNA 2 (non-protein coding)
chr17-596	chr17	57567933	57568115	+	21.3	0.662	Intergenic	Intergenic	-70599	NM_005121	9969	Hs.282678	NM_005121	ENSG00000108510	MED13	ARC250|DRIP250|HSPC221|KIAA0593|THRAP1|TRAP240	mediator complex subunit 13
chr20-2081	chr20	48490742	48490924	+	14.5	0.63	Intergenic	Intergenic	-69465	NM_002827	5770	Hs.417549	NM_002827	ENSG00000196396	PTPN1	PTP1B	protein tyrosine phosphatase, non-receptor type 1
chr2-191	chr2	132821261	132821443	+	11.7	0.649	Intergenic	Intergenic	-69265	NM_001508	2863	Hs.733562	NM_001508	ENSG00000183840	GPR39	MGC149541	G protein-coupled receptor 39
chr10-232	chr10	69194162	69194344	+	10.1	0.773	Intergenic	CpG	-68298	NM_013266	29119	Hs.660362	NM_001127384	ENSG00000183230	CTNNA3	MGC26194|MGC75041|VR22	catenin (cadherin-associated protein), alpha 3
chr17-1852	chr17	46367730	46367912	+	10.6	0.742	Intergenic	Intergenic	-67483	NM_001243877	10140	Hs.531550	NM_001243877		TOB1	APRO6|MGC104792|MGC34446|PIG49|TOB|TROB|TROB1	transducer of ERBB2, 1
chr10-177	chr10	69193315	69193497	+	11.7	0.852	Intergenic	Intergenic	-67451	NM_013266	29119	Hs.660362	NM_001127384	ENSG00000183230	CTNNA3	MGC26194|MGC75041|VR22	catenin (cadherin-associated protein), alpha 3
chr8-52	chr8	128750170	128750352	+	24.1	0.652	Intergenic	Intergenic	-67236	NM_002467	4609	Hs.202453	NM_002467	ENSG00000136997	MYC	MRTL|bHLHe39|c-Myc	v-myc myelocytomatosis viral oncogene homolog (avian)
chr5-45	chr5	14064604	14064786	+	28	0.831	Intergenic	CpG	-67106	NM_001369	1767	Hs.212360	NM_001369	ENSG00000039139	DNAH5	CILD3|DNAHC5|FLJ46759|HL1|KIAA1603|KTGNR|PCD	dynein, axonemal, heavy chain 5
chr1-224	chr1	31069853	31070035	+	13.4	0.676	Intergenic	Intergenic	-66674	NM_006762	7805	Hs.371021	NM_006762	ENSG00000162511	LAPTM5	CLAST6|FLJ61683|FLJ97251|MGC125860|MGC125861	lysosomal protein transmembrane 5
chr17-544	chr17	57563092	57563274	+	22.4	0.685	Intergenic	Intergenic	-65758	NM_005121	9969	Hs.282678	NM_005121	ENSG00000108510	MED13	ARC250|DRIP250|HSPC221|KIAA0593|THRAP1|TRAP240	mediator complex subunit 13
chr11-94	chr11	64013911	64014093	+	13.4	0.727	Intergenic	Intergenic	-65672	NM_018484	55867	Hs.220844	NM_018484	ENSG00000168065	SLC22A11	MGC34282|OAT4|hOAT4	solute carrier family 22 (organic anion/urate transporter), member 11
chr3-49	chr3	63714339	63714521	+	27.4	0.76	Intergenic	Intergenic	-65651	NR_026866	132200	Hs.506386	NM_138808		C3orf49	MGC17310	chromosome 3 open reading frame 49
chr1-163	chr1	202999482	202999664	+	16.2	0.721	Intergenic	Intergenic	-64832	NM_015090	23114	Hs.13349	NM_001005388	ENSG00000163531	NFASC	DKFZp686P2250|FLJ46866|KIAA0756|NF|NRCAML	neurofascin
chr20-673	chr20	25794411	25794593	+	26.9	0.884	Intergenic	SST1|Satellite|centr	-64575	NR_026714	728882	Hs.682103	NR_026714		FAM182B	DKFZp434B104|MGC51338	family with sequence similarity 182, member B
chr21-39	chr21	40612361	40612543	+	16.8	0.733	intron (NM_001389, intron 8 of 32)	intron (NM_001389, intron 8 of 32)	-64428	NR_038898	100506492	Hs.667053	NR_038896		DSCAM-AS1	M41	DSCAM antisense RNA 1 (non-protein coding)
chr2-44	chr2	132826628	132826810	+	32.4	0.907	Intergenic	TAR1|Satellite|telo	-63898	NM_001508	2863	Hs.733562	NM_001508	ENSG00000183840	GPR39	MGC149541	G protein-coupled receptor 39
chr9-49	chr9	106793880	106794062	+	25.2	0.833	Intergenic	Intergenic	-63623	NM_005502	19	Hs.659274	NM_005502	ENSG00000165029	ABCA1	ABC-1|ABC1|CERP|FLJ14958|HDLDT1|MGC164864|MGC165011|TGD	ATP-binding cassette, sub-family A (ABC1), member 1
chr20-118	chr20	45501326	45501508	+	44.2	0.637	Intergenic	MLT1K|LTR|MaLR	-62591	NM_001174087	8202	Hs.592142	NM_001174087	ENSG00000124151	NCOA3	ACTR|AIB-1|AIB1|CAGH16|CTG26|KAT13B|MGC141848|RAC3|SRC-3|SRC3|TNRC14|TNRC16|TRAM-1|bHLHe42|pCIP	nuclear receptor coactivator 3
chr20-1636	chr20	25791889	25792071	+	16.8	0.872	Intergenic	SST1|Satellite|centr	-62053	NR_026714	728882	Hs.682103	NR_026714		FAM182B	DKFZp434B104|MGC51338	family with sequence similarity 182, member B
chr20-1539	chr20	52464821	52465003	+	17.9	0.707	Intergenic	L1MC4a|LINE|L1	-60761	NM_018431	55816	Hs.656582	NM_018431	ENSG00000101134	DOK5	C20orf180|MGC16926	docking protein 5
chr20-1484	chr20	25790233	25790415	+	17.9	0.919	Intergenic	SST1|Satellite|centr	-60397	NR_026714	728882	Hs.682103	NR_026714		FAM182B	DKFZp434B104|MGC51338	family with sequence similarity 182, member B
chr20-73	chr20	51693195	51693377	+	49.2	0.693	Intergenic	Intergenic	-60243	NM_006526	7764	Hs.711564	NM_006526	ENSG00000171940	ZNF217	ZABC1	zinc finger protein 217
chr3-778	chr3	62896047	62896229	+	11.7	0.656	Intergenic	LTR33|LTR|ERVL	-60034	NM_183393	8618	Hs.654933	NM_003716	ENSG00000163618	CADPS	CADPS1|CAPS|CAPS1|KIAA1121	Ca++-dependent secretion activator
chr8-193	chr8	128982123	128982305	+	11.2	0.645	intron (NR_003367, intron 3 of 8)	L1M5|LINE|L1	-59847	NR_031610	100302161		NR_031610		MIR1205	MIRN1205|hsa-mir-1205	microRNA 1205
chr17-1694	chr17	58381214	58381396	+	11.7	0.771	intron (NR_036146, intron 3 of 3)	intron (NR_036146, intron 3 of 3)	-59325	NM_025185	26115	Hs.410889	NM_015623	ENSG00000170921	TANC2	DKFZp564D166|FLJ10215|FLJ11824|KIAA1148|KIAA1636|ROLSA|rols	tetratricopeptide repeat, ankyrin repeat and coiled-coil containing 2
chr17-1984	chr17	62154565	62154747	+	10.6	0.793	intron (NM_002737, intron 8 of 16)	intron (NM_002737, intron 8 of 16)	-58996	NR_030364	693219		NR_030364		MIR634	MIRN634|hsa-mir-634	microRNA 634
chr20-542	chr20	25788577	25788759	+	29.1	0.917	Intergenic	SST1|Satellite|centr	-58741	NR_026714	728882	Hs.682103	NR_026714		FAM182B	DKFZp434B104|MGC51338	family with sequence similarity 182, member B
chr5-136	chr5	173189414	173189596	+	11.7	0.857	Intergenic	Intergenic	-58432	NM_030627	80315	Hs.127126	NM_030627	ENSG00000113742	CPEB4	KIAA1673	cytoplasmic polyadenylation element binding protein 4
chr3-1072	chr3	62893481	62893663	+	10.1	0.688	Intergenic	MLT1K|LTR|MaLR	-57468	NM_183393	8618	Hs.654933	NM_003716	ENSG00000163618	CADPS	CADPS1|CAPS|CAPS1|KIAA1121	Ca++-dependent secretion activator
chr7-109	chr7	3250606	3250788	+	15.7	0.762	Intergenic	Intergenic	-56909	NM_152744	221935	Hs.653013	NM_001079653	ENSG00000146555	SDK1	FLJ31425	sidekick cell adhesion molecule 1
chr1-387	chr1	147490060	147490242	+	11.2	0.606	Intergenic	LTR75|LTR|ERVL	-55949	NR_027002	388692	Hs.728022	NR_027002		LOC388692	FLJ13580|FLJ42559	uncharacterized LOC388692
chr14-30	chr14	92548129	92548311	+	26.9	0.829	intron (NM_001142593, intron 4 of 10)	intron (NM_001142593, intron 4 of 10)	-55330	NR_002808	319085	Hs.612888	NR_002808		ITPK1-AS1	C14orf85|ITPK1-AS|ITPK1AS|NCRNA00203	ITPK1 antisense RNA 1 (non-protein coding)
chr8-98	chr8	102518656	102518838	+	14.5	0.756	Intergenic	Intergenic	-55097	NM_024915	79977	Hs.661088	NM_024915	ENSG00000083307	GRHL2	BOM|DFNA28|FLJ11172|FLJ13782|MGC149294|MGC149295|TFCP2L3	grainyhead-like 2 (Drosophila)
chr5-135	chr5	133830058	133830240	+	11.7	0.667	Intergenic	Intergenic	-54652	NM_080656	91368	Hs.156506	NM_080656	ENSG00000237190	CDKN2AIPNL	MGC13017	CDKN2A interacting protein N-terminal like
chr17-2253	chr17	55218753	55218935	+	9.5	0.576	intron (NM_030938, intron 7 of 11)	intron (NM_030938, intron 7 of 11)	-54565	NR_029493	406991	Hs.444569	NR_029493		MIR21	MIRN21|hsa-mir-21|miR-21|miRNA21	microRNA 21
chr20-3058	chr20	49906510	49906692	+	11.2	0.8	Intergenic	Intergenic	-54146	NM_020436	57167	Hs.517113	NM_020436	ENSG00000101115	SALL4	DRRS|HSAL4|MGC133050|ZNF797|dJ1112F19.1	sal-like 4 (Drosophila)
chr8-105	chr8	102519965	102520147	+	14	0.646	Intergenic	Intergenic	-53788	NM_024915	79977	Hs.661088	NM_024915	ENSG00000083307	GRHL2	BOM|DFNA28|FLJ11172|FLJ13782|MGC149294|MGC149295|TFCP2L3	grainyhead-like 2 (Drosophila)
chr14-48	chr14	35913063	35913245	+	19.6	0.818	Intergenic	Intergenic	-53521	NM_001144891	51562	Hs.368647	NM_001144891	ENSG00000151332	MBIP	-	MAP3K12 binding inhibitory protein 1
chr19-203	chr19	61518355	61518537	+	15.1	0.857	Intergenic	CpG	-52834	NR_003127	147947	Hs.467326	NM_194319		ZNF542	DKFZp686B2197|DKFZp686I1219	zinc finger protein 542
chr17-1143	chr17	58292159	58292341	+	15.1	0.547	intron (NR_036146, intron 3 of 3)	intron (NR_036146, intron 3 of 3)	-52813	NM_152598	162333	Hs.665663	NM_001100875	ENSG00000173838	2012-03-10	FLJ35757|MARCH-X|RNF190	membrane-associated ring finger (C3HC4) 10, E3 ubiquitin protein ligase
chr20-482	chr20	25782620	25782802	+	30.2	0.971	Intergenic	SST1|Satellite|centr	-52784	NR_026714	728882	Hs.682103	NR_026714		FAM182B	DKFZp434B104|MGC51338	family with sequence similarity 182, member B
chr20-2774	chr20	45901344	45901526	+	11.7	0.71	Intergenic	Intergenic	-52668	NM_198596	55959	Hs.162016	NM_001161841	ENSG00000196562	SULF2	DKFZp313E091|FLJ44488|FLJ90554|HSULF-2|KIAA1247|MGC126411	sulfatase 2
chr20-1128	chr20	52473872	52474054	+	21.3	0.69	Intergenic	Intergenic	-51710	NM_018431	55816	Hs.656582	NM_018431	ENSG00000101134	DOK5	C20orf180|MGC16926	docking protein 5
chr20-2922	chr20	30588009	30588191	+	11.2	0.75	Intergenic	CpG	-50842	NR_034152	149950	Hs.516980	NM_001010976		LOC149950	MGC163334|MGC163336	uncharacterized LOC149950
chr9-149	chr9	67029774	67029956	+	10.1	0.963	Intergenic	Intergenic	-50553	NR_002817	375719	Hs.658215	NR_002817		AQP7P1	bA251O17.3	aquaporin 7 pseudogene 1
chr10-186	chr10	42841891	42842073	+	11.2	0.676	Intergenic	Intergenic	-50541	NM_020630	5979	Hs.350321	NM_020630	ENSG00000165731	RET	CDHF12|CDHR16|HSCR1|MEN2A|MEN2B|MTC1|PTC|RET-ELE1|RET51	ret proto-oncogene
chr14-16	chr14	92553583	92553765	+	40.3	0.885	intron (NM_001142593, intron 3 of 10)	intron (NM_001142593, intron 3 of 10)	-49876	NR_002808	319085	Hs.612888	NR_002808		ITPK1-AS1	C14orf85|ITPK1-AS|ITPK1AS|NCRNA00203	ITPK1 antisense RNA 1 (non-protein coding)
chr17-1027	chr17	59743302	59743484	+	16.2	0.479	Intergenic	Intergenic	-49008	NM_018469	55852	Hs.175414	NM_018469	ENSG00000136478	TEX2	DKFZp781G0721|HT008|KIAA1738|TMEM96	testis expressed 2
chr17-2183	chr17	78440113	78440295	+	10.1	0.667	intron (NM_005993, intron 15 of 38)	intron (NM_005993, intron 15 of 38)	-48984	NM_024702	79755	Hs.653124	NM_024702	ENSG00000141579	ZNF750	FLJ13841|FLJ51362|MGC125667|MGC125668|ZFP750	zinc finger protein 750
chr17-636	chr17	59742602	59742784	+	20.7	0.719	Intergenic	Intergenic	-48308	NM_018469	55852	Hs.175414	NM_018469	ENSG00000136478	TEX2	DKFZp781G0721|HT008|KIAA1738|TMEM96	testis expressed 2
chr6-157	chr6	157190215	157190397	+	10.1	0.708	intron (NM_020732, intron 1 of 19)	intron (NM_020732, intron 1 of 19)	-47749	NR_039676	100616154		NR_039676		MIR4466	-	microRNA 4466
chr17-261	chr17	57544046	57544228	+	29.1	0.602	Intergenic	Intergenic	-46712	NM_005121	9969	Hs.282678	NM_005121	ENSG00000108510	MED13	ARC250|DRIP250|HSPC221|KIAA0593|THRAP1|TRAP240	mediator complex subunit 13
chr6-146	chr6	30866776	30866958	+	10.1	0.704	Intergenic	Intergenic	-46561	NM_003897	8870	Hs.76095	NM_003897	ENSG00000137331	IER3	DIF-2|DIF2|GLY96|IEX-1|IEX-1L|IEX1|PRG1	immediate early response 3
chr2-59	chr2	232235259	232235441	+	28	0.91	Intergenic	CpG	-46129	NM_002823	5757	Hs.459927	NM_001099285	ENSG00000187514	PTMA	MGC104802|TMSA	prothymosin, alpha
chr2-71	chr2	171335398	171335580	+	23.5	0.96	Intergenic	CpG	-45957	NM_000817	2571	Hs.420036	NM_000817	ENSG00000128683	GAD1	CPSQ1|FLJ45882|GAD|SCP	glutamate decarboxylase 1 (brain, 67kDa)
chr17-311	chr17	57543233	57543415	+	28	0.66	Intergenic	Intergenic	-45899	NM_005121	9969	Hs.282678	NM_005121	ENSG00000108510	MED13	ARC250|DRIP250|HSPC221|KIAA0593|THRAP1|TRAP240	mediator complex subunit 13
chr17-2149	chr17	60133771	60133953	+	10.1	0.677	Intergenic	Intergenic	-45014	NM_022739	64750	Hs.515011	NM_022739	ENSG00000108854	SMURF2	DKFZp686F0270|MGC138150	SMAD specific E3 ubiquitin protein ligase 2
chr17-566	chr17	57067977	57068159	+	21.8	0.644	Intergenic	L1MA4|LINE|L1	-44723	NM_199290	342538	Hs.591178	NM_199290	ENSG00000253506	NACA2	ANAC|MGC71999|NACAL	nascent polypeptide-associated complex alpha subunit 2
chr8-91	chr8	96305437	96305619	+	15.1	0.778	Intergenic	Intergenic	-44712	NR_038201	100616530	Hs.740242	NR_038201		LOC100616530	-	tospeak
chr17-196	chr17	58396332	58396514	+	31.9	0.589	intron (NR_036146, intron 3 of 3)	intron (NR_036146, intron 3 of 3)	-44207	NM_025185	26115	Hs.410889	NM_015623	ENSG00000170921	TANC2	DKFZp564D166|FLJ10215|FLJ11824|KIAA1148|KIAA1636|ROLSA|rols	tetratricopeptide repeat, ankyrin repeat and coiled-coil containing 2
chr2-236	chr2	237614698	237614880	+	10.6	0.815	Intergenic	Intergenic	-44034	NM_198189	10920	Hs.531713	NM_006710	ENSG00000198612	COPS8	COP9|CSN8|MGC1297|MGC43256|SGN8	COP9 constitutive photomorphogenic homolog subunit 8 (Arabidopsis)
chr5-94	chr5	172895171	172895353	+	16.2	0.789	Intergenic	MIRb|SINE|MIR	-43990	NR_027108	285593	Hs.409730	NR_027108		LOC285593	-	uncharacterized LOC285593
chr21-27	chr21	40632963	40633145	+	20.7	0.872	exon (NM_001389, exon 7 of 33)	exon (NM_001389, exon 7 of 33)	-43826	NR_038898	100506492	Hs.667053	NR_038896		DSCAM-AS1	M41	DSCAM antisense RNA 1 (non-protein coding)
chr17-197	chr17	58396789	58396971	+	31.9	0.504	intron (NR_036146, intron 3 of 3)	intron (NR_036146, intron 3 of 3)	-43750	NM_025185	26115	Hs.410889	NM_015623	ENSG00000170921	TANC2	DKFZp564D166|FLJ10215|FLJ11824|KIAA1148|KIAA1636|ROLSA|rols	tetratricopeptide repeat, ankyrin repeat and coiled-coil containing 2
chr7-1	chr7	244222	244404	+	133.7	0.653	Intergenic	SUBTEL_sa|Satellite|Satellite	-43739	NM_020223	56975	Hs.134742	NM_020223	ENSG00000177706	FAM20C	DKFZp547C074|DMP-4|DMP4|RNS	family with sequence similarity 20, member C
chr20-82	chr20	48730460	48730642	+	47.6	0.645	Intergenic	Intergenic	-43718	NM_080829	140876	Hs.372578	NM_080829	ENSG00000042062	FAM65C	C20orf175|C20orf176|FLJ00360|FLJ32230|dJ530I15.2|dJ530I15.3	family with sequence similarity 65, member C
chr15-109	chr15	88302283	88302465	+	11.2	0.781	Intergenic	Intergenic	-43382	NM_198526	374655	Hs.459311	NM_198526	ENSG00000140548	ZNF710	DKFZp547K1113|FLJ00306|FLJ37393|MGC163413	zinc finger protein 710
chr20-2339	chr20	46920305	46920487	+	13.4	0.725	Intergenic	Intergenic	-42569	NM_020820	57580	Hs.731771	NM_020820	ENSG00000124126	PREX1	KIAA1415|P-REX1	phosphatidylinositol-3,4,5-trisphosphate-dependent Rac exchange factor 1
chr3-777	chr3	62878257	62878439	+	11.7	0.6	Intergenic	Intergenic	-42244	NM_183393	8618	Hs.654933	NM_003716	ENSG00000163618	CADPS	CADPS1|CAPS|CAPS1|KIAA1121	Ca++-dependent secretion activator
chr12-128	chr12	123659817	123659999	+	11.2	0.706	Intergenic	MIR|SINE|MIR	-41945	NM_006312	9612	Hs.137510	NM_001077261	ENSG00000196498	NCOR2	CTG26|FLJ25011|N-CoR2|SMAP270|SMRT|SMRTE|SMRTE-tau|TNRC14|TRAC|TRAC-1|TRAC1	nuclear receptor corepressor 2
chr3-437	chr3	63738061	63738243	+	14.5	0.778	Intergenic	Intergenic	-41929	NR_026866	132200	Hs.506386	NM_138808		C3orf49	MGC17310	chromosome 3 open reading frame 49
chr9-128	chr9	129824400	129824582	+	11.7	0.793	Intergenic	Intergenic	-41858	NM_001035254	399665	Hs.535972	NM_001035254	ENSG00000167106	FAM102A	C9orf132|EEIG1|MGC50853|bA203J24.7	family with sequence similarity 102, member A
chr21-64	chr21	44997191	44997373	+	13.4	0.763	Intergenic	(TG)n|Simple_repeat|Simple_repeat	-41359	NM_144991	54084	Hs.660703	NM_144991	ENSG00000175894	TSPEAR	C21orf29|MGC11251	thrombospondin-type laminin G domain and EAR repeats
chr16-99	chr16	86398143	86398325	+	17.3	0.593	Intergenic	Intergenic	-41135	NM_001184856	54758	Hs.123450	NM_001184854	ENSG00000104731	KLHDC4	DKFZp434G0522|FLJ00104	kelch domain containing 4
chr20-3273	chr20	49893424	49893606	+	10.6	0.537	Intergenic	L2|LINE|L2	-41060	NM_020436	57167	Hs.517113	NM_020436	ENSG00000101115	SALL4	DRRS|HSAL4|MGC133050|ZNF797|dJ1112F19.1	sal-like 4 (Drosophila)
chr7-6	chr7	4647872	4648054	+	87.8	0.907	Intergenic	CpG	-40493	NM_001037165	221937	Hs.487393	NM_001037165	ENSG00000164916	FOXK1	FLJ14977|FOXK1L	forkhead box K1
chr18-24	chr18	44771347	44771529	+	16.8	0.857	Intergenic	Intergenic	-40359	NM_001190821	4092	Hs.465087	NM_001190821	ENSG00000101665	SMAD7	CRCS3|FLJ16482|MADH7|MADH8	SMAD family member 7
chr9-45	chr9	106770554	106770736	+	25.7	0.889	Intergenic	CpG	-40297	NM_005502	19	Hs.659274	NM_005502	ENSG00000165029	ABCA1	ABC-1|ABC1|CERP|FLJ14958|HDLDT1|MGC164864|MGC165011|TGD	ATP-binding cassette, sub-family A (ABC1), member 1
chr20-2921	chr20	23848460	23848642	+	11.2	0.75	Intergenic	Intergenic	-40171	NM_001900	1473	Hs.121489	NM_001900	ENSG00000170367	CST5	MGC71922	cystatin D
chr3-433	chr3	156944608	156944790	+	15.1	0.8	Intergenic	CpG	-40008	NM_014996	23007	Hs.567423	NM_001130960	ENSG00000114805	PLCH1	DKFZp434C1372|MGC117152|PLCL3	phospholipase C, eta 1
chr17-1508	chr17	45320112	45320294	+	12.3	0.743	Intergenic	L2|LINE|L2	-39825	NM_001077504	255061	Hs.652130	NM_001077503	ENSG00000176358	TAC4	EK|HK-1|MGC133009|MGC133010|PPT-C	tachykinin 4 (hemokinin)
chr17-421	chr17	57063068	57063250	+	25.2	0.726	Intergenic	L1MA4|LINE|L1	-39814	NM_199290	342538	Hs.591178	NM_199290	ENSG00000253506	NACA2	ANAC|MGC71999|NACAL	nascent polypeptide-associated complex alpha subunit 2
chr20-53	chr20	51672556	51672738	+	53.1	0.672	Intergenic	MIRb|SINE|MIR	-39604	NM_006526	7764	Hs.711564	NM_006526	ENSG00000171940	ZNF217	ZABC1	zinc finger protein 217
chr17-521	chr17	55703104	55703286	+	22.4	0.657	intron (NM_032582, intron 6 of 33)	intron (NM_032582, intron 6 of 33)	-39407	NR_002999	677681		NR_002999		SCARNA20	ACA66	small Cajal body-specific RNA 20
chr17-420	chr17	57062503	57062685	+	25.2	0.797	Intergenic	MER21B|LTR|ERV1	-39249	NM_199290	342538	Hs.591178	NM_199290	ENSG00000253506	NACA2	ANAC|MGC71999|NACAL	nascent polypeptide-associated complex alpha subunit 2
chr5-111	chr5	66567416	66567598	+	14	0.744	Intergenic	Intergenic	-39134	NM_005582	4064	Hs.87205	NM_005582	ENSG00000134061	CD180	LY64|Ly78|MGC126233|MGC126234|RP105	CD180 molecule
chr21-82	chr21	42098992	42099174	+	12.3	0.605	intron (NM_022115, intron 28 of 30)	(CCA)n|Simple_repeat|Simple_repeat	-38765	NM_020639	54101	Hs.517310	NM_020639	ENSG00000183421	RIPK4	ANKK2|ANKRD3|DIK|MGC129992|MGC129993|NKRD3|PKK|RIP4	receptor-interacting serine-threonine kinase 4
chr20-60	chr20	51671716	51671898	+	51.5	0.645	Intergenic	Intergenic	-38764	NM_006526	7764	Hs.711564	NM_006526	ENSG00000171940	ZNF217	ZABC1	zinc finger protein 217
chr21-137	chr21	42908105	42908287	+	10.1	0.447	Intergenic	Intergenic	-38735	NM_001001571	5152	Hs.473927	NM_001001567	ENSG00000160191	PDE9A	FLJ90181|HSPDE9A2	phosphodiesterase 9A
chr20-1483	chr20	58278836	58279018	+	18.5	0.679	Intergenic	MIR|SINE|MIR	-38000	NR_030376	693231		NR_030376		MIR646	MIRN646|hsa-mir-646	microRNA 646
chr12-139	chr12	115417556	115417738	+	10.6	0.913	Intergenic	MLT1F1|LTR|MaLR	-37963	NR_027345	100287569	Hs.441601	NM_207436		LINC00173	FLJ42957|MGC148154|MGC148155|NCRNA00173	long intergenic non-protein coding RNA 173
chr19-100	chr19	39317188	39317370	+	25.2	0.906	Intergenic	CpG	-37913	NM_015578	26065	Hs.407368	NM_001114093	ENSG00000257103	LSM14A	C19orf13|DKFZp434D1335|FAM61A|RAP55|RAP55A	LSM14A, SCD6 homolog A (S. cerevisiae)
chr8-84	chr8	68455856	68456038	+	15.7	0.974	Intergenic	Intergenic	-37481	NM_006421	10565	Hs.656902	NM_006421	ENSG00000066777	ARFGEF1	ARFGEP1|BIG1|DKFZP434L057|P200	ADP-ribosylation factor guanine nucleotide-exchange factor 1 (brefeldin A-inhibited)
chr6-124	chr6	43800819	43801001	+	11.2	0.767	Intergenic	Intergenic	-37383	NM_001193343	55168	Hs.520149	NM_001193343	ENSG00000096080	MRPS18A	FLJ10548|HumanS18b|MRP-S18-3|MRPS18-3|S18bmt	mitochondrial ribosomal protein S18A
chr20-1556	chr20	55757232	55757414	+	17.9	0.731	Intergenic	Intergenic	-37376	NM_199171	56937	Hs.517155	NM_001255976	ENSG00000124225	PMEPA1	STAG1|TMEPAI	prostate transmembrane protein, androgen induced 1
chr20-19	chr20	45526699	45526881	+	65.5	0.647	Intergenic	MLT1J2|LTR|MaLR	-37218	NM_001174087	8202	Hs.592142	NM_001174087	ENSG00000124151	NCOA3	ACTR|AIB-1|AIB1|CAGH16|CTG26|KAT13B|MGC141848|RAC3|SRC-3|SRC3|TNRC14|TNRC16|TRAM-1|bHLHe42|pCIP	nuclear receptor coactivator 3
chr3-1070	chr3	62873106	62873288	+	10.1	0.75	Intergenic	Intergenic	-37093	NM_183393	8618	Hs.654933	NM_003716	ENSG00000163618	CADPS	CADPS1|CAPS|CAPS1|KIAA1121	Ca++-dependent secretion activator
chr14-98	chr14	80971678	80971860	+	11.7	0.722	Intergenic	(CACG)n|Simple_repeat|Simple_repeat	-37089	NM_033104	85439	Hs.14248	NM_001256430	ENSG00000140022	STON2	STN2|STNB|STNB2	stonin 2
chr20-50	chr20	46914810	46914992	+	53.7	0.755	Intergenic	Intergenic	-37074	NM_020820	57580	Hs.731771	NM_020820	ENSG00000124126	PREX1	KIAA1415|P-REX1	phosphatidylinositol-3,4,5-trisphosphate-dependent Rac exchange factor 1
chr8-72	chr8	86922207	86922389	+	17.3	0.702	Intergenic	Intergenic	-36937	NR_003594	100288527	Hs.535056	NR_003594		REXO1L2P	-	REX1, RNA exonuclease 1 homolog (S. cerevisiae)-like 2 (pseudogene)
chr17-970	chr17	63835639	63835821	+	16.8	0.547	intron (NM_014960, intron 2 of 11)	intron (NM_014960, intron 2 of 11)	-36730	NM_001174166	9120	Hs.42645	NM_001174166	ENSG00000108932	SLC16A6	MCT6|MCT7	solute carrier family 16, member 6 (monocarboxylic acid transporter 7)
chr17-708	chr17	57059895	57060077	+	19.6	0.917	Intergenic	L1MB8|LINE|L1	-36641	NM_199290	342538	Hs.591178	NM_199290	ENSG00000253506	NACA2	ANAC|MGC71999|NACAL	nascent polypeptide-associated complex alpha subunit 2
chr1-223	chr1	28974536	28974718	+	13.4	0.778	Intergenic	CpG	-36614	NM_000911	4985	Hs.372	NM_000911	ENSG00000116329	OPRD1	OPRD	opioid receptor, delta 1
chr16-101	chr16	4142384	4142566	+	16.8	0.688	Intergenic	Intergenic	-36288	NM_001116	115	Hs.610484	NM_001116	ENSG00000162104	ADCY9	AC9|FLJ12046	adenylate cyclase 9
chr10-213	chr10	129699713	129699895	+	10.6	0.793	intron (NM_006504, intron 2 of 20)	intron (NM_006504, intron 2 of 20)	-35999	NM_130435	5791	Hs.127022	NM_006504	ENSG00000132334	PTPRE	DKFZp313F1310|FLJ57799|FLJ58245|HPTPE|PTPE|R-PTP-EPSILON	protein tyrosine phosphatase, receptor type, E
chr9-58	chr9	6671331	6671513	+	20.7	0.868	Intergenic	CpG	-35730	NM_000170	2731	Hs.584238	NM_000170	ENSG00000178445	GLDC	GCE|GCSP|HYGN1|MGC138198|MGC138200	glycine dehydrogenase (decarboxylating)
chr5-78	chr5	177437980	177438162	+	18.5	0.75	Intergenic	L3|LINE|CR1	-35091	NM_015111	23138	Hs.101761	NM_015111	ENSG00000145911	N4BP3	KIAA0341|LZTS4	NEDD4 binding protein 3
chr14-88	chr14	92568715	92568897	+	12.3	0.553	intron (NM_001142593, intron 3 of 10)	intron (NM_001142593, intron 3 of 10)	-34744	NR_002808	319085	Hs.612888	NR_002808		ITPK1-AS1	C14orf85|ITPK1-AS|ITPK1AS|NCRNA00203	ITPK1 antisense RNA 1 (non-protein coding)
chr9-32	chr9	460149	460331	+	30.2	0.905	Intergenic	CpG	-34463	NM_015158	23189	Hs.306764	XR_108921	ENSG00000107104	KANK1	ANKRD15|CPSQ2|DKFZp451G231|FLJ18161|KANK|KIAA0172|MGC43128	KN motif and ankyrin repeat domains 1
chr11-34	chr11	46221493	46221675	+	30.8	0.921	Intergenic	CpG	-34220	NM_052854	90993	Hs.405961	NM_052854	ENSG00000157613	CREB3L1	OASIS	cAMP responsive element binding protein 3-like 1
chr20-238	chr20	48720512	48720694	+	36.9	0.744	Intergenic	Intergenic	-33770	NM_080829	140876	Hs.372578	NM_080829	ENSG00000042062	FAM65C	C20orf175|C20orf176|FLJ00360|FLJ32230|dJ530I15.2|dJ530I15.3	family with sequence similarity 65, member C
chr19-245	chr19	53398951	53399133	+	12.3	0.781	Intergenic	CpG	-33670	NM_000234	3978	Hs.1770	NM_000234	ENSG00000105486	LIG1	MGC117397|MGC130025	ligase I, DNA, ATP-dependent
chr20-1310	chr20	52491972	52492154	+	19.6	0.636	Intergenic	LTR37A|LTR|ERV1	-33610	NM_018431	55816	Hs.656582	NM_018431	ENSG00000101134	DOK5	C20orf180|MGC16926	docking protein 5
chr20-194	chr20	45452194	45452376	+	38.6	0.694	Intergenic	Intergenic	-33404	NM_183048	23613	Hs.668465	NM_012408	ENSG00000101040	ZMYND8	MGC31836|PRKCBP1|PRO2893|RACK7	zinc finger, MYND-type containing 8
chr15-33	chr15	23878569	23878751	+	22.4	0.872	Intergenic	CpG	-33393	NR_038851	503519	Hs.371380	NR_038851		LOC503519	-	uncharacterized LOC503519
chr2-22	chr2	11556190	11556372	+	43.1	0.872	Intergenic	Intergenic	-32533	NR_003093	1876	Hs.603093	NM_198256	ENSG00000169016	E2F6	E2F-6|MGC111545	E2F transcription factor 6
chr10-126	chr10	44694177	44694359	+	14.5	0.892	intron (NR_033842, intron 2 of 7)	intron (NR_033842, intron 2 of 7)	-32502	NM_001123376	643236	Hs.292788	NM_001123376	ENSG00000187783	TMEM72	C10orf127|DKFZp686M0585|KSP37|MGC157906|bA285G1.3	transmembrane protein 72
chr11-77	chr11	1774462	1774644	+	15.7	0.767	Intergenic	Intergenic	-32476	NM_053005	81532	Hs.370360	NM_001172223	ENSG00000182208	MOB2	HCCA2	MOB kinase activator 2
chr8-141	chr8	125935280	125935462	+	12.3	0.743	Intergenic	Intergenic	-31890	NR_039809	100616255		NR_039809		MIR4662B	-	microRNA 4662b
chr17-719	chr17	62360082	62360264	+	19.6	0.672	Intergenic	MIRb|SINE|MIR	-31269	NM_014405	27092	Hs.514423	NM_014405	ENSG00000075461	CACNG4	MGC11138|MGC24983	calcium channel, voltage-dependent, gamma subunit 4
chr20-33	chr20	48814131	48814313	+	58.7	0.747	Intergenic	Intergenic	-30652	NM_017843	55653	Hs.381178	NM_001010974	ENSG00000124243	BCAS4	CNOL|FLJ20495	breast carcinoma amplified sequence 4
chr17-2204	chr17	44534102	44534284	+	9.5	0.714	Intergenic	Intergenic	-30628	NM_001159388	124872	Hs.374679	NM_001159387	ENSG00000167080	B4GALNT2	B4GALT|GALGT2|MGC142235|MGC142237	beta-1,4-N-acetyl-galactosaminyl transferase 2
chr17-247	chr17	57053800	57053982	+	29.6	0.554	Intergenic	MLT2B5|LTR|ERVL	-30546	NM_199290	342538	Hs.591178	NM_199290	ENSG00000253506	NACA2	ANAC|MGC71999|NACAL	nascent polypeptide-associated complex alpha subunit 2
chr3-855	chr3	62866519	62866701	+	11.2	0.613	Intergenic	MLT1H|LTR|MaLR	-30506	NM_183393	8618	Hs.654933	NM_003716	ENSG00000163618	CADPS	CADPS1|CAPS|CAPS1|KIAA1121	Ca++-dependent secretion activator
chr20-93	chr20	51663333	51663515	+	47	0.763	Intergenic	Intergenic	-30381	NM_006526	7764	Hs.711564	NM_006526	ENSG00000171940	ZNF217	ZABC1	zinc finger protein 217
chr2-205	chr2	127862005	127862187	+	11.2	0.737	Intergenic	CpG	-30370	NM_000312	5624	Hs.224698	NM_000312	ENSG00000115718	PROC	APC|PC|PROC1|THPH3|THPH4	protein C (inactivator of coagulation factors Va and VIIIa)
chr17-1032	chr17	71065280	71065462	+	16.2	0.625	intron (NM_001031803, intron 3 of 25)	intron (NM_001031803, intron 3 of 25)	-30363	NR_003587	80022	Hs.390817	NM_001080847		MYO15B	FLJ21606|FLJ22686|FLJ40577|FLJ44494|KIAA1783|MYO15BP	myosin XVB pseudogene
chr1-468	chr1	149821157	149821339	+	10.6	0.667	3' UTR (NM_001126337, exon 12 of 12)	3' UTR (NM_001126337, exon 12 of 12)	-30038	NM_030918	81609	Hs.192326	NM_030918	ENSG00000143376	SNX27	KIAA0488|MGC126871|MGC126873|MGC20471|MRT1|MY014	sorting nexin family member 27
chr15-56	chr15	99207414	99207596	+	16.8	0.727	Intergenic	CpG	-30027	NM_000693	220	Hs.459538	NM_000693	ENSG00000184254	ALDH1A3	ALDH1A6|ALDH6|RALDH3	aldehyde dehydrogenase 1 family, member A3
chr20-1522	chr20	46941634	46941816	+	17.9	0.579	Intergenic	Intergenic	-29957	NM_006420	10564	Hs.62578	NM_006420	ENSG00000124198	ARFGEF2	BIG2|FLJ23723|PVNH2|dJ1164I10.1	ADP-ribosylation factor guanine nucleotide-exchange factor 2 (brefeldin A-inhibited)
chr3-839	chr3	129882195	129882377	+	11.7	0.667	Intergenic	CpG	-29877	NM_002950	6184	Hs.603636	NM_002950	ENSG00000163902	RPN1	DKFZp686B16177|OST1|RBPH1	ribophorin I
chr13-27	chr13	45683968	45684150	+	14	0.853	Intergenic	Intergenic	-29599	NM_002298	3936	Hs.658408	NM_002298	ENSG00000136167	LCP1	CP64|DKFZp781A23186|FLJ25423|FLJ26114|FLJ39956|L-PLASTIN|LC64P|LPL|PLS2	lymphocyte cytosolic protein 1 (L-plastin)
chr16-143	chr16	67299333	67299515	+	13.4	0.692	Intergenic	Intergenic	-29272	NM_004360	999	Hs.461086	NM_004360	ENSG00000039068	CDH1	Arc-1|CD324|CDHE|ECAD|LCAM|UVO	cadherin 1, type 1, E-cadherin (epithelial)
chr10-190	chr10	102633038	102633220	+	11.2	0.595	Intergenic	Intergenic	-29187	NM_001136123	55719	Hs.732620	NM_144592	ENSG00000119906	FAM178A	C10orf6|MGC90157	family with sequence similarity 178, member A
chr17-723	chr17	54005253	54005435	+	19	0.698	intron (NM_198393, intron 24 of 32)	intron (NM_198393, intron 24 of 32)	-28612	NM_001038704	284083	Hs.646574	NM_001038704	ENSG00000181013	C17orf47	FLJ40121	chromosome 17 open reading frame 47
chrX-41	chrX	135819109	135819291	+	16.2	0.941	Intergenic	CpG	-28595	NR_028477	27316	Hs.710162	NM_001164803	ENSG00000147274	RBMX	HNRPG|RBMXP1|RBMXRT|RNMX|hnRNP-G	RNA binding motif protein, X-linked
chr17-1851	chr17	45749738	45749920	+	10.6	0.588	Intergenic	MLT1K|LTR|MaLR	-28563	NM_022167	64132	Hs.463416	NM_022167	ENSG00000015532	XYLT2	PXYLT2|XT-II|XT2|xylT-II	xylosyltransferase II
chrX-61	chrX	125542771	125542953	+	12.3	0.936	Intergenic	CpG	-28339	NM_178470	139170	Hs.120403	NM_178470	ENSG00000198889	DCAF12L1	KIAA1892L|WDR40B	DDB1 and CUL4 associated factor 12-like 1
chr9-107	chr9	125129973	125130155	+	12.9	0.55	Intergenic	Intergenic	-28205	NM_173689	286204	Hs.710092	NM_173689	ENSG00000148204	CRB2	FLJ16786|FLJ38464	crumbs homolog 2 (Drosophila)
chr2-192	chr2	161844780	161844962	+	11.7	0.523	Intergenic	Intergenic	-28161	NM_005805	10213	Hs.740477	NM_005805	ENSG00000115233	PSMD14	PAD1|POH1|RPN11	proteasome (prosome, macropain) 26S subunit, non-ATPase, 14
chr17-2018	chr17	41700109	41700291	+	10.1	0.84	Intergenic	CpG	-28074	NM_014834	9884	Hs.579108	NM_014834	ENSG00000176681	LRRC37A	DKFZp686N1231|KIAA0563	leucine rich repeat containing 37A
chr17-2121	chr17	58030414	58030596	+	10.1	0.545	intron (NM_001112707, intron 16 of 20)	LTR33A|LTR|ERVL	-27989	NM_006039	9902	Hs.7835	NM_006039	ENSG00000011028	MRC2	CD280|CLEC13E|ENDO180|FLJ35911|KIAA0709|UPARAP	mannose receptor, C type 2
chr20-1557	chr20	56632171	56632353	+	17.9	0.61	Intergenic	Intergenic	-27453	NR_037943	8675	Hs.307913	NM_001001433	ENSG00000124222	STX16	MGC90328|SYN16	syntaxin 16
chr1-151	chr1	154693044	154693226	+	16.8	0.711	Intergenic	Intergenic	-27327	NM_006365	10485	Hs.380027	XR_108361	ENSG00000125462	C1orf61	CROC4|FLJ38303	chromosome 1 open reading frame 61
chr20-160	chr20	45446019	45446201	+	40.8	0.624	Intergenic	MIRb|SINE|MIR	-27229	NM_183048	23613	Hs.668465	NM_012408	ENSG00000101040	ZMYND8	MGC31836|PRKCBP1|PRO2893|RACK7	zinc finger, MYND-type containing 8
chr3-932	chr3	13011083	13011265	+	10.6	0.677	intron (NM_001134382, intron 1 of 13)	CpG	-27214	NM_014869	9922	Hs.475506	NM_001134382	ENSG00000144711	IQSEC1	ARF-GEP100|ARFGEP100|BRAG2|GEP100|KIAA0763	IQ motif and Sec7 domain 1
chr17-1419	chr17	54161260	54161442	+	12.9	0.6	intron (NM_058216, intron 7 of 8)	intron (NM_058216, intron 7 of 8)	-26880	NM_014906	22843	Hs.245044	NM_014906	ENSG00000175175	PPM1E	CaMKP-N|DKFZp781F1422|KIAA1072|POPX1|PP2CH|caMKN	protein phosphatase, Mg2+/Mn2+ dependent, 1E
chr20-2846	chr20	48533529	48533711	+	11.7	0.571	Intergenic	LTR16C|LTR|ERVL	-26678	NM_002827	5770	Hs.417549	NM_002827	ENSG00000196396	PTPN1	PTP1B	protein tyrosine phosphatase, non-receptor type 1
chr17-2201	chr17	43889028	43889210	+	9.5	0.8	Intergenic	Intergenic	-26526	NM_003726	8631	Hs.316931	NM_001075099	ENSG00000141293	SKAP1	SCAP1|SKAP55	src kinase associated phosphoprotein 1
chr17-683	chr17	50670715	50670897	+	19.6	0.796	Intergenic	CpG	-26514	NM_002126	3131	Hs.196952	NM_002126	ENSG00000108924	HLF	MGC33822	hepatic leukemia factor
chr11-158	chr11	70889448	70889630	+	10.1	0.741	intron (NM_018161, intron 20 of 20)	intron (NM_018161, intron 20 of 20)	-26422	NM_001012503	440050	Hs.710675	NM_001012503	ENSG00000244411	KRTAP5-7	KRTAP5-3|KRTAP5.7	keratin associated protein 5-7
chr15-133	chr15	50296783	50296965	+	10.1	0.562	intron (NM_018728, intron 32 of 40)	intron (NM_018728, intron 32 of 40)	-26017	NM_016194	10681	Hs.155090	NM_006578	ENSG00000069966	GNB5	FLJ37457|FLJ43714|GB5	guanine nucleotide binding protein (G protein), beta 5
chr3-776	chr3	62360010	62360192	+	11.7	0.656	3' UTR (NM_003716, exon 30 of 30)	3' UTR (NM_003716, exon 30 of 30)	-25871	NM_018008	55079	Hs.241523	NM_018008	ENSG00000153266	FEZF2	FEZ|FEZL|FLJ10142|TOF|ZFP312|ZNF312	FEZ family zinc finger 2
chr20-3046	chr20	48712367	48712549	+	11.2	0.812	Intergenic	Intergenic	-25625	NM_080829	140876	Hs.372578	NM_080829	ENSG00000042062	FAM65C	C20orf175|C20orf176|FLJ00360|FLJ32230|dJ530I15.2|dJ530I15.3	family with sequence similarity 65, member C
chr8-62	chr8	102548172	102548354	+	19	0.739	Intergenic	Intergenic	-25581	NM_024915	79977	Hs.661088	NM_024915	ENSG00000083307	GRHL2	BOM|DFNA28|FLJ11172|FLJ13782|MGC149294|MGC149295|TFCP2L3	grainyhead-like 2 (Drosophila)
chr20-988	chr20	45203552	45203734	+	22.4	0.653	intron (NM_005244, intron 9 of 15)	MLT1I|LTR|MaLR	-25373	NR_037410	100500814		NR_037410		MIR3616	-	microRNA 3616
chr20-741	chr20	34497928	34498110	+	25.7	0.855	exon (NM_014902, exon 3 of 12)	exon (NM_014902, exon 3 of 12)	-25237	NM_001042486	22839	Hs.249600	NM_001042486	ENSG00000080845	DLGAP4	DAP4|DLP4|FLJ20588|KIAA0964|MGC131862|RP5-977B1.6|SAPAP4	discs, large (Drosophila) homolog-associated protein 4
chr8-38	chr8	124238640	124238822	+	29.1	0.71	Intergenic	Intergenic	-25202	NM_207006	84985	Hs.379821	NM_032899	ENSG00000147689	FAM83A	BJ-TSA-9|MGC14128	family with sequence similarity 83, member A
chr17-194	chr17	57048254	57048436	+	31.9	0.711	Intergenic	MER21B|LTR|ERV1	-25000	NM_199290	342538	Hs.591178	NM_199290	ENSG00000253506	NACA2	ANAC|MGC71999|NACAL	nascent polypeptide-associated complex alpha subunit 2
chr20-1083	chr20	45204262	45204444	+	21.3	0.681	intron (NM_005244, intron 9 of 15)	intron (NM_005244, intron 9 of 15)	-24663	NR_037410	100500814		NR_037410		MIR3616	-	microRNA 3616
chr7-100	chr7	55922517	55922699	+	16.8	0.895	Intergenic	CpG	-24632	NM_207366	346288	Hs.453629	NM_207366	ENSG00000154997	2012-09-14	FLJ44060	septin 14
chr20-2497	chr20	48611046	48611228	+	12.9	0.629	intron (NM_002827, intron 1 of 9)	intron (NM_002827, intron 1 of 9)	-24593	NR_030375	693230		NR_030375		MIR645	MIRN645|hsa-mir-645	microRNA 645
chr6-114	chr6	15330193	15330375	+	11.7	0.815	Intergenic	Intergenic	-24222	NM_004973	3720	Hs.269059	NM_001267040	ENSG00000008083	JARID2	JMJ	jumonji, AT rich interactive domain 2
chr20-506	chr20	52501397	52501579	+	30.2	0.59	Intergenic	MIR|SINE|MIR	-24185	NM_018431	55816	Hs.656582	NM_018431	ENSG00000101134	DOK5	C20orf180|MGC16926	docking protein 5
chr16-54	chr16	86381173	86381355	+	26.9	0.808	Intergenic	Intergenic	-24165	NM_001184856	54758	Hs.123450	NM_001184854	ENSG00000104731	KLHDC4	DKFZp434G0522|FLJ00104	kelch domain containing 4
chr8-168	chr8	146222971	146223153	+	11.7	0.757	Intergenic	HERVK|LTR|ERVK	-23973	NR_023392	286101	Hs.367856	NR_023392		ZNF252P	ZNF252	zinc finger protein 252, pseudogene
chr20-248	chr20	45204979	45205161	+	36.4	0.75	intron (NM_005244, intron 9 of 15)	intron (NM_005244, intron 9 of 15)	-23946	NR_037410	100500814		NR_037410		MIR3616	-	microRNA 3616
chr20-1008	chr20	48820905	48821087	+	22.4	0.524	Intergenic	Intergenic	-23878	NM_017843	55653	Hs.381178	NM_001010974	ENSG00000124243	BCAS4	CNOL|FLJ20495	breast carcinoma amplified sequence 4
chr20-3383	chr20	39067114	39067296	+	10.1	0.818	Intergenic	MIRb|SINE|MIR	-23671	NM_003286	7150	Hs.472737	NM_003286	ENSG00000198900	TOP1	TOPI	topoisomerase (DNA) I
chr2-14	chr2	20414141	20414323	+	50.9	0.908	Intergenic	CpG	-23607	NM_015317	23369	Hs.467824	NM_015317	ENSG00000055917	PUM2	FLJ36528|KIAA0235|MGC138251|MGC138253|PUMH2|PUML2	pumilio homolog 2 (Drosophila)
chr11-30	chr11	72583394	72583576	+	34.7	0.755	Intergenic	Intergenic	-23507	NM_176072	5029	Hs.339	NM_002564	ENSG00000175591	P2RY2	HP2U|MGC20088|MGC40010|P2RU1|P2U|P2U1|P2UR|P2Y2|P2Y2R	purinergic receptor P2Y, G-protein coupled, 2
chr20-1816	chr20	59237735	59237917	+	16.2	0.889	Intergenic	Intergenic	-23051	NM_001794	1002	Hs.473231	NM_001252338	ENSG00000179242	CDH4	CAD4|FLJ22202|FLJ40547|MGC126700|MGC138355|RCAD	cadherin 4, type 1, R-cadherin (retinal)
chr11-187	chr11	75180729	75180911	+	9.5	0.731	intron (NM_032564, intron 4 of 7)	intron (NM_032564, intron 4 of 7)	-23040	NM_003369	7405	Hs.728868	NM_003369	ENSG00000198382	UVRAG	DHTX|VPS38|p63	UV radiation resistance associated gene
chr8-274	chr8	103609958	103610140	+	10.1	0.595	Intergenic	(CTGTG)n|Simple_repeat|Simple_repeat	-22975	NM_024410	4956	Hs.159274	NM_024410	ENSG00000155087	ODF1	CT133|HSPB10|MGC129928|MGC129929|ODF|ODF2|ODF27|ODFP|ODFPG|ODFPGA|ODFPGB|RT7|SODF	outer dense fiber of sperm tails 1
chr17-1491	chr17	58417687	58417869	+	12.9	0.644	intron (NR_036146, intron 3 of 3)	L1M2c|LINE|L1	-22852	NM_025185	26115	Hs.410889	NM_015623	ENSG00000170921	TANC2	DKFZp564D166|FLJ10215|FLJ11824|KIAA1148|KIAA1636|ROLSA|rols	tetratricopeptide repeat, ankyrin repeat and coiled-coil containing 2
chr17-871	chr17	37075742	37075924	+	17.3	0.868	Intergenic	CpG	-22820	NM_005801	10209	Hs.150580	NM_005801	ENSG00000173812	EIF1	A121|EIF-1|EIF1A|ISO1|SUI1	eukaryotic translation initiation factor 1
chr17-731	chr17	55559406	55559588	+	19	0.646	Intergenic	LTR65|LTR|ERV1	-22587	NM_000717	762	Hs.89485	NM_000717	ENSG00000167434	CA4	CAIV|Car4|RP17	carbonic anhydrase IV
chr5-160	chr5	177450629	177450811	+	10.6	0.815	Intergenic	Intergenic	-22442	NM_015111	23138	Hs.101761	NM_015111	ENSG00000145911	N4BP3	KIAA0341|LZTS4	NEDD4 binding protein 3
chr17-971	chr17	78048355	78048537	+	16.8	0.771	Intergenic	CpG	-22437	NM_004514	3607	Hs.591140	NM_004514	ENSG00000141568	FOXK2	ILF|ILF-1|ILF1	forkhead box K2
chr16-55	chr16	11304919	11305101	+	26.3	0.866	Intergenic	MER50|LTR|ERV1	-22317	NM_002761	5619	Hs.2909	NM_002761	ENSG00000175646	PRM1	CT94.1|P1	protamine 1
chr17-645	chr17	55559908	55560090	+	20.1	0.639	Intergenic	Intergenic	-22085	NM_000717	762	Hs.89485	NM_000717	ENSG00000167434	CA4	CAIV|Car4|RP17	carbonic anhydrase IV
chr8-351	chr8	124644574	124644756	+	9.5	0.731	Intergenic	LTR67|LTR|ERVL	-21991	NM_001242463	114907	Hs.403933	NM_001242463	ENSG00000156804	FBXO32	FLJ32424|Fbx32|MAFbx|MGC33610	F-box protein 32
chr21-132	chr21	41823793	41823975	+	10.1	0.909	Intergenic	Intergenic	-21929	NM_005656	7113	Hs.439309	NM_001135099	ENSG00000184012	TMPRSS2	FLJ41954|PP9284|PRSS10	transmembrane protease, serine 2
chr21-106	chr21	43744170	43744352	+	10.6	0.613	Intergenic	Intergenic	-21730	NR_026863	114038	Hs.592161	NR_026863		LINC00313	C21orf84|MGC129789|NCRNA00313	long intergenic non-protein coding RNA 313
chr15-7	chr15	74984779	74984961	+	45.9	0.908	Intergenic	CpG	-21598	NM_020843	49855	Hs.458986	NM_001145923	ENSG00000140386	SCAPER	FLJ31533|FLJ31953|FLJ46212|KIAA1454|ZNF291|Zfp291	S-phase cyclin A-associated protein in the ER
chr17-1190	chr17	55979590	55979772	+	14.5	0.771	Intergenic	L1ME2|LINE|L1	-21319	NM_006380	10513	Hs.84084	NM_006380	ENSG00000062725	APPBP2	HS.84084|KIAA0228|PAT1	amyloid beta precursor protein (cytoplasmic tail) binding protein 2
chr17-410	chr17	56088734	56088916	+	25.2	0.701	exon (NM_003620, exon 5 of 6)	exon (NM_003620, exon 5 of 6)	-21129	NM_017679	54828	Hs.655028	NM_001099432	ENSG00000141376	BCAS3	DKFZp686O1527|FLJ20128|GAOB1|MAAB|MGC4973	breast carcinoma amplified sequence 3
chr17-1589	chr17	59010871	59011053	+	12.3	0.793	exon (NM_005828, exon 4 of 7)	exon (NM_005828, exon 4 of 7)	-21001	NM_016360	51204	Hs.174134	NM_016360	ENSG00000136463	TACO1	CCDC44	translational activator of mitochondrially encoded cytochrome c oxidase I
chr1-391	chr1	150254180	150254362	+	11.2	0.72	Intergenic	Intergenic	-20933	NM_002966	6281	Hs.143873	NM_002966	ENSG00000197747	S100A10	42C|ANX2L|ANX2LG|CAL1L|CLP11|Ca[1]|GP11|MGC111133|P11|p10	S100 calcium binding protein A10
chr1-155	chr1	225796916	225797098	+	16.8	0.921	Intergenic	CpG	-20836	NM_178549	339500	Hs.30323	NM_032755	ENSG00000181450	ZNF678	FLJ18355|FLJ22822|MGC15634|MGC42493	zinc finger protein 678
chr12-86	chr12	131995006	131995188	+	14	0.722	Intergenic	CpG	-20820	NM_001161344	55743	Hs.720197	NM_001161344	ENSG00000072609	CHFR	FLJ10796|FLJ33629|RNF116|RNF196	checkpoint with forkhead and ring finger domains, E3 ubiquitin protein ligase
chr17-791	chr17	55978549	55978731	+	18.5	0.603	Intergenic	Intergenic	-20278	NM_006380	10513	Hs.84084	NM_006380	ENSG00000062725	APPBP2	HS.84084|KIAA0228|PAT1	amyloid beta precursor protein (cytoplasmic tail) binding protein 2
chr17-1709	chr17	16433395	16433577	+	11.2	0.75	Intergenic	CpG	-20241	NM_020653	57336	Hs.99724	NM_020653	ENSG00000141040	ZNF287	MGC126536|MGC141923|ZKSCAN13	zinc finger protein 287
chr17-1833	chr17	60365422	60365604	+	11.2	0.647	Intergenic	Intergenic	-20148	NM_199340	374819	Hs.551962	NM_199340	ENSG00000176809	LRRC37A3	FLJ34306|KIAA0563|LRRC37A|MGC41826|MGC57168	leucine rich repeat containing 37, member A3
chr20-1875	chr20	48706857	48707039	+	15.7	0.571	Intergenic	L1ME4a|LINE|L1	-20115	NM_080829	140876	Hs.372578	NM_080829	ENSG00000042062	FAM65C	C20orf175|C20orf176|FLJ00360|FLJ32230|dJ530I15.2|dJ530I15.3	family with sequence similarity 65, member C
chr20-547	chr20	45544000	45544182	+	29.1	0.642	Intergenic	L2|LINE|L2	-19917	NM_001174087	8202	Hs.592142	NM_001174087	ENSG00000124151	NCOA3	ACTR|AIB-1|AIB1|CAGH16|CTG26|KAT13B|MGC141848|RAC3|SRC-3|SRC3|TNRC14|TNRC16|TRAM-1|bHLHe42|pCIP	nuclear receptor coactivator 3
chr7-142	chr7	26564742	26564924	+	11.7	0.839	Intergenic	Intergenic	-19864	NR_022006	9808	Hs.69749	NR_022006		KIAA0087	-	KIAA0087
chr9-116	chr9	136391133	136391315	+	12.3	0.639	intron (NM_002957, intron 1 of 9)	intron (NM_002957, intron 1 of 9)	-19854	NR_039816	100616236		NR_039816		MIR4669	-	microRNA 4669
chr17-506	chr17	57043099	57043281	+	22.9	0.593	Intergenic	Intergenic	-19845	NM_199290	342538	Hs.591178	NM_199290	ENSG00000253506	NACA2	ANAC|MGC71999|NACAL	nascent polypeptide-associated complex alpha subunit 2
chr2-215	chr2	20134916	20135098	+	10.6	0.781	Intergenic	Intergenic	-19737	NM_014713	9741	Hs.467807	NM_014713	ENSG00000068697	LAPTM4A	HUMORF13|KIAA0108|LAPTM4|MBNT|Mtrp	lysosomal protein transmembrane 4 alpha
chr1-540	chr1	114874725	114874907	+	10.1	0.69	Intergenic	Intergenic	-19512	NM_015906	51592	Hs.26837	NM_015906	ENSG00000197323	TRIM33	ECTO|FLJ32925|PTC7|RFG7|TF1G|TIF1G|TIF1GAMMA|TIFGAMMA	tripartite motif containing 33
chr1-444	chr1	115080105	115080287	+	10.6	0.714	intron (NM_001242893, intron 4 of 17)	L2|LINE|L2	-19158	NM_002524	4893	Hs.486502	NM_002524	ENSG00000213281	NRAS	ALPS4|N-ras|NRAS1|NS6	neuroblastoma RAS viral (v-ras) oncogene homolog
chr1-180	chr1	17719715	17719897	+	14.5	0.707	Intergenic	Intergenic	-19111	NM_018125	55160	Hs.443460	NM_001011722	ENSG00000074964	ARHGEF10L	FLJ10521|GrinchGEF|KIAA1626	Rho guanine nucleotide exchange factor (GEF) 10-like
chr8-210	chr8	90964078	90964260	+	10.6	0.778	Intergenic	L1MEd|LINE|L1	-19100	NM_004337	734	Hs.436445	NM_001126111	ENSG00000164823	OSGIN2	C8orf1|hT41	oxidative stress induced growth inhibitor family member 2
chr5-158	chr5	66547362	66547544	+	10.6	0.774	Intergenic	Intergenic	-19080	NM_005582	4064	Hs.87205	NM_005582	ENSG00000134061	CD180	LY64|Ly78|MGC126233|MGC126234|RP105	CD180 molecule
chr11-133	chr11	117433792	117433974	+	11.2	0.6	intron (NR_038318, intron 2 of 3)	intron (NR_038318, intron 2 of 3)	-19054	NM_019894	56649	Hs.161985	NM_001083947	ENSG00000137648	TMPRSS4	CAPH2|MT-SP2|TMPRSS3	transmembrane protease, serine 4
chr9-137	chr9	33211335	33211517	+	10.6	0.808	Intergenic	Intergenic	-18770	NM_014471	27290	Hs.555934	NM_014471	ENSG00000122711	SPINK4	MGC133107|PEC-60|PEC60	serine peptidase inhibitor, Kazal type 4
chr5-84	chr5	66546706	66546888	+	17.3	0.689	Intergenic	Intergenic	-18424	NM_005582	4064	Hs.87205	NM_005582	ENSG00000134061	CD180	LY64|Ly78|MGC126233|MGC126234|RP105	CD180 molecule
chr21-23	chr21	45631079	45631261	+	23.5	0.676	Intergenic	Intergenic	-18355	NM_130445	80781	Hs.740453	NM_030582	ENSG00000182871	COL18A1	FLJ27325|FLJ34914|KNO|KNO1|KS|MGC74745	collagen, type XVIII, alpha 1
chr4-19	chr4	123292830	123293012	+	25.7	0.836	Intergenic	CpG	-18287	NM_015312	84162	Hs.408142	NM_015312	ENSG00000138688	KIAA1109	DKFZp781P0474|FSA|MGC110967|Tweek	KIAA1109
chr20-756	chr20	48826533	48826715	+	25.7	0.549	Intergenic	MLT1D|LTR|MaLR	-18250	NM_017843	55653	Hs.381178	NM_001010974	ENSG00000124243	BCAS4	CNOL|FLJ20495	breast carcinoma amplified sequence 4
chr12-109	chr12	2014445	2014627	+	11.7	0.815	Intergenic	Intergenic	-18141	NM_001129831	775	Hs.118262	NM_000719	ENSG00000151067	CACNA1C	CACH2|CACN2|CACNL1A1|CCHL1A1|CaV1.2|MGC120730|TS	calcium channel, voltage-dependent, L type, alpha 1C subunit
chr8-99	chr8	141732867	141733049	+	14.5	0.778	Intergenic	Intergenic	-18130	NM_001164623	27161	Hs.740472	NM_001164623	ENSG00000123908	EIF2C2	AGO2|MGC3183|Q10	eukaryotic translation initiation factor 2C, 2
chr20-3341	chr20	57654458	57654640	+	10.6	0.731	intron (NM_080672, intron 1 of 12)	intron (NM_080672, intron 1 of 12)	-17810	NR_040513	100506384	Hs.663924	XR_109630		LOC100506384	-	uncharacterized LOC100506384
chr20-62	chr20	39379840	39380022	+	50.9	0.894	Intergenic	Intergenic	-17778	NM_015035	23051	Hs.380133	NM_015035	ENSG00000174306	ZHX3	KIAA0395|TIX1	zinc fingers and homeoboxes 3
chr20-3485	chr20	48542432	48542614	+	10.1	0.71	Intergenic	MLT1L|LTR|MaLR	-17775	NM_002827	5770	Hs.417549	NM_002827	ENSG00000196396	PTPN1	PTP1B	protein tyrosine phosphatase, non-receptor type 1
chr19-29	chr19	38359623	38359805	+	52.6	0.95	Intergenic	CpG	-17725	NM_002333	4037	Hs.515340	NM_002333	ENSG00000130881	LRP3	-	low density lipoprotein receptor-related protein 3
chr17-520	chr17	55681277	55681459	+	22.4	0.635	intron (NM_032582, intron 11 of 33)	L1M4b|LINE|L1	-17580	NR_002999	677681		NR_002999		SCARNA20	ACA66	small Cajal body-specific RNA 20
chr14-69	chr14	75097087	75097269	+	15.1	0.811	Intergenic	Intergenic	-17515	NM_017791	55640	Hs.615289	NM_001195283	ENSG00000119686	FLVCR2	C14orf58|CCT|EPV|FLJ20371|FLVCRL14q|MFSD7C|PVHH	feline leukemia virus subgroup C cellular receptor family, member 2
chr2-20	chr2	70223331	70223513	+	44.8	0.951	Intergenic	CpG	-17470	NR_024444	100133985	Hs.135528	NR_024444		LOC100133985	-	uncharacterized LOC100133985
chr12-34	chr12	120609264	120609446	+	27.4	0.773	Intergenic	CpG	-17412	NM_173855	283385	Hs.434154	NM_173855	ENSG00000139714	MORN3	MGC71497	MORN repeat containing 3
chr20-402	chr20	52508177	52508359	+	32.4	0.717	Intergenic	L2|LINE|L2	-17405	NM_018431	55816	Hs.656582	NM_018431	ENSG00000101134	DOK5	C20orf180|MGC16926	docking protein 5
chr19-208	chr19	52768208	52768390	+	14.5	0.848	Intergenic	CpG	-17374	NM_001101419	84215	Hs.14161	NM_032255	ENSG00000118156	ZNF541	DKFZp434I1930|MGC119518|MGC119519|MGC119521	zinc finger protein 541
chr2-137	chr2	11540763	11540945	+	14.5	0.81	Intergenic	(TG)n|Simple_repeat|Simple_repeat	-17106	NR_003093	1876	Hs.603093	NM_198256	ENSG00000169016	E2F6	E2F-6|MGC111545	E2F transcription factor 6
chr19-317	chr19	50645975	50646157	+	9.5	0.826	Intergenic	CpG	-17027	NM_001114171	2354	Hs.590958	NM_001114171	ENSG00000125740	FOSB	AP-1|DKFZp686C0818|G0S3|GOS3|GOSB|MGC42291	FBJ murine osteosarcoma viral oncogene homolog B
chr19-118	chr19	42500336	42500518	+	22.4	0.9	Intergenic	CpG	-16993	NM_181786	284459	Hs.729090	NM_181786	ENSG00000181666	HKR1	ZNF875	HKR1, GLI-Kruppel zinc finger family member
chr20-888	chr20	46954712	46954894	+	24.1	0.726	Intergenic	Intergenic	-16879	NM_006420	10564	Hs.62578	NM_006420	ENSG00000124198	ARFGEF2	BIG2|FLJ23723|PVNH2|dJ1164I10.1	ADP-ribosylation factor guanine nucleotide-exchange factor 2 (brefeldin A-inhibited)
chr11-68	chr11	77545117	77545299	+	17.3	0.769	Intergenic	Intergenic	-16861	NM_001007027	79053	Hs.503368	NM_001007027	ENSG00000159063	ALG8	CDG1H|MGC2840	asparagine-linked glycosylation 8, alpha-1,3-glucosyltransferase homolog (S. cerevisiae)
chr20-315	chr20	45212118	45212300	+	34.1	0.62	intron (NM_005244, intron 10 of 15)	intron (NM_005244, intron 10 of 15)	-16807	NR_037410	100500814		NR_037410		MIR3616	-	microRNA 3616
chr3-7	chr3	184316613	184316795	+	65.5	0.969	Intergenic	MER51E|LTR|ERV1	-16645	NM_020166	56922	Hs.47649	NM_020166	ENSG00000078070	MCCC1	DKFZp686B20267|FLJ25545|MCC-B|MCCA	methylcrotonoyl-CoA carboxylase 1 (alpha)
chr9-118	chr9	6694236	6694418	+	11.7	0.786	Intergenic	CpG	-16536	NM_001146696	23081	Hs.709425	NM_001146694	ENSG00000107077	KDM4C	FLJ25949|GASC1|JHDM3C|JMJD2C|KIAA0780|bA146B14.1	lysine (K)-specific demethylase 4C
chr14-107	chr14	73278770	73278952	+	11.2	0.556	intron (NM_001043318, intron 1 of 11)	intron (NM_001043318, intron 1 of 11)	-16342	NR_039727	100616158		NR_039727		MIR4505	-	microRNA 4505
chr19-90	chr19	13703433	13703615	+	27.4	0.855	Intergenic	Intergenic	-16229	NM_030818	81576	Hs.24998	NM_030818	ENSG00000104957	CCDC130	MGC10471	coiled-coil domain containing 130
chr14-57	chr14	64654962	64655144	+	17.3	0.865	Intergenic	Intergenic	-16073	NM_145116	4149	Hs.285354	NM_002382	ENSG00000125952	MAX	MGC10775|MGC11225|MGC18164|MGC34679|MGC36767|bHLHd4|bHLHd5|bHLHd6|bHLHd7|bHLHd8|orf1	MYC associated factor X
chr16-127	chr16	55891986	55892168	+	14.5	0.757	Intergenic	Intergenic	-15992	NM_015993	51090	Hs.632215	NM_015993	ENSG00000102934	PLLP	PMLP|TM4SF11	plasmolipin
chr8-25	chr8	80858310	80858492	+	35.8	0.952	Intergenic	CpG	-15748	NM_012258	23462	Hs.234434	NM_001040708	ENSG00000164683	HEY1	BHLHb31|CHF2|HERP2|HESR1|HRT-1|MGC1274|OAF1	hairy/enhancer-of-split related with YRPW motif 1
chr17-347	chr17	63446538	63446720	+	26.9	0.817	Intergenic	CpG	-15681	NM_002266	3838	Hs.594238	NM_002266	ENSG00000182481	KPNA2	IPOA1|QIP2|RCH1|SRP1alpha	karyopherin alpha 2 (RAG cohort 1, importin alpha 1)
chr2-117	chr2	28453661	28453843	+	16.2	0.738	Intergenic	Intergenic	-15531	NM_005253	2355	Hs.596972	NM_005253	ENSG00000075426	FOSL2	FLJ23306|FRA2	FOS-like antigen 2
chr9-52	chr9	102213841	102214023	+	24.6	0.877	Intergenic	CpG	-15384	NM_080655	91283	Hs.732964	NM_001198805	ENSG00000066697	MSANTD3	C9orf30|FLJ34973|MGC17337	Myb/SANT-like DNA-binding domain containing 3
chr6-136	chr6	33837982	33838164	+	10.6	0.69	Intergenic	Intergenic	-15333	NM_001142883	117283	Hs.17253	NM_001142883	ENSG00000161896	IP6K3	IHPK3|INSP6K3|MGC102928	inositol hexakisphosphate kinase 3
chr17-1307	chr17	16428426	16428608	+	13.4	0.763	Intergenic	CpG	-15272	NM_020653	57336	Hs.99724	NM_020653	ENSG00000141040	ZNF287	MGC126536|MGC141923|ZKSCAN13	zinc finger protein 287
chr12-58	chr12	122415720	122415902	+	19	0.849	Intergenic	CpG	-14870	NM_001167856	55206	Hs.7012	NM_001167856	ENSG00000139697	SBNO1	FLJ10701|FLJ10833|FLJ14066|FLJ16176|FLJ35199|MOP3|Sno	strawberry notch homolog 1 (Drosophila)
chr2-260	chr2	28454414	28454596	+	9.5	0.7	Intergenic	Intergenic	-14778	NM_005253	2355	Hs.596972	NM_005253	ENSG00000075426	FOSL2	FLJ23306|FRA2	FOS-like antigen 2
chr17-772	chr17	54173473	54173655	+	18.5	0.691	Intergenic	Tigger7|DNA|MER2_type	-14667	NM_014906	22843	Hs.245044	NM_014906	ENSG00000175175	PPM1E	CaMKP-N|DKFZp781F1422|KIAA1072|POPX1|PP2CH|caMKN	protein phosphatase, Mg2+/Mn2+ dependent, 1E
chr3-17	chr3	158375443	158375625	+	41.4	0.844	Intergenic	CpG	-14358	NM_020307	57018	Hs.4859	NM_020307	ENSG00000163660	CCNL1	ANIA6A|PRO1073|ania-6a	cyclin L1
chr16-107	chr16	10596095	10596277	+	16.2	0.706	Intergenic	Intergenic	-14146	NM_001424	2013	Hs.531561	NM_001424	ENSG00000213853	EMP2	MGC9056|XMP	epithelial membrane protein 2
chr20-79	chr20	45549815	45549997	+	48.1	0.806	Intergenic	Intergenic	-14102	NM_001174087	8202	Hs.592142	NM_001174087	ENSG00000124151	NCOA3	ACTR|AIB-1|AIB1|CAGH16|CTG26|KAT13B|MGC141848|RAC3|SRC-3|SRC3|TNRC14|TNRC16|TRAM-1|bHLHe42|pCIP	nuclear receptor coactivator 3
chr1-680	chr1	149712513	149712695	+	9.5	0.808	Intergenic	CpG	-14039	NM_001194938	23126	Hs.489873	NM_001194937	ENSG00000143442	POGZ	KIAA0461|MGC71543|SUHW5|ZNF280E|ZNF635|ZNF635m	pogo transposable element with ZNF domain
chr20-250	chr20	45366589	45366771	+	36.4	0.654	intron (NM_183047, intron 3 of 22)	intron (NM_183047, intron 3 of 22)	-13973	NR_024594	100131496	Hs.662547	NR_024594		LOC100131496	-	uncharacterized LOC100131496
chr8-55	chr8	67187938	67188120	+	22.9	0.734	Intergenic	CpG	-13803	NM_184087	84675	Hs.85524	NM_033058	ENSG00000147573	TRIM55	MURF-2|RNF29|muRF2	tripartite motif containing 55
chr14-142	chr14	89919457	89919639	+	10.1	0.677	Intergenic	CpG	-13532	NM_006888	801	Hs.708270	NM_006888	ENSG00000198668	CALM1	CALM2|CALM3|CALML2|CAMI|DD132|PHKD|caM	calmodulin 1 (phosphorylase kinase, delta)
chr19-273	chr19	9999475	9999657	+	10.6	0.64	Intergenic	CpG	-13466	NR_027300	388503	Hs.655363	NM_001013640		C3P1	CPLP	complement component 3 precursor pseudogene
chr21-97	chr21	45800114	45800296	+	11.2	0.821	Intergenic	CpG	-13392	NM_194255	6573	Hs.517356	NM_001205206	ENSG00000173638	SLC19A1	CHMD|FOLT|IFC1|REFC|RFC1	solute carrier family 19 (folate transporter), member 1
chr22-15	chr22	23678473	23678655	+	16.8	0.865	Intergenic	CpG	-13250	NM_001001663	255349	Hs.329040	NM_001001663	ENSG00000206069	TMEM211	MGC163519|MGC163521|bA9F11.1	transmembrane protein 211
chr15-108	chr15	88172227	88172409	+	11.2	0.743	Intergenic	Intergenic	-13242	NM_001150	290	Hs.1239	NM_001150	ENSG00000166825	ANPEP	APN|CD13|GP150|LAP1|P150|PEPN	alanyl (membrane) aminopeptidase
chr7-77	chr7	65515974	65516156	+	21.3	0.82	Intergenic	CpG	-13235	NR_026873	285908	Hs.50755	NM_181722		LINC00174	NCRNA00174	long intergenic non-protein coding RNA 174
chr17-2029	chr17	52675694	52675876	+	10.1	0.714	Intergenic	Intergenic	-13145	NM_138962	124540	Hs.658922	NM_138962	ENSG00000153944	MSI2	FLJ36569|MGC3245|MSI2H	musashi homolog 2 (Drosophila)
chr20-3134	chr20	57716547	57716729	+	11.2	0.714	intron (NM_001199506, intron 1 of 12)	MLT1K|LTR|MaLR	-13022	NM_183246	116154	Hs.473218	NM_001199505	ENSG00000087495	PHACTR3	C20orf101|H17739|MGC117178|SCAPIN1|SCAPININ	phosphatase and actin regulator 3
chr19-262	chr19	46761653	46761835	+	11.2	0.724	Intergenic	Intergenic	-12627	NM_001098506	90273	Hs.655885	NM_001098506	ENSG00000007129	CEACAM21	CEACAM3|FLJ13540|MGC119874|R29124_1	carcinoembryonic antigen-related cell adhesion molecule 21
chr15-116	chr15	48857722	48857904	+	10.6	0.88	Intergenic	Intergenic	-12611	NM_032802	84888	Hs.401537	NM_032802	ENSG00000138600	SPPL2A	IMP3|PSL2	signal peptide peptidase like 2A
chr17-430	chr17	20752504	20752686	+	24.6	0.897	Intergenic	CpG	-12550	NM_001004306	339184	Hs.674830	NM_001004306	ENSG00000205212	CCDC144NL	MGC87631	coiled-coil domain containing 144 family, N-terminal like
chr20-6	chr20	52245364	52245546	+	91.2	0.696	Intergenic	Intergenic	-12454	NM_002623	5203	Hs.91161	NM_002623	ENSG00000101132	PFDN4	C1|PFD4	prefoldin subunit 4
chr17-327	chr17	62378904	62379086	+	27.4	0.691	Intergenic	Intergenic	-12447	NM_014405	27092	Hs.514423	NM_014405	ENSG00000075461	CACNG4	MGC11138|MGC24983	calcium channel, voltage-dependent, gamma subunit 4
chr9-23	chr9	132546480	132546662	+	38	0.842	exon (NM_021619, exon 5 of 5)	exon (NM_021619, exon 5 of 5)	-12408	NM_014285	23404	Hs.654643	NM_014285	ENSG00000130713	EXOSC2	RRP4|Rrp4p|hRrp4p|p7	exosome component 2
chr20-1107	chr20	48215953	48216135	+	21.3	0.597	Intergenic	Intergenic	-12302	NM_199203	387522	Hs.740359	NM_199203	ENSG00000124208	TMEM189-UBE2V1	CROC-1B|CROC1B|KUA-UEV	TMEM189-UBE2V1 readthrough
chr1-257	chr1	107471806	107471988	+	12.9	0.794	Intergenic	Intergenic	-12255	NM_001113226	22854	Hs.732535	NM_014917	ENSG00000162631	NTNG1	KIAA0976|Lmnt1	netrin G1
chr5-31	chr5	68664283	68664465	+	38	0.901	Intergenic	CpG	-12208	NM_176816	202243	Hs.654850	NM_176816	ENSG00000183323	CCDC125	KENAE	coiled-coil domain containing 125
chr18-43	chr18	8695076	8695258	+	11.7	0.833	Intergenic	CpG	-12202	NM_015210	23255	Hs.731797	NM_015210	ENSG00000168502	SOGA2	CCDC165|KIAA0802	SOGA family member 2
chr12-30	chr12	108767613	108767795	+	28.5	0.845	Intergenic	CpG	-12109	NM_021625	59341	Hs.506713	NM_001177428	ENSG00000111199	TRPV4	CMT2C|HMSN2C|OTRPC4|SPSMA|SSQTL1|TRP12|VRL2|VROAC	transient receptor potential cation channel, subfamily V, member 4
chr20-2916	chr20	61190980	61191162	+	11.7	0.548	Intergenic	Intergenic	-12018	NR_003244	768096	Hs.549606	NR_003244		HAR1A	HAR1F|LINC00064|NCRNA00064	highly accelerated region 1A (non-protein coding)
chr10-188	chr10	70869159	70869341	+	11.2	0.633	Intergenic	Intergenic	-11982	NM_012339	23555	Hs.499941	NM_012339	ENSG00000099282	TSPAN15	2700063A19Rik|NET-7|NET7|TM4SF15	tetraspanin 15
chr17-355	chr17	56097919	56098101	+	26.3	0.718	3' UTR (NM_003620, exon 6 of 6)	3' UTR (NM_003620, exon 6 of 6)	-11944	NM_017679	54828	Hs.655028	NM_001099432	ENSG00000141376	BCAS3	DKFZp686O1527|FLJ20128|GAOB1|MAAB|MGC4973	breast carcinoma amplified sequence 3
chr15-158	chr15	91011848	91012030	+	10.1	0.741	Intergenic	Intergenic	-11904	NM_207446	400451	Hs.27373	NM_207446	ENSG00000185442	FAM174B	MGC102891	family with sequence similarity 174, member B
chr19-166	chr19	41310768	41310950	+	16.8	0.833	Intergenic	CpG	-11899	NM_001003962	826	Hs.515371	NM_001003962	ENSG00000126247	CAPNS1	30K|CALPAIN4|CANP|CANPS|CAPN4|CDPS|CSS1	calpain, small subunit 1
chr11-157	chr11	68287344	68287526	+	10.1	0.667	intron (NM_001031847, intron 14 of 18)	intron (NM_001031847, intron 14 of 18)	-11871	NM_004923	9633	Hs.145932	NM_001039656	ENSG00000132749	MTL5	CXCDC2|MTLT|TESMIN	metallothionein-like 5, testis-specific (tesmin)
chr1-319	chr1	114509758	114509940	+	11.7	0.719	Intergenic	Intergenic	-11854	NM_205848	148281	Hs.736999	NM_001253772	ENSG00000134207	SYT6	-	synaptotagmin VI
chr1-236	chr1	143245078	143245260	+	13.4	0.692	Intergenic	CpG	-11843	NR_024584	728875	Hs.662922	NR_024584		LOC728875	-	uncharacterized LOC728875
chr17-1145	chr17	63943998	63944180	+	15.1	0.667	intron (NM_017983, intron 5 of 12)	intron (NM_017983, intron 5 of 12)	-11805	NR_030365	693220		NR_030365		MIR635	MIRN635|hsa-mir-635	microRNA 635
chr1-11	chr1	16035062	16035244	+	71	0.817	3' UTR (NR_024279, exon 2 of 2)	3' UTR (NR_024279, exon 2 of 2)	-11793	NM_015001	23013	Hs.731396	NM_015001	ENSG00000065526	SPEN	HIAA0929|KIAA0929|MINT|RBM15C|SHARP	spen homolog, transcriptional regulator (Drosophila)
chr19-263	chr19	47597929	47598111	+	11.2	0.808	exon (NM_005357, exon 10 of 10)	exon (NM_005357, exon 10 of 10)	-11736	NM_032488	84518	Hs.148590	NM_032488	ENSG00000105427	CNFN	PLAC8L2	cornifelin
chr8-126	chr8	100986935	100987117	+	12.9	0.862	Intergenic	Intergenic	-11608	NM_004374	1345	Hs.351875	NM_004374	ENSG00000164919	COX6C	-	cytochrome c oxidase subunit VIc
chr16-58	chr16	1919731	1919913	+	25.7	0.917	Intergenic	CpG	-11590	NM_001009606	64711	Hs.670144	NM_001009606	ENSG00000162040	HS3ST6	HS3ST5	heparan sulfate (glucosamine) 3-O-sulfotransferase 6
chr15-120	chr15	72879567	72879749	+	10.6	0.559	intron (NM_001127190, intron 6 of 13)	intron (NM_001127190, intron 6 of 13)	-11507	NR_039738	100616183		NR_039738		MIR4513	-	microRNA 4513
chr20-490	chr20	48833299	48833481	+	30.2	0.711	Intergenic	MLT1E1|LTR|MaLR	-11484	NM_017843	55653	Hs.381178	NM_001010974	ENSG00000124243	BCAS4	CNOL|FLJ20495	breast carcinoma amplified sequence 4
chr20-21	chr20	51644356	51644538	+	62.1	0.783	Intergenic	CpG	-11404	NM_006526	7764	Hs.711564	NM_006526	ENSG00000171940	ZNF217	ZABC1	zinc finger protein 217
chr9-91	chr9	136399611	136399793	+	15.1	0.612	intron (NM_002957, intron 1 of 9)	intron (NM_002957, intron 1 of 9)	-11376	NR_039816	100616236		NR_039816		MIR4669	-	microRNA 4669
chr11-52	chr11	61636588	61636770	+	21.3	0.827	Intergenic	Intergenic	-11342	NM_001040694	3619	Hs.142179	NM_001040694	ENSG00000149503	INCENP	FLJ31633|MGC111393	inner centromere protein antigens 135/155kDa
chr3-539	chr3	63847750	63847932	+	13.4	0.771	intron (NM_000333, intron 1 of 12)	intron (NM_000333, intron 1 of 12)	-11274	NM_001177387	6314	Hs.729041	NM_000333	ENSG00000163635	ATXN7	ADCAII|FLJ17787|OPCA3|SCA7	ataxin 7
chr19-322	chr19	1145508	1145690	+	9	0.75	Intergenic	CpG	-11199	NM_000455	6794	Hs.515005	NM_000455	ENSG00000118046	STK11	LKB1|PJS|hLKB1	serine/threonine kinase 11
chr18-49	chr18	12386660	12386842	+	10.6	0.909	Intergenic	Intergenic	-11144	NM_001142405	10650	Hs.514718	NM_001142406	ENSG00000141391	SLMO1	C18orf43|DKFZp547K106|FLJ31484|HFL-EDDG1|MGC120170|PRELID3A	slowmo homolog 1 (Drosophila)
chr8-140	chr8	125820854	125821036	+	12.3	0.735	Intergenic	Intergenic	-11034	NM_014751	9788	Hs.700429	NM_014751	ENSG00000170873	MTSS1	DKFZp781P2223|FLJ44694|KIAA0429|MIM|MIMA|MIMB	metastasis suppressor 1
chr15-55	chr15	72850434	72850616	+	17.3	0.841	Intergenic	Intergenic	-10953	NM_004383	1445	Hs.77793	NM_001127190	ENSG00000103653	CSK	MGC117393	c-src tyrosine kinase
chr20-2079	chr20	48229487	48229669	+	14.5	0.66	Intergenic	Intergenic	-10949	NM_005194	1051	Hs.720603	NM_005194	ENSG00000172216	CEBPB	C/EBP-beta|CRP2|IL6DBP|LAP|MGC32080|NF-IL6|TCF5	CCAAT/enhancer binding protein (C/EBP), beta
chr17-1295	chr17	59183907	59184089	+	14	0.806	intron (NM_020198, intron 9 of 12)	intron (NM_020198, intron 9 of 12)	-10936	NM_001003787	92335	Hs.514402	NM_001003786	ENSG00000125695	STRADA	FLJ90524|LYK5|NY-BR-96|PMSE|STRAD|Stlk	STE20-related kinase adaptor alpha
chr20-3153	chr20	39079879	39080061	+	10.6	0.815	Intergenic	Intergenic	-10906	NM_003286	7150	Hs.472737	NM_003286	ENSG00000198900	TOP1	TOPI	topoisomerase (DNA) I
chr1-220	chr1	202616270	202616452	+	14	0.683	Intergenic	Intergenic	-10891	NR_027022	127841	Hs.213144	NR_027022		LOC127841	-	uncharacterized LOC127841
chr2-356	chr2	32994835	32995017	+	7.8	0.697	intron (NR_027099, intron 5 of 5)	(G)n|Simple_repeat|Simple_repeat	-10772	NR_027097	100271832	Hs.740734	NR_027097		LOC100271832	-	uncharacterized LOC100271832
chr11-221	chr11	117264036	117264218	+	9	0.613	Intergenic	MER5A|DNA|MER1_type	-10716	NM_001164831	53826	Hs.413137	NM_001164831	ENSG00000137726	FXYD6	-	FXYD domain containing ion transport regulator 6
chr5-130	chr5	233842	234024	+	11.7	0.733	intron (NM_052909, intron 16 of 17)	intron (NM_052909, intron 16 of 17)	-10693	NM_001080478	389257	Hs.683662	NM_001080478	ENSG00000185028	LRRC14B	-	leucine rich repeat containing 14B
chr11-88	chr11	76161360	76161542	+	14.5	0.727	Intergenic	Intergenic	-10482	NM_015516	25987	Hs.8361	NM_001258210	ENSG00000182704	TSKU	E2IG4|LRRC54|TSK	tsukushi small leucine rich proteoglycan homolog (Xenopus laevis)
chr14-89	chr14	101633604	101633786	+	12.3	0.75	intron (NM_001017963, intron 2 of 11)	intron (NM_001017963, intron 2 of 11)	-10430	NM_005348	3320	Hs.525600	NM_001017963	ENSG00000080824	HSP90AA1	FLJ31884|HSP86|HSP89A|HSP90A|HSP90N|HSPC1|HSPCA|HSPCAL1|HSPCAL4|HSPN|Hsp89|Hsp90|LAP2	heat shock protein 90kDa alpha (cytosolic), class A member 1
chr17-1688	chr17	57507661	57507843	+	11.7	0.667	Intergenic	MLT1F|LTR|MaLR	-10327	NM_005121	9969	Hs.282678	NM_005121	ENSG00000108510	MED13	ARC250|DRIP250|HSPC221|KIAA0593|THRAP1|TRAP240	mediator complex subunit 13
chr2-190	chr2	127882092	127882274	+	11.7	0.688	Intergenic	Intergenic	-10283	NM_000312	5624	Hs.224698	NM_000312	ENSG00000115718	PROC	APC|PC|PROC1|THPH3|THPH4	protein C (inactivator of coagulation factors Va and VIIIa)
chr6-112	chr6	138945476	138945658	+	12.3	0.722	Intergenic	Intergenic	-10206	NM_020464	57224	Hs.652741	NM_001144060	ENSG00000135540	NHSL1	C6orf63|KIAA1357	NHS-like 1
chr1-342	chr1	2564444	2564626	+	11.2	0.846	intron (NM_001242672, intron 6 of 6)	CpG	-10194	NM_033467	79258	Hs.591453	NM_033467	ENSG00000142606	MMEL1	MGC119454|MGC119455|MGC119456|MMEL2|NEP2|NEPII|NL1|NL2|SEP	membrane metallo-endopeptidase-like 1
chr8-231	chr8	125545959	125546141	+	10.6	0.767	Intergenic	HERV16|LTR|ERVL	-10139	NM_007218	11236	Hs.730771	NM_007218	ENSG00000170881	RNF139	HRCA1|MGC31961|RCA1|TRC8	ring finger protein 139
chr17-14	chr17	8044231	8044413	+	81.7	0.977	Intergenic	MER50|LTR|ERV1	-10033	NM_017622	54785	Hs.129563	NM_017622	ENSG00000196544	C17orf59	FLJ20014|PRO2472	chromosome 17 open reading frame 59
chr20-1405	chr20	45218933	45219115	+	18.5	0.68	intron (NM_005244, intron 10 of 15)	intron (NM_005244, intron 10 of 15)	-9992	NR_037410	100500814		NR_037410		MIR3616	-	microRNA 3616
chr21-20	chr21	42669578	42669760	+	30.2	0.778	intron (NR_027348, intron 8 of 9)	intron (NR_027348, intron 8 of 9)	-9956	NM_003225	7031	Hs.162807	NM_003225	ENSG00000160182	TFF1	BCEI|D21S21|HP1.A|HPS2|pNR-2|pS2	trefoil factor 1
chr9-67	chr9	95368691	95368873	+	18.5	0.796	TTS (NM_014612)	TTS (NM_014612)	-9948	NM_005392	5253	Hs.211441	NM_005392	ENSG00000197724	PHF2	CENP-35|GRC5|JHDM1E|KIAA0662|MGC176680	PHD finger protein 2
chr20-2917	chr20	61193101	61193283	+	11.7	0.727	Intergenic	Intergenic	-9897	NR_003244	768096	Hs.549606	NR_003244		HAR1A	HAR1F|LINC00064|NCRNA00064	highly accelerated region 1A (non-protein coding)
chr1-56	chr1	200348672	200348854	+	33	0.813	Intergenic	Intergenic	-9889	NM_004767	9283	Hs.132049	NM_004767	ENSG00000170075	GPR37L1	ET(B)R-LP-2|ETBR-LP-2	G protein-coupled receptor 37 like 1
chr1-83	chr1	43587252	43587434	+	24.6	0.946	intron (NM_005373, intron 9 of 11)	CpG-1002	-9870	NM_001255	991	Hs.524947	NM_001255	ENSG00000117399	CDC20	CDC20A|MGC102824|bA276H19.3|p55CDC	cell division cycle 20 homolog (S. cerevisiae)
chr1-428	chr1	109584325	109584507	+	10.6	0.613	Intergenic	Intergenic	-9748	NM_001408	1952	Hs.57652	NM_001408	ENSG00000143126	CELSR2	CDHF10|EGFL2|FLJ34118|FLJ42737|FLJ45143|FLJ45845|Flamingo1|KIAA0279|MEGF3	cadherin, EGF LAG seven-pass G-type receptor 2 (flamingo homolog, Drosophila)
chr19-106	chr19	52055576	52055758	+	24.1	0.787	Intergenic	CpG	-9624	NM_004069	1175	Hs.119591	NM_004069	ENSG00000042753	AP2S1	AP17|AP17-DELTA|CLAPS2	adaptor-related protein complex 2, sigma 1 subunit
chr1-210	chr1	111857736	111857918	+	14	0.758	intron (NM_001081976, intron 1 of 5)	intron (NM_001081976, intron 1 of 5)	-9561	NM_000677	140	Hs.281342	NM_000677	ENSG00000121933	ADORA3	A3AR|AD026|bA552M11.5	adenosine A3 receptor
chr10-233	chr10	76675224	76675406	+	10.1	0.778	Intergenic	Intergenic	-9539	NM_144589	118881	Hs.355333	NM_144589	ENSG00000165644	COMTD1	FLJ23841	catechol-O-methyltransferase domain containing 1
chr9-19	chr9	139143950	139144132	+	42.5	0.912	Intergenic	CpG	-9389	NM_001185090	2902	Hs.558334	NM_000832	ENSG00000176884	GRIN1	GluN1|MRD8|NMDA1|NMDAR1|NR1	glutamate receptor, ionotropic, N-methyl D-aspartate 1
chr1-336	chr1	156386123	156386305	+	11.7	0.778	Intergenic	CpG	-9160	NR_033946	646268	Hs.506902	NR_033946		LOC646268	-	hCG1654703
chr17-1973	chr17	59140254	59140436	+	10.6	0.7	intron (NM_001003787, intron 8 of 12)	L1M5|LINE|L1	-9094	NM_030576	80774	Hs.591166	NM_030576	ENSG00000136490	LIMD2	MGC10986	LIM domain containing 2
chr20-3609	chr20	28260749	28260931	+	9.5	0.6	Intergenic	tRNA-Met-i|tRNA|tRNA	-9041	NR_045115	140678		NR_045115		MLLT10P1	MLLT10L|bA348I14.3	myeloid/lymphoid or mixed-lineage leukemia (trithorax homolog, Drosophila); translocated to, 10 pseudogene 1
chr20-675	chr20	45219985	45220167	+	26.9	0.694	intron (NM_005244, intron 10 of 15)	MIR3|SINE|MIR	-8940	NR_037410	100500814		NR_037410		MIR3616	-	microRNA 3616
chr5-64	chr5	131742339	131742521	+	22.4	0.843	intron (NM_003060, intron 2 of 9)	intron (NM_003060, intron 2 of 9)	-8923	NR_037898	553103	Hs.570908	NR_037898		LOC553103	DKFZp779A135	uncharacterized LOC553103
chr19-145	chr19	18418870	18419052	+	19	0.672	intron (NM_006532, intron 8 of 11)	intron (NM_006532, intron 8 of 11)	-8850	NM_001170938	51477	Hs.740475	NM_001170938	ENSG00000105655	ISYNA1	INO1|INOS|IPS|IPS 1|IPS-1	inositol-3-phosphate synthase 1
chr17-2221	chr17	53344502	53344684	+	9.5	0.704	Intergenic	Intergenic	-8844	NM_017949	404093	Hs.46679	NM_017949	ENSG00000180891	CUEDC1	DKFZp547L163|FLJ20739	CUE domain containing 1
chr17-818	chr17	61627389	61627571	+	18.5	0.9	Intergenic	(CA)n|Simple_repeat|Simple_repeat	-8806	NM_001199165	201134	Hs.408676	NM_001037325	ENSG00000154240	CEP112	CCDC46|FLJ39610|MACOCO|MGC33887	centrosomal protein 112kDa
chr20-552	chr20	48695438	48695620	+	29.1	0.681	Intergenic	Intergenic	-8696	NM_080829	140876	Hs.372578	NM_080829	ENSG00000042062	FAM65C	C20orf175|C20orf176|FLJ00360|FLJ32230|dJ530I15.2|dJ530I15.3	family with sequence similarity 65, member C
chr20-317	chr20	45555372	45555554	+	34.1	0.604	Intergenic	Intergenic	-8545	NM_001174087	8202	Hs.592142	NM_001174087	ENSG00000124151	NCOA3	ACTR|AIB-1|AIB1|CAGH16|CTG26|KAT13B|MGC141848|RAC3|SRC-3|SRC3|TNRC14|TNRC16|TRAM-1|bHLHe42|pCIP	nuclear receptor coactivator 3
chr11-149	chr11	1750496	1750678	+	10.1	0.808	Intergenic	Intergenic	-8510	NM_053005	81532	Hs.370360	NM_001172223	ENSG00000182208	MOB2	HCCA2	MOB kinase activator 2
chr20-1638	chr20	45220609	45220791	+	16.8	0.78	intron (NM_005244, intron 10 of 15)	L1MC3|LINE|L1	-8316	NR_037410	100500814		NR_037410		MIR3616	-	microRNA 3616
chr6-15	chr6	10512342	10512524	+	48.1	0.808	intron (NM_001042425, intron 4 of 6)	CpG	-8104	NR_033910	100130275	Hs.661431	NR_033910		LOC100130275	-	uncharacterized LOC100130275
chr17-2327	chr17	57901954	57902136	+	9.5	0.72	Intergenic	Intergenic	-8073	NM_006852	11011	Hs.445078	NM_001112707	ENSG00000146872	TLK2	MGC44450|PKU-ALPHA	tousled-like kinase 2
chr20-707	chr20	57996648	57996830	+	26.9	0.746	intron (NM_177980, intron 8 of 17)	intron (NM_177980, intron 8 of 17)	-8073	NM_021810	60437	Hs.729046	NM_021810	ENSG00000124215	CDH26	VR20	cadherin 26
chr8-30	chr8	129223411	129223593	+	33.6	0.824	Intergenic	Intergenic	-8042	NR_031613	100302281		NR_031613		MIR1208	MIRN1208|hsa-mir-1208	microRNA 1208
chr17-1231	chr17	54180099	54180281	+	14	0.757	Intergenic	Intergenic	-8041	NM_014906	22843	Hs.245044	NM_014906	ENSG00000175175	PPM1E	CaMKP-N|DKFZp781F1422|KIAA1072|POPX1|PP2CH|caMKN	protein phosphatase, Mg2+/Mn2+ dependent, 1E
chrX-78	chrX	153301558	153301740	+	10.6	0.913	intron (NM_000116, intron 8 of 10)	intron (NM_000116, intron 8 of 10)	-8028	NM_001009934	1774	Hs.534404	NM_001009932	ENSG00000013563	DNASE1L1	DNAS1L1|DNASEX|DNL1L|G4.8|XIB	deoxyribonuclease I-like 1
chr17-1846	chr17	4425958	4426140	+	10.6	0.828	Intergenic	Intergenic	-7976	NM_198501	342527	Hs.441709	NM_001114974	ENSG00000188176	SMTNL2	FLJ42461|MGC131847|MGC138382	smoothelin-like 2
chr20-294	chr20	45556119	45556301	+	34.7	0.567	Intergenic	Intergenic	-7798	NM_001174087	8202	Hs.592142	NM_001174087	ENSG00000124151	NCOA3	ACTR|AIB-1|AIB1|CAGH16|CTG26|KAT13B|MGC141848|RAC3|SRC-3|SRC3|TNRC14|TNRC16|TRAM-1|bHLHe42|pCIP	nuclear receptor coactivator 3
chr17-1753	chr17	54790538	54790720	+	11.2	0.692	intron (NM_001005404, intron 2 of 4)	intron (NM_001005404, intron 2 of 4)	-7597	NR_039882	100616204		NR_039882		MIR4729	-	microRNA 4729
chr19-158	chr19	1132781	1132963	+	17.3	0.582	Intergenic	Intergenic	-7590	NM_014963	22904	Hs.408708	NM_001100122	ENSG00000064932	SBNO2	FLJ00173|KIAA0963|SNO|STNO	strawberry notch homolog 2 (Drosophila)
chr20-1639	chr20	45221355	45221537	+	16.8	0.475	intron (NM_005244, intron 10 of 15)	L1MC3|LINE|L1	-7570	NR_037410	100500814		NR_037410		MIR3616	-	microRNA 3616
chr3-30	chr3	63991518	63991700	+	33.6	0.733	Intergenic	Intergenic	-7449	NM_014814	9861	Hs.152536	NM_014814	ENSG00000163636	PSMD6	KIAA0107|Rpn7|S10|SGA-113M|p44S10	proteasome (prosome, macropain) 26S subunit, non-ATPase, 6
chrX-5	chrX	53485353	53485535	+	39.2	0.947	Intergenic	CpG	-7396	NM_004493	3028	Hs.171280	NM_001037811	ENSG00000072506	HSD17B10	17b-HSD10|ABAD|CAMR|DUPXp11.22|ERAB|HADH2|HCD2|MHBD|MRPP2|MRX17|MRX31|MRXS10|SCHAD|SDR5C1	hydroxysteroid (17-beta) dehydrogenase 10
chrX-47	chrX	48419646	48419828	+	14	0.882	Intergenic	CpG	-7393	NM_000377	7454	Hs.2157	NM_000377	ENSG00000015285	WAS	IMD2|SCNX|THC|THC1|WASP	Wiskott-Aldrich syndrome (eczema-thrombocytopenia)
chr2-49	chr2	238132475	238132657	+	31.3	0.812	Intergenic	Intergenic	-7390	NM_015893	51052	Hs.247710	NM_015893	ENSG00000071677	PRLH	PRH|PRRP	prolactin releasing hormone
chr19-253	chr19	440043	440225	+	11.2	0.826	Intergenic	CpG	-7356	NM_130760	8174	Hs.102598	NM_130760	ENSG00000099866	MADCAM1	MACAM1	mucosal vascular addressin cell adhesion molecule 1
chr7-40	chr7	100682314	100682496	+	34.1	0.878	Intergenic	CpG	-7314	NM_016068	51024	Hs.423968	NM_016068	ENSG00000214253	FIS1	TTC11	fission 1 (mitochondrial outer membrane) homolog (S. cerevisiae)
chr17-812	chr17	58433266	58433448	+	18.5	0.609	intron (NR_036146, intron 3 of 3)	LTR16A1|LTR|ERVL	-7273	NM_025185	26115	Hs.410889	NM_015623	ENSG00000170921	TANC2	DKFZp564D166|FLJ10215|FLJ11824|KIAA1148|KIAA1636|ROLSA|rols	tetratricopeptide repeat, ankyrin repeat and coiled-coil containing 2
chr17-523	chr17	55847319	55847501	+	22.4	0.623	Intergenic	Intergenic	-7237	NM_181707	124773	Hs.129312	NM_181707	ENSG00000141371	C17orf64	-	chromosome 17 open reading frame 64
chr6-69	chr6	30827386	30827568	+	17.3	0.717	Intergenic	Intergenic	-7171	NM_003897	8870	Hs.76095	NM_003897	ENSG00000137331	IER3	DIF-2|DIF2|GLY96|IEX-1|IEX-1L|IEX1|PRG1	immediate early response 3
chr19-195	chr19	12754312	12754494	+	15.1	0.78	Intergenic	CpG	-6969	NM_013312	29911	Hs.30792	NM_001100176	ENSG00000095066	HOOK2	FLJ26218|HK2	hook homolog 2 (Drosophila)
chr17-463	chr17	57302504	57302686	+	24.1	0.696	intron (NR_026641, intron 20 of 24)	intron (NR_026641, intron 20 of 24)	-6893	NM_032043	83990	Hs.128903	NM_032043	ENSG00000136492	BRIP1	BACH1|FANCJ|FLJ90232|MGC126521|MGC126523|OF	BRCA1 interacting protein C-terminal helicase 1
chr17-1844	chr17	77101126	77101308	+	11.2	0.71	Intergenic	CpG	-6730	NM_001199954	71	Hs.731391	NM_001199954	ENSG00000184009	ACTG1	ACT|ACTG|BRWS2|DFNA20|DFNA26	actin, gamma 1
chr19-281	chr19	49937103	49937285	+	10.6	0.677	Intergenic	Intergenic	-6624	NM_005178	602	Hs.31210	NM_005178	ENSG00000069399	BCL3	BCL4|D19S37	B-cell CLL/lymphoma 3
chr20-2919	chr20	19219682	19219864	+	11.2	0.724	intron (NM_020689, intron 2 of 16)	intron (NM_020689, intron 2 of 16)	-6533	NR_024564	100130264	Hs.683814	NR_024564		LOC100130264	-	uncharacterized LOC100130264
chr16-20	chr16	30576701	30576883	+	49.8	0.844	Intergenic	CpG	-6487	NM_001105079	64319	Hs.247186	NM_022452	ENSG00000156860	FBRS	FBS|FBS1|FLJ11618	fibrosin
chr19-191	chr19	63212894	63213076	+	15.7	0.875	Intergenic	CpG	-6459	NM_025027	80095	Hs.654967	NM_025027	ENSG00000166704	ZNF606	FLJ14260|KIAA1852|ZNF328	zinc finger protein 606
chr2-15	chr2	191593368	191593550	+	50.9	0.921	Intergenic	CpG	-6238	NM_139266	6772	Hs.642990	NM_007315	ENSG00000115415	STAT1	CANDF7|DKFZp686B04100|ISGF-3|STAT91	signal transducer and activator of transcription 1, 91kDa
chr19-243	chr19	45768372	45768554	+	12.3	0.786	exon (NM_020971, exon 33 of 36)	exon (NM_020971, exon 33 of 36)	-6134	NM_138392	92799	Hs.26506	NM_138392	ENSG00000160410	SHKBP1	Sb1	SH3KBP1 binding protein 1
chr20-1191	chr20	60240813	60240995	+	20.7	0.582	Intergenic	Intergenic	-6071	NM_014835	9885	Hs.473254	NM_014835	ENSG00000130703	OSBPL2	FLJ20223|KIAA0772|MGC4307|MGC8342|ORP-2|ORP2	oxysterol binding protein-like 2
chr12-110	chr12	6917413	6917595	+	11.7	0.833	intron (NM_001007026, intron 6 of 9)	CpG-5095	-5960	NM_138425	113246	Hs.405913	NM_138425	ENSG00000111678	C12orf57	C10|FLJ17308|GRCC10	chromosome 12 open reading frame 57
chr20-436	chr20	23286983	23287165	+	31.3	0.929	Intergenic	CpG	-5947	NM_022482	64412	Hs.709462	NM_022482	ENSG00000125812	GZF1	ZBTB23|ZNF336	GDNF-inducible zinc finger protein 1
chr16-188	chr16	3049280	3049462	+	10.6	0.667	3' UTR (NM_022468, exon 10 of 10)	3' UTR (NM_022468, exon 10 of 10)	-5943	NM_004221	9235	Hs.943	NM_001012631	ENSG00000008517	IL32	IL-32alpha|IL-32beta|IL-32delta|IL-32gamma|NK4|TAIF|TAIFa|TAIFb|TAIFc|TAIFd	interleukin 32
chr8-14	chr8	141543700	141543882	+	49.2	0.921	Intergenic	CpG	-5931	NM_031466	83696	Hs.733622	NM_001160372	ENSG00000167632	TRAPPC9	IBP|IKBKBBP|KIAA1882|MGC4737|MGC4769|MRT13|NIBP|TRS120	trafficking protein particle complex 9
chr9-94	chr9	33224236	33224418	+	14	0.625	Intergenic	Intergenic	-5869	NM_014471	27290	Hs.555934	NM_014471	ENSG00000122711	SPINK4	MGC133107|PEC-60|PEC60	serine peptidase inhibitor, Kazal type 4
chr17-1394	chr17	77655166	77655348	+	13.4	0.657	intron (NM_198082, intron 16 of 16)	intron (NM_198082, intron 16 of 16)	-5862	NM_004104	2194	Hs.83190	NM_004104	ENSG00000169710	FASN	FAS|MGC14367|MGC15706|OA-519|SDR27X1	fatty acid synthase
chr1-312	chr1	107478222	107478404	+	11.7	0.84	Intergenic	L2|LINE|L2	-5839	NM_001113226	22854	Hs.732535	NM_014917	ENSG00000162631	NTNG1	KIAA0976|Lmnt1	netrin G1
chr19-39	chr19	41114201	41114383	+	45.3	0.922	Intergenic	CpG	-5570	NM_024509	79414	Hs.143792	NM_024509	ENSG00000126243	LRFN3	FIGLER1|MGC2656|SALM4	leucine rich repeat and fibronectin type III domain containing 3
chr3-125	chr3	128184476	128184658	+	20.7	0.769	Intergenic	CpG	-5560	NM_032242	5361	Hs.432329	NM_032242	ENSG00000114554	PLXNA1	DKFZp761P19121|NOV|NOVP|PLEXIN-A1|PLXN1	plexin A1
chr7-41	chr7	6735811	6735993	+	33.6	0.835	Intergenic	CpG	-5559	NR_002217	441194	Hs.715590	NR_002217		PMS2CL	PMS2P13	PMS2 C-terminal like pseudogene
chr19-162	chr19	10667497	10667679	+	17.3	0.825	Intergenic	Intergenic	-5524	NM_031209	81890	Hs.631638	NM_031209	ENSG00000213339	QTRT1	FP3235|TGT|TGUT	queuine tRNA-ribosyltransferase 1
chr11-112	chr11	117209295	117209477	+	12.3	0.676	intron (NM_001243598, intron 6 of 9)	intron (NM_001243598, intron 6 of 9)	-5369	NM_021603	486	Hs.731865	NM_001680	ENSG00000137731	FXYD2	ATP1G1|HOMG2|MGC12372	FXYD domain containing ion transport regulator 2
chr19-6	chr19	39542055	39542237	+	102.9	0.854	Intergenic	CpG	-5339	NM_001184722	2821	Hs.466471	NM_000175	ENSG00000105220	GPI	AMF|DKFZp686C13233|GNPI|NLK|PGI|PHI|SA-36|SA36	glucose-6-phosphate isomerase
chr7-68	chr7	1034428	1034610	+	23.5	0.797	intron (NM_001134395, intron 2 of 4)	CpG	-5331	NR_029898	442907		NR_029898		MIR339	MIRN339|hsa-mir-339	microRNA 339
chr17-1498	chr17	70489942	70490124	+	12.9	0.676	Intergenic	CpG	-5289	NM_014603	30850	Hs.78358	NM_014603	ENSG00000109089	CDR2L	HUMPPA	cerebellar degeneration-related protein 2-like
chr1-68	chr1	32998464	32998646	+	28	0.955	intron (NM_020888, intron 1 of 6)	intron (NM_020888, intron 1 of 6)	-5267	NM_001198973	57648	Hs.591502	NM_001198972	ENSG00000162522	KIAA1522	-	KIAA1522
chr14-42	chr14	104353311	104353493	+	21.8	0.8	Intergenic	CpG	-5181	NR_024396	196872	Hs.352220	NR_024396		MGC23270	-	uncharacterized LOC196872
chr5-90	chr5	139003243	139003425	+	16.8	0.667	Intergenic	Intergenic	-5151	NM_016463	51523	Hs.740473	NM_016463	ENSG00000171604	CXXC5	CF5|RINF|WID	CXXC finger protein 5
chr16-135	chr16	87747903	87748085	+	14	0.78	intron (NM_001243279, intron 10 of 10)	intron (NM_001243279, intron 10 of 10)	-5135	NR_024347	283860		NM_173617		LINC00304	C16orf81|FLJ36701|NCRNA00304	long intergenic non-protein coding RNA 304
chr11-155	chr11	66836727	66836909	+	10.1	0.875	TTS (NM_017857)	TTS (NM_017857)	-5068	NR_024469	100130987	Hs.664585	NR_024469		LOC100130987	FLJ38836	uncharacterized LOC100130987
chr7-119	chr7	99480329	99480511	+	14.5	0.806	Intergenic	Intergenic	-4933	NM_145914	7589	Hs.632294	NM_145914	ENSG00000166529	ZSCAN21	DKFZp434L134|DKFZp686H10254|NY-REN-21|ZNF38|Zipro1	zinc finger and SCAN domain containing 21
chr17-1830	chr17	59278911	59279093	+	11.2	0.8	Intergenic	Intergenic	-4919	NM_001098426	6603	Hs.250581	NM_001098426	ENSG00000108604	SMARCD2	BAF60B|CRACD2|Rsc6p	SWI/SNF related, matrix associated, actin dependent regulator of chromatin, subfamily d, member 2
chr11-144	chr11	66785474	66785656	+	10.6	0.733	Intergenic	Intergenic	-4916	NM_001619	156	Hs.83636	NM_001619	ENSG00000173020	ADRBK1	BARK1|BETA-ARK1|FLJ16718|GRK2	adrenergic, beta, receptor kinase 1
chr19-260	chr19	43481791	43481973	+	11.2	0.692	Intergenic	Intergenic	-4762	NM_033520	64073	Hs.631544	NM_033520	ENSG00000167644	C19orf33	H2RSP|IMUP|IMUP-1|IMUP-2|MGC39135|MGC75180	chromosome 19 open reading frame 33
chr19-181	chr19	9281411	9281593	+	15.7	0.938	Intergenic	CpG	-4707	NM_198535	374879	Hs.633842	NM_198535	ENSG00000196110	ZNF699	FLJ38144|MGC129880|MGC129881|hang	zinc finger protein 699
chr1-397	chr1	205556642	205556824	+	11.2	0.714	Intergenic	Intergenic	-4707	NM_000574	1604	Hs.126517	NM_000574	ENSG00000196352	CD55	CR|CROM|DAF|TC	CD55 molecule, decay accelerating factor for complement (Cromer blood group)
chr19-114	chr19	47475883	47476065	+	22.9	0.849	Intergenic	CpG	-4683	NM_015125	23152	Hs.388236	NM_015125	ENSG00000079432	CIC	KIAA0306	capicua homolog (Drosophila)
chr19-135	chr19	55528876	55529058	+	20.7	0.881	TTS (NR_002798)	TTS (NR_002798)	-4521	NM_004977	3748	Hs.467146	NM_004977	ENSG00000131398	KCNC3	KSHIIID|KV3.3|SCA13	potassium voltage-gated channel, Shaw-related subfamily, member 3
chr17-328	chr17	76983528	76983710	+	27.4	0.867	Intergenic	CpG	-4516	NM_001080519	57597	Hs.514580	NM_001080519	ENSG00000171282	BAHCC1	BAHD2|FLJ23058|KIAA1447	BAH domain and coiled-coil containing 1
chr17-376	chr17	45593872	45594054	+	25.7	0.833	Intergenic	CpG	-4402	NM_000023	6442	Hs.463412	NM_000023	ENSG00000108823	SGCA	50-DAG|A2|ADL|DAG2|DMDA2|LGMD2D|SCARMD1|adhalin	sarcoglycan, alpha (50kDa dystrophin-associated glycoprotein)
chr17-491	chr17	8000757	8000939	+	22.9	0.841	Intergenic	CpG	-4370	NM_002616	5187	Hs.445534	NM_002616	ENSG00000179094	PER1	MGC88021|PER|RIGUI|hPER	period homolog 1 (Drosophila)
chr19-46	chr19	63358211	63358393	+	41.4	0.921	Intergenic	CpG	-4342	NM_024620	79673	Hs.458377	NM_024620	ENSG00000181894	ZNF329	FLJ12586	zinc finger protein 329
chr19-279	chr19	44584965	44585147	+	10.6	0.759	Intergenic	CpG	-4271	NM_003407	7538	Hs.534052	NM_003407	ENSG00000128016	ZFP36	G0S24|GOS24|NUP475|RNF162A|TIS11|TTP	zinc finger protein 36, C3H type, homolog (mouse)
chr7-45	chr7	75860451	75860633	+	31.3	0.824	intron (NM_080744, intron 9 of 10)	CpG	-4235	NM_007155	7784	Hs.656137	NM_001110354	ENSG00000188372	ZP3	ZP3A|ZP3B|ZPC|Zp-3	zona pellucida glycoprotein 3 (sperm receptor)
chr19-204	chr19	63550833	63551015	+	15.1	0.816	intron (NM_130786, intron 6 of 7)	CpG-14617	-4224	NR_015380	503538	Hs.709582	NR_015380		A1BG-AS1	A1BG-AS|A1BGAS|FLJ23569|NCRNA00181	A1BG antisense RNA 1 (non-protein coding)
chr17-1094	chr17	7679734	7679916	+	15.1	0.757	Intergenic	CpG	-4135	NM_001080424	23135	Hs.730881	NM_001080424	ENSG00000132510	KDM6B	JMJD3|KIAA0346	lysine (K)-specific demethylase 6B
chr20-14	chr20	48840698	48840880	+	69.4	0.662	Intergenic	Intergenic	-4085	NM_017843	55653	Hs.381178	NM_001010974	ENSG00000124243	BCAS4	CNOL|FLJ20495	breast carcinoma amplified sequence 4
chr17-1718	chr17	44404768	44404950	+	11.2	0.676	Intergenic	C-rich|Low_complexity|Low_complexity	-3905	NM_004123	2695	Hs.1454	NM_004123	ENSG00000159224	GIP	-	gastric inhibitory polypeptide
chr2-70	chr2	39204902	39205084	+	23.5	0.762	Intergenic	CpG	-3885	NM_005633	6654	Hs.732497	NM_005633	ENSG00000115904	SOS1	GF1|GGF1|GINGF|HGF|NS4	son of sevenless homolog 1 (Drosophila)
chr17-139	chr17	55269539	55269721	+	34.1	0.642	intron (NM_030938, intron 10 of 11)	intron (NM_030938, intron 10 of 11)	-3779	NR_029493	406991	Hs.444569	NR_029493		MIR21	MIRN21|hsa-mir-21|miR-21|miRNA21	microRNA 21
chr9-10	chr9	129410570	129410752	+	48.7	0.948	Intergenic	CpG	-3646	NM_001032221	6812	Hs.288229	NM_001032221	ENSG00000136854	STXBP1	FLJ37475|MUNC18-1|NSEC1|P67|RBSEC1|UNC18	syntaxin binding protein 1
chr17-692	chr17	55538597	55538779	+	19.6	0.58	Intergenic	Intergenic	-3626	NR_027408	653653	Hs.631741	NR_027408		LOC653653	-	adaptor-related protein complex 1, sigma 2 subunit pseudogene
chr16-149	chr16	33873491	33873673	+	12.9	0.633	Intergenic	CpG	-3578	NR_038368	649159	Hs.532675	NM_001040069		LINC00273	NCRNA00273|TOP	long intergenic non-protein coding RNA 273
chr7-131	chr7	150579936	150580118	+	13.4	0.774	intron (NM_001003802, intron 2 of 13)	CpG	-3345	NM_001003801	6604	Hs.647067	NM_001003801	ENSG00000082014	SMARCD3	BAF60C|CRACD3|MGC111010|Rsc6p	SWI/SNF related, matrix associated, actin dependent regulator of chromatin, subfamily d, member 3
chr19-63	chr19	17919690	17919872	+	34.1	0.857	Intergenic	CpG	-3330	NM_002248	3780	Hs.158173	NM_002248	ENSG00000105642	KCNN1	KCa2.1|SK1|SKCA1|hSK1	potassium intermediate/small conductance calcium-activated channel, subfamily N, member 1
chr1-299	chr1	201325158	201325340	+	12.3	0.61	Intergenic	Intergenic	-3249	NM_002479	4656	Hs.2830	NM_002479	ENSG00000122180	MYOG	MYF4|MYOGENIN|bHLHc3	myogenin (myogenic factor 4)
chr20-3575	chr20	56694260	56694442	+	10.1	0.545	intron (NR_037945, intron 8 of 22)	L1MC4a|LINE|L1	-3242	NM_001204872	79716	Hs.654868	NM_001204872	ENSG00000215440	NPEPL1	FLJ11583|FLJ42065|bA261P9.2	aminopeptidase-like 1
chr4-5	chr4	26468304	26468486	+	47.6	0.922	Intergenic	CpG	-3016	NM_001169117	57620	Hs.135763	NM_001169117	ENSG00000109689	STIM2	FLJ39527|KIAA1482	stromal interaction molecule 2
chr17-1308	chr17	17683954	17684136	+	13.4	0.875	Intergenic	MIR|SINE|MIR	-2995	NM_004176	6720	Hs.733635	NM_001005291	ENSG00000072310	SREBF1	SREBP-1c|SREBP1|bHLHd1	sterol regulatory element binding transcription factor 1
chr6-33	chr6	53520779	53520961	+	28.5	0.841	Intergenic	CpG	-2984	NM_001498	2729	Hs.654465	NM_001197115	ENSG00000001084	GCLC	GCL|GCS|GLCL|GLCLC	glutamate-cysteine ligase, catalytic subunit
chr16-88	chr16	83897332	83897514	+	19	0.925	Intergenic	Intergenic	-2920	NR_038858	727710	Hs.375058	NR_038858		LOC727710	FLJ25723	uncharacterized LOC727710
chr20-2133	chr20	55335238	55335420	+	14.5	0.646	Intergenic	Intergenic	-2909	NM_012444	23626	Hs.159737	NM_012444	ENSG00000054796	SPO11	CT35|MGC39953	SPO11 meiotic protein covalently bound to DSB homolog (S. cerevisiae)
chr19-336	chr19	46119039	46119221	+	9	0.742	Intergenic	Intergenic	-2880	NR_001278	1556	Hs.529117	NR_001278		CYP2B7P1	CYP2B|CYP2B7|CYP2B7P	cytochrome P450, family 2, subfamily B, polypeptide 7 pseudogene 1
chr9-267	chr9	133605308	133605490	+	7.8	0.758	Intergenic	Intergenic	-2653	NM_005312	2889	Hs.127897	NM_005312	ENSG00000107263	RAPGEF1	C3G|DKFZp781P1719|GRF2	Rap guanine nucleotide exchange factor (GEF) 1
chr16-72	chr16	4359127	4359309	+	21.8	0.814	intron (NM_024535, intron 9 of 27)	intron (NM_024535, intron 9 of 27)	-2632	NM_138440	114990	Hs.372579	NM_138440	ENSG00000168140	VASN	SLITL2	vasorin
chr6-132	chr6	3963867	3964049	+	10.6	0.724	Intergenic	CpG	-2610	NM_003913	8899	Hs.159014	NM_003913	ENSG00000112739	PRPF4B	KIAA0536|PR4H|PRP4|PRP4H|PRP4K|dJ1013A10.1	PRP4 pre-mRNA processing factor 4 homolog B (yeast)
chrX-80	chrX	133134484	133134666	+	10.1	0.826	Intergenic	CpG	-2601	NR_029523	406899		NR_029523		MIR106A	MIRN106A|mir-106	microRNA 106a
chr20-12	chr20	23290482	23290664	+	71.6	0.927	Intergenic	CpG	-2448	NM_022482	64412	Hs.709462	NM_022482	ENSG00000125812	GZF1	ZBTB23|ZNF336	GDNF-inducible zinc finger protein 1
chr21-131	chr21	41444217	41444399	+	10.1	0.667	Intergenic	(TG)n|Simple_repeat|Simple_repeat	-2447	NR_024100	284835	Hs.106234	NR_024100		LINC00323	C21orf130|FLJ37173|NCRNA00323|PRED42	long intergenic non-protein coding RNA 323
chr19-164	chr19	3938810	3938992	+	16.8	0.875	Intergenic	Intergenic	-2440	NM_001961	1938	Hs.515070	NM_001961	ENSG00000167658	EEF2	EEF-2|EF-2|EF2	eukaryotic translation elongation factor 2
chr19-179	chr19	55064978	55065160	+	16.2	0.805	exon (NM_001098633, exon 5 of 5)	exon (NM_001098633, exon 5 of 5)	-2435	NM_007254	11284	Hs.732075	NM_007254	ENSG00000039650	PNKP	EIEE10|MCSZ|PNK	polynucleotide kinase 3'-phosphatase
chr2-153	chr2	227374055	227374237	+	14	0.893	Intergenic	Intergenic	-2396	NM_005544	3667	Hs.471508	NM_005544	ENSG00000169047	IRS1	HIRS-1	insulin receptor substrate 1
chr13-40	chr13	76801340	76801522	+	10.6	0.846	Intergenic	CpG	-2253	NM_015057	23077	Hs.591221	NM_015057	ENSG00000005810	MYCBP2	DKFZp686M08244|FLJ10106|FLJ13826|FLJ21597|FLJ21646|KIAA0916|PAM	MYC binding protein 2, E3 ubiquitin protein ligase
chr13-38	chr13	38156988	38157170	+	10.6	0.88	Intergenic	Intergenic	-2094	NM_207361	341640	Hs.253994	NM_207361	ENSG00000150893	FREM2	DKFZp686J0811|DKFZp781I048	FRAS1 related extracellular matrix protein 2
chr19-67	chr19	63717241	63717423	+	33	0.802	exon (NM_032792, exon 3 of 3)	exon (NM_032792, exon 3 of 3)	-2088	NM_012254	10998	Hs.292177	NM_012254	ENSG00000083807	SLC27A5	ACSB|ACSVL6|BACS|BAL|FACVL3|FATP-5|FATP5|FLJ22987|VLACSR|VLCS-H2|VLCSH2	solute carrier family 27 (fatty acid transporter), member 5
chr5-105	chr5	176762147	176762329	+	14.5	0.743	exon (NM_000505, exon 13 of 14)	exon (NM_000505, exon 13 of 14)	-1995	NM_001029886	345456	Hs.130196	NM_001029886	ENSG00000196570	PFN3	-	profilin 3
chr3-80	chr3	64678636	64678818	+	22.9	0.754	intron (NR_038264, intron 1 of 5)	L2|LINE|L2	-1995	NR_039765	100616144		NR_039765		MIR548AN	-	microRNA 548an
chr14-50	chr14	73293130	73293312	+	19.6	0.778	intron (NM_001043318, intron 1 of 11)	intron (NM_001043318, intron 1 of 11)	-1982	NR_039727	100616158		NR_039727		MIR4505	-	microRNA 4505
chr14-72	chr14	104517593	104517775	+	14.5	0.682	Intergenic	Intergenic	-1945	NM_138420	113146	Hs.441783	NM_138420	ENSG00000185567	AHNAK2	C14orf78|KIAA2019	AHNAK nucleoprotein 2
chr19-227	chr19	52938585	52938767	+	13.4	0.618	TTS (NM_014601)	TTS (NM_014601)	-1929	NM_015710	29997	Hs.421907	NM_015710	ENSG00000105373	GLTSCR2	PICT-1|PICT1	glioma tumor suppressor candidate region gene 2
chr2-261	chr2	28467361	28467543	+	9.5	0.852	Intergenic	CpG	-1831	NM_005253	2355	Hs.596972	NM_005253	ENSG00000075426	FOSL2	FLJ23306|FRA2	FOS-like antigen 2
chr19-184	chr19	41870233	41870415	+	15.7	0.778	Intergenic	CpG	-1818	NM_152603	163081	Hs.412517	NM_152603	ENSG00000189042	ZNF567	MGC45586	zinc finger protein 567
chr6-121	chr6	24829050	24829232	+	11.2	0.885	Intergenic	CpG	-1759	NM_030939	81688	Hs.727546	NM_030939	ENSG00000112308	C6orf62	DKFZp564G182|FLJ12619|Nbla00237|XTP12|dJ30M3.2	chromosome 6 open reading frame 62
chr8-298	chr8	129040215	129040397	+	10.1	0.75	intron (NR_003367, intron 4 of 8)	MIR|SINE|MIR	-1755	NR_031610	100302161		NR_031610		MIR1205	MIRN1205|hsa-mir-1205	microRNA 1205
chr11-50	chr11	2378316	2378498	+	21.8	0.904	Intergenic	CpG	-1692	NM_005706	10078	Hs.523424	NM_005706	ENSG00000184281	TSSC4	-	tumor suppressing subtransferable candidate 4
chrX-10	chrX	100239706	100239888	+	29.1	0.935	Intergenic	CpG	-1657	NM_006733	2491	Hs.737663	NM_006733	ENSG00000102384	CENPI	CENP-I|FSHPRH1|LRPR1|Mis6	centromere protein I
chr9-154	chr9	111301932	111302114	+	10.1	0.778	Intergenic	CpG	-1609	NM_001145368	5774	Hs.436429	NM_001145368	ENSG00000070159	PTPN3	DKFZp686N0569|PTP-H1|PTPH1	protein tyrosine phosphatase, non-receptor type 3
chr15-59	chr15	89246745	89246927	+	16.2	0.766	Intergenic	CpG	-1588	NM_006122	4122	Hs.116459	NM_006122	ENSG00000196547	MAN2A2	MANA2X	mannosidase, alpha, class 2A, member 2
chr5-36	chr5	6766043	6766225	+	33	0.686	Intergenic	CpG	-1584	NM_006999	11044	Hs.481542	NM_001171805	ENSG00000112941	PAPD7	LAK-1|LAK1|POLK|POLS|TRF4|TRF4-1|TRF41|TUTASE5	PAP associated domain containing 7
chr16-163	chr16	66829112	66829294	+	12.3	0.657	Intergenic	CpG-9463	-1566	NM_024939	80004	Hs.592053	NM_024939	ENSG00000103067	ESRP2	FLJ21918|FLJ22248|RBM35B	epithelial splicing regulatory protein 2
chr9-63	chr9	139237814	139237996	+	20.1	0.891	Intergenic	CpG	-1560	NM_199001	375791	Hs.512469	NM_199001	ENSG00000197191	C9orf169	MGC59937	chromosome 9 open reading frame 169
chr16-155	chr16	4758615	4758797	+	12.3	0.786	Intergenic	CpG	-1539	NM_021646	26048	Hs.513316	NM_021646	ENSG00000103199	ZNF500	ZKSCAN18	zinc finger protein 500
chr11-89	chr11	62365618	62365800	+	14	0.805	Intergenic	U2|snRNA|snRNA	-1505	NM_018093	54663	Hs.740426	NM_018093	ENSG00000133316	WDR74	FLJ10439|FLJ21730	WD repeat domain 74
chr20-1818	chr20	16503486	16503668	+	15.7	0.702	Intergenic	CpG	-1498	NM_001199866	55614	Hs.101774	NM_001199865	ENSG00000089177	KIF16B	C20orf23|KISC20ORF|SNX23	kinesin family member 16B
chr11-103	chr11	66579285	66579467	+	12.9	0.556	Intergenic	Intergenic	-1489	NM_014578	29984	Hs.15114	NM_014578	ENSG00000173156	RHOD	ARHD|RHOHP1|RHOM|Rho	ras homolog family member D
chr15-1	chr15	70352070	70352252	+	61	0.763	Intergenic	CpG	-1479	NM_020214	56965	Hs.270244	NM_020214	ENSG00000137817	PARP6	MGC131971|pART17	poly (ADP-ribose) polymerase family, member 6
chr1-98	chr1	232813238	232813420	+	22.4	0.857	Intergenic	CpG-2364	-1435	NM_001077397	359948	Hs.350268	NM_001077397	ENSG00000168264	IRF2BP2	MGC72189	interferon regulatory factor 2 binding protein 2
chr1-572	chr1	153365474	153365656	+	10.1	0.63	Intergenic	CpG	-1408	NM_182685	1942	Hs.516664	NM_004428	ENSG00000169242	EFNA1	B61|ECKLG|EFL1|EPLG1|LERK-1|LERK1|TNFAIP4	ephrin-A1
chr19-120	chr19	1191273	1191455	+	21.8	0.784	Intergenic	CpG	-1385	NM_001001975	513	Hs.418668	NM_001001975	ENSG00000099624	ATP5D	-	ATP synthase, H+ transporting, mitochondrial F1 complex, delta subunit
chr8-35	chr8	145098303	145098485	+	31.3	0.844	intron (NM_000445, intron 2 of 32)	intron (NM_000445, intron 2 of 32)	-1362	NM_201380	5339	Hs.434248	NM_000445	ENSG00000178209	PLEC	EBS1|EBSO|HD1|LGMD2Q|PCN|PLEC1|PLEC1b|PLTN	plectin
chr13-47	chr13	98537917	98538099	+	9.5	0.909	Intergenic	CpG-6570	-1347	NM_015296	23348	Hs.596105	NM_001130048	ENSG00000088387	DOCK9	DKFZp686C11110|DKFZp686D2047|DKFZp686N04132|FLJ11949|FLJ16744|FLJ44528|FLJ45282|FLJ45601|KIAA1058|KIAA1085|ZIZ1|ZIZIMIN1	dedicator of cytokinesis 9
chr10-114	chr10	94341383	94341565	+	15.7	0.871	Intergenic	CpG	-1331	NM_004523	3832	Hs.8878	NM_004523	ENSG00000138160	KIF11	EG5|HKSP|KNSL1|MCLMR|TRIP5	kinesin family member 11
chr20-3146	chr20	8996288	8996470	+	10.6	0.76	Intergenic	Intergenic	-1322	NM_001172646	5332	Hs.472101	NM_000933	ENSG00000101333	PLCB4	ARCND2|FLJ16169|PI-PLC	phospholipase C, beta 4
chr3-237	chr3	121297164	121297346	+	17.9	0.792	Intergenic	CpG	-1301	NM_002093	2932	Hs.445733	NM_001146156	ENSG00000082701	GSK3B	-	glycogen synthase kinase 3 beta
chr8-77	chr8	89410036	89410218	+	16.8	0.698	Intergenic	Intergenic	-1294	NM_005941	4325	Hs.546267	NM_005941	ENSG00000156103	MMP16	C8orf57|DKFZp761D112|MMP-X2|MT-MMP2|MT-MMP3|MT3-MMP	matrix metallopeptidase 16 (membrane-inserted)
chr20-2140	chr20	17987691	17987873	+	14	0.642	Intergenic	CpG	-1261	NM_021220	58495	Hs.710157	NM_021220	ENSG00000125850	OVOL2	EUROIMAGE566589|ZNF339	ovo-like 2 (Drosophila)
chr6-117	chr6	53766390	53766572	+	11.7	0.828	Intergenic	Intergenic	-1256	NM_018214	55227	Hs.732252	NM_025168	ENSG00000137269	LRRC1	FLJ10775|FLJ11834|LANO|dJ523E19.1	leucine rich repeat containing 1
chr12-166	chr12	54510851	54511033	+	9.5	0.767	5' UTR (NR_036476, exon 2 of 5)	5' UTR (NR_036476, exon 2 of 5)	-1255	NM_032364	85406	Hs.709320	NM_032364	ENSG00000135392	DNAJC14	DNAJ|DRIP78|HDJ3|LIP6	DnaJ (Hsp40) homolog, subfamily C, member 14
chr12-154	chr12	99117365	99117547	+	10.1	0.69	Intergenic	CpG	-1249	NM_022496	64431	Hs.115088	NM_022496	ENSG00000075089	ACTR6	ARP6|FLJ13433|HSPC281|MSTP136|hARP6|hARPX	ARP6 actin-related protein 6 homolog (yeast)
chr3-261	chr3	152286045	152286227	+	17.3	0.776	Intergenic	CpG	-1230	NM_053002	116931	Hs.730822	NM_053002	ENSG00000144893	MED12L	FLJ46288|KIAA1635|NOPAR|TNRC11L|TRALP|TRALPUSH	mediator complex subunit 12-like
chr19-188	chr19	53915905	53916087	+	15.7	0.75	exon (NM_017805, exon 12 of 12)	exon (NM_017805, exon 12 of 12)	-1208	NM_001130915	284358	Hs.191815	NM_001130915	ENSG00000176909	MAMSTR	FLJ36070|MASTR|MGC117259	MEF2 activating motif and SAP domain containing transcriptional regulator
chr19-48	chr19	45726953	45727135	+	40.3	0.911	intron (NM_020971, intron 18 of 35)	CpG	-1191	NM_025213	57731	Hs.32706	NM_020971	ENSG00000160460	SPTBN4	KIAA1642|QV|SPNB4|SPTBN3	spectrin, beta, non-erythrocytic 4
chr17-2406	chr17	72794296	72794478	+	9.5	0.613	intron (NM_001113491, intron 1 of 11)	intron (NM_001113491, intron 1 of 11)	-1181	NM_001113492	10801	Hs.440932	NM_001113491	ENSG00000184640	2012-09-09	AF17q25|FLJ75490|KIAA0991|MSF|MSF1|NAPB|PNUTL4|SINT1|SeptD1	septin 9
chr12-97	chr12	88271512	88271694	+	12.9	0.743	Intergenic	CpG-5639	-1176	NM_022652	1848	Hs.298654	NM_001946	ENSG00000139318	DUSP6	MKP3|PYST1	dual specificity phosphatase 6
chr11-159	chr11	72201855	72202037	+	10.1	0.515	Intergenic	Intergenic	-1153	NM_033388	89849	Hs.653186	NM_033388	ENSG00000168010	ATG16L2	ATG16B|FLJ00012|WDR80	autophagy related 16-like 2 (S. cerevisiae)
chr11-142	chr11	66380257	66380439	+	10.6	0.758	intron (NM_001040716, intron 12 of 22)	CpG	-1104	NM_024036	78999	Hs.714189	NM_024036	ENSG00000173621	LRFN4	FIGLER6|MGC3103|SALM3|SALM3.	leucine rich repeat and fibronectin type III domain containing 4
chr15-9	chr15	80126395	80126577	+	42	0.83	Intergenic	CpG-8185	-1070	NM_032246	84206	Hs.104744	NM_032246	ENSG00000183496	MEX3B	DKFZp434J0617|MEX-3B|MGC117199|RKHD3|RNF195	mex-3 homolog B (C. elegans)
chr9-120	chr9	35594141	35594323	+	11.7	0.759	Intergenic	CpG	-1049	NM_006285	7016	Hs.708096	NM_006285	ENSG00000107140	TESK1	-	testis-specific kinase 1
chr15-107	chr15	83091699	83091881	+	11.2	0.636	Intergenic	Intergenic	-1032	NM_014630	9640	Hs.79347	NM_014630	ENSG00000166716	ZNF592	CAMOS|KIAA0211|MGC138437|MGC138439|SCAR5	zinc finger protein 592
chr13-31	chr13	25524127	25524309	+	12.9	0.806	Intergenic	CpG-6308	-1020	NM_001007538	387914	Hs.433791	NM_001007538	ENSG00000180730	SHISA2	C13orf13|PRO28631|TMEM46|WGAR9166|bA398O19.2|hShisa	shisa homolog 2 (Xenopus laevis)
chr1-177	chr1	108309963	108310145	+	15.1	0.732	promoter-TSS (NM_006113)	promoter-TSS (NM_006113)	-986	NM_006113	10451	Hs.267659	NM_001079874	ENSG00000134215	VAV3	FLJ40431	vav 3 guanine nucleotide exchange factor
chr1-192	chr1	144437963	144438145	+	14.5	0.62	promoter-TSS (NM_001201325)	promoter-TSS (NM_001201325)	-969	NM_001201325	5174	Hs.732345	NM_001201325	ENSG00000174827	PDZK1	CAP70|CLAMP|NHERF-3|NHERF3|PDZD1	PDZ domain containing 1
chr2-196	chr2	38157699	38157881	+	11.2	0.75	promoter-TSS (NM_000104)	promoter-TSS (NM_000104)	-963	NM_000104	1545	Hs.154654	NM_000104	ENSG00000138061	CYP1B1	CP1B|CYPIB1|GLC3A|P4501B1	cytochrome P450, family 1, subfamily B, polypeptide 1
chr18-16	chr18	50138160	50138342	+	23.5	0.877	promoter-TSS (NM_173529)	promoter-TSS (NM_173529)	-918	NM_173529	162681	Hs.208701	NM_173529	ENSG00000166845	C18orf54	LAS2|MGC33382	chromosome 18 open reading frame 54
chr1-8	chr1	195437122	195437304	+	72.7	0.93	promoter-TSS (NM_194314)	promoter-TSS (NM_194314)	-918	NM_194314	360023	Hs.529439	NM_194314	ENSG00000177888	ZBTB41	DKFZp686C06120|FLJ36199|FRBZ1|RP11-469L3.1|ZNF924	zinc finger and BTB domain containing 41
chr3-766	chr3	162573391	162573573	+	12.3	0.828	promoter-TSS (NM_001040100)	promoter-TSS (NM_001040100)	-917	NM_001040100	165679	Hs.369104	NM_145035	ENSG00000196542	SPTSSB	ADMP|C3orf57|MGC104229|SSSPTB	serine palmitoyltransferase, small subunit B
chr9-66	chr9	115178985	115179167	+	19.6	0.795	promoter-TSS (NM_031219)	promoter-TSS (NM_031219)	-914	NM_031219	81932	Hs.7739	NM_031219	ENSG00000119431	HDHD3	2810435D12Rik|C9orf158|MGC12904	haloacid dehalogenase-like hydrolase domain containing 3
chr20-810	chr20	61966027	61966209	+	25.2	0.778	promoter-TSS (NM_003288)	promoter-TSS (NM_003288)	-907	NM_001243895	7165	Hs.473296	NM_001243891	ENSG00000101150	TPD52L2	D54|DKFZp686A1765	tumor protein D52-like 2
chr1-213	chr1	117403518	117403700	+	14	0.853	promoter-TSS (NM_003594)	promoter-TSS (NM_003594)	-863	NM_003594	8458	Hs.735195	NM_003594	ENSG00000116830	TTF2	HuF2	transcription termination factor, RNA polymerase II
chr16-116	chr16	29724404	29724586	+	15.1	0.816	promoter-TSS (NM_002383)	promoter-TSS (NM_002383)	-861	NM_002383	4150	Hs.23650	NM_001042539	ENSG00000103495	MAZ	PUR1|Pur-1|SAF-1|SAF-2|SAF-3|ZF87|ZNF801|Zif87	MYC-associated zinc finger protein (purine-binding transcription factor)
chr1-12	chr1	148602680	148602862	+	69.4	0.918	promoter-TSS (NM_015203)	promoter-TSS (NM_015203)	-843	NM_015203	23248	Hs.213666	NM_015203	ENSG00000163125	RPRD2	FLJ32145|KIAA0460	regulation of nuclear pre-mRNA domain containing 2
chr19-66	chr19	58749441	58749623	+	33	0.789	promoter-TSS (NM_001079907)	promoter-TSS (NM_001079907)	-841	NM_001079907	55422	Hs.185674	NM_001079906	ENSG00000130844	ZNF331	DKFZp686L0787|RITA|ZNF361|ZNF463	zinc finger protein 331
chr12-127	chr12	118911108	118911290	+	11.2	0.828	promoter-TSS (NM_207311)	promoter-TSS (NM_207311)	-832	NM_207311	92558	Hs.369763	NM_207311	ENSG00000135127	CCDC64	BICDR-1|FLJ26450|H_267D11.1	coiled-coil domain containing 64
chr19-76	chr19	40450825	40451007	+	30.8	0.823	promoter-TSS (NM_003367)	promoter-TSS (NM_003367)	-820	NM_003367	7392	Hs.454534	NM_003367	ENSG00000105698	USF2	FIP|bHLHb12	upstream transcription factor 2, c-fos interacting
chr1-26	chr1	16843745	16843927	+	49.8	0.906	promoter-TSS (NR_027504)	promoter-TSS (NR_027504)	-820	NR_027504	11209	Hs.349110	NR_027504		MST1P2	FLJ18435|MSPL-1|MSPL-2|MSPL-3|MSPL1|MSPL2|MSPL3|MSTP1|MSTP2|MSTP3	macrophage stimulating 1 (hepatocyte growth factor-like) pseudogene 2
chr2-262	chr2	45731652	45731834	+	9.5	0.724	promoter-TSS (NM_005400)	promoter-TSS (NM_005400)	-804	NM_005400	5581	Hs.580351	NM_005400	ENSG00000171132	PRKCE	MGC125656|MGC125657|PKCE|nPKC-epsilon	protein kinase C, epsilon
chr12-74	chr12	62523916	62524098	+	15.7	0.744	promoter-TSS (NM_020762)	promoter-TSS (NM_020762)	-801	NM_020762	57522	Hs.593803	NM_020762	ENSG00000196935	SRGAP1	ARHGAP13|FLJ22166|KIAA1304	SLIT-ROBO Rho GTPase activating protein 1
chr15-51	chr15	38842693	38842875	+	17.9	0.947	promoter-TSS (NM_005258)	promoter-TSS (NM_005258)	-793	NM_005258	2644	Hs.631717	NM_005258	ENSG00000137880	GCHFR	GFRP|HsT16933|MGC138467|MGC138469|P35	GTP cyclohydrolase I feedback regulator
chr13-24	chr13	44049401	44049583	+	14.5	0.769	promoter-TSS (NM_001243799)	promoter-TSS (NM_001243799)	-791	NM_183422	8848	Hs.436383	NM_001243797	ENSG00000102804	TSC22D1	DKFZp686O19206|MGC17597|Ptg-2|TGFB1I4|TSC22	TSC22 domain family, member 1
chr17-919	chr17	8475422	8475604	+	16.8	0.842	promoter-TSS (NM_005964)	promoter-TSS (NM_005964)	-752	NM_005964	4628	Hs.16355	NM_001256012	ENSG00000133026	MYH10	MGC134913|MGC134914|NMMHC-IIB|NMMHCB	myosin, heavy chain 10, non-muscle
chrX-15	chrX	41667890	41668072	+	21.8	0.9	promoter-TSS (NM_003688)	promoter-TSS (NM_003688)	-750	NM_001126054	8573	Hs.495984	NM_001126054	ENSG00000147044	CASK	CAGH39|CAMGUK|CMG|FGS4|FLJ22219|FLJ31914|LIN2|MICPCH|MRXSNA|TNRC8	calcium/calmodulin-dependent serine protein kinase (MAGUK family)
chr19-168	chr19	45641002	45641184	+	16.8	0.85	promoter-TSS (NM_013368)	promoter-TSS (NM_013368)	-748	NM_013368	29946	Hs.515412	NM_013368	ENSG00000167565	SERTAD3	RBT1	SERTA domain containing 3
chr3-840	chr3	180523408	180523590	+	11.7	0.7	promoter-TSS (NM_016331)	promoter-TSS (NM_016331)	-746	NM_016331	51193	Hs.632578	NM_016331	ENSG00000121864	ZNF639	6230400O18Rik|ANC-2H01|ANC_2H01|ZASC1	zinc finger protein 639
chr3-128	chr3	197120928	197121110	+	20.7	0.917	promoter-TSS (NM_005781)	promoter-TSS (NM_005781)	-742	NM_005781	10188	Hs.518513	NM_001010938	ENSG00000061938	TNK2	ACK|ACK-1|ACK1|FLJ44758|FLJ45547|p21cdc42Hs	tyrosine kinase, non-receptor, 2
chr8-310	chr8	146022875	146023057	+	10.1	0.696	promoter-TSS (NM_003416)	promoter-TSS (NM_003416)	-741	NM_003416	7553	Hs.493218	NM_003416	ENSG00000147789	ZNF7	FLJ38706|HF.16|KOX4|zf30	zinc finger protein 7
chr2-40	chr2	239988211	239988393	+	33.6	0.96	promoter-TSS (NM_006037)	promoter-TSS (NM_006037)	-722	NM_006037	9759	Hs.20516	NM_006037	ENSG00000068024	HDAC4	AHO3|BDMR|HA6116|HD4|HDAC-4|HDAC-A|HDACA|KIAA0288	histone deacetylase 4
chr1-92	chr1	232812486	232812668	+	22.9	0.828	promoter-TSS (NM_001077397)	promoter-TSS (NM_001077397)	-683	NM_001077397	359948	Hs.350268	NM_001077397	ENSG00000168264	IRF2BP2	MGC72189	interferon regulatory factor 2 binding protein 2
chr10-187	chr10	52054332	52054514	+	11.2	0.629	promoter-TSS (NM_147156)	promoter-TSS (NM_147156)	-680	NM_147156	259230	Hs.654698	NM_147156	ENSG00000198964	SGMS1	MGC17342|MOB|MOB1|SMS1|TMEM23|hmob33	sphingomyelin synthase 1
chr17-1090	chr17	71032608	71032790	+	15.7	0.634	promoter-TSS (NM_004524)	promoter-TSS (NM_004524)	-679	NM_001015002	3993	Hs.514477	NM_001015002	ENSG00000073350	LLGL2	HGL|LGL2	lethal giant larvae homolog 2 (Drosophila)
chr3-603	chr3	158013091	158013273	+	13.4	0.788	promoter-TSS (NR_003284)	promoter-TSS (NR_003284)	-678	NR_003284	647033	Hs.730862	NR_003284		PA2G4P4	PA2G4L1	proliferation-associated 2G4 pseudogene 4
chr3-13	chr3	158289601	158289783	+	54.8	0.901	promoter-TSS (NR_034008)	promoter-TSS (NR_034008)	-672	NR_034008	100498859	Hs.633655	NR_034008		LOC100498859	-	uncharacterized LOC100498859
chr14-145	chr14	99843190	99843372	+	10.1	0.679	promoter-TSS (NR_029906)	promoter-TSS (NR_029906)	-668	NM_001039355	123096	Hs.578109	NM_152333	ENSG00000197119	SLC25A29	C14orf69|CACL|FLJ38975	solute carrier family 25 (mitochondrial carnitine/acylcarnitine carrier), member 29
chr9-78	chr9	94567476	94567658	+	16.2	0.75	promoter-TSS (NM_015250)	promoter-TSS (NM_015250)	-663	NM_001003800	23299	Hs.436939	NM_001003800	ENSG00000185963	BICD2	KIAA0699|bA526D8.1	bicaudal D homolog 2 (Drosophila)
chr11-145	chr11	72531362	72531544	+	10.6	0.727	promoter-TSS (NM_014824)	promoter-TSS (NM_014824)	-662	NM_014824	9873	Hs.577053	NM_014824	ENSG00000137478	FCHSD2	KIAA0769|NWK|SH3MD3	FCH and double SH3 domains 2
chr10-128	chr10	99321505	99321687	+	14.5	0.703	promoter-TSS (NM_020349)	promoter-TSS (NM_020349)	-650	NM_001129981	26287	Hs.73708	NM_001129981	ENSG00000165887	ANKRD2	ARPP|MGC104314	ankyrin repeat domain 2 (stretch responsive muscle)
chr16-147	chr16	30617224	30617406	+	12.9	0.652	promoter-TSS (NM_006662)	promoter-TSS (NM_006662)	-648	NM_006662	10847	Hs.647334	NM_006662	ENSG00000080603	SRCAP	DOMO1|EAF1|FLHS|FLJ44499|KIAA0309|SWR1	Snf2-related CREBBP activator protein
chr11-20	chr11	65139621	65139803	+	40.3	0.83	promoter-TSS (NM_032223)	promoter-TSS (NM_032223)	-647	NM_032223	399909	Hs.380801	NM_032223	ENSG00000197136	PCNXL3	FLJ22427	pecanex-like 3 (Drosophila)
chr5-154	chr5	180621281	180621463	+	11.2	0.731	promoter-TSS (NM_032765)	promoter-TSS (NM_032765)	-647	NM_032765	84851	Hs.458412	NM_032765	ENSG00000183718	TRIM52	MGC16175|RNF102	tripartite motif containing 52
chr10-236	chr10	105716723	105716905	+	10.1	0.733	promoter-TSS (NM_014720)	promoter-TSS (NM_014720)	-646	NM_014720	9748	Hs.591922	NM_014720	ENSG00000065613	SLK	KIAA0204|LOSK|MGC133067|STK2|bA16H23.1|se20-9	STE20-like kinase
chr15-181	chr15	81667879	81668061	+	9.5	0.741	promoter-TSS (NM_016073)	promoter-TSS (NM_016073)	-645	NM_016073	50810	Hs.513954	NM_016073	ENSG00000166503	HDGFRP3	HDGF2	hepatoma-derived growth factor, related protein 3
chr6-127	chr6	82519701	82519883	+	11.2	0.71	promoter-TSS (NM_017633)	promoter-TSS (NM_017633)	-645	NM_017633	55603	Hs.10784	NM_017633	ENSG00000112773	FAM46A	C6orf37|FLJ20037|FLJ31495|XTP11	family with sequence similarity 46, member A
chr1-218	chr1	153799502	153799684	+	14	0.862	promoter-TSS (NM_018489)	promoter-TSS (NM_018489)	-645	NM_018489	55870	Hs.491060	NM_018489	ENSG00000116539	ASH1L	ASH1|ASH1L1|FLJ10504|KIAA1420|KMT2H	ash1 (absent, small, or homeotic)-like (Drosophila)
chr1-71	chr1	40688201	40688383	+	26.9	0.933	promoter-TSS (NM_023070)	promoter-TSS (NM_023070)	-632	NM_023070	65243	Hs.133034	NM_023070	ENSG00000187801	ZNF643	FLJ34293|RP11-656D10.1	zinc finger protein 643
chr8-178	chr8	102132736	102132918	+	11.2	0.645	promoter-TSS (NR_033962)	promoter-TSS (NR_033962)	-631	NR_033962	441374	Hs.652045	NR_033962		FLJ42969	-	uncharacterized LOC441374
chr6-43	chr6	11645782	11645964	+	23.5	0.857	promoter-TSS (NM_001100829)	promoter-TSS (NM_001100829)	-624	NM_001100829	100113407	Hs.146317	NM_001100829	ENSG00000205269	TMEM170B	-	transmembrane protein 170B
chr9-73	chr9	137939357	137939539	+	17.3	0.872	promoter-TSS (NM_015447)	promoter-TSS (NM_015447)	-622	NM_015447	157922	Hs.522493	NM_015447	ENSG00000130559	CAMSAP1	DKFZp434F195|DKFZp434G2311|FLJ31228|MGC163452|PRO2405|bA100C15.1	calmodulin regulated spectrin-associated protein 1
chr6-141	chr6	147566477	147566659	+	10.6	0.75	promoter-TSS (NM_001127715)	promoter-TSS (NM_001127715)	-619	NM_001127715	134957	Hs.86320	NM_001127715	ENSG00000164506	STXBP5	FLJ30922|LGL3|LLGL3|MGC141942|MGC141968|Nbla04300	syntaxin binding protein 5 (tomosyn)
chr11-134	chr11	118167708	118167890	+	11.2	0.733	promoter-TSS (NM_004397)	promoter-TSS (NM_004397)	-617	NM_004397	1656	Hs.408461	NM_001257191	ENSG00000110367	DDX6	FLJ36338|HLR2|P54|RCK	DEAD (Asp-Glu-Ala-Asp) box helicase 6
chr20-1446	chr20	49818836	49819018	+	18.5	0.565	promoter-TSS (NM_006045)	promoter-TSS (NM_006045)	-612	NM_006045	10079	Hs.700437	NM_006045	ENSG00000054793	ATP9A	ATPIIA|KIAA0611	ATPase, class II, type 9A
chr14-79	chr14	49768370	49768552	+	12.9	0.806	promoter-TSS (NM_006939)	promoter-TSS (NM_006939)	-612	NM_006939	6655	Hs.291533	NM_006939	ENSG00000100485	SOS2	FLJ25596	son of sevenless homolog 2 (Drosophila)
chr9-64	chr9	5998523	5998705	+	19.6	0.796	promoter-TSS (NM_001017969)	promoter-TSS (NM_001017969)	-611	NM_001017969	158358	Hs.535060	NM_001017969	ENSG00000183354	KIAA2026	-	KIAA2026
chr5-137	chr5	179057849	179058031	+	11.7	0.667	promoter-TSS (NM_001746)	promoter-TSS (NM_001746)	-596	NM_001024649	821	Hs.567968	NM_001024649	ENSG00000127022	CANX	CNX|FLJ26570|IP90|P90	calnexin
chr20-44	chr20	33505963	33506145	+	55.4	0.929	promoter-TSS (NM_007186)	promoter-TSS (NM_007186)	-583	NM_007186	11190	Hs.443976	NM_007186	ENSG00000126001	CEP250	C-NAP1|CEP2|CNAP1|MGC88542	centrosomal protein 250kDa
chr8-171	chr8	66917013	66917195	+	11.2	0.667	promoter-TSS (NM_001242318)	promoter-TSS (NM_001242318)	-581	NM_001242318	5150	Hs.527119	NM_001242318	ENSG00000205268	PDE7A	HCP1|PDE7	phosphodiesterase 7A
chr16-48	chr16	29983831	29984013	+	29.1	0.854	promoter-TSS (NM_001243177)	promoter-TSS (NM_001243177)	-573	NM_184041	226	Hs.732822	NM_000034	ENSG00000149925	ALDOA	ALDA|GSD12|MGC10942|MGC17716|MGC17767	aldolase A, fructose-bisphosphate
chr5-88	chr5	11957584	11957766	+	16.8	0.756	promoter-TSS (NM_001332)	promoter-TSS (NM_001332)	-565	NM_001332	1501	Hs.314543	NM_001332	ENSG00000169862	CTNND2	GT24|NPRAP	catenin (cadherin-associated protein), delta 2 (neural plakophilin-related arm-repeat protein)
chr17-765	chr17	7701146	7701328	+	18.5	0.796	promoter-TSS (NM_144607)	promoter-TSS (NM_144607)	-552	NM_144607	124637	Hs.27475	NM_144607	ENSG00000182224	CYB5D1	FLJ32499	cytochrome b5 domain containing 1
chr9-134	chr9	122517045	122517227	+	11.2	0.71	promoter-TSS (NM_001080497)	promoter-TSS (NM_001080497)	-550	NM_001080497	1955	Hs.494977	NM_001080497	ENSG00000106780	MEGF9	EGFL5	multiple EGF-like-domains 9
chr19-202	chr19	60370284	60370466	+	15.1	0.933	promoter-TSS (NM_178837)	promoter-TSS (NM_178837)	-545	NM_178837	352909	Hs.351582	NM_001256714	ENSG00000167646	DNAAF3	C19orf51|CILD2|DAB1|FLJ36139|FLJ40069|PF22	dynein, axonemal, assembly factor 3
chr3-9	chr3	137397826	137398008	+	57.6	0.699	promoter-TSS (NM_018133)	promoter-TSS (NM_018133)	-539	NM_018133	55167	Hs.18631	NM_001145417	ENSG00000174579	MSL2	FLJ10546|FLJ54913|KIAA1585|MSL-2|MSL2L1|RNF184	male-specific lethal 2 homolog (Drosophila)
chrX-27	chrX	118624320	118624502	+	17.9	0.767	promoter-TSS (NM_001173487)	promoter-TSS (NM_001173487)	-537	NM_017544	55922	Hs.437084	NM_001173487	ENSG00000186416	NKRF	ITBA4|NRF	NFKB repressing factor
chrX-35	chrX	7076664	7076846	+	16.2	0.838	promoter-TSS (NM_001178136)	promoter-TSS (NM_001178136)	-524	NM_001135565	8226	Hs.185910	NM_001135565	ENSG00000130021	HDHD1	DXF68S1E|FAM16AX|GS1|HDHD1A	haloacid dehalogenase-like hydrolase domain containing 1
chr12-83	chr12	110764056	110764238	+	14	0.75	promoter-TSS (NM_003668)	promoter-TSS (NM_003668)	-515	NM_139078	8550	Hs.413901	NM_003668	ENSG00000089022	MAPKAPK5	MAPKAP-K5|MK-5|MK5|PRAK	mitogen-activated protein kinase-activated protein kinase 5
chr20-223	chr20	46878249	46878431	+	37.5	0.704	promoter-TSS (NM_020820)	promoter-TSS (NM_020820)	-513	NM_020820	57580	Hs.731771	NM_020820	ENSG00000124126	PREX1	KIAA1415|P-REX1	phosphatidylinositol-3,4,5-trisphosphate-dependent Rac exchange factor 1
chr1-248	chr1	45925307	45925489	+	12.9	0.867	promoter-TSS (NM_021639)	promoter-TSS (NM_021639)	-509	NM_021639	60313	Hs.727072	NM_021639	ENSG00000159592	GPBP1L1	RP11-767N6.1	GC-rich promoter binding protein 1-like 1
chr21-22	chr21	39643333	39643515	+	25.7	0.839	promoter-TSS (NM_004965)	promoter-TSS (NM_004965)	-507	NM_004965	3150	Hs.356285	NM_004965	ENSG00000205581	HMGN1	FLJ27265|FLJ31471|HMG14|MGC104230|MGC117425	high mobility group nucleosome binding domain 1
chr12-59	chr12	12740803	12740985	+	18.5	0.927	promoter-TSS (NM_006143)	promoter-TSS (NM_006143)	-506	NM_006143	2842	Hs.657862	NM_006143	ENSG00000183150	GPR19	-	G protein-coupled receptor 19
chr17-1383	chr17	59173476	59173658	+	13.4	0.658	promoter-TSS (NM_001003788)	promoter-TSS (NM_001003788)	-505	NM_001003787	92335	Hs.514402	NM_001003786	ENSG00000125695	STRADA	FLJ90524|LYK5|NY-BR-96|PMSE|STRAD|Stlk	STE20-related kinase adaptor alpha
chr10-141	chr10	134200748	134200930	+	14	0.735	promoter-TSS (NM_005539)	promoter-TSS (NM_005539)	-504	NM_005539	3632	Hs.715308	NM_005539	ENSG00000068383	INPP5A	5PTASE|DKFZp434A1721|MGC116947|MGC116949	inositol polyphosphate-5-phosphatase, 40kDa
chr17-2148	chr17	60089254	60089436	+	10.1	0.6	promoter-TSS (NM_022739)	promoter-TSS (NM_022739)	-497	NM_022739	64750	Hs.515011	NM_022739	ENSG00000108854	SMURF2	DKFZp686F0270|MGC138150	SMAD specific E3 ubiquitin protein ligase 2
chr14-25	chr14	102593898	102594080	+	29.6	0.795	promoter-TSS (NM_006035)	promoter-TSS (NM_006035)	-494	NM_006035	9578	Hs.654634	NM_006035	ENSG00000198752	CDC42BPB	DKFZp686H1431|FLJ37601|FLJ44730|KIAA1124|MRCKB	CDC42 binding protein kinase beta (DMPK-like)
chr22-30	chr22	41913481	41913663	+	12.9	0.806	promoter-TSS (NM_015140)	promoter-TSS (NM_015140)	-491	NM_015140	23170	Hs.517670	NM_015140	ENSG00000100304	TTLL12	FLJ41795|KIAA0153|dJ526I14.2	tubulin tyrosine ligase-like family, member 12
chr1-117	chr1	245161744	245161926	+	19.6	0.844	promoter-TSS (NM_015446)	promoter-TSS (NM_015446)	-486	NM_015446	25909	Hs.300887	NM_015446	ENSG00000153207	AHCTF1	DKFZp434N093|ELYS|MST108|TMBS62	AT hook containing transcription factor 1
chr9-21	chr9	136019900	136020082	+	41.4	0.888	promoter-TSS (NR_023344)	promoter-TSS (NR_023344)	-484	NR_023344	100151684	Hs.545589	NR_023344		RNU6ATAC	RNU6ATAC1|U6ATAC	RNA, U6atac small nuclear (U12-dependent splicing)
chr17-1843	chr17	76884070	76884252	+	11.2	0.769	promoter-TSS (NM_138570)	promoter-TSS (NM_138570)	-470	NM_138570	124565	Hs.352240	NM_001037984	ENSG00000157637	SLC38A10	FLJ35718|FLJ46399|MGC15523	solute carrier family 38, member 10
chr19-309	chr19	10391774	10391956	+	9.5	0.769	promoter-TSS (NM_001111307)	promoter-TSS (NM_001111307)	-468	NM_001111307	5141	Hs.89901	NM_001111307	ENSG00000065989	PDE4A	DPDE2|PDE4|PDE46	phosphodiesterase 4A, cAMP-specific
chr6-78	chr6	4721122	4721304	+	15.7	0.824	promoter-TSS (NM_004824)	promoter-TSS (NM_004824)	-466	NM_004824	9425	Hs.269092	NM_001143970	ENSG00000153046	CDYL	CDYL1|DKFZp586C1622|MGC131936	chromodomain protein, Y-like
chr17-917	chr17	4792945	4793127	+	16.8	0.778	promoter-TSS (NM_005022)	promoter-TSS (NM_005022)	-466	NM_005022	5216	Hs.494691	NM_005022	ENSG00000108518	PFN1	-	profilin 1
chr5-43	chr5	96545136	96545318	+	29.6	0.896	promoter-TSS (NM_018343)	promoter-TSS (NM_018343)	-466	NM_001159749	55781	Hs.27021	NM_001159749	ENSG00000058729	RIOK2	FLJ11159|RIO2	RIO kinase 2 (yeast)
chr6-27	chr6	37894728	37894910	+	32.4	0.97	promoter-TSS (NM_021943)	promoter-TSS (NM_021943)	-466	NM_021943	60685	Hs.36959	NM_021943	ENSG00000156639	ZFAND3	FLJ13222|FLJ17799|TEX27	zinc finger, AN1-type domain 3
chr19-16	chr19	60462215	60462397	+	73.8	0.886	promoter-TSS (NM_014931)	promoter-TSS (NM_014931)	-456	NM_014931	22870	Hs.515610	NM_014931	ENSG00000105063	PPP6R1	KIAA1115|MGC138185|MGC142003|PP6R1|SAP190|SAPS1	protein phosphatase 6, regulatory subunit 1
chr11-9	chr11	75769886	75770068	+	57.1	0.937	promoter-TSS (NM_004705)	promoter-TSS (NM_004705)	-449	NM_004705	5612	Hs.503315	NM_004705	ENSG00000137492	PRKRIR	DAP4|MGC102750|P52rIPK|THAP0	protein-kinase, interferon-inducible double stranded RNA dependent inhibitor, repressor of (P58 repressor)
chr17-1375	chr17	57497782	57497964	+	13.4	0.634	promoter-TSS (NM_005121)	promoter-TSS (NM_005121)	-448	NM_005121	9969	Hs.282678	NM_005121	ENSG00000108510	MED13	ARC250|DRIP250|HSPC221|KIAA0593|THRAP1|TRAP240	mediator complex subunit 13
chr20-1	chr20	48780954	48781136	+	155.5	0.643	promoter-TSS (NM_032521)	promoter-TSS (NM_032521)	-443	NM_032521	84612	Hs.589848	NM_032521	ENSG00000124171	PARD6B	PAR6B	par-6 partitioning defective 6 homolog beta (C. elegans)
chr14-27	chr14	76297455	76297637	+	28.5	0.855	promoter-TSS (NM_014909)	promoter-TSS (NM_014909)	-442	NM_014909	22846	Hs.525479	NM_014909	ENSG00000071246	VASH1	KIAA1036	vasohibin 1
chr7-172	chr7	102577154	102577336	+	10.6	0.667	promoter-TSS (NM_001122838)	promoter-TSS (NM_001122838)	-440	NM_001122838	222236	Hs.324271	NM_001122838	ENSG00000161048	NAPEPLD	DKFZp781D1098|FMP30|NAPE-PLD	N-acyl phosphatidylethanolamine phospholipase D
chr7-49	chr7	100648075	100648257	+	30.8	0.853	promoter-TSS (NM_001084)	promoter-TSS (NM_001084)	-435	NM_001084	8985	Hs.153357	NM_001084	ENSG00000106397	PLOD3	LH3	procollagen-lysine, 2-oxoglutarate 5-dioxygenase 3
chr14-73	chr14	105028108	105028290	+	14.5	0.721	promoter-TSS (NM_001134876)	promoter-TSS (NM_001134876)	-432	NM_001134875	283643	Hs.720306	NM_173608	ENSG00000185347	C14orf80	MGC16771	chromosome 14 open reading frame 80
chr18-33	chr18	28304780	28304962	+	14.5	0.875	promoter-TSS (NM_022751)	promoter-TSS (NM_022751)	-426	NM_001242409	64762	Hs.444314	NM_001242409	ENSG00000141441	FAM59A	C18orf11|GAREM|Gm944	family with sequence similarity 59, member A
chr8-89	chr8	90838594	90838776	+	15.1	0.685	promoter-TSS (NM_003821)	promoter-TSS (NM_003821)	-425	NM_003821	8767	Hs.103755	NM_003821	ENSG00000104312	RIPK2	CARD3|CARDIAK|CCK|GIG30|RICK|RIP2	receptor-interacting serine-threonine kinase 2
chr15-17	chr15	50869833	50870015	+	31.9	0.937	promoter-TSS (NM_004498)	promoter-TSS (NM_004498)	-423	NM_004498	3175	Hs.658573	NM_004498	ENSG00000169856	ONECUT1	HNF-6|HNF6|HNF6A	one cut homeobox 1
chr5-98	chr5	56505021	56505203	+	15.1	0.806	promoter-TSS (NM_022913)	promoter-TSS (NM_022913)	-420	NM_001203246	65056	Hs.444279	NM_001127235	ENSG00000062194	GPBP1	DKFZp761C169|GPBP|MGC126339|SSH6|VASCULIN	GC-rich promoter binding protein 1
chr17-766	chr17	24741299	24741481	+	18.5	0.814	promoter-TSS (NM_020791)	promoter-TSS (NM_020791)	-416	NR_039749	100616122		NR_039749		MIR4523	-	microRNA 4523
chr19-286	chr19	1334378	1334560	+	10.1	0.692	promoter-TSS (NM_024407)	promoter-TSS (NM_024407)	-414	NM_024407	374291	Hs.211914	NM_024407	ENSG00000115286	NDUFS7	CI-20|CI-20KD|FLJ45860|FLJ46880|MGC120002|MY017|PSST	NADH dehydrogenase (ubiquinone) Fe-S protein 7, 20kDa (NADH-coenzyme Q reductase)
chr8-103	chr8	91727629	91727811	+	14	0.667	promoter-TSS (NM_001146273)	promoter-TSS (NM_001146273)	-411	NM_001008495	169200	Hs.737401	NM_001008495	ENSG00000180694	TMEM64	DKFZp762C1112	transmembrane protein 64
chr14-114	chr14	30746754	30746936	+	10.6	0.719	promoter-TSS (NM_015382)	promoter-TSS (NM_015382)	-405	NM_015382	25831	Hs.708017	NM_015382	ENSG00000092148	HECTD1	FLJ38315|KIAA1131	HECT domain containing E3 ubiquitin protein ligase 1
chr14-34	chr14	103674318	103674500	+	25.7	0.812	promoter-TSS (NM_015656)	promoter-TSS (NM_015656)	-404	NM_015656	26153	Hs.134970	NM_015656	ENSG00000066735	KIF26A	DKFZp434N178|FLJ22753|KIAA1236	kinesin family member 26A
chr15-90	chr15	87679342	87679524	+	12.3	0.694	promoter-TSS (NM_001126131)	promoter-TSS (NM_001126131)	-403	NM_002693	5428	Hs.706868	NM_001126131	ENSG00000140521	POLG	FLJ27114|MDP1|MIRAS|MTDPS4A|MTDPS4B|PEO|POLG1|POLGA|SANDO|SCAE	polymerase (DNA directed), gamma
chr17-75	chr17	56109460	56109642	+	39.7	0.627	promoter-TSS (NM_017679)	promoter-TSS (NM_017679)	-403	NM_017679	54828	Hs.655028	NM_001099432	ENSG00000141376	BCAS3	DKFZp686O1527|FLJ20128|GAOB1|MAAB|MGC4973	breast carcinoma amplified sequence 3
chr17-1839	chr17	68700277	68700459	+	11.2	0.88	promoter-TSS (NM_018714)	promoter-TSS (NM_018714)	-400	NM_018714	9382	Hs.283109	NM_018714	ENSG00000166685	COG1	CDG2G|DKFZp762L1710|KIAA1381|LDLB	component of oligomeric golgi complex 1
chr19-182	chr19	10515156	10515338	+	15.7	0.968	promoter-TSS (NM_032885)	promoter-TSS (NM_032885)	-400	NM_032885	84971	Hs.512799	NM_032885	ENSG00000130734	ATG4D	APG4-D|APG4D|AUTL4	autophagy related 4D, cysteine peptidase
chr17-74	chr17	7459247	7459429	+	39.7	0.734	promoter-TSS (NM_004860)	promoter-TSS (NM_004860)	-398	NM_004860	9513	Hs.52788	NM_004860	ENSG00000129245	FXR2	FMR1L2|FXR2P	fragile X mental retardation, autosomal homolog 2
chr16-122	chr16	9092550	9092732	+	14.5	0.778	promoter-TSS (NM_014117)	promoter-TSS (NM_014117)	-397	NM_014117	29035	Hs.221497	NM_014117	ENSG00000182831	C16orf72	FLJ41272|PRO0149	chromosome 16 open reading frame 72
chr1-15	chr1	174443299	174443481	+	65.5	0.912	promoter-TSS (NM_022457)	promoter-TSS (NM_022457)	-397	NM_022457	64326	Hs.523744	NM_001001740	ENSG00000143207	RFWD2	COP1|FLJ10416|RNF200	ring finger and WD repeat domain 2, E3 ubiquitin protein ligase
chr20-3374	chr20	23278888	23279070	+	10.1	0.606	promoter-TSS (NM_013248)	promoter-TSS (NM_013248)	-394	NM_013248	29107	Hs.516933	NM_013248	ENSG00000132661	NXT1	MTR2|P15	NTF2-like export factor 1
chr14-94	chr14	38713654	38713836	+	11.7	0.788	promoter-TSS (NM_002687)	promoter-TSS (NM_002687)	-393	NM_002687	5411	Hs.409965	NM_002687	ENSG00000100941	PNN	DRS|DRSP|SDK3|memA	pinin, desmosome associated protein
chr15-150	chr15	83092338	83092520	+	10.1	0.472	promoter-TSS (NM_014630)	promoter-TSS (NM_014630)	-393	NM_014630	9640	Hs.79347	NM_014630	ENSG00000166716	ZNF592	CAMOS|KIAA0211|MGC138437|MGC138439|SCAR5	zinc finger protein 592
chr7-118	chr7	32898295	32898477	+	14.5	0.696	promoter-TSS (NM_015483)	promoter-TSS (NM_015483)	-393	NM_015483	25948	Hs.372541	NM_015483	ENSG00000170852	KBTBD2	BKLHD1	kelch repeat and BTB (POZ) domain containing 2
chr14-36	chr14	90954237	90954419	+	24.1	0.746	promoter-TSS (NM_001080414)	promoter-TSS (NM_001080414)	-387	NM_001080414	440193	Hs.525536	NM_001080414	ENSG00000015133	CCDC88C	DAPLE|FLJ00354|HkRP2|KIAA1509	coiled-coil domain containing 88C
chr17-1083	chr17	59053055	59053237	+	15.7	0.741	promoter-TSS (NM_203351)	promoter-TSS (NM_203351)	-387	NM_002401	4215	Hs.29282	NM_002401	ENSG00000198909	MAP3K3	MAPKKK3|MEKK3	mitogen-activated protein kinase kinase kinase 3
chr22-26	chr22	35502412	35502594	+	14	0.897	promoter-TSS (NM_001177701)	promoter-TSS (NM_001177701)	-385	NR_033531	11020	Hs.415172	NM_001177701	ENSG00000100360	IFT27	DKFZp686M22208|FLJ33389|RABL4|RAYL	intraflagellar transport 27 homolog (Chlamydomonas)
chr5-97	chr5	180170033	180170215	+	15.7	0.868	promoter-TSS (NM_001114618)	promoter-TSS (NM_001114618)	-381	NM_001114617	4245	Hs.519818	NM_001114617	ENSG00000131446	MGAT1	GLCNAC-TI|GLCT1|GLYT1|GNT-1|GNT-I|MGAT	mannosyl (alpha-1,3-)-glycoprotein beta-1,2-N-acetylglucosaminyltransferase
chr4-11	chr4	78216438	78216620	+	34.1	0.857	promoter-TSS (NM_006835)	promoter-TSS (NM_006835)	-380	NM_006835	10983	Hs.518827	NM_006835	ENSG00000118816	CCNI	CYC1|CYI	cyclin I
chr7-67	chr7	33069220	33069402	+	24.1	0.765	promoter-TSS (NR_029372)	promoter-TSS (NR_029372)	-377	NR_029372	51251	Hs.487933	NM_001002009	ENSG00000122643	NT5C3	MGC27337|MGC87109|MGC87828|P5'N-1|P5N-1|PN-I|PSN1|UMPH|UMPH1|cN-III|p36	5'-nucleotidase, cytosolic III
chr2-72	chr2	32089486	32089668	+	22.9	0.898	promoter-TSS (NM_001137602)	promoter-TSS (NM_001137602)	-375	NM_001137602	51072	Hs.444969	NM_001137602	ENSG00000162959	MEMO1	C2orf4|DKFZp434I0135|FLJ25031|MEMO|NS5ATP7	mediator of cell motility 1
chr2-13	chr2	86521316	86521498	+	53.1	0.969	promoter-TSS (NM_001146688)	promoter-TSS (NM_001146688)	-375	NM_018433	55818	Hs.557425	NM_001146688	ENSG00000115548	KDM3A	DKFZp686A24246|DKFZp686P07111|JHDM2A|JHMD2A|JMJD1|JMJD1A|KIAA0742|TSGA	lysine (K)-specific demethylase 3A
chrX-18	chrX	17665049	17665231	+	20.1	0.917	promoter-TSS (NM_001037540)	promoter-TSS (NM_001037540)	-373	NM_006746	6322	Hs.109655	NM_001037535	ENSG00000047634	SCML1	-	sex comb on midleg-like 1 (Drosophila)
chr17-721	chr17	40750478	40750660	+	19	0.81	promoter-TSS (NM_003954)	promoter-TSS (NM_003954)	-372	NM_003954	9020	Hs.735695	NM_003954	ENSG00000006062	MAP3K14	FTDCR1B|HS|HSNIK|NIK	mitogen-activated protein kinase kinase kinase 14
chr2-136	chr2	10506182	10506364	+	14.5	0.8	promoter-TSS (NM_002539)	promoter-TSS (NM_002539)	-369	NM_002539	4953	Hs.467701	NM_002539	ENSG00000115758	ODC1	ODC	ornithine decarboxylase 1
chr19-268	chr19	747932	748114	+	10.6	0.87	promoter-TSS (NM_002819)	promoter-TSS (NM_002819)	-369	NM_031991	5725	Hs.172550	NM_002819	ENSG00000011304	PTBP1	HNRNP-I|HNRNPI|HNRPI|MGC10830|MGC8461|PTB|PTB-1|PTB-T|PTB2|PTB3|PTB4|pPTB	polypyrimidine tract binding protein 1
chrX-48	chrX	48700114	48700296	+	14	0.871	promoter-TSS (NM_001136158)	promoter-TSS (NM_001136158)	-368	NM_001136157	55593	Hs.496098	NM_001136157	ENSG00000068308	OTUD5	DKFZp761A052|DUBA|MGC104871	OTU domain containing 5
chr16-90	chr16	52094948	52095130	+	18.5	0.927	promoter-TSS (NM_022476)	promoter-TSS (NM_022476)	-368	NM_022476	64400	Hs.380897	NM_001012398	ENSG00000166971	AKTIP	FT1|FTS	AKT interacting protein
chr12-107	chr12	109326194	109326376	+	12.3	0.893	promoter-TSS (NM_001137664)	promoter-TSS (NM_001137664)	-367	NM_016238	51434	Hs.719935	NM_001137664	ENSG00000196510	ANAPC7	APC7	anaphase promoting complex subunit 7
chr2-23	chr2	19411213	19411395	+	42.5	0.952	promoter-TSS (NR_039914)	promoter-TSS (NR_039914)	-367	NR_039914	100616307		NR_039914		MIR4757	-	microRNA 4757
chr16-168	chr16	14975879	14976061	+	11.7	0.794	promoter-TSS (NM_015027)	promoter-TSS (NM_015027)	-364	NM_015027	23042	Hs.370781	NM_015027	ENSG00000179889	PDXDC1	KIAA0251|LP8165	pyridoxal-dependent decarboxylase domain containing 1
chr17-1223	chr17	45140553	45140735	+	14	0.614	promoter-TSS (NM_005827)	promoter-TSS (NM_005827)	-363	NM_005827	10237	Hs.154073	NM_005827	ENSG00000121073	SLC35B1	UGTREL1	solute carrier family 35, member B1
chr7-56	chr7	99974319	99974501	+	26.9	0.891	promoter-TSS (NM_006076)	promoter-TSS (NM_006076)	-360	NM_006076	3268	Hs.521083	NM_006076	ENSG00000106351	AGFG2	HRBL|RABR	ArfGAP with FG repeats 2
chrX-65	chrX	48788203	48788385	+	11.7	0.88	promoter-TSS (NM_006521)	promoter-TSS (NM_006521)	-360	NM_006521	7030	Hs.730740	NM_006521	ENSG00000068323	TFE3	RCCP2|RCCX1|TFEA|bHLHe33	transcription factor binding to IGHM enhancer 3
chr6-148	chr6	31910224	31910406	+	10.1	0.783	promoter-TSS (NM_001040437).2	promoter-TSS (NM_001040437).2	-357	NM_001040437	50854	Hs.640836	NM_016947	ENSG00000204387	C6orf48	D6S57|G8	chromosome 6 open reading frame 48
chr2-88	chr2	97979052	97979234	+	20.7	0.857	promoter-TSS (NM_015348)	promoter-TSS (NM_015348)	-357	NM_015348	23505	Hs.469376	NM_015348	ENSG00000075568	TMEM131	CC28|KIAA0257|PRO1048|RW1|YR-23	transmembrane protein 131
chr9-76	chr9	139255087	139255269	+	16.8	0.795	promoter-TSS (NM_006088)	promoter-TSS (NM_006088)	-354	NM_006088	10383	Hs.433615	NM_006088	ENSG00000188229	TUBB4B	Beta2|TUBB2|TUBB2C	tubulin, beta 4B class IVb
chr4-61	chr4	1330660	1330842	+	14	0.848	promoter-TSS (NM_020894)	promoter-TSS (NM_020894)	-353	NM_020894	57654	Hs.380475	NM_020894	ENSG00000163945	UVSSA	KIAA1530|MGC117169|UVSS3	UV-stimulated scaffold protein A
chr21-125	chr21	34367255	34367437	+	10.1	0.857	promoter-TSS (NM_032476)	promoter-TSS (NM_032476)	-347	NM_032476	64968	Hs.302742	NM_032476	ENSG00000243927	MRPS6	C21orf101|MRP-S6|RPMS6|S6mt	mitochondrial ribosomal protein S6
chr15-78	chr15	72693952	72694134	+	13.4	0.614	promoter-TSS (NM_001130028)	promoter-TSS (NM_001130028)	-345	NM_001130028	1198	Hs.584748	NM_001130028	ENSG00000179335	CLK3	FLJ22858|PHCLK3|PHCLK3/152	CDC-like kinase 3
chr19-41	chr19	13978384	13978566	+	42.5	0.905	promoter-TSS (NM_002918)	promoter-TSS (NM_002918)	-341	NM_002918	5989	Hs.655215	NM_002918	ENSG00000132005	RFX1	EFC|RFX	regulatory factor X, 1 (influences HLA class II expression)
chr14-13	chr14	34521425	34521607	+	46.4	0.929	promoter-TSS (NM_001146282)	promoter-TSS (NM_001146282)	-339	NM_003136	6729	Hs.167535	NM_001146282	ENSG00000100883	SRP54	-	signal recognition particle 54kDa
chr19-115	chr19	61324707	61324889	+	22.9	0.9	promoter-TSS (NM_001002836)	promoter-TSS (NM_001002836)	-337	NM_001002836	126208	Hs.397153	NM_001002836	ENSG00000142409	ZNF787	TIP20	zinc finger protein 787
chr12-38	chr12	56200813	56200995	+	25.2	0.873	promoter-TSS (NM_004083)	promoter-TSS (NM_004083)	-337	NM_001195057	1649	Hs.505777	NM_001195053	ENSG00000175197	DDIT3	CEBPZ|CHOP|CHOP-10|CHOP10|GADD153|MGC4154	DNA-damage-inducible transcript 3
chr1-75	chr1	227761307	227761489	+	26.3	0.764	promoter-TSS (NM_012089)	promoter-TSS (NM_012089)	-333	NM_012089	23456	Hs.17614	NM_012089	ENSG00000135776	ABCB10	EST20237|M-ABC2|MTABC2	ATP-binding cassette, sub-family B (MDR/TAP), member 10
chr11-28	chr11	63809736	63809918	+	34.7	0.831	promoter-TSS (NM_001170880)	promoter-TSS (NM_001170880)	-331	NM_001170880	56834	Hs.523763	NM_001170726	ENSG00000173264	GPR137	C11orf4|GPR137A|TM7SF1L1	G protein-coupled receptor 137
chr9-87	chr9	494281	494463	+	15.1	0.833	promoter-TSS (NM_015158)	promoter-TSS (NM_015158)	-331	NM_015158	23189	Hs.306764	XR_108921	ENSG00000107104	KANK1	ANKRD15|CPSQ2|DKFZp451G231|FLJ18161|KANK|KIAA0172|MGC43128	KN motif and ankyrin repeat domains 1
chr1-51	chr1	35506735	35506917	+	34.7	0.926	promoter-TSS (NM_005095)	promoter-TSS (NM_005095)	-329	NM_005095	9202	Hs.269211	NM_005095	ENSG00000146463	ZMYM4	CDIR|DKFZp686B09210|DKFZp686L0547|KIAA0425|MYM|ZNF198L3|ZNF262	zinc finger, MYM-type 4
chr13-20	chr13	27610224	27610406	+	16.8	0.838	promoter-TSS (NM_175854)	promoter-TSS (NM_175854)	-328	NM_175854	255967	Hs.645015	NM_175854	ENSG00000152520	PAN3	-	PAN3 poly(A) specific ribonuclease subunit homolog (S. cerevisiae)
chr19-285	chr19	63481712	63481894	+	10.6	0.75	promoter-TSS (NM_021089)	promoter-TSS (NM_021089)	-327	NM_021089	7554	Hs.713519	NM_021089	ENSG00000083842	ZNF8	HF.18|Zfp128	zinc finger protein 8
chr6-77	chr6	2710247	2710429	+	15.7	0.683	promoter-TSS (NM_130395)	promoter-TSS (NM_130395)	-327	NM_020135	56897	Hs.236828	NM_020135	ENSG00000124535	WRNIP1	FLJ22526|RP11-420G6.2|WHIP|bA420G6.2	Werner helicase interacting protein 1
chr17-2024	chr17	46598215	46598397	+	10.1	0.514	promoter-TSS (NM_001018139)	promoter-TSS (NM_001018139)	-326	NM_002512	4831	Hs.463456	NM_001018137	ENSG00000011052	NME2	MGC111212|MGC2212|NDKB|NDPK-B|NDPKB|NM23-H2|NM23B|PUF	NME/NM23 nucleoside diphosphate kinase 2
chr1-61	chr1	151966778	151966960	+	29.6	0.887	promoter-TSS (NM_023015)	promoter-TSS (NM_023015)	-322	NM_023015	65123	Hs.516522	NM_023015	ENSG00000143624	INTS3	C1orf193|C1orf60|DKFZp686E1950|DKFZp686O20115|DKFZp781I1253|FLJ21919|FLJ44849|INT3|SOSS-A	integrator complex subunit 3
chr11-39	chr11	66812927	66813109	+	27.4	0.891	promoter-TSS (NR_030767)	promoter-TSS (NR_030767)	-320	NM_207354	338692	Hs.438673	NM_207354	ENSG00000172932	ANKRD13D	MGC50828	ankyrin repeat domain 13 family, member D
chr21-72	chr21	45317781	45317963	+	12.9	0.7	promoter-TSS (NR_027292)	promoter-TSS (NR_027292)	-318	NR_027292	728039	Hs.309203	NR_027292		SSR4P1	C21orf122|MGC10960|PRED57|PRED90	signal sequence receptor, delta pseudogene 1
chr20-1525	chr20	47965711	47965893	+	17.9	0.645	promoter-TSS (NM_006038)	promoter-TSS (NM_006038)	-315	NM_006038	9825	Hs.48513	NM_001135773	ENSG00000158480	SPATA2	FLJ13167|KIAA0757|PD1|tamo	spermatogenesis associated 2
chr9-97	chr9	139241435	139241617	+	14	0.632	promoter-TSS (NM_001190228)	promoter-TSS (NM_001190228)	-313	NM_001190228	643596	Hs.730186	NM_001190228	ENSG00000233198	RNF224	-	ring finger protein 224
chr19-159	chr19	1543870	1544052	+	17.3	0.686	promoter-TSS (NM_003926)	promoter-TSS (NM_003926)	-309	NM_003926	53615	Hs.178728	NM_003926	ENSG00000071655	MBD3	-	methyl-CpG binding domain protein 3
chr18-34	chr18	9465136	9465318	+	14	0.9	promoter-TSS (NM_006788)	promoter-TSS (NM_006788)	-303	NM_006788	10928	Hs.528993	NM_006788	ENSG00000017797	RALBP1	RIP1|RLIP1|RLIP76	ralA binding protein 1
chr9-30	chr9	91115542	91115724	+	31.3	0.843	promoter-TSS (NM_001827)	promoter-TSS (NM_001827)	-300	NM_001827	1164	Hs.83758	NM_001827	ENSG00000123975	CKS2	CKSHS2	CDC28 protein kinase regulatory subunit 2
chr1-473	chr1	199705130	199705312	+	10.6	0.676	promoter-TSS (NM_012396)	promoter-TSS (NM_012396)	-299	NM_012396	23612	Hs.268557	NM_012396	ENSG00000174307	PHLDA3	TIH1	pleckstrin homology-like domain, family A, member 3
chr17-925	chr17	53420819	53421001	+	16.8	0.625	promoter-TSS (NM_007146)	promoter-TSS (NM_007146)	-296	NM_007146	7716	Hs.463569	NM_007146	ENSG00000136451	VEZF1	DB1|ZNF161	vascular endothelial zinc finger 1
chr17-428	chr17	76003767	76003949	+	25.2	0.879	promoter-TSS (NR_029376)	promoter-TSS (NR_029376)	-295	NR_029376	100294362	Hs.657519	NR_029376		LOC100294362	-	uncharacterized LOC100294362
chr8-88	chr8	142207517	142207699	+	15.7	0.711	promoter-TSS (NM_014957)	promoter-TSS (NM_014957)	-294	NM_014957	22898	Hs.18166	NM_014957	ENSG00000105339	DENND3	KIAA0870	DENN/MADD domain containing 3
chr19-221	chr19	1358200	1358382	+	13.4	0.675	promoter-TSS (NM_170711)	promoter-TSS (NM_170711)	-293	NM_170711	26528	Hs.222510	NM_018959	ENSG00000071626	DAZAP1	MGC19907	DAZ associated protein 1
chr16-65	chr16	66433331	66433513	+	24.6	0.818	promoter-TSS (NM_020457)	promoter-TSS (NM_020457)	-292	NM_020457	57215	Hs.632200	NM_020457	ENSG00000168286	THAP11	CTG-B43a|CTG-B45d|RONIN	THAP domain containing 11
chr1-58	chr1	16046564	16046746	+	30.8	0.741	promoter-TSS (NM_015001)	promoter-TSS (NM_015001)	-291	NM_015001	23013	Hs.731396	NM_015001	ENSG00000065526	SPEN	HIAA0929|KIAA0929|MINT|RBM15C|SHARP	spen homolog, transcriptional regulator (Drosophila)
chr12-13	chr12	44670866	44671048	+	49.8	0.871	promoter-TSS (NM_004719)	promoter-TSS (NM_004719)	-289	NM_004719	9169	Hs.210367	NM_004719	ENSG00000139218	SCAF11	CASP11|SFRS2IP|SIP1|SRRP129|SRSF2IP	SR-related CTD-associated factor 11
chr19-251	chr19	42260842	42261024	+	11.7	0.926	promoter-TSS (NM_144689)	promoter-TSS (NM_144689)	-289	NM_144689	147923	Hs.444992	NM_144689	ENSG00000197050	ZNF420	APAK|FLJ32191	zinc finger protein 420
chr17-764	chr17	77412028	77412210	+	19	0.787	promoter-TSS (NM_000918)	promoter-TSS (NM_000918)	-286	NM_000918	5034	Hs.464336	NM_000918	ENSG00000185624	P4HB	DSI|ERBA2L|GIT|P4Hbeta|PDI|PDIA1|PHDB|PO4DB|PO4HB|PROHB	prolyl 4-hydroxylase, beta polypeptide
chr7-101	chr7	99864816	99864998	+	16.8	0.75	promoter-TSS (NM_019606)	promoter-TSS (NM_019606)	-283	NM_019606	56257	Hs.178011	NM_001194990	ENSG00000146834	MEPCE	BCDIN3|FLJ20257	methylphosphate capping enzyme
chr19-50	chr19	16083119	16083301	+	38.6	0.804	promoter-TSS (NM_005370)	promoter-TSS (NM_005370)	-280	NM_005370	4218	Hs.642874	NM_005370	ENSG00000167461	RAB8A	MEL|RAB8	RAB8A, member RAS oncogene family
chr1-396	chr1	203357960	203358142	+	11.2	0.852	promoter-TSS (NM_001193272)	promoter-TSS (NM_001193272)	-278	NM_001193272	5929	Hs.519230	NM_001193272	ENSG00000117222	RBBP5	RBQ3|SWD1	retinoblastoma binding protein 5
chr12-71	chr12	129922204	129922386	+	16.2	0.702	promoter-TSS (NM_006325)	promoter-TSS (NM_006325)	-275	NM_006325	5901	Hs.10842	NM_006325	ENSG00000132341	RAN	ARA24|Gsp1|TC4	RAN, member RAS oncogene family
chr17-868	chr17	61729023	61729205	+	17.9	0.818	promoter-TSS (NM_002737)	promoter-TSS (NM_002737)	-274	NM_002737	5578	Hs.708867	NM_002737	ENSG00000154229	PRKCA	AAG6|MGC129900|MGC129901|PKC-alpha|PKCA|PRKACA	protein kinase C, alpha
chr14-77	chr14	90596929	90597111	+	13.4	0.867	promoter-TSS (NM_182398)	promoter-TSS (NM_182398)	-274	NM_004755	9252	Hs.510225	NM_004755	ENSG00000100784	RPS6KA5	MGC1911|MSK1|MSPK1|RLPK	ribosomal protein S6 kinase, 90kDa, polypeptide 5
chr1-863	chr1	198974944	198975126	+	9	0.541	promoter-TSS (NM_203459)	promoter-TSS (NM_203459)	-274	NM_203459	23271	Hs.23585	NM_203459	ENSG00000118200	CAMSAP2	CAMSAP1L1|KIAA1078|MGC150680|MGC150681	calmodulin regulated spectrin-associated protein family, member 2
chr7-24	chr7	138566407	138566589	+	40.8	0.893	promoter-TSS (NM_173569)	promoter-TSS (NM_173569)	-273	NM_173569	254048	Hs.511486	NM_173569	ENSG00000157741	UBN2	FLJ25778	ubinuclein 2
chr20-2751	chr20	31541230	31541412	+	11.7	0.786	promoter-TSS (NM_001032999)	promoter-TSS (NM_001032999)	-268	NM_001032999	9139	Hs.153934	NM_001032999	ENSG00000078699	CBFA2T2	DKFZp313F2116|EHT|MTGR1|ZMYND3|p85	core-binding factor, runt domain, alpha subunit 2; translocated to, 2
chr9-126	chr9	124707560	124707742	+	11.7	0.75	promoter-TSS (NM_018835)	promoter-TSS (NM_018835)	-268	NM_001100588	54542	Hs.533499	NM_001100588	ENSG00000056586	RC3H2	FLJ20301|FLJ20713|MGC52176|MNAB|RNF164	ring finger and CCCH-type domains 2
chr2-113	chr2	11597173	11597355	+	16.8	0.787	promoter-TSS (NM_148903)	promoter-TSS (NM_148903)	-267	NM_148903	9687	Hs.467733	NM_014668	ENSG00000196208	GREB1	KIAA0575	growth regulation by estrogen in breast cancer 1
chr16-46	chr16	2204997	2205179	+	29.1	0.921	promoter-TSS (NM_001042371)	promoter-TSS (NM_001042371)	-265	NM_001042371	283871	Hs.442634	NM_001042371	ENSG00000184207	PGP	MGC4692	phosphoglycolate phosphatase
chr16-18	chr16	14072341	14072523	+	50.9	0.957	promoter-TSS (NM_014048)	promoter-TSS (NM_014048)	-265	NM_014048	57496	Hs.49143	NM_014048	ENSG00000186260	MKL2	DKFZp686J1745|FLJ31823|FLJ45623|MRTF-B|NPD001	MKL/myocardin-like 2
chr11-48	chr11	65021453	65021635	+	22.4	0.754	promoter-TSS (NR_002819)	promoter-TSS (NR_002819)	-265	NR_002819	378938	Hs.621695	NR_002819		MALAT1	HCN|LINC00047|MALAT-1|NCRNA00047|NEAT2|PRO2853	metastasis associated lung adenocarcinoma transcript 1 (non-protein coding)
chr16-89	chr16	23068265	23068447	+	18.5	0.783	promoter-TSS (NM_020718)	promoter-TSS (NM_020718)	-264	NM_020718	57478	Hs.183817	NM_020718	ENSG00000103404	USP31	KIAA1203	ubiquitin specific peptidase 31
chr13-30	chr13	20375084	20375266	+	12.9	0.636	promoter-TSS (NM_022459)	promoter-TSS (NM_022459)	-262	NM_022459	64328	Hs.740435	NM_022459	ENSG00000132953	XPO4	FLJ13046|KIAA1721|exp4	exportin 4
chr5-14	chr5	526251	526433	+	57.1	0.831	promoter-TSS (NR_024158)	promoter-TSS (NR_024158)	-262	NR_024158	25845	Hs.719132	NR_024158		PP7080	DKFZp564I1171	uncharacterized LOC25845
chr15-29	chr15	49702429	49702611	+	24.1	0.765	promoter-TSS (NM_001174117)	promoter-TSS (NM_001174117)	-261	NM_001174116	23312	Hs.511386	NM_001174116	ENSG00000104093	DMXL2	FLJ26672|KIAA0856|RC3	Dmx-like 2
chr16-24	chr16	29892338	29892520	+	42	0.883	promoter-TSS (NM_016151)	promoter-TSS (NM_016151)	-260	NM_001252043	9344	Hs.291623	NM_001252043	ENSG00000149930	TAOK2	KIAA0881|MAP3K17|PSK|PSK1|PSK1-BETA|TAO1|TAO2	TAO kinase 2
chr2-232	chr2	101235427	101235609	+	10.6	0.792	promoter-TSS (NM_017546)	promoter-TSS (NM_017546)	-259	NM_017546	55571	Hs.740487	NM_017546	ENSG00000158435	C2orf29	-	chromosome 2 open reading frame 29
chr3-127	chr3	170973198	170973380	+	20.7	0.837	promoter-TSS (NM_001185118)	promoter-TSS (NM_001185118)	-258	NM_018657	55892	Hs.630744	NM_001185118	ENSG00000085274	MYNN	OSZF|ZBTB31|ZNF902	myoneurin
chr16-75	chr16	30289189	30289371	+	21.3	0.878	promoter-TSS (NM_015527)	promoter-TSS (NM_015527)	-257	NM_015527	26000	Hs.632182	NM_015527	ENSG00000169221	TBC1D10B	DKFZp434P1750|EPI64B	TBC1 domain family, member 10B
chr12-115	chr12	56202578	56202760	+	11.7	0.639	promoter-TSS (NM_052897)	promoter-TSS (NM_052897)	-257	NM_052897	114785	Hs.524523	NM_052897	ENSG00000166987	MBD6	KIAA1887	methyl-CpG binding domain protein 6
chr9-47	chr9	135014574	135014756	+	25.7	0.794	promoter-TSS (NM_001042368)	promoter-TSS (NM_001042368)	-256	NM_001042368	5900	Hs.106185	NM_001042368	ENSG00000160271	RALGDS	FLJ20922|RGDS|RGF|RalGEF	ral guanine nucleotide dissociation stimulator
chr17-1382	chr17	58981207	58981389	+	13.4	0.553	promoter-TSS (NM_005828)	promoter-TSS (NM_005828)	-256	NM_005828	10238	Hs.410596	NM_001003725	ENSG00000136485	DCAF7	AN11|HAN11|SWAN-1|WDR68	DDB1 and CUL4 associated factor 7
chr5-27	chr5	1398167	1398349	+	40.8	0.918	promoter-TSS (NM_030782)	promoter-TSS (NM_030782)	-256	NM_030782	81037	Hs.444673	NM_030782	ENSG00000049656	CLPTM1L	CRR9|DKFZp666M1010|DKFZp761M2324|FLJ14400|FLJ32533	CLPTM1-like
chr3-47	chr3	48569395	48569577	+	28	0.865	promoter-TSS (NM_004567)	promoter-TSS (NM_004567)	-255	NM_004567	5210	Hs.476217	NM_004567	ENSG00000114268	PFKFB4	-	6-phosphofructo-2-kinase/fructose-2,6-biphosphatase 4
chr16-173	chr16	57221415	57221597	+	11.7	0.8	promoter-TSS (NM_206999)	promoter-TSS (NM_206999)	-255	NM_016284	23019	Hs.731691	NM_001265612	ENSG00000125107	CNOT1	CDC39|DKFZp686E0722|DKFZp686O168|FLJ36492|FLJ90644|KIAA1007|NOT1|NOT1H	CCR4-NOT transcription complex, subunit 1
chr19-197	chr19	19748385	19748567	+	15.1	0.707	promoter-TSS (NR_026956)	promoter-TSS (NR_026956)	-254	NR_026956	284440	Hs.665307	NR_026956		LOC284440	FLJ12356|MGC39821	uncharacterized LOC284440
chr11-115	chr11	66546422	66546604	+	11.7	0.781	promoter-TSS (NM_001177880)	promoter-TSS (NM_001177880)	-253	NM_001177880	91683	Hs.287636	NM_001177880	ENSG00000173227	SYT12	SYT11|sytXII	synaptotagmin XII
chr17-872	chr17	37794201	37794383	+	17.3	0.76	promoter-TSS (NM_003150)	promoter-TSS (NM_003150)	-253	NM_139276	6774	Hs.463059	NM_003150	ENSG00000168610	STAT3	APRF|FLJ20882|HIES|MGC16063	signal transducer and activator of transcription 3 (acute-phase response factor)
chr4-17	chr4	152156261	152156443	+	27.4	0.921	promoter-TSS (NM_006726)	promoter-TSS (NM_006726)	-253	NM_006726	987	Hs.480938	NM_001199282	ENSG00000198589	LRBA	BGL|CDC4L|DKFZp686A09128|DKFZp686K03100|DKFZp686P2258|FLJ16600|FLJ25686|LAB300|LBA|MGC72098	LPS-responsive vesicle trafficking, beach and anchor containing
chr5-92	chr5	137118100	137118282	+	16.2	0.648	promoter-TSS (NM_006805)	promoter-TSS (NM_006805)	-253	NM_006805	10949	Hs.96996	NM_006805	ENSG00000177733	HNRNPA0	HNRPA0	heterogeneous nuclear ribonucleoprotein A0
chr1-104	chr1	225194217	225194399	+	21.3	0.845	promoter-TSS (NM_020247)	promoter-TSS (NM_020247)	-253	NM_020247	56997	Hs.118241	NM_020247	ENSG00000163050	ADCK3	ARCA2|CABC1|COQ10D4|COQ8|MGC4849|SCAR9	aarF domain containing kinase 3
chr9-98	chr9	15542753	15542935	+	13.4	0.703	promoter-TSS (NM_173550)	promoter-TSS (NM_173550)	-253	NM_173550	203238	Hs.17267	NM_173550	ENSG00000164989	CCDC171	C9orf93|DKFZp686P12113|FLJ39267|FLJ46740|MGC50805|bA536D16.1|bA778P13.1	coiled-coil domain containing 171
chr19-14	chr19	51097863	51098045	+	78.3	0.882	promoter-TSS (NM_001012643)	promoter-TSS (NM_001012643)	-252	NM_001012643	339344	Hs.515478	NM_001012643	ENSG00000176182	MYPOP	P42pop	Myb-related transcription factor, partner of profilin
chr1-520	chr1	108309229	108309411	+	10.1	0.75	promoter-TSS (NM_006113)	promoter-TSS (NM_006113)	-252	NM_006113	10451	Hs.267659	NM_001079874	ENSG00000134215	VAV3	FLJ40431	vav 3 guanine nucleotide exchange factor
chr19-199	chr19	43412316	43412498	+	15.1	0.788	promoter-TSS (NM_001135156)	promoter-TSS (NM_001135156)	-250	NM_001135156	8193	Hs.631576	NM_001135155	ENSG00000011332	DPF1	BAF45b|MGC150428|MGC150429|NEUD4|neuro-d4	D4, zinc and double PHD fingers family 1
chr7-20	chr7	112367326	112367508	+	50.3	0.878	promoter-TSS (NM_152556)	promoter-TSS (NM_152556)	-249	NM_152556	154743	Hs.489734	NM_152556	ENSG00000164603	C7orf60	FLJ31818	chromosome 7 open reading frame 60
chr17-8	chr17	260097	260279	+	124.2	0.783	promoter-TSS (NM_001013672)	promoter-TSS (NM_001013672)	-246	NM_001013672	400566	Hs.499607	NM_001013672	ENSG00000187624	C17orf97	-	chromosome 17 open reading frame 97
chr9-20	chr9	130526381	130526563	+	41.4	0.819	promoter-TSS (NM_032799)	promoter-TSS (NM_032799)	-243	NM_032799	84885	Hs.133122	NM_032799	ENSG00000160446	ZDHHC12	FLJ14524|MGC13153|MGC54050|ZNF400	zinc finger, DHHC-type containing 12
chr10-27	chr10	12125181	12125363	+	29.1	0.938	promoter-TSS (NM_080599)	promoter-TSS (NM_080599)	-243	NM_080599	26019	Hs.732383	NM_015542	ENSG00000151461	UPF2	DKFZp434D222|HUPF2|KIAA1408|MGC138834|MGC138835|RENT2|smg-3	UPF2 regulator of nonsense transcripts homolog (yeast)
chr16-165	chr16	88084621	88084803	+	12.3	0.733	promoter-TSS (NM_013275)	promoter-TSS (NM_013275)	-242	NM_013275	29123	Hs.740440	NM_001256182	ENSG00000167522	ANKRD11	ANCO-1|ANCO1|LZ16|T13	ankyrin repeat domain 11
chr8-169	chr8	1759223	1759405	+	11.2	0.87	promoter-TSS (NM_014629)	promoter-TSS (NM_014629)	-242	NM_014629	9639	Hs.98594	NM_014629	ENSG00000104728	ARHGEF10	DKFZp686H0726|GEF10|MGC131664	Rho guanine nucleotide exchange factor (GEF) 10
chr11-33	chr11	85633121	85633303	+	33.6	0.932	promoter-TSS (NM_152991)	promoter-TSS (NM_152991)	-242	NM_152991	8726	Hs.503510	NM_003797	ENSG00000074266	EED	HEED|WAIT1	embryonic ectoderm development
chr11-32	chr11	63829288	63829470	+	33.6	0.867	promoter-TSS (NM_004451)	promoter-TSS (NM_004451)	-241	NM_004451	2101	Hs.110849	NM_004451	ENSG00000173153	ESRRA	ERR1|ERRa|ERRalpha|ESRL1|NR3B1	estrogen-related receptor alpha
chr8-3	chr8	87423778	87423960	+	74.4	0.953	promoter-TSS (NM_007013)	promoter-TSS (NM_007013)	-241	NM_007013	11059	Hs.655189	NM_007013	ENSG00000123124	WWP1	AIP5|DKFZp434D2111|Tiul1|hSDRP1	WW domain containing E3 ubiquitin protein ligase 1
chr2-235	chr2	213724727	213724909	+	10.6	0.607	promoter-TSS (NM_001079526)	promoter-TSS (NM_001079526)	-240	NM_001079526	22807	Hs.604950	NM_001079526	ENSG00000030419	IKZF2	ANF1A2|HELIOS|MGC34330|ZNF1A2|ZNFN1A2	IKAROS family zinc finger 2 (Helios)
chr12-57	chr12	121253850	121254032	+	19	0.953	promoter-TSS (NM_030765)	promoter-TSS (NM_030765)	-240	NM_030765	79369	Hs.363315	NM_030765	ENSG00000176383	B3GNT4	B3GN-T4|beta3Gn-T4	UDP-GlcNAc:betaGal beta-1,3-N-acetylglucosaminyltransferase 4
chr14-63	chr14	31615805	31615987	+	16.2	0.775	promoter-TSS (NR_027263)	promoter-TSS (NR_027263)	-240	NR_027263	84837	Hs.496755	NM_032751		ARHGAP5-AS1	C14orf128|MGC15504	ARHGAP5 antisense RNA 1 (non-protein coding)
chr13-11	chr13	110163281	110163463	+	25.2	0.906	promoter-TSS (NM_198219)	promoter-TSS (NM_198219)	-239	NM_198218	3621	Hs.508725	NM_005537	ENSG00000153487	ING1	p24ING1c|p33|p33ING1|p33ING1b|p47|p47ING1a	inhibitor of growth family, member 1
chr11-67	chr11	73149996	73150178	+	17.3	0.694	promoter-TSS (NM_002869)	promoter-TSS (NM_002869)	-238	NM_002869	5870	Hs.535586	NM_001243718	ENSG00000175582	RAB6A	RAB6	RAB6A, member RAS oncogene family
chr19-156	chr19	61344041	61344223	+	17.9	0.791	promoter-TSS (NM_018337)	promoter-TSS (NM_018337)	-236	NM_018337	55311	Hs.24545	NM_001253792	ENSG00000167685	ZNF444	EZF-2|EZF2|FLJ11137|ZSCAN17	zinc finger protein 444
chr8-87	chr8	101803634	101803816	+	15.7	0.686	promoter-TSS (NM_002568)	promoter-TSS (NM_002568)	-234	NM_002568	26986	Hs.387804	NM_002568	ENSG00000070756	PABPC1	PAB1|PABP|PABP1|PABPC2|PABPL1	poly(A) binding protein, cytoplasmic 1
chr17-1711	chr17	25281287	25281469	+	11.2	0.786	promoter-TSS (NM_033389)	promoter-TSS (NM_033389)	-234	NM_033389	85464	Hs.654754	NM_033389	ENSG00000141298	SSH2	KIAA1725|MGC78588|SSH-2	slingshot homolog 2 (Drosophila)
chr15-128	chr15	88528832	88529014	+	10.6	0.583	promoter-TSS (NM_020210)	promoter-TSS (NM_020210)	-233	NM_020210	10509	Hs.474935	NM_020210	ENSG00000185033	SEMA4B	KIAA1745|MGC131831|SEMAC|SemC	sema domain, immunoglobulin domain (Ig), transmembrane domain (TM) and short cytoplasmic domain, (semaphorin) 4B
chr17-21	chr17	53784703	53784885	+	58.2	0.91	promoter-TSS (NM_003168)	promoter-TSS (NM_003168)	-232	NM_003168	6827	Hs.439481	NM_003168	ENSG00000213246	SUPT4H1	SPT4|SPT4H|SUPT4H	suppressor of Ty 4 homolog 1 (S. cerevisiae)
chr9-93	chr9	99858457	99858639	+	14.5	0.818	promoter-TSS (NM_018946)	promoter-TSS (NM_018946)	-232	NM_018946	54187	Hs.665191	NM_018946	ENSG00000095380	NANS	SAS	N-acetylneuraminic acid synthase
chr1-21	chr1	165456367	165456549	+	54.3	0.932	promoter-TSS (NR_037163)	promoter-TSS (NR_037163)	-232	NM_002697	5451	Hs.283402	NM_001198783	ENSG00000143190	POU2F1	FLJ42836|OCT1|OTF1|oct-1B	POU class 2 homeobox 1
chr10-160	chr10	102810667	102810849	+	12.9	0.788	promoter-TSS (NM_030929)	promoter-TSS (NM_030929)	-231	NM_030929	81621	Hs.632079	NM_030929	ENSG00000107821	KAZALD1	BONO1|FKSG28|FKSG40|FLJ24094|IGFBP-rP10	Kazal-type serine peptidase inhibitor domain 1
chr2-151	chr2	208838915	208839097	+	14	0.853	promoter-TSS (NM_015040)	promoter-TSS (NM_015040)	-230	NM_152671	200576	Hs.732047	NM_001178000	ENSG00000115020	PIKFYVE	CFD|FAB1|FLJ37746|KIAA0981|MGC40423|PIP5K|PIP5K3	phosphoinositide kinase, FYVE finger containing
chr14-139	chr14	67156012	67156194	+	10.1	0.733	promoter-TSS (NM_001172)	promoter-TSS (NM_001172)	-229	NM_001172	384	Hs.731415	NM_001172	ENSG00000081181	ARG2	-	arginase, type II
chr17-1089	chr17	63251923	63252105	+	15.7	0.725	promoter-TSS (NM_004459)	promoter-TSS (NM_004459)	-228	NM_004459	2186	Hs.444200	NM_004459	ENSG00000171634	BPTF	FAC1|FALZ|NURF301	bromodomain PHD finger transcription factor
chr15-42	chr15	63264751	63264933	+	20.1	0.891	promoter-TSS (NM_006660)	promoter-TSS (NM_006660)	-226	NM_006660	10845	Hs.113823	NM_006660	ENSG00000166855	CLPX	-	ClpX caseinolytic peptidase X homolog (E. coli)
chr16-146	chr16	11744284	11744466	+	12.9	0.815	promoter-TSS (NM_015914)	promoter-TSS (NM_015914)	-226	NM_015914	51061	Hs.313847	NM_015914	ENSG00000153066	TXNDC11	EFP1	thioredoxin domain containing 11
chr7-104	chr7	6110761	6110943	+	16.2	0.69	promoter-TSS (NM_032172)	promoter-TSS (NM_032172)	-224	NM_032172	84132	Hs.31856	NM_032172	ENSG00000106346	USP42	FLJ12697	ubiquitin specific peptidase 42
chr19-189	chr19	56303590	56303772	+	15.7	0.756	promoter-TSS (NM_145232)	promoter-TSS (NM_145232)	-222	NM_145232	90353	Hs.148425	NM_145232	ENSG00000142544	CTU1	ATPBD3|MGC17332|NCS6	cytosolic thiouridylase subunit 1 homolog (S. pombe)
chr3-844	chr3	49799107	49799289	+	11.2	0.833	promoter-TSS (NM_001006115)	promoter-TSS (NM_001006115)	-221	NM_153273	9807	Hs.386168	NM_001006115	ENSG00000176095	IP6K1	IHPK1|MGC9925|PiUS	inositol hexakisphosphate kinase 1
chr1-65	chr1	233734534	233734716	+	29.1	0.877	promoter-TSS (NM_152490)	promoter-TSS (NM_152490)	-221	NM_152490	148789	Hs.498143	NM_152490	ENSG00000162885	B3GALNT2	B3GalNAc-T2|MGC39558	beta-1,3-N-acetylgalactosaminyltransferase 2
chr2-209	chr2	203587536	203587718	+	11.2	0.821	promoter-TSS (NM_001114132)	promoter-TSS (NM_001114132)	-220	NM_001114132	65065	Hs.648846	NM_001099273	ENSG00000144426	NBEAL1	A530083I02Rik|ALS2CR16|ALS2CR17|FLJ22838|FLJ26555|MGC164581|MGC168834	neurobeachin-like 1
chr19-153	chr19	44112877	44113059	+	18.5	0.755	promoter-TSS (NM_033363)	promoter-TSS (NM_033363)	-220	NM_033362	6183	Hs.411125	NM_021107	ENSG00000128626	MRPS12	MPR-S12|MT-RPS12|RPMS12|RPS12|RPSM12	mitochondrial ribosomal protein S12
chrX-29	chrX	146800851	146801033	+	17.9	0.75	promoter-TSS (NM_002024)	promoter-TSS (NM_002024)	-219	NM_001185075	2332	Hs.103183	NM_001185075	ENSG00000102081	FMR1	FMRP|FRAXA|MGC87458|POF|POF1	fragile X mental retardation 1
chr17-1148	chr17	6879808	6879990	+	14.5	0.8	promoter-TSS (NM_201566)	promoter-TSS (NM_201566)	-219	NM_201566	201232	Hs.448010	NM_201566	ENSG00000174327	SLC16A13	MCT13	solute carrier family 16, member 13 (monocarboxylic acid transporter 13)
chr19-104	chr19	16632095	16632277	+	24.1	0.903	promoter-TSS (NM_024104)	promoter-TSS (NM_024104)	-218	NM_024104	79086	Hs.356467	NM_024104	ENSG00000214046	C19orf42	MGC2747	chromosome 19 open reading frame 42
chr15-50	chr15	91226768	91226950	+	18.5	0.796	promoter-TSS (NR_037601)	promoter-TSS (NR_037601)	-218	NR_037600	100507217	Hs.622504	NR_037600		LOC100507217	DKFZp781D1727	uncharacterized LOC100507217
chr2-258	chr2	233269951	233270133	+	10.1	0.75	promoter-TSS (NM_015575)	promoter-TSS (NM_015575)	-217	NM_001103146	26058	Hs.565319	NM_001103146	ENSG00000204120	GIGYF2	DKFZp686I15154|DKFZp686J17223|FLJ23368|GYF2|KIAA0642|PARK11|PERQ2|PERQ3|TNRC15	GRB10 interacting GYF protein 2
chr2-53	chr2	25954941	25955123	+	30.2	0.89	promoter-TSS (NM_018263)	promoter-TSS (NM_018263)	-216	NM_018263	55252	Hs.119815	NM_018263	ENSG00000143970	ASXL2	ASXH2|DKFZp686C1968|FLJ10898|KIAA1685	additional sex combs like 2 (Drosophila)
chr4-86	chr4	184662786	184662968	+	11.2	0.846	promoter-TSS (NM_001564)	promoter-TSS (NM_001564)	-215	NR_033995	389247	Hs.385787	NR_033995		LOC389247	-	uncharacterized LOC389247
chr17-312	chr17	37098351	37098533	+	27.4	0.919	promoter-TSS (NM_005801)	promoter-TSS (NM_005801)	-211	NM_005801	10209	Hs.150580	NM_005801	ENSG00000173812	EIF1	A121|EIF-1|EIF1A|ISO1|SUI1	eukaryotic translation initiation factor 1
chr4-62	chr4	8211577	8211759	+	14	0.737	promoter-TSS (NM_001130084)	promoter-TSS (NM_001130084)	-209	NM_001130088	84448	Hs.233404	NM_001130083	ENSG00000163995	ABLIM2	DKFZp761F129|FLJ26534|FLJ39684|KIAA1808|MGC141918	actin binding LIM protein family, member 2
chr10-72	chr10	35455508	35455690	+	19.6	0.833	promoter-TSS (NM_181571)	promoter-TSS (NM_181571)	-208	NM_001881	1390	Hs.686182	NM_001267562	ENSG00000095794	CREM	CREM-2|ICER|MGC111110|MGC17881|MGC41893|hCREM-2	cAMP responsive element modulator
chr19-98	chr19	50926106	50926288	+	25.7	0.948	promoter-TSS (NM_001080469)	promoter-TSS (NM_001080469)	-206	NM_001080469	23403	Hs.128702	NM_001080469	ENSG00000177051	FBXO46	20D7-FC4|FBXO34L|Fbx46	F-box protein 46
chr4-87	chr4	1827887	1828069	+	10.6	0.786	promoter-TSS (NM_012318)	promoter-TSS (NM_012318)	-206	NM_012318	3954	Hs.120165	NM_012318	ENSG00000168924	LETM1	-	leucine zipper-EF-hand containing transmembrane protein 1
chr6-67	chr6	74287590	74287772	+	17.9	0.833	promoter-TSS (NM_001402)	promoter-TSS (NM_001402)	-205	NM_001402	1915	Hs.695681	NM_001402	ENSG00000156508	EEF1A1	CCS-3|CCS3|EE1A1|EEF-1|EEF1A|EF-Tu|EF1A|FLJ25721|GRAF-1EF|HNGC:16303|LENG7|MGC102687|MGC131894|MGC16224|PTI1|eEF1A-1	eukaryotic translation elongation factor 1 alpha 1
chr11-10	chr11	118497147	118497329	+	56.5	0.923	promoter-TSS (NM_015517)	promoter-TSS (NM_015517)	-205	NM_001243259	25988	Hs.504091	NM_001243259	ENSG00000172273	HINFP	DKFZp434F162|HiNF-P|MIZF|ZNF743	histone H4 transcription factor
chr1-55	chr1	154977661	154977843	+	33.6	0.946	promoter-TSS (NM_145729)	promoter-TSS (NM_145729)	-205	NM_024540	79590	Hs.418233	NM_024540	ENSG00000143314	MRPL24	FLJ20917|L24mt|MGC22737|MGC9831|MRP-L18|MRP-L24	mitochondrial ribosomal protein L24
chr19-70	chr19	11127598	11127780	+	31.9	0.897	promoter-TSS (NM_182513)	promoter-TSS (NM_182513)	-205	NM_182513	147841	Hs.381225	NM_182513	ENSG00000161888	SPC24	FLJ90806|SPBC24	SPC24, NDC80 kinetochore complex component, homolog (S. cerevisiae)
chr10-192	chr10	111975457	111975639	+	11.2	0.786	promoter-TSS (NM_005962)	promoter-TSS (NM_005962)	-204	NM_005962	4601	Hs.731767	NM_001008541	ENSG00000119950	MXI1	MAD2|MGC43220|MXD2|MXI|bHLHc11	MAX interactor 1
chr19-237	chr19	45888507	45888689	+	12.9	0.767	promoter-TSS (NM_004756)	promoter-TSS (NM_004756)	-202	NM_004756	9253	Hs.326953	NM_004756	ENSG00000105245	NUMBL	CAG3A|CTG3a|NBL|NUMB-R|NUMBLIKE|NUMBR|TNRC23	numb homolog (Drosophila)-like
chr10-97	chr10	99390140	99390322	+	16.8	0.914	promoter-TSS (NM_018425)	promoter-TSS (NM_018425)	-202	NM_018425	55361	Hs.25300	NM_018425	ENSG00000155252	PI4K2A	DKFZp761G1923|PI4KII|PIK42A|RP11-548K23.6	phosphatidylinositol 4-kinase type 2 alpha
chr5-175	chr5	128458050	128458232	+	10.1	0.575	promoter-TSS (NM_016048)	promoter-TSS (NM_016048)	-200	NM_016048	51015	Hs.483296	NM_016048	ENSG00000066583	ISOC1	-	isochorismatase domain containing 1
chr19-20	chr19	47413762	47413944	+	66	0.87	promoter-TSS (NM_133328)	promoter-TSS (NM_133328)	-200	NM_133328	162989	Hs.515432	NM_133328	ENSG00000160570	DEDD2	FLAME-3	death effector domain containing 2
chr1-222	chr1	8861846	8862028	+	13.4	0.812	promoter-TSS (NM_001428)	promoter-TSS (NM_001428)	-199	NM_001428	2023	Hs.701472	NM_001201483	ENSG00000074800	ENO1	ENO1L1|MPB1|NNE|PPH	enolase 1, (alpha)
chr12-9	chr12	119359997	119360179	+	56.5	0.934	promoter-TSS (NM_004373)	promoter-TSS (NM_004373)	-199	NM_004373	1337	Hs.369624	NM_004373	ENSG00000111775	COX6A1	COX6A|COX6AL|MGC104500	cytochrome c oxidase subunit VIa polypeptide 1
chr11-95	chr11	65813322	65813504	+	13.4	0.727	promoter-TSS (NM_020470)	promoter-TSS (NM_020470)	-199	NM_020470	10897	Hs.446445	NM_020470	ENSG00000174851	YIF1A	54TM|FinGER7|YIF1|YIF1P	Yip1 interacting factor homolog A (S. cerevisiae)
chr2-66	chr2	232087400	232087582	+	24.6	0.919	promoter-TSS (NR_024079)	promoter-TSS (NR_024079)	-197	NR_024079	151477	Hs.375211	NR_024079		LINC00471	C2orf52|MGC43122	long intergenic non-protein coding RNA 471
chr19-105	chr19	45168626	45168808	+	24.1	0.875	promoter-TSS (NM_006503)	promoter-TSS (NM_006503)	-196	NM_153001	5704	Hs.211594	NM_006503	ENSG00000013275	PSMC4	MGC13687|MGC23214|MGC8570|MIP224|S6|TBP7	proteasome (prosome, macropain) 26S subunit, ATPase, 4
chr4-53	chr4	6693059	6693241	+	15.1	0.939	promoter-TSS (NM_033296)	promoter-TSS (NM_033296)	-196	NM_033296	93621	Hs.727355	NM_033296	ENSG00000179010	MRFAP1	PAM14|PGR1	Morf4 family associated protein 1
chrX-11	chrX	54851931	54852113	+	28	0.852	promoter-TSS (NM_201222)	promoter-TSS (NM_201222)	-196	NM_201222	10916	Hs.522665	NM_014599	ENSG00000102316	MAGED2	11B6|BCG1|HCA10|JCL-1|MAGE-D2|MAGED|MGC8386	melanoma antigen family D, 2
chr1-88	chr1	33202977	33203159	+	22.9	0.87	promoter-TSS (NM_001127361)	promoter-TSS (NM_001127361)	-195	NM_001127361	127544	Hs.591504	NM_001127361	ENSG00000116514	RNF19B	FLJ90005|IBRDC3|NKLAM	ring finger protein 19B
chr9-133	chr9	86473000	86473182	+	11.2	0.692	promoter-TSS (NM_006180)	promoter-TSS (NM_006180)	-195	NM_006180	4915	Hs.712776	NM_001007097	ENSG00000148053	NTRK2	GP145-TrkB|TRKB|trk-B	neurotrophic tyrosine kinase, receptor, type 2
chr17-1716	chr17	43373602	43373784	+	11.2	0.647	promoter-TSS (NM_018129)	promoter-TSS (NM_018129)	-195	NM_018129	55163	Hs.631742	NM_018129	ENSG00000108439	PNPO	FLJ10535|PDXPO	pyridoxamine 5'-phosphate oxidase
chr21-56	chr21	36614072	36614254	+	14	0.771	promoter-TSS (NM_015358)	promoter-TSS (NM_015358)	-194	NM_015358	23515	Hs.421150	NM_015358	ENSG00000159256	MORC3	NXP2|ZCW5|ZCWCC3	MORC family CW-type zinc finger 3
chr11-53	chr11	62251535	62251717	+	21.3	0.81	promoter-TSS (NM_173810)	promoter-TSS (NM_173810)	-193	NM_001079559	221092	Hs.657058	NM_001079559	ENSG00000214753	HNRNPUL2	DKFZp762N1910|HNRPUL2|SAF-A2	heterogeneous nuclear ribonucleoprotein U-like 2
chr19-265	chr19	54836911	54837093	+	11.2	0.833	promoter-TSS (NM_021228)	promoter-TSS (NM_021228)	-192	NM_021228	58506	Hs.103521	NM_021228	ENSG00000126461	SCAF1	FLJ00034|SRA1	SR-related CTD-associated factor 1
chr14-123	chr14	91046496	91046678	+	10.6	0.6	promoter-TSS (NM_032560)	promoter-TSS (NM_032560)	-190	NM_032560	55671	Hs.533887	NM_017936	ENSG00000100796	SMEK1	FLFL1|KIAA2010|PP4R3A|smk-1|smk1	SMEK homolog 1, suppressor of mek1 (Dictyostelium)
chr12-69	chr12	109505546	109505728	+	16.2	0.875	promoter-TSS (NM_139283)	promoter-TSS (NM_139283)	-190	NM_139283	160760	Hs.13854	NM_139283	ENSG00000196850	PPTC7	DKFZp686M07120|MGC133072|TA-PP2C|TAPP2C	PTC7 protein phosphatase homolog (S. cerevisiae)
chr19-92	chr19	47521321	47521503	+	27.4	0.836	promoter-TSS (NM_001410)	promoter-TSS (NM_001410)	-189	NM_001410	1954	Hs.132483	NM_178121	ENSG00000105429	MEGF8	C19orf49|EGFL4|FLJ22365|MGC120684|MGC138147|SBP1	multiple EGF-like-domains 8
chr6-94	chr6	32204092	32204274	+	13.4	0.926	promoter-TSS (NM_001136153).2	promoter-TSS (NM_001136153).2	-188	NM_001136153	1388	Hs.42853	NM_001136153	ENSG00000213676	ATF6B	CREB-RP|CREBL1|FLJ10066|G13	activating transcription factor 6 beta
chr21-69	chr21	42659810	42659992	+	12.9	0.66	promoter-TSS (NM_003225)	promoter-TSS (NM_003225)	-188	NM_003225	7031	Hs.162807	NM_003225	ENSG00000160182	TFF1	BCEI|D21S21|HP1.A|HPS2|pNR-2|pS2	trefoil factor 1
chr20-32	chr20	34522977	34523159	+	58.7	0.844	promoter-TSS (NM_183006)	promoter-TSS (NM_183006)	-188	NM_001042486	22839	Hs.249600	NM_001042486	ENSG00000080845	DLGAP4	DAP4|DLP4|FLJ20588|KIAA0964|MGC131862|RP5-977B1.6|SAPAP4	discs, large (Drosophila) homolog-associated protein 4
chr20-1257	chr20	39199297	39199479	+	19.6	0.619	promoter-TSS (NM_002660)	promoter-TSS (NM_002660)	-187	NM_182811	5335	Hs.268177	NM_002660	ENSG00000124181	PLCG1	NCKAP3|PLC-II|PLC1|PLC148|PLCgamma1	phospholipase C, gamma 1
chr19-185	chr19	42553622	42553804	+	15.7	0.78	promoter-TSS (NM_032453)	promoter-TSS (NM_032453)	-186	NM_032453	84503	Hs.590940	NM_032453	ENSG00000189164	ZNF527	KIAA1829	zinc finger protein 527
chr5-58	chr5	112340030	112340212	+	24.1	0.847	promoter-TSS (NM_001242377)	promoter-TSS (NM_001242377)	-185	NM_001242377	167227	Hs.443875	NM_001242377	ENSG00000172795	DCP2	FLJ33245|NUDT20	DCP2 decapping enzyme homolog (S. cerevisiae)
chr2-221	chr2	88136457	88136639	+	10.6	0.69	promoter-TSS (NM_016618)	promoter-TSS (NM_016618)	-185	NM_016618	51315	Hs.469254	NM_016618	ENSG00000172086	KRCC1	CHBP2|FLJ22333	lysine-rich coiled-coil 1
chr2-103	chr2	198026200	198026382	+	19	0.712	promoter-TSS (NM_025147)	promoter-TSS (NM_025147)	-185	NM_025147	80219	Hs.740584	NM_025147	ENSG00000115520	COQ10B	FLJ13448	coenzyme Q10 homolog B (S. cerevisiae)
chr6-142	chr6	149928947	149929129	+	10.6	0.8	promoter-TSS (NM_138785)	promoter-TSS (NM_138785)	-183	NM_138785	116254	Hs.438872	NM_138785	ENSG00000055211	C6orf72	dJ12G14.2	chromosome 6 open reading frame 72
chr2-63	chr2	24869406	24869588	+	25.2	0.812	promoter-TSS (NM_024322)	promoter-TSS (NM_024322)	-182	NM_001199803	79172	Hs.731569	NM_001199803	ENSG00000138092	CENPO	CENP-O|ICEN-36|MCM21R|MGC11266	centromere protein O
chr17-1095	chr17	16282753	16282935	+	15.1	0.795	promoter-TSS (NR_027161)	promoter-TSS (NR_027161)	-182	NR_045028	125144	Hs.368934	NR_027158		C17orf76-AS1	C17orf45|FLJ25777|MGC40157|NCRNA00188|TSAP19	C17orf76 antisense RNA 1 (non-protein coding)
chr12-33	chr12	100748866	100749048	+	28	0.894	promoter-TSS (NM_024312)	promoter-TSS (NM_024312)	-181	NM_024312	79158	Hs.46850	NM_024312	ENSG00000111670	GNPTAB	DKFZp762B226|GNPTA|ICD|KIAA1208|MGC4170	N-acetylglucosamine-1-phosphate transferase, alpha and beta subunits
chr12-121	chr12	19483603	19483785	+	11.2	0.733	promoter-TSS (NM_153207)	promoter-TSS (NM_153207)	-181	NM_001114176	121536	Hs.126497	NM_001114176	ENSG00000139154	AEBP2	MGC17922	AE binding protein 2
chr19-235	chr19	16514351	16514533	+	12.9	0.75	promoter-TSS (NM_006387)	promoter-TSS (NM_006387)	-179	NM_006387	10523	Hs.740364	NM_006387	ENSG00000085872	CHERP	DAN16|SCAF6|SRA1	calcium homeostasis endoplasmic reticulum protein
chr6-135	chr6	30693195	30693377	+	10.6	0.5	promoter-TSS (NM_014046).2	promoter-TSS (NM_014046).2	-179	NM_014046	28973	Hs.655329	NM_014046	ENSG00000204568	MRPS18B	C6orf14|DKFZp564H0223|HSPC183|HumanS18a|MRP-S18-2|MRPS18-2|PTD017|S18amt	mitochondrial ribosomal protein S18B
chr10-140	chr10	131155175	131155357	+	14	0.8	promoter-TSS (NM_002412)	promoter-TSS (NM_002412)	-178	NM_002412	4255	Hs.501522	NM_002412	ENSG00000170430	MGMT	-	O-6-methylguanine-DNA methyltransferase
chr7-62	chr7	107953961	107954143	+	25.2	0.825	promoter-TSS (NM_015723)	promoter-TSS (NM_015723)	-178	NM_015723	50640	Hs.732217	NM_001256007	ENSG00000135241	PNPLA8	IPLA2(GAMMA)|IPLA2-2|IPLA2G	patatin-like phospholipase domain containing 8
chr19-96	chr19	3457026	3457208	+	25.7	0.9	promoter-TSS (NM_016263)	promoter-TSS (NM_016263)	-178	NM_016263	51343	Hs.413133	NM_001136197	ENSG00000105325	FZR1	CDC20C|CDH1|FZR|FZR2|HCDH|HCDH1|KIAA1242	fizzy/cell division cycle 20 related 1 (Drosophila)
chr2-93	chr2	64225196	64225378	+	20.1	0.8	promoter-TSS (NM_020651)	promoter-TSS (NM_020651)	-178	NM_020651	57162	Hs.7886	NM_020651	ENSG00000197329	PELI1	DKFZp686C18116|MGC50990	pellino E3 ubiquitin protein ligase 1
chr14-100	chr14	104785656	104785838	+	11.7	0.639	promoter-TSS (NM_033271)	promoter-TSS (NM_033271)	-177	NM_033271	90135	Hs.7367	NM_033271	ENSG00000184887	BTBD6	BDPL	BTB (POZ) domain containing 6
chr15-115	chr15	48503604	48503786	+	10.6	0.656	promoter-TSS (NM_001128611)	promoter-TSS (NM_001128611)	-176	NM_001128611	9101	Hs.443731	NM_001128610	ENSG00000138592	USP8	FLJ34456|HumORF8|KIAA0055|MGC129718|UBPY	ubiquitin specific peptidase 8
chr9-86	chr9	128716607	128716789	+	15.7	0.744	promoter-TSS (NM_001190729)	promoter-TSS (NM_001190729)	-176	NM_014636	9649	Hs.721343	NM_001190728	ENSG00000136828	RALGPS1	KIAA0351|RALGEF2|RALGPS1A	Ral GEF with PH domain and SH3 binding motif 1
chr10-82	chr10	120956920	120957102	+	19	0.932	promoter-TSS (NM_005308)	promoter-TSS (NM_005308)	-176	NM_005308	2869	Hs.736460	NM_005308	ENSG00000198873	GRK5	FLJ39780|GPRK5	G protein-coupled receptor kinase 5
chr16-109	chr16	65620284	65620466	+	16.2	0.829	promoter-TSS (NM_022845)	promoter-TSS (NM_022845)	-176	NM_001755	865	Hs.460988	NM_001755	ENSG00000067955	CBFB	PEBP2B	core-binding factor, beta subunit
chr20-863	chr20	61759341	61759523	+	24.6	0.519	promoter-TSS (NM_016434)	promoter-TSS (NM_016434)	-175	NM_016434	51750	Hs.730810	NM_016434	ENSG00000026036	RTEL1	C20orf41|DKFZp434C013|KIAA1088|NHL|RTEL|bK3184A7.3	regulator of telomere elongation helicase 1
chrX-32	chrX	117363798	117363980	+	17.3	0.8	promoter-TSS (NM_019045)	promoter-TSS (NM_019045)	-175	NM_019045	54521	Hs.98510	NM_001184965	ENSG00000131725	WDR44	DKFZp686L20145|FLJ13230|MGC26781|RAB11BP|RPH11	WD repeat domain 44
chr17-820	chr17	74290053	74290235	+	18.5	0.702	promoter-TSS (NM_017456)	promoter-TSS (NM_017456)	-173	NM_004762	9267	Hs.191215	NM_004762	ENSG00000108669	CYTH1	B2-1|CYTOHESIN-1|D17S811E|FLJ34050|FLJ41900|PSCD1|SEC7	cytohesin 1
chr19-62	chr19	50964419	50964601	+	34.7	0.893	promoter-TSS (NM_175875)	promoter-TSS (NM_175875)	-173	NM_175875	147912	Hs.43314	NM_175875	ENSG00000177045	SIX5	BOR2|DMAHP	SIX homeobox 5
chr8-56	chr8	101391585	101391767	+	21.8	0.885	promoter-TSS (NM_183419)	promoter-TSS (NM_183419)	-173	NM_183419	25897	Hs.292882	NM_015435	ENSG00000034677	RNF19A	DKFZp566B1346|DORFIN|RNF19	ring finger protein 19A, E3 ubiquitin protein ligase
chr7-93	chr7	73226380	73226562	+	18.5	0.771	promoter-TSS (NM_022170)	promoter-TSS (NM_022170)	-171	NM_031992	7458	Hs.520943	NM_022170	ENSG00000106682	EIF4H	KIAA0038|WBSCR1|WSCR1|eIF-4H	eukaryotic translation initiation factor 4H
chr8-216	chr8	100094408	100094590	+	10.6	0.633	promoter-TSS (NM_152564)	promoter-TSS (NM_152564)	-171	NM_181661	157680	Hs.191540	NM_015243	ENSG00000132549	VPS13B	CHS1|COH1|DKFZp313I0811|KIAA0532	vacuolar protein sorting 13 homolog B (yeast)
chr7-59	chr7	1166461	1166643	+	25.7	0.86	promoter-TSS (NM_182491)	promoter-TSS (NM_182491)	-171	NM_182491	90637	Hs.648111	NM_182491	ENSG00000178381	ZFAND2A	AIRAP	zinc finger, AN1-type domain 2A
chr19-139	chr19	63590187	63590369	+	20.1	0.738	promoter-TSS (NM_001009)	promoter-TSS (NM_001009)	-170	NM_001009	6193	Hs.378103	NM_001009	ENSG00000083845	RPS5	S5	ribosomal protein S5
chr6-75	chr6	114399131	114399313	+	16.2	0.705	promoter-TSS (NM_001527)	promoter-TSS (NM_001527)	-170	NR_033441	3066	Hs.3352	NM_001527	ENSG00000196591	HDAC2	HD2|RPD3|YAF1	histone deacetylase 2
chr20-1635	chr20	61728904	61729086	+	17.3	0.773	promoter-TSS (NM_012384)	promoter-TSS (NM_012384)	-170	NM_012384	26205	Hs.473286	NM_012384	ENSG00000101216	GMEB2	KIAA1269|P79PIF|PIF79	glucocorticoid modulatory element binding protein 2
chr14-155	chr14	59785459	59785641	+	9.5	0.714	promoter-TSS (NM_021003)	promoter-TSS (NM_021003)	-169	NM_177951	5494	Hs.130036	NM_021003	ENSG00000100614	PPM1A	FLJ42306|MGC9201|PP2C-ALPHA|PP2CA|PP2Calpha	protein phosphatase, Mg2+/Mn2+ dependent, 1A
chr10-10	chr10	5766548	5766730	+	56.5	0.917	promoter-TSS (NM_017782)	promoter-TSS (NM_017782)	-168	NM_017782	54906	Hs.610717	NM_017782	ENSG00000108021	FAM208B	C10orf18|DKFZp781E1986|FLJ20360|bA318E3.2	family with sequence similarity 208, member B
chrX-3	chrX	152517903	152518085	+	62.7	0.949	promoter-TSS (NM_152274)	promoter-TSS (NM_152274)	-168	NM_152274	92002	Hs.496943	NM_001130997	ENSG00000147382	FAM58A	MGC29729|STAR	family with sequence similarity 58, member A
chr3-157	chr3	128799685	128799867	+	19.6	0.909	promoter-TSS (NM_004526)	promoter-TSS (NM_004526)	-167	NM_004526	4171	Hs.477481	NM_004526	ENSG00000073111	MCM2	BM28|CCNL1|CDCL1|D3S3194|KIAA0030|MGC10606|MITOTIN|cdc19	minichromosome maintenance complex component 2
chr3-937	chr3	50687257	50687439	+	10.6	0.783	promoter-TSS (NR_039950)	promoter-TSS (NR_039950)	-167	NR_039950	100616138		NR_039950		MIR4787	-	microRNA 4787
chr19-1	chr19	10932341	10932523	+	140.4	0.931	promoter-TSS (NM_001128844)	promoter-TSS (NM_001128844)	-166	NM_003072	6597	Hs.327527	NM_001128844	ENSG00000127616	SMARCA4	BAF190|BAF190A|BRG1|FLJ39786|MRD16|RTPS2|SNF2|SNF2L4|SNF2LB|SWI2|hSNF2b	SWI/SNF related, matrix associated, actin dependent regulator of chromatin, subfamily a, member 4
chr17-329	chr17	7083624	7083806	+	26.9	0.836	promoter-TSS (NM_024297)	promoter-TSS (NM_024297)	-166	NM_024297	79142	Hs.644724	NM_024297	ENSG00000040633	PHF23	FLJ16355|FLJ22884|MGC2941|hJUNE-1b	PHD finger protein 23
chr9-80	chr9	124742853	124743035	+	16.2	0.762	promoter-TSS (NM_012197)	promoter-TSS (NM_012197)	-165	NM_012197	23637	Hs.271341	NM_012197	ENSG00000011454	RABGAP1	DKFZp586D2123|GAPCENA|RP11-123N4.2|TBC1D11	RAB GTPase activating protein 1
chr20-1137	chr20	60130656	60130838	+	21.3	0.672	promoter-TSS (NM_144703)	promoter-TSS (NM_144703)	-165	NM_144703	149986	Hs.105379	NM_144703	ENSG00000149657	LSM14B	C20orf40|FAM61B|FLJ25473|LSM13|MGC61931|RAP55B|bA11M20.3	LSM14B, SCD6 homolog B (S. cerevisiae)
chr6-38	chr6	30402344	30402526	+	24.6	0.981	promoter-TSS (NM_172016).2	promoter-TSS (NM_172016).2	-165	NM_021253	56658	Hs.413493	NM_021253	ENSG00000204599	TRIM39	MGC32984|RNF23|TFP|TRIM39B	tripartite motif containing 39
chr8-75	chr8	126079646	126079828	+	17.3	0.761	promoter-TSS (NM_003129)	promoter-TSS (NM_003129)	-164	NM_003129	6713	Hs.71465	NM_003129	ENSG00000104549	SQLE	FLJ30795	squalene epoxidase
chr5-129	chr5	179853768	179853950	+	12.3	0.774	promoter-TSS (NM_015455)	promoter-TSS (NM_015455)	-164	NM_015455	57472	Hs.608380	NM_015455	ENSG00000113300	CNOT6	CCR4|KIAA1194	CCR4-NOT transcription complex, subunit 6
chr12-17	chr12	107775561	107775743	+	39.2	0.885	promoter-TSS (NM_018984)	promoter-TSS (NM_018984)	-164	NM_018984	54434	Hs.199763	NM_001161330	ENSG00000084112	SSH1	FLJ21928|FLJ38102|KIAA1298|SSH1L	slingshot homolog 1 (Drosophila)
chr12-78	chr12	56434893	56435075	+	14.5	0.757	promoter-TSS (NM_138396)	promoter-TSS (NM_138396)	-164	NM_138396	92979	Hs.632709	NM_138396	ENSG00000139266	2012-03-09	FLJ36578|MARCH-IX|RNF179	membrane-associated ring finger (C3HC4) 9
chr6-11	chr6	41148239	41148421	+	52	0.851	promoter-TSS (NM_145063)	promoter-TSS (NM_145063)	-164	NM_145063	221443	Hs.227457	NM_145063	ENSG00000124596	C6orf130	FLJ17636|MGC19570|dJ34B21.3	chromosome 6 open reading frame 130
chr1-386	chr1	144149565	144149747	+	11.2	0.719	promoter-TSS (NM_006472)	promoter-TSS (NM_006472)	-163	NM_006472	10628	Hs.533977	NM_006472	ENSG00000117289	TXNIP	EST01027|HHCPA78|THIF|VDUP1	thioredoxin interacting protein
chr4-81	chr4	171184076	171184258	+	11.7	0.758	promoter-TSS (NM_021647)	promoter-TSS (NM_021647)	-163	NM_021647	9848	Hs.593942	NM_001009554	ENSG00000198948	MFAP3L	NYD-sp9	microfibrillar-associated protein 3-like
chr6-99	chr6	32271350	32271532	+	12.9	0.732	promoter-TSS (NM_022107)	promoter-TSS (NM_022107)	-163	NM_022107	63940	Hs.520046	NM_022107	ENSG00000213654	GPSM3	AGS4|C6orf9|G18|G18.1a|G18.1b|G18.2|NG1	G-protein signaling modulator 3
chr11-37	chr11	65485483	65485665	+	28	0.787	promoter-TSS (NM_005146)	promoter-TSS (NM_005146)	-162	NM_005146	9092	Hs.502883	NM_005146	ENSG00000175467	SART1	Ara1|HOMS1|MGC2038|SART1259|SNRNP110|Snu66	squamous cell carcinoma antigen recognized by T cells
chr12-98	chr12	97511282	97511464	+	12.9	0.867	promoter-TSS (NM_005888)	promoter-TSS (NM_005888)	-161	NM_213611	5250	Hs.290404	NM_002635	ENSG00000075415	SLC25A3	PHC|PTP	solute carrier family 25 (mitochondrial carrier; phosphate carrier), member 3
chr8-93	chr8	117847671	117847853	+	15.1	0.725	promoter-TSS (NM_032334)	promoter-TSS (NM_032334)	-161	NM_032334	84294	Hs.86970	NM_032334	ENSG00000147679	UTP23	C8orf53|MGC14595	UTP23, small subunit (SSU) processome component, homolog (yeast)
chr1-332	chr1	149309452	149309634	+	11.7	0.605	promoter-TSS (NM_144618)	promoter-TSS (NM_144618)	-161	NM_144618	126626	Hs.654699	NM_144618	ENSG00000143458	GABPB2	MGC29891	GA binding protein transcription factor, beta subunit 2
chr20-4	chr20	57051365	57051547	+	99	0.85	promoter-TSS (NM_016045)	promoter-TSS (NM_016045)	-160	NM_016045	51012	Hs.656865	NM_001256403	ENSG00000101166	SLMO2	C20orf45|PRELID3B|dJ543J19.5	slowmo homolog 2 (Drosophila)
chr17-1862	chr17	53849999	53850181	+	10.6	0.714	promoter-TSS (NM_017763)	promoter-TSS (NM_017763)	-160	NM_017763	54894	Hs.584916	NM_017763	ENSG00000108375	RNF43	DKFZp781H02126|DKFZp781H0392|FLJ20315|FLJ77466|FLJ99338|MGC125630|RNF124|URCC	ring finger protein 43
chr8-104	chr8	95801028	95801210	+	14	0.683	promoter-TSS (NM_181787)	promoter-TSS (NM_181787)	-160	NM_181787	286148	Hs.567828	NM_181787	ENSG00000156162	DPY19L4	MGC131885	dpy-19-like 4 (C. elegans)
chr19-58	chr19	3958499	3958681	+	35.8	0.817	promoter-TSS (NM_015897)	promoter-TSS (NM_015897)	-159	NM_015897	51588	Hs.105779	NM_015897	ENSG00000105229	PIAS4	FLJ12419|MGC35296|PIASY|Piasg|ZMIZ6	protein inhibitor of activated STAT, 4
chr19-218	chr19	53664027	53664209	+	14	0.75	promoter-TSS (NM_017457)	promoter-TSS (NM_017457)	-159	NM_004228	9266	Hs.144011	NM_004228	ENSG00000105443	CYTH2	ARNO|CTS18|CTS18.1|PSCD2|PSCD2L|SEC7L|Sec7p-L|Sec7p-like	cytohesin 2
chr6-71	chr6	108987470	108987652	+	17.3	0.822	promoter-TSS (NM_201559)	promoter-TSS (NM_201559)	-158	NM_201559	2309	Hs.220950	NM_001455	ENSG00000118689	FOXO3	AF6q21|DKFZp781A0677|FKHRL1|FKHRL1P2|FOXO2|FOXO3A|MGC12739|MGC31925	forkhead box O3
chr14-67	chr14	21049363	21049545	+	15.1	0.944	promoter-TSS (NM_019852)	promoter-TSS (NM_019852)	-157	NM_019852	56339	Hs.168799	NM_019852	ENSG00000165819	METTL3	IME4|M6A|MGC4336|MT-A70|Spo8	methyltransferase like 3
chr11-127	chr11	67198743	67198925	+	11.2	0.622	promoter-TSS (NM_000695)	promoter-TSS (NM_000695)	-156	NM_000695	222	Hs.87539	NM_000695	ENSG00000132746	ALDH3B2	ALDH8	aldehyde dehydrogenase 3 family, member B2
chr5-83	chr5	324490	324672	+	17.3	0.818	promoter-TSS (NM_013232)	promoter-TSS (NM_013232)	-155	NM_013232	10016	Hs.50823	NM_001267556	ENSG00000249915	PDCD6	ALG-2|FLJ42309|FLJ46208|MGC111017|MGC119050|MGC9123|PEF1B	programmed cell death 6
chr17-3	chr17	24302698	24302880	+	155.5	0.768	promoter-TSS (NM_020889)	promoter-TSS (NM_020889)	-155	NM_020889	57649	Hs.444173	NM_001033561	ENSG00000109118	PHF12	FLJ34122|KIAA1523|MGC131914|PF1	PHD finger protein 12
chr9-130	chr9	139604822	139605004	+	11.7	0.846	promoter-TSS (NM_138462)	promoter-TSS (NM_138462)	-155	NM_138462	116225	Hs.128096	NM_138462	ENSG00000165724	ZMYND19	MIZIP|RP11-48C7.4	zinc finger, MYND-type containing 19
chr6-91	chr6	80872819	80873001	+	14	0.833	promoter-TSS (NM_000056)	promoter-TSS (NM_000056)	-153	NM_000056	594	Hs.654441	NM_000056	ENSG00000083123	BCKDHB	E1B|FLJ17880|dJ279A18.1	branched chain keto acid dehydrogenase E1, beta polypeptide
chr17-1710	chr17	18207643	18207825	+	11.2	0.667	promoter-TSS (NM_004169)	promoter-TSS (NM_004169)	-153	NM_148918	6470	Hs.636044	NM_004169	ENSG00000176974	SHMT1	CSHMT|MGC15229|MGC24556|SHMT	serine hydroxymethyltransferase 1 (soluble)
chr8-22	chr8	125555946	125556128	+	39.7	0.759	promoter-TSS (NM_007218)	promoter-TSS (NM_007218)	-152	NM_007218	11236	Hs.730771	NM_007218	ENSG00000170881	RNF139	HRCA1|MGC31961|RCA1|TRC8	ring finger protein 139
chr20-2749	chr20	20641327	20641509	+	11.7	0.694	promoter-TSS (NM_020343)	promoter-TSS (NM_020343)	-152	NM_020343	57186	Hs.472285	NM_020343	ENSG00000188559	RALGAPA2	AS250|C20orf74|FLJ12819|KIAA1272|bA287B20.1|dJ1049G11|dJ1049G11.4|p220	Ral GTPase activating protein, alpha subunit 2 (catalytic)
chr11-132	chr11	113251527	113251709	+	11.2	0.84	promoter-TSS (NM_020886)	promoter-TSS (NM_020886)	-152	NM_020886	57646	Hs.503891	NM_020886	ENSG00000048028	USP28	KIAA1515	ubiquitin specific peptidase 28
chr4-33	chr4	7095814	7095996	+	19.6	0.833	promoter-TSS (NM_152293)	promoter-TSS (NM_152293)	-152	NM_152293	93624	Hs.518614	NM_152293	ENSG00000173011	TADA2B	ADA2(beta)|ADA2B|MGC21874	transcriptional adaptor 2B
chr19-109	chr19	45483202	45483384	+	23.5	0.915	promoter-TSS (NM_001243028)	promoter-TSS (NM_001243028)	-151	NM_001243027	208	Hs.631535	NM_001243027	ENSG00000105221	AKT2	HIHGHH|PKBB|PKBBETA|PRKBB|RAC-BETA	v-akt murine thymoma viral oncogene homolog 2
chr9-18	chr9	130620358	130620540	+	42.5	0.961	promoter-TSS (NM_004435)	promoter-TSS (NM_004435)	-151	NM_004435	2021	Hs.224137	NM_004435	ENSG00000167136	ENDOG	FLJ27463	endonuclease G
chr22-23	chr22	22737523	22737705	+	14.5	0.943	promoter-TSS (NM_012295)	promoter-TSS (NM_012295)	-151	NM_001201429	23523	Hs.517478	NM_001199281	ENSG00000099991	CABIN1	CAIN|KIAA0330|PPP3IN	calcineurin binding protein 1
chr6-143	chr6	160130785	160130967	+	10.6	0.87	promoter-TSS (NM_014161)	promoter-TSS (NM_014161)	-151	NM_001008897	6950	Hs.363137	NM_001008897	ENSG00000120438	TCP1	CCT-alpha|CCT1|CCTa|D6S230E|TCP-1-alpha	t-complex 1
chr5-121	chr5	99898781	99898963	+	12.9	0.844	promoter-TSS (NM_198507)	promoter-TSS (NM_198507)	-151	NM_198507	345757	Hs.356108	NM_198507	ENSG00000174132	FAM174A	MGC17345|TMEM157|UNQ1912	family with sequence similarity 174, member A
chr20-2137	chr20	62082634	62082816	+	14.5	0.554	promoter-TSS (NM_012469)	promoter-TSS (NM_012469)	-150	NM_012469	24148	Hs.31334	NM_012469	ENSG00000101161	PRPF6	ANT-1|ANT1|C20orf14|Prp6|TOM|U5-102K|hPrp6	PRP6 pre-mRNA processing factor 6 homolog (S. cerevisiae)
chr5-99	chr5	89890132	89890314	+	15.1	0.7	promoter-TSS (NR_003149)	promoter-TSS (NR_003149)	-150	NM_032119	84059	Hs.591777	NM_032119	ENSG00000164199	GPR98	DKFZp761P0710|FEB4|KIAA0686|MASS1|USH2B|USH2C|VLGR1|VLGR1b	G protein-coupled receptor 98
chr4-1	chr4	6726481	6726663	+	67.1	0.949	promoter-TSS (NR_015433)	promoter-TSS (NR_015433)	-150	NR_015433	93622	Hs.6815	NR_015433		LOC93622	-	Morf4 family associated protein 1-like 1 pseudogene
chr19-38	chr19	60856988	60857170	+	45.9	0.724	promoter-TSS (NM_007279)	promoter-TSS (NM_007279)	-149	NM_007279	11338	Hs.528007	NM_001012478	ENSG00000063244	U2AF2	U2AF65	U2 small nuclear RNA auxiliary factor 2
chr1-84	chr1	153464007	153464189	+	24.6	0.875	promoter-TSS (NR_002188)	promoter-TSS (NR_002188)	-149	NR_002188	2630	Hs.719930	NR_002188		GBAP1	GBAP|MGC104662|MGC40022|MGC8614	glucosidase, beta, acid pseudogene 1
chr10-206	chr10	42454055	42454237	+	10.6	0.828	promoter-TSS (NM_006955)	promoter-TSS (NM_006955)	-148	NM_006955	7582	Hs.732284	NM_006955	ENSG00000196693	ZNF33B	FLJ23327|KOX2|KOX31|MGC129696|ZNF11B	zinc finger protein 33B
chr20-3151	chr20	33823098	33823280	+	10.6	0.786	promoter-TSS (NM_016436)	promoter-TSS (NM_016436)	-148	NM_016436	51230	Hs.517044	NM_016436	ENSG00000025293	PHF20	C20orf104|FLJ33479|GLEA2|HCA58|NZF|TZP	PHD finger protein 20
chr19-30	chr19	11531108	11531290	+	50.3	0.913	promoter-TSS (NM_032377)	promoter-TSS (NM_032377)	-148	NM_032377	84337	Hs.631633	NM_032377	ENSG00000130165	ELOF1	ELF1	elongation factor 1 homolog (S. cerevisiae)
chr4-9	chr4	39316932	39317114	+	35.2	0.918	promoter-TSS (NM_174921)	promoter-TSS (NM_174921)	-147	NM_174921	201895	Hs.576320	NM_174921	ENSG00000163683	C4orf34	FLJ13289	chromosome 4 open reading frame 34
chr1-481	chr1	204875267	204875449	+	10.6	0.733	promoter-TSS (NM_003582)	promoter-TSS (NM_003582)	-146	NM_001004023	8444	Hs.164267	NM_001004023	ENSG00000143479	DYRK3	DYRK5|RED|REDK|hYAK3-2	dual-specificity tyrosine-(Y)-phosphorylation regulated kinase 3
chr13-35	chr13	113286767	113286949	+	11.7	0.741	promoter-TSS (NM_007111)	promoter-TSS (NM_007111)	-146	NR_026580	7027	Hs.79353	NM_007111	ENSG00000198176	TFDP1	DP1|DRTF1|Dp-1	transcription factor Dp-1
chr7-170	chr7	73709730	73709912	+	10.6	0.706	promoter-TSS (NM_001163636)	promoter-TSS (NM_001163636)	-145	NM_001518	2969	Hs.647041	NM_001163636	ENSG00000077809	GTF2I	BAP135|BTKAP1|DIWS|FLJ38776|FLJ56355|GTFII-I|IB291|SPIN|TFII-I|WBS|WBSCR6	general transcription factor IIi
chr8-19	chr8	131021236	131021418	+	44.8	0.862	promoter-TSS (NM_016623)	promoter-TSS (NM_016623)	-145	NM_016623	51571	Hs.126941	NM_001256763	ENSG00000153310	FAM49B	DKFZp686B04128|L1	family with sequence similarity 49, member B
chr1-400	chr1	10015393	10015575	+	10.6	0.826	promoter-TSS (NM_001105562)	promoter-TSS (NM_001105562)	-144	NM_001105562	10277	Hs.593974	NM_001105562	ENSG00000130939	UBE4B	E4|HDNB1|KIAA0684|UBOX3|UFD2|UFD2A	ubiquitination factor E4B
chr11-125	chr11	65310846	65311028	+	11.2	0.719	promoter-TSS (NM_004561)	promoter-TSS (NM_004561)	-144	NM_004561	5017	Hs.134434	NM_004561	ENSG00000172818	OVOL1	HOVO1	ovo-like 1(Drosophila)
chr14-45	chr14	57964038	57964220	+	20.1	0.83	promoter-TSS (NM_014749)	promoter-TSS (NM_014749)	-144	NM_012460	26520	Hs.440525	NM_012460	ENSG00000100575	TIMM9	TIM9|TIM9A	translocase of inner mitochondrial membrane 9 homolog (yeast)
chr17-19	chr17	8279671	8279853	+	63.8	0.882	promoter-TSS (NM_001025579)	promoter-TSS (NM_001025579)	-142	NM_001025579	81565	Hs.740680	NM_001025579	ENSG00000166579	NDEL1	DKFZp451M0318|EOPA|MITAP1|NUDEL	nudE nuclear distribution E homolog (A. nidulans)-like 1
chr7-156	chr7	107884128	107884310	+	11.2	0.657	promoter-TSS (NM_001193583)	promoter-TSS (NM_001193583)	-142	NM_005010	4897	Hs.21422	NM_001037132	ENSG00000091129	NRCAM	KIAA0343|MGC138845|MGC138846	neuronal cell adhesion molecule
chr11-1	chr11	64785775	64785957	+	129.8	0.954	promoter-TSS (NM_002689)	promoter-TSS (NM_002689)	-142	NM_002689	23649	Hs.201897	NM_002689	ENSG00000014138	POLA2	FLJ21662|FLJ37250	polymerase (DNA directed), alpha 2, accessory subunit
chr9-50	chr9	132990569	132990751	+	25.2	0.887	promoter-TSS (NM_005085)	promoter-TSS (NM_005085)	-142	NM_005085	8021	Hs.654530	NM_005085	ENSG00000126883	NUP214	CAIN|CAN|D9S46E|MGC104525|N214	nucleoporin 214kDa
chr19-126	chr19	39860174	39860356	+	21.3	0.816	promoter-TSS (NM_018443)	promoter-TSS (NM_018443)	-142	NM_001012320	55900	Hs.436350	NM_001012320	ENSG00000089335	ZNF302	HSD16|MST154|MSTP154|ZNF135L|ZNF140L|ZNF327	zinc finger protein 302
chr7-102	chr7	139523261	139523443	+	16.8	0.805	promoter-TSS (NM_030647)	promoter-TSS (NM_030647)	-142	NM_030647	80853	Hs.308710	NM_030647	ENSG00000006459	JHDM1D	KDM7A|KIAA1718	jumonji C domain containing histone demethylase 1 homolog D (S. cerevisiae)
chr3-531	chr3	52545429	52545611	+	13.4	0.917	promoter-TSS (NM_001124767)	promoter-TSS (NM_001124767)	-141	NM_001124767	440957	Hs.660577	NR_003192	ENSG00000168273	C3orf78	-	chromosome 3 open reading frame 78
chr1-105	chr1	226336752	226336934	+	21.3	0.69	promoter-TSS (NM_001658)	promoter-TSS (NM_001658)	-141	NM_001658	375	Hs.286221	NM_001024226	ENSG00000143761	ARF1	-	ADP-ribosylation factor 1
chr5-172	chr5	40791879	40792061	+	10.1	0.75	promoter-TSS (NM_012382)	promoter-TSS (NM_012382)	-141	NM_012382	23548	Hs.621357	NM_012382	ENSG00000113638	TTC33	OSRF	tetratricopeptide repeat domain 33
chr20-1253	chr20	60436074	60436256	+	20.1	0.702	promoter-TSS (NM_080833)	promoter-TSS (NM_080833)	-141	NM_080833	140893	Hs.180374	NM_080833	ENSG00000130701	C20orf151	-	chromosome 20 open reading frame 151
chr16-106	chr16	87164058	87164240	+	16.8	0.891	promoter-TSS (NM_144604)	promoter-TSS (NM_144604)	-141	NM_144604	124245	Hs.93670	NM_144604	ENSG00000158545	ZC3H18	FLJ22664|FLJ34530|FLJ36075|NHN1	zinc finger CCCH-type containing 18
chr8-94	chr8	6553055	6553237	+	14.5	0.789	promoter-TSS (NM_018361)	promoter-TSS (NM_018361)	-140	NM_018361	55326	Hs.624002	NM_018361	ENSG00000155189	AGPAT5	1AGPAT5|LPAATE	1-acylglycerol-3-phosphate O-acyltransferase 5 (lysophosphatidic acid acyltransferase, epsilon)
chr10-131	chr10	38305508	38305690	+	14	0.722	promoter-TSS (NM_145011)	promoter-TSS (NM_145011)	-140	NM_145011	219749	Hs.499429	NM_145011	ENSG00000175395	ZNF25	DKFZp564C206|FLJ31890|KOX19|Zfp9	zinc finger protein 25
chr2-64	chr2	47483537	47483719	+	24.6	0.915	promoter-TSS (NM_000251)	promoter-TSS (NM_000251)	-139	NM_000251	4436	Hs.597656	NM_000251	ENSG00000095002	MSH2	COCA1|FCC1|HNPCC|HNPCC1|LCFS2	mutS homolog 2, colon cancer, nonpolyposis type 1 (E. coli)
chr14-43	chr14	30565406	30565588	+	21.3	0.786	promoter-TSS (NM_001083893)	promoter-TSS (NM_001083893)	-139	NM_001083893	29966	Hs.401843	NM_001083893	ENSG00000196792	STRN3	SG2NA	striatin, calmodulin binding protein 3
chr14-35	chr14	76564835	76565017	+	24.6	0.855	promoter-TSS (NM_024496)	promoter-TSS (NM_024496)	-139	NM_024496	64207	Hs.740684	NM_024496	ENSG00000119669	IRF2BPL	C14orf4|EAP1|KIAA1865	interferon regulatory factor 2 binding protein-like
chr19-293	chr19	18390916	18391098	+	10.1	0.63	promoter-TSS (NM_032627)	promoter-TSS (NM_032627)	-139	NM_032627	170463	Hs.515259	NM_001009998	ENSG00000130511	SSBP4	MGC3181	single stranded DNA binding protein 4
chr10-9	chr10	27833026	27833208	+	59.9	0.713	promoter-TSS (NM_021252)	promoter-TSS (NM_021252)	-138	NM_021252	22931	Hs.406799	NM_001256410	ENSG00000099246	RAB18	RAB18LI1|WARBM3	RAB18, member RAS oncogene family
chr8-16	chr8	145988655	145988837	+	46.4	0.885	promoter-TSS (NM_000973)	promoter-TSS (NM_000973)	-137	NM_000973	6132	Hs.178551	NM_000973	ENSG00000161016	RPL8	L8	ribosomal protein L8
chr2-255	chr2	209996788	209996970	+	10.1	0.741	promoter-TSS (NM_001039538)	promoter-TSS (NM_001039538)	-137	NM_001039538	4133	Hs.368281	NM_001039538	ENSG00000078018	MAP2	DKFZp686I2148|MAP2A|MAP2B|MAP2C	microtubule-associated protein 2
chr12-141	chr12	122283569	122283751	+	10.6	0.667	promoter-TSS (NM_001143905)	promoter-TSS (NM_001143905)	-137	NM_152269	91574	Hs.319128	NM_001143905	ENSG00000130921	C12orf65	COXPD7|FLJ38663	chromosome 12 open reading frame 65
chr1-6	chr1	32251850	32252032	+	78.3	0.861	promoter-TSS (NM_006559)	promoter-TSS (NM_006559)	-137	NM_006559	10657	Hs.445893	NM_006559	ENSG00000121774	KHDRBS1	FLJ34027|Sam68|p62|p68	KH domain containing, RNA binding, signal transduction associated 1
chr15-27	chr15	32663109	32663291	+	25.2	0.96	promoter-TSS (NR_027410)	promoter-TSS (NR_027410)	-137	NR_027410	440270	Hs.720151	NM_001023567	ENSG00000215252	GOLGA8B	GOLGA5|KIAA0855	golgin A8 family, member B
chr7-66	chr7	100595617	100595799	+	24.6	0.812	promoter-TSS (NM_003378)	promoter-TSS (NM_003378)	-136	NM_003378	7425	Hs.587325	NM_003378	ENSG00000128564	VGF	-	VGF nerve growth factor inducible
chr16-52	chr16	30453739	30453921	+	26.9	0.831	promoter-TSS (NM_023931)	promoter-TSS (NM_023931)	-135	NM_023931	65988	Hs.592032	NM_023931	ENSG00000169955	ZNF747	MGC2474	zinc finger protein 747
chr19-210	chr19	523311	523493	+	14	0.838	promoter-TSS (NM_198589)	promoter-TSS (NM_198589)	-135	NM_001728	682	Hs.501293	NM_001728	ENSG00000172270	BSG	5F7|CD147|EMMPRIN|M6|OK|TCSF	basigin (Ok blood group)
chr17-87	chr17	7151355	7151537	+	38	0.823	promoter-TSS (NM_001143762)	promoter-TSS (NM_001143762)	-134	NM_001970	1984	Hs.534314	NM_001143760	ENSG00000132507	EIF5A	EIF-5A|EIF5A1|MGC104255|MGC99547|eIF5AI	eukaryotic translation initiation factor 5A
chr10-12	chr10	99175792	99175974	+	49.8	0.85	promoter-TSS (NM_002629)	promoter-TSS (NM_002629)	-134	NM_002629	5223	Hs.632918	NM_002629	ENSG00000171314	PGAM1	PGAM-B|PGAMA	phosphoglycerate mutase 1 (brain)
chr10-189	chr10	93382881	93383063	+	11.2	0.786	promoter-TSS (NM_005398)	promoter-TSS (NM_005398)	-134	NM_005398	5507	Hs.700228	NM_005398	ENSG00000119938	PPP1R3C	PPP1R5	protein phosphatase 1, regulatory subunit 3C
chr6-50	chr6	89846923	89847105	+	21.3	0.816	promoter-TSS (NM_006813)	promoter-TSS (NM_006813)	-134	NM_006813	10957	Hs.75969	NM_006813	ENSG00000146278	PNRC1	B4-2|PNAS-145|PROL2|PRR2	proline-rich nuclear receptor coactivator 1
chr9-157	chr9	33806957	33807139	+	9.5	0.818	promoter-TSS (NM_017811)	promoter-TSS (NM_017811)	-134	NM_017811	54926	Hs.740452	NM_017811	ENSG00000107341	UBE2R2	CDC34B|E2-CDC34B|FLJ20419|MGC10481|UBC3B	ubiquitin-conjugating enzyme E2R 2
chr20-31	chr20	36534675	36534857	+	59.3	0.913	promoter-TSS (NM_020336)	promoter-TSS (NM_020336)	-134	NM_020336	57148	Hs.598850	NM_020336	ENSG00000170471	RALGAPB	DKFZp686N19168|DKFZp781M2411|FLJ43270|FLJ43928|KIAA1219|RalGAPbeta|dJ1100H13.1	Ral GTPase activating protein, beta subunit (non-catalytic)
chr6-10	chr6	170457544	170457726	+	56.5	0.921	promoter-TSS (NM_032448)	promoter-TSS (NM_032448)	-134	NM_032448	84498	Hs.369522	NM_032448	ENSG00000112584	FAM120B	CCPG|FLJ55614|KIAA0183|KIAA1838|PGCC1|dJ894D12.1	family with sequence similarity 120B
chr1-27	chr1	20985810	20985992	+	49.2	0.933	promoter-TSS (NM_016287)	promoter-TSS (NM_016287)	-133	NM_016287	50809	Hs.142442	NM_016287	ENSG00000127483	HP1BP3	HP1-BP74|MGC43701	heterochromatin protein 1, binding protein 3
chr2-68	chr2	106177269	106177451	+	24.1	0.794	promoter-TSS (NM_025076)	promoter-TSS (NM_025076)	-133	NM_025076	80146	Hs.740534	NM_001253875	ENSG00000115652	UXS1	FLJ23591|SDR6E1|UGD	UDP-glucuronate decarboxylase 1
chr4-60	chr4	170168085	170168267	+	14.5	0.811	promoter-TSS (NM_032783)	promoter-TSS (NM_032783)	-133	NM_032783	84869	Hs.659311	NM_032783	ENSG00000145439	CBR4	FLJ14431|SDR45C1	carbonyl reductase 4
chr17-1224	chr17	45401337	45401519	+	14	0.857	promoter-TSS (NM_138281)	promoter-TSS (NM_138281)	-133	NM_138281	1748	Hs.591167	NM_001934	ENSG00000108813	DLX4	BP1|DLX7|DLX8|DLX9	distal-less homeobox 4
chrX-76	chrX	49573742	49573924	+	10.6	0.793	promoter-TSS (NM_001127899)	promoter-TSS (NM_001127899)	-132	NM_001127898	1184	Hs.166486	NM_000084	ENSG00000171365	CLCN5	CLC5|CLCK2|DENTS|NPHL1|NPHL2|XLRH|XRN|clC-5|hCIC-K2|hClC-K2	chloride channel, voltage-sensitive 5
chr5-150	chr5	154218168	154218350	+	11.2	0.7	promoter-TSS (NM_004779)	promoter-TSS (NM_004779)	-132	NM_004779	9337	Hs.26703	NM_004779	ENSG00000155508	CNOT8	CAF1|CALIF|POP2|hCAF1	CCR4-NOT transcription complex, subunit 8
chr6-32	chr6	39801200	39801382	+	28.5	0.953	promoter-TSS (NM_145027)	promoter-TSS (NM_145027)	-132	NM_145027	221458	Hs.588202	NM_145027	ENSG00000164627	KIF6	C6orf102|DKFZp451I2418|MGC33317|dJ1043E3.1|dJ137F1.4|dJ188D3.1	kinesin family member 6
chr5-79	chr5	74568498	74568680	+	17.9	0.792	promoter-TSS (NM_001164443)	promoter-TSS (NM_001164443)	-130	NM_001164443	256006	Hs.482533	NM_001164443	ENSG00000145700	ANKRD31	FLJ40191	ankyrin repeat domain 31
chr15-86	chr15	89338847	89339029	+	12.9	0.619	promoter-TSS (NM_003981)	promoter-TSS (NM_003981)	-130	NM_199414	9055	Hs.366401	NM_001267580	ENSG00000198901	PRC1	ASE1|MGC1671|MGC3669	protein regulator of cytokinesis 1
chr18-45	chr18	59240771	59240953	+	11.7	0.857	promoter-TSS (NM_004869)	promoter-TSS (NM_004869)	-130	NM_004869	9525	Hs.126550	NM_004869	ENSG00000119541	VPS4B	SKD1|SKD1B|VPS4-2	vacuolar protein sorting 4 homolog B (S. cerevisiae)
chr1-219	chr1	170768662	170768844	+	14	0.714	promoter-TSS (NM_016227)	promoter-TSS (NM_016227)	-130	NM_014283	51430	Hs.626306	NM_014283	ENSG00000094975	C1orf9	CH1|OPT|SLP1	chromosome 1 open reading frame 9
chr19-72	chr19	2002282	2002464	+	31.3	0.859	promoter-TSS (NM_017572)	promoter-TSS (NM_017572)	-130	NM_017572	2872	Hs.515032	NM_017572	ENSG00000099875	MKNK2	GPRK7|MNK2	MAP kinase interacting serine/threonine kinase 2
chr12-53	chr12	56373785	56373967	+	19.6	0.8	promoter-TSS (NM_001017957)	promoter-TSS (NM_001017957)	-129	NM_001017956	10956	Hs.527861	NM_001017956	ENSG00000135506	OS9	ERLEC2|OS-9	osteosarcoma amplified 9, endoplasmic reticulum lectin
chr10-4	chr10	133645463	133645645	+	104.1	0.921	promoter-TSS (NM_004052)	promoter-TSS (NM_004052)	-129	NM_004052	664	Hs.144873	NM_004052	ENSG00000176171	BNIP3	NIP3	BCL2/adenovirus E1B 19kDa interacting protein 3
chr12-41	chr12	1670288	1670470	+	24.1	0.895	promoter-TSS (NM_024551)	promoter-TSS (NM_024551)	-129	NM_024551	79602	Hs.371642	NM_024551	ENSG00000006831	ADIPOR2	ACDCR2|FLJ21432|MGC4640|PAQR2	adiponectin receptor 2
chr5-114	chr5	171366520	171366702	+	14	0.73	promoter-TSS (NM_033645)	promoter-TSS (NM_033645)	-129	NM_033645	23291	Hs.484138	NM_012300	ENSG00000072803	FBXW11	BTRC2|BTRCP2|FBW1B|FBXW1B|Fbw11|Hos|KIAA0696	F-box and WD repeat domain containing 11
chr19-84	chr19	18295038	18295220	+	28.5	0.906	promoter-TSS (NM_001252129)	promoter-TSS (NM_001252129)	-128	NM_001252129	25804	Hs.515255	NM_001252129	ENSG00000130520	LSM4	GRP|YER112W	LSM4 homolog, U6 small nuclear RNA associated (S. cerevisiae)
chr20-55	chr20	13923927	13924109	+	52.6	0.832	promoter-TSS (NM_080676)	promoter-TSS (NM_080676)	-128	NM_080676	140733	Hs.661576	NM_001033087	ENSG00000172264	MACROD2	C20orf133	MACRO domain containing 2
chr12-20	chr12	106679080	106679262	+	35.2	0.843	promoter-TSS (NM_012406)	promoter-TSS (NM_012406)	-127	NM_012406	11108	Hs.506655	NM_012406	ENSG00000110851	PRDM4	MGC45046|PFM1	PR domain containing 4
chr10-8	chr10	38186528	38186710	+	60.4	0.894	promoter-TSS (NM_021045)	promoter-TSS (NM_021045)	-127	NM_021045	57209	Hs.528423	NM_001267597	ENSG00000198105	ZNF248	KIAA0137|MGC131882|bA162G10.3	zinc finger protein 248
chr22-2	chr22	19685993	19686175	+	65.5	0.916	promoter-TSS (NR_027052)	promoter-TSS (NR_027052)	-127	NR_027052	439931	Hs.517430	NR_027051		THAP7-AS1	FLJ39582|FLJ40420	THAP7 antisense RNA 1 (non-protein coding)
chr16-9	chr16	27122580	27122762	+	77.2	0.831	promoter-TSS (NM_001145348)	promoter-TSS (NM_001145348)	-126	NM_001145348	79831	Hs.145717	NM_001145348	ENSG00000155666	KDM8	FLJ13798|JMJD5	lysine (K)-specific demethylase 8
chr19-7	chr19	53559033	53559215	+	94	0.835	promoter-TSS (NM_012451)	promoter-TSS (NM_012451)	-126	NM_018273	55260	Hs.351335	NM_018273	ENSG00000161558	TMEM143	FLJ10922	transmembrane protein 143
chr16-4	chr16	29734812	29734994	+	92.3	0.875	promoter-TSS (NM_024516)	promoter-TSS (NM_024516)	-126	NM_024516	79447	Hs.702841	NM_024516	ENSG00000185928	C16orf53	FLJ22459|GAS|MGC4606|PA1	chromosome 16 open reading frame 53
chr15-18	chr15	61127473	61127655	+	30.8	0.708	promoter-TSS (NM_001018008)	promoter-TSS (NM_001018008)	-125	NM_001018008	7168	Hs.602995	NM_000366	ENSG00000140416	TPM1	C15orf13|CMD1Y|CMH3|HTM-alpha|TMSA	tropomyosin 1 (alpha)
chr9-90	chr9	130005269	130005451	+	15.1	0.795	promoter-TSS (NM_004408)	promoter-TSS (NM_004408)	-124	NM_001005336	1759	Hs.522413	NM_001005336	ENSG00000106976	DNM1	DNM	dynamin 1
chrX-96	chrX	38305460	38305642	+	8.4	0.903	promoter-TSS (NM_004615)	promoter-TSS (NM_004615)	-124	NM_004615	7102	Hs.441664	NM_004615	ENSG00000156298	TSPAN7	A15|CCG-B7|CD231|DXS1692E|MRX58|MXS1|TALLA-1|TM4SF2|TM4SF2b	tetraspanin 7
chr20-1255	chr20	3944249	3944431	+	19.6	0.75	promoter-TSS (NM_007219)	promoter-TSS (NM_007219)	-124	NM_001134338	11237	Hs.589884	NM_001134337	ENSG00000101236	RNF24	G1L	ring finger protein 24
chr19-138	chr19	54682462	54682644	+	20.1	0.808	promoter-TSS (NM_012423)	promoter-TSS (NM_012423)	-124	NM_012423	23521	Hs.523185	NM_012423	ENSG00000142541	RPL13A	L13A|TSTA1	ribosomal protein L13a
chr17-427	chr17	59205084	59205266	+	25.2	0.7	promoter-TSS (NM_203499)	promoter-TSS (NM_203499)	-124	NM_203499	11325	Hs.702010	NM_007372	ENSG00000198231	DDX42	FLJ43179|RHELP|RNAHP|SF3b125	DEAD (Asp-Glu-Ala-Asp) box polypeptide 42
chr2-28	chr2	27566107	27566289	+	39.2	0.828	promoter-TSS (NM_015662)	promoter-TSS (NM_015662)	-123	NM_015662	26160	Hs.127401	NM_015662	ENSG00000138002	IFT172	DKFZp434A163|KIAA1179|SLB|osm-1|wim	intraflagellar transport 172 homolog (Chlamydomonas)
chr1-193	chr1	148868265	148868447	+	14.5	0.73	promoter-TSS (NM_207047)	promoter-TSS (NM_207047)	-123	NM_207046	2029	Hs.632456	NM_004436	ENSG00000143420	ENSA	ARPP-19e|MGC4319|MGC78563|MGC8394	endosulfine alpha
chr22-39	chr22	24173840	24174022	+	10.6	0.731	promoter-TSS (NR_033734)	promoter-TSS (NR_033734)	-123	NR_033734	1416	Hs.571835	NR_033733		CRYBB2P1	CRYB2B|MGC51252	crystallin, beta B2 pseudogene 1
chr21-8	chr21	44033633	44033815	+	82.8	0.921	promoter-TSS (NM_003683)	promoter-TSS (NM_003683)	-122	NM_003683	8568	Hs.110757	NM_003683	ENSG00000160214	RRP1	D21S2056E|NNP-1|NOP52|RRP1A	ribosomal RNA processing 1 homolog (S. cerevisiae)
chr18-6	chr18	52456949	52457131	+	34.7	0.907	promoter-TSS (NM_004786)	promoter-TSS (NM_004786)	-122	NR_024546	9352	Hs.114412	NM_004786	ENSG00000091164	TXNL1	TRP32|TXL-1|TXNL|Txl	thioredoxin-like 1
chr19-137	chr19	19164431	19164613	+	20.1	0.759	promoter-TSS (NM_005919)	promoter-TSS (NM_005919)	-122	NM_005919	4207	Hs.153629	NM_005919	ENSG00000064489	MEF2BNB-MEF2B	LOC729991-MEF2B|MEF2B	MEF2BNB-MEF2B readthrough
chr2-65	chr2	190357372	190357554	+	24.6	0.836	promoter-TSS (NM_016467)	promoter-TSS (NM_016467)	-121	NM_001128150	94101	Hs.700632	NM_001128150	ENSG00000128699	ORMDL1	DKFZp686G141|FLJ44364	ORM1-like 1 (S. cerevisiae)
chr12-108	chr12	132072917	132073099	+	12.3	0.923	promoter-TSS (NM_019591)	promoter-TSS (NM_019591)	-121	NM_019591	7574	Hs.740356	NM_001256279	ENSG00000198393	ZNF26	FLJ20755|KOX20	zinc finger protein 26
chr5-95	chr5	89861187	89861369	+	15.7	0.761	promoter-TSS (NM_198273)	promoter-TSS (NM_198273)	-121	NM_198273	116068	Hs.136235	NM_198273	ENSG00000176018	LYSMD3	DKFZp686F0735|FLJ13542	LysM, putative peptidoglycan-binding, domain containing 3
chr7-136	chr7	65947278	65947460	+	12.9	0.639	promoter-TSS (NR_003934)	promoter-TSS (NR_003934)	-121	NR_003934	729156	Hs.709878	NR_003934		LOC729156	-	GTF2I repeat domain containing 1-like
chr17-727	chr17	54997457	54997639	+	19	0.613	promoter-TSS (NM_001166301)	promoter-TSS (NM_001166301)	-120	NM_001166301	79665	Hs.29403	XM_003403690	ENSG00000108406	DHX40	DDX40|FLJ22060|FLJ34015|PAD	DEAH (Asp-Glu-Ala-His) box polypeptide 40
chr17-1035	chr17	37275184	37275366	+	15.7	0.833	promoter-TSS (NM_018143)	promoter-TSS (NM_018143)	-120	NM_018143	55175	Hs.592134	NM_018143	ENSG00000178502	KLHL11	FLJ10572	kelch-like 11 (Drosophila)
chr10-104	chr10	57791069	57791251	+	16.2	0.8	promoter-TSS (NM_032997)	promoter-TSS (NM_032997)	-120	NM_001005413	11130	Hs.591363	NM_001005413	ENSG00000122952	ZWINT	HZwint-1|KNTC2AP|MGC117174|ZWINT1	ZW10 interactor
chr12-155	chr12	103904017	103904199	+	10.1	0.76	promoter-TSS (NM_152318)	promoter-TSS (NM_152318)	-120	NM_152318	121053	Hs.295563	NM_152318	ENSG00000151131	C12orf45	MGC40397	chromosome 12 open reading frame 45
chr5-12	chr5	148911228	148911410	+	58.2	0.909	promoter-TSS (NM_001892)	promoter-TSS (NM_001892)	-119	NM_001892	1452	Hs.712555	NM_001025105	ENSG00000113712	CSNK1A1	CK1|CK1a|CK1alpha|CKIa|CKIalpha|HLCDGP1|PRO2975	casein kinase 1, alpha 1
chr11-57	chr11	65576182	65576364	+	20.1	0.837	promoter-TSS (NM_006842)	promoter-TSS (NM_006842)	-119	NM_006842	10992	Hs.406423	NM_006842	ENSG00000087365	SF3B2	Cus1|SAP145|SF3B145|SF3b1|SF3b150	splicing factor 3b, subunit 2, 145kDa
chr5-149	chr5	141328686	141328868	+	11.2	0.793	promoter-TSS (NM_183401)	promoter-TSS (NM_183401)	-119	NM_183401	9604	Hs.483616	NM_001201365	ENSG00000013561	RNF14	ARA54|FLJ26004|HFB30|TRIAD2	ring finger protein 14
chr17-12	chr17	70913412	70913594	+	87.3	0.939	promoter-TSS (NM_002086)	promoter-TSS (NM_002086)	-118	NM_203506	2885	Hs.444356	NM_002086	ENSG00000177885	GRB2	ASH|EGFRBP-GRB2|Grb3-3|MST084|MSTP084|NCKAP2	growth factor receptor-bound protein 2
chr6-2	chr6	39190870	39191052	+	114.7	0.959	promoter-TSS (NM_018322)	promoter-TSS (NM_018322)	-118	NM_018322	55776	Hs.58382	NM_018322	ENSG00000112167	SAYSD1	C6orf64|DKFZp434H012|FLJ11101	SAYSVFN motif domain containing 1
chr5-65	chr5	137939243	137939425	+	22.4	0.842	promoter-TSS (NM_004134)	promoter-TSS (NM_004134)	-117	NM_004134	3313	Hs.184233	NM_004134	ENSG00000113013	HSPA9	CSA|GRP-75|GRP75|HSPA9B|MGC4500|MOT|MOT2|MTHSP75|PBP74	heat shock 70kDa protein 9 (mortalin)
chr2-92	chr2	242096733	242096915	+	20.7	0.796	promoter-TSS (NM_006374)	promoter-TSS (NM_006374)	-117	NM_006374	10494	Hs.516807	NM_006374	ENSG00000115694	STK25	DKFZp686J1430|SOK1|YSK1	serine/threonine kinase 25
chr17-1602	chr17	72648393	72648575	+	12.3	0.656	promoter-TSS (NM_001143999)	promoter-TSS (NM_001143999)	-116	NM_001039573	6397	Hs.464184	NM_001039573	ENSG00000129657	SEC14L1	DKFZp686C06176|PRELID4A|SEC14L	SEC14-like 1 (S. cerevisiae)
chr7-121	chr7	148212399	148212581	+	14.5	0.882	promoter-TSS (NM_001203247)	promoter-TSS (NM_001203247)	-116	NM_001203247	2146	Hs.732308	NM_001203247	ENSG00000106462	EZH2	ENX-1|ENX1|EZH1|KMT6|KMT6A|MGC9169|WVS2	enhancer of zeste homolog 2 (Drosophila)
chr2-91	chr2	241738368	241738550	+	20.7	0.87	promoter-TSS (NM_002712)	promoter-TSS (NM_002712)	-116	NM_002712	5510	Hs.36587	NM_002712	ENSG00000115685	PPP1R7	SDS22	protein phosphatase 1, regulatory subunit 7
chr3-8	chr3	63984185	63984367	+	62.7	0.659	promoter-TSS (NM_014814)	promoter-TSS (NM_014814)	-116	NM_014814	9861	Hs.152536	NM_014814	ENSG00000163636	PSMD6	KIAA0107|Rpn7|S10|SGA-113M|p44S10	proteasome (prosome, macropain) 26S subunit, non-ATPase, 6
chr7-137	chr7	140361275	140361457	+	12.9	0.897	promoter-TSS (NM_016071)	promoter-TSS (NM_016071)	-116	NM_053035	51650	Hs.416207	NM_016071	ENSG00000090263	MRPS33	FLJ21123|MRP-S33|PTD003|S33mt	mitochondrial ribosomal protein S33
chr16-166	chr16	224595	224777	+	11.7	0.622	promoter-TSS (NM_032039)	promoter-TSS (NM_032039)	-116	NM_032039	83986	Hs.513225	NM_032039	ENSG00000167930	ITFG3	C16orf9|DKFZp761D0211|FLJ32603|gs19	integrin alpha FG-GAP repeat containing 3
chr17-2011	chr17	14145025	14145207	+	10.1	0.786	promoter-TSS (NM_006041)	promoter-TSS (NM_006041)	-115	NM_006041	9953	Hs.48384	NM_006041	ENSG00000125430	HS3ST3B1	30ST3B1|3OST3B1	heparan sulfate (glucosamine) 3-O-sulfotransferase 3B1
chr5-115	chr5	175807756	175807938	+	14	0.692	promoter-TSS (NM_014613)	promoter-TSS (NM_014613)	-115	NM_014613	23197	Hs.484242	NM_014613	ENSG00000113194	FAF2	ETEA|KIAA0887|UBXD8|UBXN3B	Fas associated factor family member 2
chr12-91	chr12	130945027	130945209	+	13.4	0.833	promoter-TSS (NM_003565)	promoter-TSS (NM_003565)	-114	NM_003565	8408	Hs.47061	NM_003565	ENSG00000177169	ULK1	ATG1|ATG1A|FLJ38455|FLJ46475|UNC51|Unc51.1|hATG1	unc-51-like kinase 1 (C. elegans)
chr16-100	chr16	2901776	2901958	+	16.8	0.707	promoter-TSS (NM_020912)	promoter-TSS (NM_020912)	-114	NM_032296	84256	Hs.655321	NM_020912	ENSG00000059122	FLYWCH1	-	FLYWCH-type zinc finger 1
chr20-488	chr20	48165924	48166106	+	30.2	0.778	promoter-TSS (NM_022442)	promoter-TSS (NM_022442)	-114	NM_021988	7335	Hs.740359	NM_001032288	ENSG00000244687	UBE2V1	CIR1|CROC-1|CROC1|UBE2V|UEV-1|UEV1|UEV1A	ubiquitin-conjugating enzyme E2 variant 1
chr17-974	chr17	2443469	2443651	+	16.2	0.842	promoter-TSS (NM_000430)	promoter-TSS (NM_000430)	-113	NM_000430	5048	Hs.77318	NM_000430	ENSG00000007168	PAFAH1B1	LIS1|LIS2|MDCR|MDS|PAFAH	platelet-activating factor acetylhydrolase 1b, regulatory subunit 1 (45kDa)
chr7-58	chr7	100325297	100325479	+	26.3	0.9	promoter-TSS (NM_001015072)	promoter-TSS (NM_001015072)	-113	NM_001015072	402682	Hs.534845	NM_001015072	ENSG00000176125	UFSP1	UFSP	UFM1-specific peptidase 1 (non-functional)
chr3-208	chr3	137953957	137954139	+	18.5	0.709	promoter-TSS (NM_005862)	promoter-TSS (NM_005862)	-113	NM_005862	10274	Hs.412586	NM_005862	ENSG00000118007	STAG1	DKFZp781D1416|SA1|SCC3A	stromal antigen 1
chr6-80	chr6	84625885	84626067	+	15.7	0.816	promoter-TSS (NM_016230)	promoter-TSS (NM_016230)	-113	NM_016230	51167	Hs.5741	NM_016230	ENSG00000065615	CYB5R4	NCB5OR|RP4-676J13.1|cb5/cb5R|dJ676J13.1	cytochrome b5 reductase 4
chr2-26	chr2	70329305	70329487	+	40.3	0.827	promoter-TSS (NM_022173)	promoter-TSS (NM_022173)	-113	NM_022173	7072	Hs.516075	NM_022037	ENSG00000116001	TIA1	TIA-1	TIA1 cytotoxic granule-associated RNA binding protein
chr16-14	chr16	87397483	87397665	+	67.7	0.928	promoter-TSS (NM_030928)	promoter-TSS (NM_030928)	-113	NM_030928	81620	Hs.122908	NM_030928	ENSG00000167513	CDT1	DUP|RIS2	chromatin licensing and DNA replication factor 1
chr12-124	chr12	67488035	67488217	+	11.2	0.742	promoter-TSS (NM_002392)	promoter-TSS (NM_002392)	-112	NM_002392	4193	Hs.740397	NM_002392	ENSG00000135679	MDM2	ACTFS|HDMX|MGC5370|MGC71221|hdm2	Mdm2, p53 E3 ubiquitin protein ligase homolog (mouse)
chr20-1054	chr20	47763849	47764031	+	21.8	0.782	promoter-TSS (NM_004776)	promoter-TSS (NM_004776)	-112	NM_004776	9334	Hs.370487	NM_004776	ENSG00000158470	B4GALT5	B4Gal-T5|BETA4-GALT-IV|MGC138470|beta4Gal-T5|beta4GalT-V|gt-V	UDP-Gal:betaGlcNAc beta 1,4- galactosyltransferase, polypeptide 5
chr1-143	chr1	222100318	222100500	+	17.3	0.766	promoter-TSS (NM_005426)	promoter-TSS (NM_005426)	-112	NM_005426	7159	Hs.523968	NM_001031685	ENSG00000143514	TP53BP2	53BP2|ASPP2|BBP|P53BP2|PPP1R13A	tumor protein p53 binding protein, 2
chr5-48	chr5	134209355	134209537	+	26.9	0.897	promoter-TSS (NM_001135586)	promoter-TSS (NM_001135586)	-111	NM_001135586	134553	Hs.708536	NM_001135586	ENSG00000181904	C5orf24	FLJ37562	chromosome 5 open reading frame 24
chr16-98	chr16	83618709	83618891	+	17.3	0.818	promoter-TSS (NM_014732)	promoter-TSS (NM_014732)	-111	NM_014732	9764	Hs.301658	NM_014732	ENSG00000135709	KIAA0513	-	KIAA0513
chr9-84	chr9	91123030	91123212	+	15.7	0.769	promoter-TSS (NM_024077)	promoter-TSS (NM_024077)	-111	NM_024077	79048	Hs.667515	NM_024077	ENSG00000187742	SECISBP2	DKFZp686C09169|FLJ45753|SBP2	SECIS binding protein 2
chr2-82	chr2	238777083	238777265	+	21.8	0.92	promoter-TSS (NM_030768)	promoter-TSS (NM_030768)	-111	NM_030768	80895	Hs.92033	NM_030768	ENSG00000132323	ILKAP	DKFZp434J2031|FLJ10181|ILKAP2|ILKAP3|MGC4846|PP2C-DELTA	integrin-linked kinase-associated serine/threonine phosphatase
chr14-133	chr14	49224867	49225049	+	10.1	0.667	promoter-TSS (NM_002692)	promoter-TSS (NM_002692)	-110	NM_001197331	5427	Hs.162777	NM_001197330	ENSG00000100479	POLE2	DPE2	polymerase (DNA directed), epsilon 2, accessory subunit
chr4-3	chr4	658146	658328	+	48.7	0.847	promoter-TSS (NM_007100)	promoter-TSS (NM_007100)	-110	NM_007100	521	Hs.85539	NM_007100	ENSG00000169020	ATP5I	ATP5K|MGC12532	ATP synthase, H+ transporting, mitochondrial Fo complex, subunit E
chr19-254	chr19	2187615	2187797	+	11.2	0.688	promoter-TSS (NM_018049)	promoter-TSS (NM_018049)	-110	NM_007165	8175	Hs.115232	NM_007165	ENSG00000104897	SF3A2	PRP11|PRPF11|SAP62|SF3a66	splicing factor 3a, subunit 2, 66kDa
chr17-37	chr17	55824387	55824569	+	49.2	0.615	promoter-TSS (NM_032582)	promoter-TSS (NM_032582)	-110	NM_032582	84669	Hs.132868	NM_032582	ENSG00000170832	USP32	NY-REN-60|USP10	ubiquitin specific peptidase 32
chr10-15	chr10	86078190	86078372	+	43.1	0.908	promoter-TSS (NM_018999)	promoter-TSS (NM_018999)	-109	NM_018999	54462	Hs.461988	NM_018999	ENSG00000107771	FAM190B	FLJ14262|FLJ25809|Gcap14|KIAA1128|bA486O22.1	family with sequence similarity 190, member B
chr19-61	chr19	47416132	47416314	+	34.7	0.852	promoter-TSS (NM_133444)	promoter-TSS (NM_133444)	-109	NM_133444	116115	Hs.137282	NM_133444	ENSG00000167625	ZNF526	DKFZp762O059|KIAA1951|MGC4267	zinc finger protein 526
chr10-106	chr10	104169362	104169544	+	16.2	0.912	promoter-TSS (NM_002779)	promoter-TSS (NM_002779)	-108	NM_024326	79176	Hs.380081	NM_024326	ENSG00000107872	FBXL15	FBXO37|FLJ16137|Fbl15|JET|MGC11279|PSD	F-box and leucine-rich repeat protein 15
chr10-65	chr10	121622401	121622583	+	20.7	0.889	promoter-TSS (NM_024834)	promoter-TSS (NM_024834)	-108	NM_024834	79892	Hs.124246	NM_001256378	ENSG00000197771	MCMBP	C10orf119|FLJ13081|FLJ36756|MCM-BP	minichromosome maintenance complex binding protein
chr19-71	chr19	43801364	43801546	+	31.9	0.84	promoter-TSS (NM_001042600)	promoter-TSS (NM_001042600)	-107	NM_013234	27335	Hs.314359	NM_013234	ENSG00000178982	EIF3K	EIF3-p28|EIF3S12|HSPC029|M9|MSTP001|PLAC-24|PLAC24|PRO1474|PTD001	eukaryotic translation initiation factor 3, subunit K
chr14-39	chr14	80757063	80757245	+	23.5	0.862	promoter-TSS (NM_015859)	promoter-TSS (NM_015859)	-107	NM_015859	2957	Hs.593630	NM_015859	ENSG00000165417	GTF2A1	FLJ21525|MGC129969|MGC129970|TF2A1|TFIIA|TFIIA-42|TFIIAL	general transcription factor IIA, 1, 19/37kDa
chr5-100	chr5	133730680	133730862	+	15.1	0.844	promoter-TSS (NM_016508)	promoter-TSS (NM_016508)	-107	NM_001113575	51265	Hs.719926	NM_001113575	ENSG00000006837	CDKL3	NKIAMRE	cyclin-dependent kinase-like 3
chr11-24	chr11	113776396	113776578	+	38	0.832	promoter-TSS (NM_019021)	promoter-TSS (NM_019021)	-107	NM_016090	10179	Hs.7527	NM_016090	ENSG00000076053	RBM7	FLJ11153	RNA binding motif protein 7
chr15-70	chr15	57013160	57013342	+	14	0.791	promoter-TSS (NM_024755)	promoter-TSS (NM_024755)	-107	NM_001013843	79811	Hs.512932	NM_017968	ENSG00000137776	SLTM	DKFZp762G052|FLJ10005|FLJ13213|Met	SAFB-like, transcription modulator
chr2-17	chr2	69910124	69910306	+	49.2	0.913	promoter-TSS (NM_178439)	promoter-TSS (NM_178439)	-107	NM_178439	64395	Hs.293971	NM_178439	ENSG00000087338	GMCL1	BTBD13|GCL|GCL1	germ cell-less homolog 1 (Drosophila)
chr3-67	chr3	121797621	121797803	+	24.6	0.797	promoter-TSS (NM_004547).2	promoter-TSS (NM_004547).2	-106	NM_001168331	4710	Hs.304613	NM_001168331	ENSG00000065518	NDUFB4	B15|CI-B15|MGC5105	NADH dehydrogenase (ubiquinone) 1 beta subcomplex, 4, 15kDa
chr8-127	chr8	103945588	103945770	+	12.9	0.564	promoter-TSS (NM_015878)	promoter-TSS (NM_015878)	-106	NM_015878	51582	Hs.459106	NM_015878	ENSG00000155096	AZIN1	MGC3832|MGC691|OAZI|OAZIN|ODC1L	antizyme inhibitor 1
chr10-17	chr10	14920070	14920252	+	40.3	0.897	promoter-TSS (NM_016299)	promoter-TSS (NM_016299)	-106	NM_016299	51182	Hs.736996	NM_016299	ENSG00000187522	HSPA14	HSP70-4|HSP70L1|MGC131990	heat shock 70kDa protein 14
chr8-54	chr8	144694777	144694959	+	23.5	0.806	promoter-TSS (NM_015117)	promoter-TSS (NM_015117)	-105	NM_015117	23144	Hs.521915	NM_015117	ENSG00000014164	ZC3H3	KIAA0150|ZC3HDC3	zinc finger CCCH-type containing 3
chr1-43	chr1	114855318	114855500	+	38	0.778	promoter-TSS (NM_015906)	promoter-TSS (NM_015906)	-105	NM_015906	51592	Hs.26837	NM_015906	ENSG00000197323	TRIM33	ECTO|FLJ32925|PTC7|RFG7|TF1G|TIF1G|TIF1GAMMA|TIFGAMMA	tripartite motif containing 33
chr11-113	chr11	47386426	47386608	+	11.7	0.667	promoter-TSS (NM_152264)	promoter-TSS (NM_152264)	-105	NM_152264	91252	Hs.523664	NM_001128225	ENSG00000165915	SLC39A13	FLJ25785	solute carrier family 39 (zinc transporter), member 13
chr3-81	chr3	197201561	197201743	+	22.9	0.955	promoter-TSS (NR_003264)	promoter-TSS (NR_003264)	-105	NR_003264	255812	Hs.596261	NR_003264		SDHAP1	SDHAL1|SDHALP1	succinate dehydrogenase complex, subunit A, flavoprotein pseudogene 1
chr21-57	chr21	46473179	46473361	+	14	0.9	promoter-TSS (NM_002340)	promoter-TSS (NM_002340)	-104	NM_002340	4047	Hs.596543	NM_001001438	ENSG00000160285	LSS	FLJ25486|FLJ35015|FLJ39450|FLJ46393|OSC	lanosterol synthase (2,3-oxidosqualene-lanosterol cyclase)
chr15-28	chr15	62782528	62782710	+	25.2	0.883	promoter-TSS (NM_002537)	promoter-TSS (NM_002537)	-104	NM_002537	4947	Hs.740459	NM_002537		OAZ2	AZ2	ornithine decarboxylase antizyme 2
chr1-464	chr1	149638470	149638652	+	10.6	0.893	promoter-TSS (NM_002796)	promoter-TSS (NM_002796)	-104	NM_002796	5692	Hs.89545	NM_002796	ENSG00000159377	PSMB4	HN3|HsN3|PROS-26|PROS26	proteasome (prosome, macropain) subunit, beta type, 4
chr22-10	chr22	19078285	19078467	+	21.8	0.808	promoter-TSS (NM_003426)	promoter-TSS (NM_003426)	-104	NM_003426	7625	Hs.517418	NM_001256523	ENSG00000185252	ZNF74	COS52|ZFP520|ZNF520|hZNF7	zinc finger protein 74
chr17-1399	chr17	20886957	20887139	+	12.9	0.703	promoter-TSS (NM_015276)	promoter-TSS (NM_015276)	-104	NM_015276	23326	Hs.462492	NM_015276	ENSG00000124422	USP22	KIAA1063|USP3L	ubiquitin specific peptidase 22
chr19-207	chr19	18529378	18529560	+	14.5	0.762	promoter-TSS (NM_001171949)	promoter-TSS (NM_001171949)	-103	NM_001171949	79036	Hs.740548	NM_001171948	ENSG00000105700	KXD1	C19orf50|DKFZp686B1038|FLJ25480|FLJ43375|KXDL|MGC2749|MST096|MSTP096	KxDL motif containing 1
chr6-60	chr6	45453660	45453842	+	19	0.875	promoter-TSS (NM_003599)	promoter-TSS (NM_003599)	-103	NM_181356	8464	Hs.368325	NM_001261823	ENSG00000196284	SUPT3H	FLJ35021|SPT3|SPT3L	suppressor of Ty 3 homolog (S. cerevisiae)
chr11-35	chr11	67032690	67032872	+	30.8	0.88	promoter-TSS (NM_005851)	promoter-TSS (NM_005851)	-103	NM_005851	10263	Hs.523835	NM_005851	ENSG00000167797	CDK2AP2	DOC-1R|FLJ10636|p14	cyclin-dependent kinase 2 associated protein 2
chr17-2	chr17	54539060	54539242	+	193	0.82	promoter-TSS (NM_015294)	promoter-TSS (NM_015294)	-103	NM_001005207	4591	Hs.579079	NM_001005207	ENSG00000108395	TRIM37	KIAA0898|MUL|POB1|TEF3	tripartite motif containing 37
chr4-38	chr4	47160445	47160627	+	19	0.902	promoter-TSS (NM_017845)	promoter-TSS (NM_017845)	-103	NM_017845	54951	Hs.23956	NM_017845	ENSG00000169019	COMMD8	FLJ20502	COMM domain containing 8
chr22-21	chr22	18484780	18484962	+	14.5	0.8	promoter-TSS (NM_022727)	promoter-TSS (NM_022727)	-103	NM_182984	27037	Hs.713579	NM_001257994	ENSG00000099899	TRMT2A	HTF9C|MGC102728	TRM2 tRNA methyltransferase 2 homolog A (S. cerevisiae)
chr13-8	chr13	49554221	49554403	+	32.4	0.872	promoter-TSS (NR_002605)	promoter-TSS (NR_002605)	-103	NR_002605	10301	Hs.712880	NR_002605		DLEU1	BCMS|DLB1|DLEU2|LEU1|LEU2|LINC00021|MGC22430|NCRNA00021|XTP6	deleted in lymphocytic leukemia 1 (non-protein coding)
chr3-377	chr3	121550887	121551069	+	15.7	0.698	promoter-TSS (NM_001099678)	promoter-TSS (NM_001099678)	-102	NM_001099678	116064	Hs.518084	NM_001099678	ENSG00000163428	LRRC58	-	leucine rich repeat containing 58
chr10-96	chr10	91001650	91001832	+	16.8	0.784	promoter-TSS (NM_001127605)	promoter-TSS (NM_001127605)	-101	NM_000235	3988	Hs.643030	NM_000235	ENSG00000107798	LIPA	CESD|LAL	lipase A, lysosomal acid, cholesterol esterase
chr16-81	chr16	2464956	2465138	+	19.6	0.796	promoter-TSS (NM_001199107)	promoter-TSS (NM_001199107)	-101	NM_001199107	57465	Hs.353087	NM_001199107	ENSG00000162065	TBC1D24	FIME|KIAA1171|MGC102885	TBC1 domain family, member 24
chr4-32	chr4	3504032	3504214	+	19.6	0.776	promoter-TSS (NM_002337)	promoter-TSS (NM_002337)	-101	NM_002337	4043	Hs.40966	NM_002337	ENSG00000163956	LRPAP1	A2MRAP|A2RAP|HBP44|MGC138272|MRAP|RAP	low density lipoprotein receptor-related protein associated protein 1
chr19-80	chr19	2736314	2736496	+	29.1	0.953	promoter-TSS (NM_003249)	promoter-TSS (NM_003249)	-101	NM_003249	7064	Hs.78769	NM_003249	ENSG00000172009	THOP1	EP24.15|MEPD_HUMAN|MP78|TOP	thimet oligopeptidase 1
chr3-59	chr3	120878943	120879125	+	25.7	0.855	promoter-TSS (NM_005694)	promoter-TSS (NM_005694)	-101	NM_005694	10063	Hs.534383	NM_005694	ENSG00000138495	COX17	MGC104397|MGC117386	COX17 cytochrome c oxidase assembly homolog (S. cerevisiae)
chr1-5	chr1	16812579	16812761	+	79.4	0.862	promoter-TSS (NM_017940)	promoter-TSS (NM_017940)	-101	NM_017940	55672	Hs.732154	NM_017940		NBPF1	AB13|AB14|AB23|AD2|FLJ20719|KIAA1693|NBG|NBPF	neuroblastoma breakpoint family, member 1
chr16-133	chr16	45280867	45281049	+	14	0.875	promoter-TSS (NM_018206)	promoter-TSS (NM_018206)	-101	NR_037620	23594	Hs.49760	NM_014321	ENSG00000091651	ORC6	ORC6L	origin recognition complex, subunit 6
chr2-51	chr2	100545658	100545840	+	30.8	0.802	promoter-TSS (NM_024065)	promoter-TSS (NM_024065)	-101	NM_024065	79031	Hs.469459	NM_024065	ENSG00000115539	PDCL3	HTPHLP|MGC3062|PHLP2A|PHLP3|VIAF|VIAF1	phosducin-like 3
chr3-1160	chr3	151171564	151171746	+	10.1	0.7	promoter-TSS (NM_053024)	promoter-TSS (NM_053024)	-101	NR_036538	646903	Hs.632559	NR_036538		LOC646903	-	uncharacterized LOC646903
chr5-17	chr5	170747122	170747304	+	50.9	0.785	promoter-TSS (NM_002520)	promoter-TSS (NM_002520)	-100	NM_002520	4869	Hs.557550	NM_001037738	ENSG00000181163	NPM1	B23|MGC104254|NPM	nucleophosmin (nucleolar phosphoprotein B23, numatrin)
chr14-85	chr14	92330212	92330394	+	12.9	0.757	promoter-TSS (NM_005113)	promoter-TSS (NM_005113)	-100	NM_005113	9950	Hs.104320	NM_005113	ENSG00000066455	GOLGA5	GOLIM5|RFG5|ret-II	golgin A5
chr2-231	chr2	99472921	99473103	+	10.6	0.688	promoter-TSS (NM_016316)	promoter-TSS (NM_016316)	-100	NM_001037872	51455	Hs.443077	NM_001037872	ENSG00000135945	REV1	FLJ21523|MGC163283|MGC26225|REV1L	REV1, polymerase (DNA directed)
chr12-45	chr12	119826547	119826729	+	22.4	0.843	promoter-TSS (NM_139015)	promoter-TSS (NM_139015)	-100	NM_139015	121665	Hs.683964	NM_139015	ENSG00000157837	SPPL3	DKFZp586C1324|IMP2|MDHV1887|MGC126674|MGC126676|MGC90402|PRO4332|PSH1|PSL4	signal peptide peptidase like 3
chr5-123	chr5	157103142	157103324	+	12.9	0.568	promoter-TSS (NM_173491)	promoter-TSS (NM_173491)	-100	NM_173491	134353	Hs.631954	NM_173491	ENSG00000155858	LSM11	FLJ38273	LSM11, U7 small nuclear RNA associated
chr4-73	chr4	100069274	100069456	+	12.9	0.727	promoter-TSS (NM_001130678)	promoter-TSS (NM_001130678)	-99	NM_001130678	1977	Hs.249718	NM_001130678	ENSG00000151247	EIF4E	CBP|EIF4E1|EIF4EL1|EIF4F|MGC111573	eukaryotic translation initiation factor 4E
chr19-128	chr19	16600023	16600205	+	20.7	0.804	promoter-TSS (NM_004831)	promoter-TSS (NM_004831)	-99	NM_004831	9441	Hs.715040	NM_004831	ENSG00000105085	MED26	CRSP7|CRSP70	mediator complex subunit 26
chr10-135	chr10	69505117	69505299	+	14	0.811	promoter-TSS (NM_022079)	promoter-TSS (NM_022079)	-99	NM_022079	26091	Hs.51891	NM_001017972	ENSG00000148634	HERC4	DKFZp564G092|KIAA1593	HECT and RLD domain containing E3 ubiquitin protein ligase 4
chr17-236	chr17	37340224	37340406	+	29.6	0.863	promoter-TSS (NM_031421)	promoter-TSS (NM_031421)	-99	NM_031421	83538	Hs.201134	NM_031421		TTC25	DKFZp434H0115	tetratricopeptide repeat domain 25
chr14-33	chr14	101500429	101500611	+	25.7	0.722	promoter-TSS (NM_001376)	promoter-TSS (NM_001376)	-98	NM_001376	1778	Hs.614080	NM_001376	ENSG00000197102	DYNC1H1	CMT20|DHC1|DHC1a|DKFZp686P2245|DNCH1|DNCL|DNECL|DYHC|Dnchc1|HL-3|KIAA0325|MRD13|SMALED|p22	dynein, cytoplasmic 1, heavy chain 1
chr12-126	chr12	106011735	106011917	+	11.2	0.727	promoter-TSS (NM_004075)	promoter-TSS (NM_004075)	-98	NM_004075	1407	Hs.151573	NM_004075	ENSG00000008405	CRY1	PHLL1	cryptochrome 1 (photolyase-like)
chr12-85	chr12	120944055	120944237	+	14	0.8	promoter-TSS (NM_020993)	promoter-TSS (NM_020993)	-98	NM_020993	605	Hs.530970	NM_001024808	ENSG00000110987	BCL7A	BCL7	B-cell CLL/lymphoma 7A
chr11-105	chr11	93034275	93034457	+	12.9	0.714	promoter-TSS (NM_033395)	promoter-TSS (NM_033395)	-98	NM_033395	85459	Hs.458418	NM_033395	ENSG00000166004	KIAA1731	FLJ40913	KIAA1731
chr7-5	chr7	149201891	149202073	+	90.1	0.924	promoter-TSS (NR_027040)	promoter-TSS (NR_027040)	-98	NR_027040	401431	Hs.698060	NM_001008745		LOC401431	-	uncharacterized LOC401431
chr2-169	chr2	119840786	119840968	+	12.9	0.793	promoter-TSS (NM_001079863)	promoter-TSS (NM_001079863)	-97	NM_001079862	1622	Hs.78888	NM_001079862	ENSG00000155368	DBI	ACBD1|ACBP|CCK-RP|EP|MGC70414	diazepam binding inhibitor (GABA receptor modulator, acyl-CoA binding protein)
chr10-179	chr10	75173949	75174131	+	11.7	0.71	promoter-TSS (NM_004922)	promoter-TSS (NM_004922)	-97	NM_198597	9632	Hs.81964	NM_004922	ENSG00000176986	SEC24C	KIAA0079	SEC24 family, member C (S. cerevisiae)
chrX-56	chrX	15263603	15263785	+	12.3	0.821	promoter-TSS (NM_020473)	promoter-TSS (NM_020473)	-97	NR_033836	5277	Hs.137154	NM_002641	ENSG00000165195	PIGA	GPI3|MCAHS2|PIG-A	phosphatidylinositol glycan anchor biosynthesis, class A
chr8-90	chr8	90983748	90983930	+	15.1	0.75	promoter-TSS (NM_001126111)	promoter-TSS (NM_001126111)	-96	NM_001126111	734	Hs.436445	NM_001126111	ENSG00000164823	OSGIN2	C8orf1|hT41	oxidative stress induced growth inhibitor family member 2
chr16-152	chr16	66072595	66072777	+	12.9	0.686	promoter-TSS (NM_004691)	promoter-TSS (NM_004691)	-96	NM_004691	9114	Hs.106876	NM_004691	ENSG00000159720	ATP6V0D1	ATP6D|ATP6DV|FLJ43534|P39|VATX|VMA6|VPATPD	ATPase, H+ transporting, lysosomal 38kDa, V0 subunit d1
chr16-10	chr16	68346335	68346517	+	75.5	0.869	promoter-TSS (NM_014062)	promoter-TSS (NM_014062)	-96	NM_014062	28987	Hs.271695	NM_014062	ENSG00000141101	NOB1	ART-4|MST158|NOB1P|PSMD8BP1	NIN1/RPN12 binding protein 1 homolog (S. cerevisiae)
chr1-392	chr1	172394988	172395170	+	11.2	0.724	promoter-TSS (NM_014857)	promoter-TSS (NM_014857)	-96	NM_014857	9910	Hs.679459	XM_003403418	ENSG00000152061	RABGAP1L	DKFZp686E1450|FLJ58037|FLJ79118|FLJ79254|HHL|TBC1D18	RAB GTPase activating protein 1-like
chr2-164	chr2	42249807	42249989	+	12.9	0.744	promoter-TSS (NM_019063)	promoter-TSS (NM_019063)	-96	NM_001145076	27436	Hs.593614	NM_001145076	ENSG00000143924	EML4	C2orf2|DKFZp686P18118|ELP120|EMAP-4|EMAPL4|FLJ10942|FLJ32318|ROPP120	echinoderm microtubule associated protein like 4
chr3-295	chr3	186786538	186786720	+	16.8	0.767	promoter-TSS (NM_021627)	promoter-TSS (NM_021627)	-96	NM_021627	59343	Hs.401388	NM_021627	ENSG00000163904	SENP2	AXAM2|DKFZp762A2316|KIAA1331|SMT3IP2	SUMO1/sentrin/SMT3 specific peptidase 2
chr2-16	chr2	135392651	135392833	+	49.8	0.876	promoter-TSS (NM_058241)	promoter-TSS (NM_058241)	-96	NR_036549	100129961	Hs.729028	NR_036549		LOC100129961	-	uncharacterized LOC100129961
chr8-4	chr8	142080599	142080781	+	65.5	0.814	promoter-TSS (NM_153831)	promoter-TSS (NM_153831)	-96	NM_001199649	5747	Hs.395482	NM_001199649	ENSG00000169398	PTK2	FADK|FAK|FAK1|FRNK|PPP1R71|p125FAK|pp125FAK	PTK2 protein tyrosine kinase 2
chr16-79	chr16	88410570	88410752	+	20.7	0.87	promoter-TSS (NM_001018112)	promoter-TSS (NM_001018112)	-95	NM_000135	2175	Hs.740490	NM_000135	ENSG00000187741	FANCA	FA|FA-H|FA1|FAA|FACA|FAH|FANCH|MGC75158	Fanconi anemia, complementation group A
chr11-85	chr11	63764994	63765176	+	14.5	0.857	promoter-TSS (NM_004470)	promoter-TSS (NM_004470)	-95	NM_001135208	2286	Hs.227729	NM_001135208	ENSG00000173486	FKBP2	FKBP-13|PPIase	FK506 binding protein 2, 13kDa
chr15-145	chr15	72071692	72071874	+	10.1	0.778	promoter-TSS (NM_004809)	promoter-TSS (NM_004809)	-95	NM_004809	9399	Hs.194816	NM_001256672	ENSG00000067221	STOML1	FLJ36370|SLP-1|STORP|hUNC-24	stomatin (EPB72)-like 1
chr9-17	chr9	127509338	127509520	+	42.5	0.86	promoter-TSS (NM_024117)	promoter-TSS (NM_024117)	-95	NM_001006621	79109	Hs.495138	NM_001006617	ENSG00000119487	MAPKAP1	JC310|MGC2745|MIP1|SIN1|SIN1b|SIN1g	mitogen-activated protein kinase associated protein 1
chr18-8	chr18	17434695	17434877	+	33	0.859	promoter-TSS (NM_052911)	promoter-TSS (NM_052911)	-95	NM_052911	114799	Hs.464733	NM_052911	ENSG00000141446	ESCO1	A930014I12Rik|CTF|ECO1|EFO1|ESO1|KIAA1911|MGC105022	establishment of cohesion 1 homolog 1 (S. cerevisiae)
chr21-14	chr21	46703105	46703287	+	49.2	0.851	promoter-TSS (NM_001146114)	promoter-TSS (NM_001146114)	-94	NM_206889	23181	Hs.189585	NM_001146114	ENSG00000160305	DIP2A	C21orf106|DIP2	DIP2 disco-interacting protein 2 homolog A (Drosophila)
chr8-17	chr8	55177133	55177315	+	45.3	0.874	promoter-TSS (NM_006330)	promoter-TSS (NM_006330)	-94	NM_006330	10434	Hs.435850	NM_006330	ENSG00000120992	LYPLA1	APT-1|LPL1|LYSOPLA|hAPT1	lysophospholipase I
chr3-471	chr3	120665164	120665346	+	14.5	0.765	promoter-TSS (NM_018266)	promoter-TSS (NM_018266)	-94	NM_018266	55254	Hs.594171	NM_018266	ENSG00000176142	TMEM39A	FLJ10902	transmembrane protein 39A
chr7-113	chr7	156822286	156822468	+	15.7	0.824	promoter-TSS (NM_058246)	promoter-TSS (NM_058246)	-94	NM_005494	10049	Hs.490745	NM_005494	ENSG00000105993	DNAJB6	DJ4|DKFZp566D0824|DnaJ|FLJ42837|HHDJ1|HSJ-2|HSJ2|LGMD1E|MGC1152|MGC117297|MRJ|MSJ-1	DnaJ (Hsp40) homolog, subfamily B, member 6
chr1-270	chr1	2312855	2313037	+	12.3	0.788	promoter-TSS (NM_007033)	promoter-TSS (NM_007033)	-93	NM_024848	79906	Hs.642701	NM_024848	ENSG00000116151	MORN1	FLJ13941	MORN repeat containing 1
chr6-90	chr6	236917	237099	+	14	0.7	promoter-TSS (NM_020185)	promoter-TSS (NM_020185)	-93	NM_020185	56940	Hs.29106	NM_020185	ENSG00000112679	DUSP22	FLJ35864|JKAP|JSP1|LMWDSP2|MKPX|VHX	dual specificity phosphatase 22
chr19-10	chr19	48792200	48792382	+	87.8	0.932	promoter-TSS (NM_024327)	promoter-TSS (NM_024327)	-93	NM_024327	79177	Hs.11110	NM_001145347	ENSG00000124444	ZNF576	FLJ22700|FLJ56397|MGC2508	zinc finger protein 576
chr9-1	chr9	138150554	138150736	+	104.6	0.923	promoter-TSS (NM_152833)	promoter-TSS (NM_152833)	-93	NM_152833	90120	Hs.287411	NM_001256526	ENSG00000238227	C9orf69	bA83N9.1	chromosome 9 open reading frame 69
chr3-381	chr3	28257944	28258126	+	15.1	0.667	promoter-TSS (NM_182523)	promoter-TSS (NM_182523)	-93	NM_182523	152100	Hs.444724	NM_182523	ENSG00000187118	CMC1	C3orf68|DKFZp779D0833|MGC61571	COX assembly mitochondrial protein 1 homolog (S. cerevisiae)
chr1-161	chr1	149220940	149221122	+	16.2	0.674	promoter-TSS (NM_003568)	promoter-TSS (NM_003568)	-92	NM_003568	8416	Hs.3346	NM_003568	ENSG00000143412	ANXA9	ANX31	annexin A9
chr15-155	chr15	88578308	88578490	+	10.1	0.667	promoter-TSS (NM_006384)	promoter-TSS (NM_006384)	-92	NM_001013657	390637	Hs.304673	NM_001013657	ENSG00000183208	GDPGP1	C15orf58|VTC2	GDP-D-glucose phosphorylase 1
chr11-25	chr11	65792449	65792631	+	37.5	0.846	promoter-TSS (NM_030981)	promoter-TSS (NM_030981)	-92	NM_030981	81876	Hs.300816	NM_030981	ENSG00000174903	RAB1B	-	RAB1B, member RAS oncogene family
chr2-94	chr2	114077765	114077947	+	20.1	0.87	promoter-TSS (NR_024004)	promoter-TSS (NR_024004)	-92	NR_024004	84771	Hs.712940	NR_024004		DDX11L2	FLJ41952|FLJ44010|MGC13005	DEAD/H (Asp-Glu-Ala-Asp/His) box helicase 11 like 2
chr9-69	chr9	93917511	93917693	+	17.9	0.897	promoter-TSS (NM_006415)	promoter-TSS (NM_006415)	-91	NM_006415	10558	Hs.90458	NM_006415	ENSG00000090054	SPTLC1	HSAN|HSAN1|HSN1|LBC1|LCB1|MGC14645|SPT1|SPTI|hLCB1	serine palmitoyltransferase, long chain base subunit 1
chr11-117	chr11	70841683	70841865	+	11.7	0.821	promoter-TSS (NM_018161)	promoter-TSS (NM_018161)	-91	NM_018161	55191	Hs.556986	NM_018161	ENSG00000172890	NADSYN1	FLJ10631|FLJ36703|FLJ40627	NAD synthetase 1
chr1-79	chr1	1540476	1540658	+	25.2	0.855	promoter-TSS (NM_080875)	promoter-TSS (NM_080875)	-91	NR_033183	142678	Hs.593430	NM_001170686	ENSG00000197530	MIB2	FLJ20648|FLJ39787|FLJ41406|ZZANK1|ZZZ5	mindbomb E3 ubiquitin protein ligase 2
chr19-247	chr19	10287690	10287872	+	11.7	0.75	promoter-TSS (NM_001031734)	promoter-TSS (NM_001031734)	-90	NM_001031734	112812	Hs.654865	NM_080665	ENSG00000167807	FDX1L	FDX2|MGC19604|MGC74760	ferredoxin 1-like
chr2-230	chr2	98427572	98427754	+	10.6	0.692	promoter-TSS (NM_001134224)	promoter-TSS (NM_001134224)	-90	NM_001134225	3631	Hs.469386	NM_001134224	ENSG00000040933	INPP4A	INPP4|TVAS1	inositol polyphosphate-4-phosphatase, type I, 107kDa
chr16-148	chr16	31361848	31362030	+	12.9	0.852	promoter-TSS (NM_001136509)	promoter-TSS (NM_001136509)	-90	NM_001136509	283933	Hs.722243	NM_001136509	ENSG00000176723	ZNF843	MGC46336	zinc finger protein 843
chr5-57	chr5	72287383	72287565	+	24.1	0.918	promoter-TSS (NM_001146032)	promoter-TSS (NM_001146032)	-90	NM_001146032	115548	Hs.165762	NM_001146032	ENSG00000157107	FCHO2	-	FCH domain only 2
chrX-60	chrX	122821162	122821344	+	12.3	0.893	promoter-TSS (NM_001167)	promoter-TSS (NM_001167)	-90	NM_001204401	331	Hs.736565	NR_037916	ENSG00000101966	XIAP	API3|BIRC4|FLJ26913|IAP-3|ILP1|MIHA|XLP2|hIAP-3|hIAP3	X-linked inhibitor of apoptosis
chr6-16	chr6	33044234	33044416	+	43.1	0.907	promoter-TSS (NM_005104).3	promoter-TSS (NM_005104).3	-90	NM_005104	6046	Hs.75243	NM_001113182	ENSG00000204256	BRD2	D6S113E|DKFZp686N0336|FLJ31942|FSH|FSRG1|KIAA9001|NAT|RING3|RNF3	bromodomain containing 2
chr19-51	chr19	63758297	63758479	+	38.6	0.902	promoter-TSS (NM_014453)	promoter-TSS (NM_014453)	-90	NM_014453	27243	Hs.12107	NM_014453	ENSG00000130724	CHMP2A	BC-2|BC2|CHMP2|VPS2|VPS2A	charged multivesicular body protein 2A
chr8-34	chr8	125454120	125454302	+	31.3	0.776	promoter-TSS (NM_194291)	promoter-TSS (NM_194291)	-90	NM_194291	157378	Hs.187646	NM_194291	ENSG00000164983	TMEM65	-	transmembrane protein 65
chrX-8	chrX	47748337	47748519	+	31.3	0.93	promoter-TSS (NM_205856)	promoter-TSS (NM_205856)	-90	NM_001178099	7569	Hs.189690	NM_001007088	ENSG00000147118	ZNF182	HHZ150|KOX14|MGC125383|MGC131713|ZNF21|Zfp182	zinc finger protein 182
chr19-187	chr19	50565683	50565865	+	15.7	0.806	promoter-TSS (NM_001130867)	promoter-TSS (NM_001130867)	-89	NM_001130867	2068	Hs.487294	NM_000400	ENSG00000104884	ERCC2	COFS2|EM9|MGC102762|MGC126218|MGC126219|TTD|XPD	excision repair cross-complementing rodent repair deficiency, complementation group 2
chr8-123	chr8	74821714	74821896	+	12.9	0.684	promoter-TSS (NM_001164385)	promoter-TSS (NM_001164385)	-89	NM_001164381	27067	Hs.561815	NM_001164380	ENSG00000040341	STAU2	39K2|39K3|DKFZp781K0371|MGC119606	staufen, RNA binding protein, homolog 2 (Drosophila)
chr4-26	chr4	174528488	174528670	+	22.4	0.824	promoter-TSS (NM_003864)	promoter-TSS (NM_003864)	-89	NM_003864	8819	Hs.591715	NM_003864	ENSG00000164105	SAP30	-	Sin3A-associated protein, 30kDa
chr3-54	chr3	65999547	65999729	+	26.3	0.825	promoter-TSS (NM_004742)	promoter-TSS (NM_004742)	-89	NM_001033057	9223	Hs.476636	NM_001033057	ENSG00000151276	MAGI1	AIP-3|AIP3|BAIAP1|BAP-1|BAP1|MAGI-1|TNRC19|WWP3	membrane associated guanylate kinase, WW and PDZ domain containing 1
chr8-86	chr8	97343163	97343345	+	15.7	0.6	promoter-TSS (NM_014754)	promoter-TSS (NM_014754)	-89	NM_014754	9791	Hs.292579	NM_014754	ENSG00000156471	PTDSS1	KIAA0024|PSS1|PSSA	phosphatidylserine synthase 1
chr1-156	chr1	1233677	1233859	+	16.2	0.674	promoter-TSS (NM_030649)	promoter-TSS (NM_030649)	-89	NM_153339	126789	Hs.400659	NM_153339	ENSG00000169972	PUSL1	FLJ90811	pseudouridylate synthase-like 1
chr4-20	chr4	148824728	148824910	+	25.2	0.903	promoter-TSS (NM_138364)	promoter-TSS (NM_138364)	-89	NM_138364	90826	Hs.591692	NM_138364	ENSG00000164169	PRMT10	FLJ46629	protein arginine methyltransferase 10 (putative)
chr6-37	chr6	30795956	30796138	+	25.7	0.925	promoter-TSS (NM_178014).2	promoter-TSS (NM_178014).2	-89	NM_178014	203068	Hs.714425	NM_178014	ENSG00000196230	TUBB	M40|MGC117247|MGC16435|OK/SW-cl.56|TUBB1|TUBB5	tubulin, beta class I
chr11-69	chr11	62098033	62098215	+	16.8	0.86	promoter-TSS (NM_001404)	promoter-TSS (NM_001404)	-88	NM_001404	1937	Hs.444467	NM_001404	ENSG00000254772	EEF1G	EF1G|GIG35	eukaryotic translation elongation factor 1 gamma
chr19-34	chr19	5641093	5641275	+	47.6	0.939	promoter-TSS (NM_015414)	promoter-TSS (NM_015414)	-88	NM_033643	25873	Hs.408018	NM_015414	ENSG00000130255	RPL36	DKFZp566B023|L36	ribosomal protein L36
chr8-66	chr8	126511566	126511748	+	18.5	0.667	promoter-TSS (NM_025195)	promoter-TSS (NM_025195)	-88	NM_025195	10221	Hs.444947	NM_025195	ENSG00000173334	TRIB1	C8FW|GIG2|SKIP1|TRB1	tribbles homolog 1 (Drosophila)
chr19-54	chr19	4075123	4075305	+	37.5	0.871	promoter-TSS (NM_030662)	promoter-TSS (NM_030662)	-88	NM_030662	5605	Hs.465627	NM_030662	ENSG00000126934	MAP2K2	FLJ26075|MAPKK2|MEK2|MKK2|PRKMK2	mitogen-activated protein kinase kinase 2
chr19-302	chr19	58528635	58528817	+	10.1	0.8	promoter-TSS (NM_138374)	promoter-TSS (NM_138374)	-88	NM_138374	91664	Hs.720672	NM_138374	ENSG00000213799	ZNF845	-	zinc finger protein 845
chrX-63	chrX	150316137	150316319	+	12.3	0.71	promoter-TSS (NM_001017980)	promoter-TSS (NM_001017980)	-87	NM_001017980	203547	Hs.58633	NM_001017980	ENSG00000160131	VMA21	MEAX|MGC125514|MGC125516|MGC131652|XMEA	VMA21 vacuolar H+-ATPase homolog (S. cerevisiae)
chr10-162	chr10	31360868	31361050	+	12.3	0.818	promoter-TSS (NM_001143771)	promoter-TSS (NM_001143771)	-87	NM_001143770	220929	Hs.660642	NM_001143766	ENSG00000183621	ZNF438	FLJ32761|MGC126671|bA330O11.1	zinc finger protein 438
chr5-71	chr5	158569137	158569319	+	19.6	0.796	promoter-TSS (NM_001199383)	promoter-TSS (NM_001199383)	-87	NM_001199383	153830	Hs.740679	NM_001199380	ENSG00000145860	RNF145	DKFZp686M11215|FLJ31951|FLJ44310	ring finger protein 145
chr19-101	chr19	45623768	45623950	+	25.2	0.803	promoter-TSS (NM_013376)	promoter-TSS (NM_013376)	-87	NM_013376	29950	Hs.269898	NM_013376	ENSG00000197019	SERTAD1	SEI1|TRIP-Br1	SERTA domain containing 1
chr17-767	chr17	37372107	37372289	+	18.5	0.81	promoter-TSS (NM_033133)	promoter-TSS (NM_033133)	-87	NM_033133	1267	Hs.273621	NM_033133	ENSG00000173786	CNP	CNP1	2',3'-cyclic nucleotide 3' phosphodiesterase
chr4-13	chr4	48527640	48527822	+	31.3	0.868	promoter-TSS (NM_001079840)	promoter-TSS (NM_001079840)	-86	NM_001079840	54940	Hs.518750	NM_001079839	ENSG00000109180	OCIAD1	ASRIJ|FLJ20455|MGC111072|OCIA|TPA018	OCIA domain containing 1
chrX-75	chrX	153016377	153016559	+	11.2	0.76	promoter-TSS (NM_001110792)	promoter-TSS (NM_001110792)	-86	NM_004992	4204	Hs.731393	NM_001110792	ENSG00000169057	MECP2	AUTSX3|DKFZp686A24160|MRX16|MRX79|MRXS13|MRXSL|PPMX|RS|RTS|RTT	methyl CpG binding protein 2 (Rett syndrome)
chr3-126	chr3	131095227	131095409	+	20.7	0.755	promoter-TSS (NM_001128224)	promoter-TSS (NM_001128224)	-86	NR_037893	100507032	Hs.529562	NR_037893		LOC100507032	-	uncharacterized LOC100507032
chr17-429	chr17	1306306	1306488	+	24.6	0.847	promoter-TSS (NM_005206)	promoter-TSS (NM_005206)	-86	NM_005206	1398	Hs.461896	NM_005206	ENSG00000167193	CRK	CRKII|FLJ38130|p38	v-crk sarcoma virus CT10 oncogene homolog (avian)
chr11-8	chr11	47620777	47620959	+	57.1	0.89	promoter-TSS (NM_014342)	promoter-TSS (NM_014342)	-86	NM_014342	23788	Hs.269944	NM_014342	ENSG00000109919	MTCH2	MIMP|SLC25A50	mitochondrial carrier 2
chr12-66	chr12	132217110	132217292	+	16.8	0.723	promoter-TSS (NM_015394)	promoter-TSS (NM_015394)	-86	NM_015394	7556	Hs.507355	NM_015394	ENSG00000256223	ZNF10	KOX1	zinc finger protein 10
chr20-3152	chr20	34667374	34667556	+	10.6	0.656	promoter-TSS (NM_018840)	promoter-TSS (NM_018840)	-86	NM_001199534	55969	Hs.584985	NM_199484	ENSG00000101084	C20orf24	RIP5	chromosome 20 open reading frame 24
chr8-41	chr8	145624730	145624912	+	28	0.815	promoter-TSS (NM_183057)	promoter-TSS (NM_183057)	-86	NM_016208	51160	Hs.418175	NM_016208	ENSG00000160948	VPS28	MGC60323	vacuolar protein sorting 28 homolog (S. cerevisiae)
chr22-5	chr22	22996610	22996792	+	35.8	0.83	promoter-TSS (NM_001145468)	promoter-TSS (NM_001145468)	-85	NM_015330	23384	Hs.474384	NM_001145468	ENSG00000100014	SPECC1L	CYTSA|KIAA0376|OBLFC1	sperm antigen with calponin homology and coiled-coil domains 1-like
chrX-23	chrX	151860695	151860877	+	19.6	0.87	promoter-TSS (NM_001178115)	promoter-TSS (NM_001178115)	-85	NM_001178115	7739	Hs.16622	NM_001178106	ENSG00000147394	ZNF185	-	zinc finger protein 185 (LIM domain)
chr12-44	chr12	74191679	74191861	+	22.9	0.833	promoter-TSS (NM_007043)	promoter-TSS (NM_007043)	-85	NM_007043	11103	Hs.645517	NM_007043	ENSG00000111615	KRR1	HRB2|RIP-1	KRR1, small subunit (SSU) processome component, homolog (yeast)
chr8-206	chr8	38153399	38153581	+	10.6	0.864	promoter-TSS (NM_014462)	promoter-TSS (NM_014462)	-85	NR_045492	27257	Hs.425311	NM_014462	ENSG00000175324	LSM1	CASM|YJL124C	LSM1 homolog, U6 small nuclear RNA associated (S. cerevisiae)
chr11-137	chr11	9243442	9243624	+	10.6	0.76	promoter-TSS (NM_001243254)	promoter-TSS (NM_001243254)	-84	NM_015213	23258	Hs.501857	NM_001243254	ENSG00000184014	DENND5A	FLJ22354|FLJ33829|FLJ43455|KIAA1091|RAB6IP1	DENN/MADD domain containing 5A
chr10-127	chr10	76640131	76640313	+	14.5	0.692	promoter-TSS (NM_003375)	promoter-TSS (NM_003375)	-84	NM_001184783	7417	Hs.355927	NM_001184783	ENSG00000165637	VDAC2	FLJ23841|POR	voltage-dependent anion channel 2
chr3-1159	chr3	129927494	129927676	+	10.1	0.95	promoter-TSS (NM_004637)	promoter-TSS (NM_004637)	-84	NM_004637	7879	Hs.15738	NM_004637	ENSG00000075785	RAB7A	FLJ20819|PRO2706|RAB7	RAB7A, member RAS oncogene family
chr19-42	chr19	16443755	16443937	+	42.5	0.891	promoter-TSS (NM_021235)	promoter-TSS (NM_021235)	-84	NM_021235	58513	Hs.740367	NM_001258374	ENSG00000127527	EPS15L1	EPS15R	epidermal growth factor receptor pathway substrate 15-like 1
chr2-19	chr2	218789944	218790126	+	47	0.95	promoter-TSS (NM_152862)	promoter-TSS (NM_152862)	-84	NM_152862	10109	Hs.529303	NM_005731	ENSG00000163466	ARPC2	ARC34|PNAS-139|p34-Arc	actin related protein 2/3 complex, subunit 2, 34kDa
chr19-79	chr19	63747474	63747656	+	29.6	0.829	promoter-TSS (NM_005762)	promoter-TSS (NM_005762)	-83	NM_005762	10155	Hs.467408	NM_005762	ENSG00000130726	TRIM28	FLJ29029|KAP1|RNF96|TF1B|TIF1B	tripartite motif containing 28
chr3-1037	chr3	52248215	52248397	+	10.1	0.818	promoter-TSS (NM_007284)	promoter-TSS (NM_007284)	-83	NM_007284	11344	Hs.436439	NM_007284	ENSG00000247596	TWF2	A6RP|A6r|FLJ56277|PTK9L	twinfilin, actin-binding protein, homolog 2 (Drosophila)
chr9-37	chr9	128606932	128607114	+	29.1	0.851	promoter-TSS (NM_014007)	promoter-TSS (NM_014007)	-83	NM_014007	23099	Hs.355581	NM_001135776	ENSG00000169155	ZBTB43	ZBTB22B|ZNF-X|ZNF297B	zinc finger and BTB domain containing 43
chr17-1397	chr17	7405859	7406041	+	12.9	0.757	promoter-TSS (NM_015670)	promoter-TSS (NM_015670)	-83	NM_015670	26168	Hs.733104	NM_015670	ENSG00000161956	SENP3	DKFZp586K0919|DKFZp762A152|SMT3IP1|SSP3|Ulp1	SUMO1/sentrin/SMT3 specific peptidase 3
chr4-43	chr4	47611382	47611564	+	17.3	0.683	promoter-TSS (NM_152995)	promoter-TSS (NM_152995)	-83	NM_152995	152518	Hs.646325	NM_152995	ENSG00000170448	NFXL1	FLJ16294|HOZFP|URCC5	nuclear transcription factor, X-box binding-like 1
chr1-80	chr1	22251534	22251716	+	25.2	0.875	promoter-TSS (NM_001039802)	promoter-TSS (NM_001039802)	-82	NM_001791	998	Hs.467637	NM_001039802	ENSG00000070831	CDC42	CDC42Hs|G25K	cell division cycle 42 (GTP binding protein, 25kDa)
chr20-3	chr20	25124166	25124348	+	116.4	0.956	promoter-TSS (NM_001247)	promoter-TSS (NM_001247)	-82	NM_001247	955	Hs.500375	NM_001114089	ENSG00000197586	ENTPD6	CD39L2|DKFZp781G2277|DKFZp781K21102|FLJ36711|IL-6SAG|IL6ST2|NTPDase-6|dJ738P15.3	ectonucleoside triphosphate diphosphohydrolase 6 (putative)
chr2-206	chr2	128285222	128285404	+	11.2	0.724	promoter-TSS (NM_018383)	promoter-TSS (NM_018383)	-82	NM_001006623	55339	Hs.554831	NM_001006622	ENSG00000136709	WDR33	FLJ11294|NET14|WDC146	WD repeat domain 33
chr21-9	chr21	32573238	32573420	+	80.6	0.899	promoter-TSS (NM_018944)	promoter-TSS (NM_018944)	-82	NM_018944	54069	Hs.190518	NM_018944	ENSG00000159055	MIS18A	B28|C21orf45|C21orf46|FASP1|MIS18alpha|hMis18alpha	MIS18 kinetochore protein homolog A (S. pombe)
chr3-129	chr3	8980150	8980332	+	20.1	0.896	promoter-TSS (NM_020165)	promoter-TSS (NM_020165)	-82	NM_020165	56852	Hs.375684	NM_020165	ENSG00000070950	RAD18	RNF73	RAD18 homolog (S. cerevisiae)
chr12-93	chr12	4300447	4300629	+	12.9	0.8	promoter-TSS (NM_020375)	promoter-TSS (NM_020375)	-82	NM_020375	57103	Hs.504545	NM_020375	ENSG00000078237	C12orf5	TIGAR	chromosome 12 open reading frame 5
chr14-28	chr14	49122834	49123016	+	26.9	0.836	promoter-TSS (NM_001032)	promoter-TSS (NM_001032)	-81	NM_001030001	6235	Hs.156367	NM_001030001	ENSG00000213741	RPS29	S29	ribosomal protein S29
chr19-178	chr19	54860934	54861116	+	16.2	0.838	promoter-TSS (NM_001197128)	promoter-TSS (NM_001197128)	-81	NM_001197124	3661	Hs.731922	NM_001197122	ENSG00000126456	IRF3	-	interferon regulatory factor 3
chr10-38	chr10	88271511	88271693	+	25.2	0.917	promoter-TSS (NM_015045)	promoter-TSS (NM_015045)	-81	NM_015045	23063	Hs.714876	NM_015045	ENSG00000062650	WAPAL	FOE|KIAA0261|WAPL	wings apart-like homolog (Drosophila)
chr7-17	chr7	25131495	25131677	+	60.4	0.87	promoter-TSS (NM_018947)	promoter-TSS (NM_018947)	-81	NM_018947	54205	Hs.617193	NM_018947	ENSG00000172115	CYCS	CYC|HCS|THC4	cytochrome c, somatic
chr12-125	chr12	68265557	68265739	+	11.2	0.742	promoter-TSS (NR_037475)	promoter-TSS (NR_037475)	-81	NM_001198842	10576	Hs.189772	NM_001198842	ENSG00000166226	CCT2	99D8.1|CCT-beta|CCTB|MGC142074|MGC142076|PRO1633|TCP-1-beta	chaperonin containing TCP1, subunit 2 (beta)
chr8-143	chr8	142307844	142308026	+	12.3	0.774	promoter-TSS (NM_001080431)	promoter-TSS (NM_001080431)	-80	NM_001080431	57210	Hs.372492	NM_001080431	ENSG00000022567	SLC45A4	KIAA1126	solute carrier family 45, member 4
chr6-84	chr6	43503099	43503281	+	15.1	0.78	promoter-TSS (NM_001198934)	promoter-TSS (NM_001198934)	-80	NM_001198934	89845	Hs.55879	NM_001198934	ENSG00000124574	ABCC10	EST182763|MRP7|SIMRP7	ATP-binding cassette, sub-family C (CFTR/MRP), member 10
chr17-90	chr17	19222077	19222259	+	37.5	0.833	promoter-TSS (NM_002749)	promoter-TSS (NM_002749)	-80	NM_001243475	27077	Hs.462445	NM_001243473	ENSG00000108641	B9D1	B9|EPPB9|MKS9|MKSR1	B9 protein domain 1
chr7-21	chr7	116289628	116289810	+	50.3	0.909	promoter-TSS (NM_006136)	promoter-TSS (NM_006136)	-80	NM_006136	830	Hs.446123	NM_006136	ENSG00000198898	CAPZA2	CAPPA2|CAPZ	capping protein (actin filament) muscle Z-line, alpha 2
chr16-131	chr16	30617792	30617974	+	14	0.816	promoter-TSS (NM_006662)	promoter-TSS (NM_006662)	-80	NM_006662	10847	Hs.647334	NM_006662	ENSG00000080603	SRCAP	DOMO1|EAF1|FLHS|FLJ44499|KIAA0309|SWR1	Snf2-related CREBBP activator protein
chr1-344	chr1	46041701	46041883	+	11.2	0.885	promoter-TSS (NM_015112)	promoter-TSS (NM_015112)	-80	NM_015112	23139	Hs.319481	NM_015112	ENSG00000086015	MAST2	FLJ39200|KIAA0807|MAST205|MTSSK|RP4-533D7.1	microtubule associated serine/threonine kinase 2
chr13-12	chr13	49408615	49408797	+	24.6	0.963	promoter-TSS (NR_023351)	promoter-TSS (NR_023351)	-80	NM_001127482	57213	Hs.44235	NM_001127482	ENSG00000123178	SPRYD7	C13orf1|CLLD6	SPRY domain containing 7
chr16-121	chr16	2734788	2734970	+	14.5	0.906	promoter-TSS (NR_027274)	promoter-TSS (NR_027274)	-80	NR_027274	100128788	Hs.311208	NR_027274		LOC100128788	FLJ25760|FLJ31501	uncharacterized LOC100128788
chr4-21	chr4	108860856	108861038	+	24.6	0.912	promoter-TSS (NM_005443)	promoter-TSS (NM_005443)	-79	NM_005443	9061	Hs.368610	NM_005443	ENSG00000138801	PAPSS1	ATPSK1|PAPSS|SK1	3'-phosphoadenosine 5'-phosphosulfate synthase 1
chr15-112	chr15	41904231	41904413	+	10.6	0.875	promoter-TSS (NM_005926)	promoter-TSS (NM_005926)	-79	NM_005926	4236	Hs.61418	NM_005926	ENSG00000140259	MFAP1	-	microfibrillar-associated protein 1
chr17-1304	chr17	71580190	71580372	+	14	0.727	promoter-TSS (NM_014230)	promoter-TSS (NM_014230)	-79	NM_014230	6730	Hs.514495	NM_001260502	ENSG00000167881	SRP68	-	signal recognition particle 68kDa
chr1-153	chr1	199390243	199390425	+	16.8	0.814	promoter-TSS (NM_016456)	promoter-TSS (NM_016456)	-79	NM_016456	252839	Hs.181444	NM_016456	ENSG00000116857	TMEM9	TMEM9A	transmembrane protein 9
chr3-37	chr3	123617560	123617742	+	30.2	0.894	promoter-TSS (NM_019069)	promoter-TSS (NM_019069)	-79	NM_019069	54554	Hs.594258	NM_019069	ENSG00000196981	WDR5B	FLJ11287|MGC49879	WD repeat domain 5B
chr16-30	chr16	730986	731168	+	35.2	0.925	promoter-TSS (NM_022493)	promoter-TSS (NM_022493)	-79	NM_022493	64428	Hs.513247	NM_022493	ENSG00000103245	NARFL	FLJ21988|HPRN|IOP1|LET1L|PRN	nuclear prelamin A recognition factor-like
chr15-74	chr15	41000287	41000469	+	13.4	0.675	promoter-TSS (NM_173500)	promoter-TSS (NM_173500)	-79	NM_173500	146057	Hs.727864	NM_173500	ENSG00000128881	TTBK2	KIAA0847|SCA11|TTBK	tau tubulin kinase 2
chr19-140	chr19	46561542	46561724	+	19.6	0.8	promoter-TSS (NM_001098825)	promoter-TSS (NM_001098825)	-78	NM_001098825	641649	Hs.709417	NM_001042595	ENSG00000142046	TMEM91	FLJ27310|FLJ45695|IFITMD6	transmembrane protein 91
chr5-6	chr5	133589836	133590018	+	74.4	0.835	promoter-TSS (NM_002715)	promoter-TSS (NM_002715)	-78	NM_002715	5515	Hs.105818	NM_002715	ENSG00000113575	PPP2CA	PP2Ac|PP2CA|PP2Calpha|RP-C	protein phosphatase 2, catalytic subunit, alpha isozyme
chr15-84	chr15	81906926	81907108	+	12.9	0.744	promoter-TSS (NM_003027)	promoter-TSS (NM_003027)	-78	NM_003027	6457	Hs.666365	NM_003027	ENSG00000140600	SH3GL3	CNSA3|EEN-2B-L3|EEN-B2|HsT19371|SH3D2C|SH3P13	SH3-domain GRB2-like 3
chr3-529	chr3	12573425	12573607	+	13.4	0.757	promoter-TSS (NM_014160)	promoter-TSS (NM_014160)	-78	NM_014160	23609	Hs.591666	NM_014160	ENSG00000075975	MKRN2	RNF62	makorin ring finger protein 2
chr9-40	chr9	99213954	99214136	+	28	0.885	promoter-TSS (NM_014290)	promoter-TSS (NM_014290)	-78	NM_014290	23424	Hs.193842	NM_014290	ENSG00000196116	TDRD7	CATC4|KIAA1529|PCTAIRE2BP|RP11-508D10.1|TRAP	tudor domain containing 7
chr12-27	chr12	67426034	67426216	+	30.2	0.89	promoter-TSS (NM_018656)	promoter-TSS (NM_018656)	-78	NM_018656	55508	Hs.506011	NM_018656	ENSG00000175782	SLC35E3	BLOV1	solute carrier family 35, member E3
chr5-113	chr5	139662859	139663041	+	14	0.833	promoter-TSS (NM_002622)	promoter-TSS (NM_002622)	-77	NM_002622	5201	Hs.483564	NM_002622	ENSG00000113068	PFDN1	PDF|PFD1	prefoldin subunit 1
chr5-96	chr5	140680521	140680703	+	15.7	0.825	promoter-TSS (NM_005642)	promoter-TSS (NM_005642)	-77	NM_005642	6879	Hs.438838	NM_005642	ENSG00000178913	TAF7	TAF2F|TAFII55	TAF7 RNA polymerase II, TATA box binding protein (TBP)-associated factor, 55kDa
chr19-209	chr19	52940437	52940619	+	14.5	0.848	promoter-TSS (NM_015710)	promoter-TSS (NM_015710)	-77	NM_015710	29997	Hs.421907	NM_015710	ENSG00000105373	GLTSCR2	PICT-1|PICT1	glioma tumor suppressor candidate region gene 2
chr17-546	chr17	77214529	77214711	+	22.4	0.944	promoter-TSS (NM_017921)	promoter-TSS (NM_017921)	-77	NM_017921	55666	Hs.464333	NM_017921	ENSG00000182446	NPLOC4	FLJ20657|FLJ23742|KIAA1499|NPL4	nuclear protein localization 4 homolog (S. cerevisiae)
chr17-1714	chr17	35628932	35629114	+	11.2	0.815	promoter-TSS (NM_133264)	promoter-TSS (NM_133264)	-77	NM_133264	147179	Hs.731598	NM_133264	ENSG00000171475	WIPF2	WICH|WIRE	WAS/WASL interacting protein family, member 2
chr6-45	chr6	33864870	33865052	+	22.4	0.824	promoter-TSS (NM_181336)	promoter-TSS (NM_181336)	-77	NM_181336	221496	Hs.444845	NM_001143944	ENSG00000161904	LEMD2	NET25|dJ482C21.1	LEM domain containing 2
chr6-107	chr6	24882971	24883153	+	12.3	0.833	promoter-TSS (NM_001251989)	promoter-TSS (NM_001251989)	-76	NM_001251990	51053	Hs.234896	NM_001251989	ENSG00000112312	GMNN	Gem	geminin, DNA replication inhibitor
chr8-6	chr8	109330120	109330302	+	60.4	0.921	promoter-TSS (NM_001568)	promoter-TSS (NM_001568)	-76	NM_001568	3646	Hs.405590	NM_001568	ENSG00000104408	EIF3E	EIF3-P48|EIF3S6|INT6|eIF3-p46	eukaryotic translation initiation factor 3, subunit E
chr19-13	chr19	59297805	59297987	+	80	0.843	promoter-TSS (NM_004542)	promoter-TSS (NM_004542)	-76	NM_004542	4696	Hs.198269	NM_004542	ENSG00000170906	NDUFA3	B9|CI-B9	NADH dehydrogenase (ubiquinone) 1 alpha subcomplex, 3, 9kDa
chr2-79	chr2	32142017	32142199	+	21.8	0.824	promoter-TSS (NM_014946)	promoter-TSS (NM_014946)	-76	NM_199436	6683	Hs.468091	NM_014946	ENSG00000021574	SPAST	ADPSP|FSP2|KIAA1083|SPG4	spastin
chr10-26	chr10	99486701	99486883	+	31.9	0.905	promoter-TSS (NM_144588)	promoter-TSS (NM_144588)	-76	NM_144588	118813	Hs.730704	NM_001002261	ENSG00000155256	ZFYVE27	PROTRUDIN|RP11-459F3.2|SPG33	zinc finger, FYVE domain containing 27
chr7-30	chr7	126819988	126820170	+	36.9	0.878	promoter-TSS (NM_176814)	promoter-TSS (NM_176814)	-76	NM_176814	168850	Hs.159006	NM_176814	ENSG00000048405	ZNF800	FLJ43301|MGC130032|MGC130033	zinc finger protein 800
chr9-42	chr9	32540975	32541157	+	27.4	0.877	promoter-TSS (NR_033992)	promoter-TSS (NR_033992)	-76	NR_033991	100129250		NR_033991		LOC100129250	-	uncharacterized LOC100129250
chr17-137	chr17	75689784	75689966	+	34.7	0.896	promoter-TSS (NM_000152)	promoter-TSS (NM_000152)	-75	NM_001079804	2548	Hs.1437	NM_000152	ENSG00000171298	GAA	LYAG	glucosidase, alpha; acid
chr1-47	chr1	143643373	143643555	+	35.8	0.77	promoter-TSS (NM_001002811)	promoter-TSS (NM_001002811)	-75	NM_001002811	9659	Hs.708687	NM_001002810	ENSG00000178104	PDE4DIP	CMYA2|DKFZp781J054|MGC75440|MMGL	phosphodiesterase 4D interacting protein
chr19-111	chr19	15351596	15351778	+	22.9	0.691	promoter-TSS (NM_005858)	promoter-TSS (NM_005858)	-75	NM_005858	10270	Hs.594496	NM_005858	ENSG00000105127	AKAP8	AKAP 95|AKAP-8|AKAP-95|AKAP95|DKFZp586B1222	A kinase (PRKA) anchor protein 8
chr3-60	chr3	185563722	185563904	+	25.7	0.867	promoter-TSS (NM_006232)	promoter-TSS (NM_006232)	-75	NM_006232	5437	Hs.432574	NM_006232	ENSG00000163882	POLR2H	RPABC3|RPB17|RPB8|hsRPB8	polymerase (RNA) II (DNA directed) polypeptide H
chr2-123	chr2	27046863	27047045	+	15.7	0.767	promoter-TSS (NM_012326)	promoter-TSS (NM_012326)	-75	NM_012326	22924	Hs.515860	NM_012326	ENSG00000084764	MAPRE3	EB3|EBF3|EBF3-S|RP3	microtubule-associated protein, RP/EB family, member 3
chr8-160	chr8	143805377	143805559	+	11.7	0.6	promoter-TSS (NM_016647)	promoter-TSS (NM_016647)	-75	NR_038925	100288181	Hs.716823	NR_038925		LOC100288181	-	uncharacterized LOC100288181
chr5-16	chr5	179431699	179431881	+	52	0.852	promoter-TSS (NM_018434)	promoter-TSS (NM_018434)	-75	NM_018434	55819	Hs.484363	NM_018434	ENSG00000113269	RNF130	G1RZFP|GOLIATH|GP|MGC117241|MGC138647|MGC99542	ring finger protein 130
chr2-2	chr2	216682099	216682281	+	130.9	0.948	promoter-TSS (NM_021141)	promoter-TSS (NM_021141)	-75	NM_021141	7520	Hs.388739	NM_021141	ENSG00000079246	XRCC5	FLJ39089|KARP-1|KARP1|KU80|KUB2|Ku86|NFIV	X-ray repair complementing defective repair in Chinese hamster cells 5 (double-strand-break rejoining)
chr19-116	chr19	935162	935344	+	22.4	0.939	promoter-TSS (NM_024100)	promoter-TSS (NM_024100)	-75	NM_024100	57418	Hs.325321	NM_024100	ENSG00000065268	WDR18	Ipi3|MGC2436|R32184_1	WD repeat domain 18
chr7-97	chr7	44025257	44025439	+	17.3	0.902	promoter-TSS (NR_003655)	promoter-TSS (NR_003655)	-75	NR_003655	84820	Hs.657028	NR_003655		POLR2J4	MGC13098|RPB11-phi	polymerase (RNA) II (DNA directed) polypeptide J4, pseudogene
chr10-129	chr10	112621377	112621559	+	14.5	0.886	promoter-TSS (NR_026932)	promoter-TSS (NR_026932)	-75	NM_014456	27250	Hs.711490	NM_001199492	ENSG00000150593	PDCD4	H731|MGC33046|MGC33047	programmed cell death 4 (neoplastic transformation inhibitor)
chr9-135	chr9	130491165	130491347	+	11.2	0.724	promoter-TSS (NM_001248001)	promoter-TSS (NM_001248001)	-74	NM_003011	6418	Hs.596814	NM_001122821	ENSG00000119335	SET	2PP2A|I2PP2A|IGAAD|IPP2A2|PHAPII|TAF-I|TAF-IBETA	SET nuclear oncogene
chr17-348	chr17	68819721	68819903	+	26.9	0.893	promoter-TSS (NM_012121)	promoter-TSS (NM_012121)	-74	NM_012121	23580	Hs.3903	NM_012121	ENSG00000179604	CDC42EP4	BORG4|CEP4|KAIA1777|MGC17125|MGC3740	CDC42 effector protein (Rho GTPase binding) 4
chr1-460	chr1	145609241	145609423	+	10.6	0.6	promoter-TSS (NM_016361)	promoter-TSS (NM_016361)	-74	NM_016361	51205	Hs.562154	NM_016361	ENSG00000162836	ACP6	ACPL1|LPAP|PACPL1	acid phosphatase 6, lysophosphatidic
chr6-103	chr6	53767572	53767754	+	12.9	0.862	promoter-TSS (NM_018214)	promoter-TSS (NM_018214)	-74	NM_018214	55227	Hs.732252	NM_025168	ENSG00000137269	LRRC1	FLJ10775|FLJ11834|LANO|dJ523E19.1	leucine rich repeat containing 1
chr8-338	chr8	110415509	110415691	+	9.5	0.576	promoter-TSS (NM_032869)	promoter-TSS (NM_032869)	-74	NM_032869	84955	Hs.380291	NM_001128211	ENSG00000120526	NUDCD1	CML66|FLJ14991|OVA66	NudC domain containing 1
chr2-171	chr2	219779617	219779799	+	12.9	0.703	promoter-TSS (NM_138802)	promoter-TSS (NM_138802)	-74	NM_138802	130617	Hs.534540	NM_138802	ENSG00000158552	ZFAND2B	AIRAPL	zinc finger, AN1-type domain 2B
chr14-64	chr14	44436093	44436275	+	16.2	0.868	promoter-TSS (NM_001017923)	promoter-TSS (NM_001017923)	-73	NM_001017923	122525	Hs.82098	NM_001017923	ENSG00000179476	C14orf28	DRIP1|c14_5270	chromosome 14 open reading frame 28
chr12-31	chr12	48421695	48421877	+	28	0.767	promoter-TSS (NM_001098576)	promoter-TSS (NM_001098576)	-73	NM_001098576	7009	Hs.35052	NM_001098576	ENSG00000139644	TMBIM6	BAXI1|BI-1|TEGT	transmembrane BAX inhibitor motif containing 6
chr20-277	chr20	61028330	61028512	+	35.8	0.943	promoter-TSS (NM_001193369)	promoter-TSS (NM_001193369)	-73	NM_001193370	11083	Hs.517172	NM_001193369	ENSG00000101191	DIDO1	BYE1|C20orf158|DATF-1|DATF1|DIDO2|DIDO3|DIO-1|DIO1|DKFZp434P1115|FLJ11265|KIAA0333|MGC16140|dJ885L7.8	death inducer-obliterator 1
chr2-73	chr2	69467872	69468054	+	22.9	0.82	promoter-TSS (NM_001244710)	promoter-TSS (NM_001244710)	-73	NM_002056	2673	Hs.580300	NM_001244710	ENSG00000198380	GFPT1	GFA|GFAT|GFAT 1|GFAT1|GFAT1m|GFPT|GFPT1L|MSLG	glutamine--fructose-6-phosphate transaminase 1
chr3-210	chr3	40473641	40473823	+	17.9	0.818	promoter-TSS (NM_003973)	promoter-TSS (NM_003973)	-73	NM_003973	9045	Hs.740386	NM_001034996	ENSG00000188846	RPL14	CAG-ISL-7|CTG-B33|L14|MGC88594|RL14|hRL14	ribosomal protein L14
chr13-28	chr13	98951565	98951747	+	14	0.839	promoter-TSS (NM_004800)	promoter-TSS (NM_004800)	-73	NM_004800	9375	Hs.654824	NM_004800	ENSG00000125304	TM9SF2	FLJ26287|MGC117391|P76	transmembrane 9 superfamily member 2
chr8-2	chr8	94822382	94822564	+	78.9	0.95	promoter-TSS (NM_203390)	promoter-TSS (NM_203390)	-73	NM_203390	389677	Hs.606916	NM_203390	ENSG00000183808	RBM12B	MGC:33837	RNA binding motif protein 12B
chr2-195	chr2	38156808	38156990	+	11.2	0.735	promoter-TSS (NM_000104)	promoter-TSS (NM_000104)	-72	NM_000104	1545	Hs.154654	NM_000104	ENSG00000138061	CYP1B1	CP1B|CYPIB1|GLC3A|P4501B1	cytochrome P450, family 1, subfamily B, polypeptide 1
chr13-21	chr13	36291176	36291358	+	16.8	0.814	promoter-TSS (NM_000538)	promoter-TSS (NM_000538)	-72	NM_000538	5994	Hs.24422	NM_000538	ENSG00000133111	RFXAP	-	regulatory factor X-associated protein
chr19-69	chr19	3936442	3936624	+	31.9	0.852	promoter-TSS (NM_001961)	promoter-TSS (NM_001961)	-72	NM_001961	1938	Hs.515070	NM_001961	ENSG00000167658	EEF2	EEF-2|EF-2|EF2	eukaryotic translation elongation factor 2
chr2-97	chr2	64604780	64604962	+	19.6	0.796	promoter-TSS (NM_017657)	promoter-TSS (NM_017657)	-72	NM_001002243	54812	Hs.655167	NM_001002243	ENSG00000119844	AFTPH	FLJ20080|FLJ23793|MGC33965|Nbla10388	aftiphilin
chr1-429	chr1	111308070	111308252	+	10.6	0.741	promoter-TSS (NM_018372)	promoter-TSS (NM_018372)	-72	NM_001006945	55791	Hs.25245	NM_001006945	ENSG00000121931	LRIF1	C1orf103|FLJ11269|RIF1|RP11-96K19.1	ligand dependent nuclear receptor interacting factor 1
chr1-49	chr1	154574811	154574993	+	35.2	0.88	promoter-TSS (NR_036565)	promoter-TSS (NR_036565)	-72	NM_001008800	7203	Hs.491494	NM_001008800	ENSG00000163468	CCT3	CCT-gamma|CCTG|PIG48|TCP-1-gamma|TRIC5	chaperonin containing TCP1, subunit 3 (gamma)
chr3-26	chr3	47798389	47798571	+	35.8	0.898	promoter-TSS (NM_003074)	promoter-TSS (NM_003074)	-71	NM_003074	6599	Hs.476179	NM_003074	ENSG00000173473	SMARCC1	BAF155|CRACC1|Rsc8|SRG3|SWI3	SWI/SNF related, matrix associated, actin dependent regulator of chromatin, subfamily c, member 1
chr19-37	chr19	482571	482753	+	45.9	0.94	promoter-TSS (NM_004359)	promoter-TSS (NM_004359)	-71	NM_004359	997	Hs.514997	NM_004359	ENSG00000099804	CDC34	E2-CDC34|UBC3|UBCH3|UBE2R1	cell division cycle 34 homolog (S. cerevisiae)
chr19-81	chr19	34788848	34789030	+	29.1	0.826	promoter-TSS (NM_006627)	promoter-TSS (NM_006627)	-71	NM_006627	10775	Hs.412870	NM_006627	ENSG00000105171	POP4	RPP29	processing of precursor 4, ribonuclease P/MRP subunit (S. cerevisiae)
chr19-275	chr19	16157073	16157255	+	10.6	0.76	promoter-TSS (NM_014077)	promoter-TSS (NM_014077)	-71	NM_014077	26017	Hs.631614	NM_014077	ENSG00000105058	FAM32A	OTAG12	family with sequence similarity 32, member A
chr9-4	chr9	139101076	139101258	+	82.8	0.814	promoter-TSS (NM_016219)	promoter-TSS (NM_016219)	-71	NM_016219	11253	Hs.279881	NM_016219	ENSG00000177239	MAN1B1	ERMAN1|FLJ37559|MANA-ER|MRT15	mannosidase, alpha, class 1B, member 1
chr7-31	chr7	22828926	22829108	+	36.4	0.898	promoter-TSS (NM_019059)	promoter-TSS (NM_019059)	-71	NM_019059	54543	Hs.112318	NM_019059	ENSG00000196683	TOMM7	TOM7	translocase of outer mitochondrial membrane 7 homolog (yeast)
chr19-97	chr19	41561925	41562107	+	25.7	0.929	promoter-TSS (NM_020917)	promoter-TSS (NM_020917)	-71	NM_020917	57677	Hs.35524	NM_020917	ENSG00000142065	ZFP14	KIAA1559|ZNF531	zinc finger protein 14 homolog (mouse)
chr11-40	chr11	66643154	66643336	+	26.9	0.721	promoter-TSS (NR_027473)	promoter-TSS (NR_027473)	-71	NM_012308	22992	Hs.124147	NM_001256405	ENSG00000173120	KDM2A	CXXC8|DKFZp434M1735|FBL11|FBL7|FBXL11|FLJ00115|FLJ46431|JHDM1A|KIAA1004|LILINA	lysine (K)-specific demethylase 2A
chr7-91	chr7	6065365	6065547	+	18.5	0.891	promoter-TSS (NM_001134335)	promoter-TSS (NM_001134335)	-70	NM_001134335	27102	Hs.740418	NM_001134335	ENSG00000086232	EIF2AK1	HCR|HRI|KIAA1369	eukaryotic translation initiation factor 2-alpha kinase 1
chr6-20	chr6	24775073	24775255	+	39.2	0.861	promoter-TSS (NM_001160094)	promoter-TSS (NM_001160094)	-70	NM_016614	51567	Hs.731481	NM_016614	ENSG00000111802	TDP2	AD022|EAP2|EAPII|MGC111021|MGC9099|TTRAP|dJ30M3.3	tyrosyl-DNA phosphodiesterase 2
chr6-87	chr6	24754341	24754523	+	14.5	0.643	promoter-TSS (NM_001168376)	promoter-TSS (NM_001168376)	-70	NM_014809	9856	Hs.26441	NM_001168374	ENSG00000137261	KIAA0319	DYLX2|DYX2|MGC176717	KIAA0319
chr14-92	chr14	104935804	104935986	+	12.3	0.706	promoter-TSS (NM_001195082)	promoter-TSS (NM_001195082)	-70	NM_001195082	647310	Hs.729499	NM_001195082	ENSG00000226174	TEX22	-	testis expressed 22
chrX-19	chrX	48943584	48943766	+	20.1	0.783	promoter-TSS (NM_003179)	promoter-TSS (NM_003179)	-70	NM_003179	6855	Hs.632804	NM_003179	ENSG00000102003	SYP	MRXSYP	synaptophysin
chr8-7	chr8	145209351	145209533	+	59.9	0.859	promoter-TSS (NM_003801)	promoter-TSS (NM_003801)	-70	NM_003801	8733	Hs.627962	NM_003801	ENSG00000197858	GPAA1	GAA1|hGAA1	glycosylphosphatidylinositol anchor attachment protein 1 homolog (yeast)
chr3-768	chr3	48860253	48860435	+	11.7	0.862	promoter-TSS (NM_004157)	promoter-TSS (NM_004157)	-70	NM_004157	5576	Hs.631923	NM_004157	ENSG00000114302	PRKAR2A	MGC3606|PKR2|PRKAR2	protein kinase, cAMP-dependent, regulatory, type II, alpha
chr5-24	chr5	34043956	34044138	+	42	0.911	promoter-TSS (NM_014324)	promoter-TSS (NM_014324)	-70	NM_203382	23600	Hs.508343	NM_001167595	ENSG00000242110	AMACR	AMACRD|CBAS4|RACE|RM	alpha-methylacyl-CoA racemase
chr15-60	chr15	53276502	53276684	+	15.7	0.756	promoter-TSS (NM_016304)	promoter-TSS (NM_016304)	-70	NM_016304	51187	Hs.274772	NM_016304	ENSG00000137876	RSL24D1	C15orf15|HRP-L30-iso|L30|RLP24|RPL24|RPL24L|TVAS3	ribosomal L24 domain containing 1
chr4-58	chr4	84625293	84625475	+	14.5	0.763	promoter-TSS (NM_139076)	promoter-TSS (NM_139076)	-70	NM_139076	84142	Hs.334772	NM_139076	ENSG00000163322	FAM175A	ABRA1|CCDC98|FLJ11520|FLJ12642|FLJ13614	family with sequence similarity 175, member A
chr20-632	chr20	16658448	16658630	+	27.4	0.838	promoter-TSS (NM_198220)	promoter-TSS (NM_198220)	-70	NM_003092	6629	Hs.280378	NM_003092	ENSG00000125870	SNRPB2	MGC24807|MGC45309|Msl1	small nuclear ribonucleoprotein polypeptide B
chr5-29	chr5	72829846	72830028	+	38.6	0.923	promoter-TSS (NM_001207)	promoter-TSS (NM_001207)	-69	NM_001037637	689	Hs.591768	NM_001037637	ENSG00000145741	BTF3	BETA-NAC|BTF3a|BTF3b|NACB	basic transcription factor 3
chr6-81	chr6	106880366	106880548	+	15.7	0.756	promoter-TSS (NM_004849)	promoter-TSS (NM_004849)	-69	NM_004849	9474	Hs.486063	NM_004849	ENSG00000057663	ATG5	APG5|APG5-LIKE|APG5L|ASP|hAPG5	autophagy related 5
chr1-23	chr1	226357623	226357805	+	53.1	0.911	promoter-TSS (NM_024319)	promoter-TSS (NM_024319)	-69	NM_024319	79169	Hs.726193	NM_024319	ENSG00000143793	C1orf35	MGC4174|MMTAG2|hMMTAG2	chromosome 1 open reading frame 35
chr7-207	chr7	101823649	101823831	+	9.5	0.618	promoter-TSS (NM_024653)	promoter-TSS (NM_024653)	-69	NM_024653	79706	Hs.722104	NM_024653	ENSG00000128563	PRKRIP1	C114|FLJ13902|FLJ40957|KRBOX3	PRKR interacting protein 1 (IL11 inducible)
chr1-123	chr1	243094428	243094610	+	19	0.83	promoter-TSS (NM_031844)	promoter-TSS (NM_031844)	-69	NM_004501	3192	Hs.106212	NM_004501	ENSG00000153187	HNRNPU	HNRPU|SAF-A|U21.1|hnRNP U	heterogeneous nuclear ribonucleoprotein U (scaffold attachment factor A)
chr3-15	chr3	198839127	198839309	+	46.4	0.957	promoter-TSS (NR_003266)	promoter-TSS (NR_003266)	-69	NR_003266	220729	Hs.478854	NR_003266		LOC220729	FLJ18755	succinate dehydrogenase complex, subunit A, flavoprotein (Fp) pseudogene
chr9-36	chr9	113433294	113433476	+	29.1	0.899	promoter-TSS (NM_004125)	promoter-TSS (NM_004125)	-68	NR_037148	548645	Hs.534196	NM_001015882	ENSG00000059769	DNAJC25	bA16L21.2.1	DnaJ (Hsp40) homolog, subfamily C , member 25
chr12-89	chr12	100197877	100198059	+	13.4	0.812	promoter-TSS (NM_014503)	promoter-TSS (NM_014503)	-68	NM_014503	27340	Hs.295732	NM_014503	ENSG00000120800	UTP20	DRIM	UTP20, small subunit (SSU) processome component, homolog (yeast)
chr13-6	chr13	76799155	76799337	+	34.1	0.962	promoter-TSS (NM_015057)	promoter-TSS (NM_015057)	-68	NM_015057	23077	Hs.591221	NM_015057	ENSG00000005810	MYCBP2	DKFZp686M08244|FLJ10106|FLJ13826|FLJ21597|FLJ21646|KIAA0916|PAM	MYC binding protein 2, E3 ubiquitin protein ligase
chr7-106	chr7	100675068	100675250	+	16.2	0.833	promoter-TSS (NM_016068)	promoter-TSS (NM_016068)	-68	NM_016068	51024	Hs.423968	NM_016068	ENSG00000214253	FIS1	TTC11	fission 1 (mitochondrial outer membrane) homolog (S. cerevisiae)
chr6-25	chr6	13723379	13723561	+	34.1	0.878	promoter-TSS (NM_016167)	promoter-TSS (NM_016167)	-68	NM_016167	51406	Hs.306242	NM_016167	ENSG00000225921	NOL7	C6orf90|MGC71933|PQBP3|RARG-1|dJ223E5.2	nucleolar protein 7, 27kDa
chr14-138	chr14	64076780	64076962	+	10.1	0.704	promoter-TSS (NM_021979)	promoter-TSS (NM_021979)	-68	NM_021979	3306	Hs.703900	NM_021979	ENSG00000126803	HSPA2	HSP70-2|HSP70-3	heat shock 70kDa protein 2
chr9-39	chr9	138822036	138822218	+	28.5	0.829	promoter-TSS (NM_024718)	promoter-TSS (NM_024718)	-68	NM_001173988	55684	Hs.370555	NM_001173988	ENSG00000196642	C9orf86	FLJ10101|FLJ13045|KIAA1984|PARF|RBEL1|pp8875	chromosome 9 open reading frame 86
chr21-25	chr21	46568305	46568487	+	22.4	0.776	promoter-TSS (NM_058180)	promoter-TSS (NM_058180)	-68	NM_006031	5116	Hs.474069	NM_006031	ENSG00000160299	PCNT	KEN|MOPD2|PCN|PCNT2|PCNTB|PCTN2|SCKL4	pericentrin
chr13-2	chr13	20246034	20246216	+	84.5	0.941	promoter-TSS (NM_174928)	promoter-TSS (NM_174928)	-68	NM_174928	221143	Hs.26674	NM_174928	ENSG00000150456	N6AMT2	ESP13	N-6 adenine-specific DNA methyltransferase 2 (putative)
chr3-841	chr3	197779787	197779969	+	11.7	0.821	promoter-TSS (NM_182627)	promoter-TSS (NM_182627)	-68	NM_182627	348793	Hs.385865	NM_182627	ENSG00000185798	WDR53	MGC12928|MGC64882	WD repeat domain 53
chr1-121	chr1	119484795	119484977	+	19	0.844	promoter-TSS (NM_201263)	promoter-TSS (NM_201263)	-68	NM_015836	10352	Hs.523506	NM_015836	ENSG00000116874	WARS2	TrpRS	tryptophanyl tRNA synthetase 2, mitochondrial
chr20-738	chr20	56659557	56659739	+	26.3	0.615	promoter-TSS (NM_001134773)	promoter-TSS (NM_001134773)	-67	NR_037943	8675	Hs.307913	NM_001001433	ENSG00000124222	STX16	MGC90328|SYN16	syntaxin 16
chr20-2571	chr20	3399507	3399689	+	12.3	0.852	promoter-TSS (NM_001207047)	promoter-TSS (NM_001207047)	-67	NM_139322	8455	Hs.276252	NM_001207047	ENSG00000088812	ATRN	DPPT-L|KIAA0548|MGC126754|MGCA	attractin
chr15-3	chr15	77390388	77390570	+	52	0.891	promoter-TSS (NM_007364)	promoter-TSS (NM_007364)	-67	NM_007364	23423	Hs.513058	NM_007364	ENSG00000166557	TMED3	C15orf22|MGC133022|P24B|p26	transmembrane emp24 protein transport domain containing 3
chr1-171	chr1	169721132	169721314	+	15.7	0.833	promoter-TSS (NM_015172)	promoter-TSS (NM_015172)	-67	NM_015172	23215	Hs.494614	NM_015172	ENSG00000117523	PRRC2C	BAT2-iso|BAT2D1|BAT2L2|XTP2	proline-rich coiled-coil 2C
chr20-1323	chr20	60191318	60191500	+	19.6	0.704	promoter-TSS (NM_015666)	promoter-TSS (NM_015666)	-67	NM_015666	26164	Hs.340636	NM_015666	ENSG00000101181	GTPBP5	FLJ10741|MGC29512|ObgH1|dJ1005F21.2	GTP binding protein 5 (putative)
chr21-35	chr21	33882860	33883042	+	18.5	0.878	promoter-TSS (NM_017613)	promoter-TSS (NM_017613)	-67	NM_017613	29980	Hs.436341	NM_017613	ENSG00000159147	DONSON	B17|C21orf60|C2TA|DKFZp434M035	downstream neighbor of SON
chr17-28	chr17	3573788	3573970	+	53.7	0.944	promoter-TSS (NM_031965)	promoter-TSS (NM_031965)	-67	NM_031965	83903	Hs.534059	NM_031965	ENSG00000177602	GSG2	HASPIN	germ cell associated 2 (haspin)
chr12-112	chr12	48792009	48792191	+	11.7	0.735	promoter-TSS (NM_032901)	promoter-TSS (NM_032901)	-67	NM_032901	84987	Hs.388645	NM_001257133	ENSG00000178449	COX14	C12orf62|MGC14288	COX14 cytochrome c oxidase assembly homolog (S. cerevisiae)
chr3-64	chr3	154362562	154362744	+	25.2	0.814	promoter-TSS (NM_002886)	promoter-TSS (NM_002886)	-66	NM_002886	5912	Hs.98643	NM_002886	ENSG00000181467	RAP2B	MGC20484	RAP2B, member of RAS oncogene family
chr14-137	chr14	61298671	61298853	+	10.1	0.714	promoter-TSS (NM_003082)	promoter-TSS (NM_003082)	-66	NM_003082	6617	Hs.179312	NM_003082	ENSG00000023608	SNAPC1	PTFgamma|SNAP43	small nuclear RNA activating complex, polypeptide 1, 43kDa
chr20-2745	chr20	60963535	60963717	+	12.3	0.732	promoter-TSS (NM_006602)	promoter-TSS (NM_006602)	-66	NM_006602	10732	Hs.126248	NM_006602	ENSG00000101190	TCFL5	CHA|E2BP-1|Figlb|MGC46135|bHLHe82	transcription factor-like 5 (basic helix-loop-helix)
chr5-34	chr5	132101139	132101321	+	35.2	0.872	promoter-TSS (NM_007054)	promoter-TSS (NM_007054)	-66	NM_007054	11127	Hs.43670	NM_007054	ENSG00000131437	KIF3A	-	kinesin family member 3A
chr13-32	chr13	94046487	94046669	+	12.9	0.853	promoter-TSS (NM_014305)	promoter-TSS (NM_014305)	-66	NM_014305	23483	Hs.12393	NM_014305	ENSG00000088451	TGDS	SDR2E1|TDPGD	TDP-glucose 4,6-dehydratase
chr3-70	chr3	49701837	49702019	+	23.5	0.95	promoter-TSS (NM_022064)	promoter-TSS (NM_022064)	-66	NM_022064	63891	Hs.553723	NM_022064	ENSG00000164068	RNF123	DKFZp686C2222|FLJ12565|KPC1|MGC163504	ring finger protein 123
chr9-71	chr9	133396458	133396640	+	17.3	0.822	promoter-TSS (NM_031432)	promoter-TSS (NM_031432)	-66	NM_031432	83549	Hs.9597	NM_001135954	ENSG00000130717	UCK1	FLJ12255|URK1	uridine-cytidine kinase 1
chr11-31	chr11	66201826	66202008	+	34.1	0.905	promoter-TSS (NM_031492)	promoter-TSS (NM_031492)	-66	NM_031492	83759	Hs.618713	NM_031492	ENSG00000173914	RBM4B	MGC10871|RBM30|RBM4L|ZCCHC15|ZCRB3B	RNA binding motif protein 4B
chr1-24	chr1	204852501	204852683	+	51.5	0.875	promoter-TSS (NM_001201478)	promoter-TSS (NM_001201478)	-65	NM_001201478	1939	Hs.497581	NM_001201478	ENSG00000143486	EIF2D	HCA56|LGTN	eukaryotic translation initiation factor 2D
chr12-11	chr12	108019626	108019808	+	51.5	0.896	promoter-TSS (NM_003362)	promoter-TSS (NM_003362)	-65	NM_080911	7374	Hs.191334	NM_003362	ENSG00000076248	UNG	DGU|DKFZp781L1143|HIGM4|UDG|UNG1|UNG15|UNG2	uracil-DNA glycosylase
chr11-104	chr11	66952355	66952537	+	12.9	0.703	promoter-TSS (NM_003952)	promoter-TSS (NM_003952)	-65	NM_003952	6199	Hs.534345	NM_003952	ENSG00000175634	RPS6KB2	KLS|P70-beta|P70-beta-1|P70-beta-2|S6K-beta2|S6K2|SRK|STK14B|p70(S6K)-beta|p70S6Kb	ribosomal protein S6 kinase, 70kDa, polypeptide 2
chrX-43	chrX	51653282	51653464	+	15.1	0.886	promoter-TSS (NM_006986)	promoter-TSS (NM_006986)	-65	NM_001005333	9500	Hs.5258	NM_001005332	ENSG00000179222	MAGED1	DLXIN-1|NRAGE	melanoma antigen family D, 1
chr10-20	chr10	69761618	69761800	+	34.7	0.791	promoter-TSS (NM_012207)	promoter-TSS (NM_012207)	-65	NM_012207	3189	Hs.643472	NM_012207	ENSG00000096746	HNRNPH3	2H9|FLJ34092|HNRPH3	heterogeneous nuclear ribonucleoprotein H3 (2H9)
chr1-81	chr1	37752925	37753107	+	25.2	0.883	promoter-TSS (NM_022756)	promoter-TSS (NM_022756)	-65	NM_022756	64769	Hs.17118	NM_022756	ENSG00000163875	MEAF6	C1orf149|CDABP0189|CENP-28|Eaf6|FLJ11730|NY-SAR-91	MYST/Esa1-associated factor 6
chr2-125	chr2	32118322	32118504	+	15.7	0.938	promoter-TSS (NM_032574)	promoter-TSS (NM_032574)	-65	NM_032574	84661	Hs.531788	NM_032574	ENSG00000162961	DPY30	HDPY-30|Saf19	dpy-30 homolog (C. elegans)
chr15-81	chr15	74390838	74391020	+	12.9	0.647	promoter-TSS (NM_001127716)	promoter-TSS (NM_001127716)	-64	NM_001127716	2108	Hs.39925	NM_000126	ENSG00000140374	ETFA	EMA|GA2|MADD	electron-transfer-flavoprotein, alpha polypeptide
chrX-69	chrX	100490337	100490519	+	11.7	0.857	promoter-TSS (NM_001145951)	promoter-TSS (NM_001145951)	-64	NM_001145951	1678	Hs.447877	NM_001145951	ENSG00000126953	TIMM8A	DDP|DDP1|DFN1|MGC12262|MTS|TIM8	translocase of inner mitochondrial membrane 8 homolog A (yeast)
chr12-56	chr12	112888532	112888714	+	19	0.881	promoter-TSS (NM_001146699)	promoter-TSS (NM_001146699)	-64	NM_001146699	9904	Hs.7482	NM_001146698	ENSG00000122965	RBM19	DKFZp586F1023|KIAA0682	RNA binding motif protein 19
chr2-242	chr2	73374310	73374492	+	10.1	0.909	promoter-TSS (NM_001965)	promoter-TSS (NM_001965)	-64	NM_001965	1961	Hs.3052	NM_001965	ENSG00000135625	EGR4	NGFI-C|NGFIC|PAT133	early growth response 4
chr3-1035	chr3	47492422	47492604	+	10.1	0.8	promoter-TSS (NM_012235)	promoter-TSS (NM_012235)	-64	NM_012235	22937	Hs.531789	NM_012235	ENSG00000114650	SCAP	KIAA0199	SREBF chaperone
chrX-68	chrX	70204929	70205111	+	11.7	0.759	promoter-TSS (NM_013346)	promoter-TSS (NM_013346)	-64	NM_013346	29934	Hs.260750	NM_001256185	ENSG00000147164	SNX12	FLJ22128|MGC118982|MGC118983	sorting nexin 12
chr5-80	chr5	79739439	79739621	+	17.9	0.884	promoter-TSS (NM_014733)	promoter-TSS (NM_014733)	-64	NM_001105251	9765	Hs.660410	NM_001105251	ENSG00000039319	ZFYVE16	DKFZp686E13162|ENDOFIN|KIAA0305|PPP1R69	zinc finger, FYVE domain containing 16
chr2-229	chr2	96295451	96295633	+	10.6	0.657	promoter-TSS (NM_017849)	promoter-TSS (NM_017849)	-64	NM_001193304	55654	Hs.735706	NM_001193304	ENSG00000135956	TMEM127	FLJ20507|FLJ22257	transmembrane protein 127
chr1-57	chr1	16551508	16551690	+	31.9	0.851	promoter-TSS (NM_018994)	promoter-TSS (NM_018994)	-64	NM_018994	54455	Hs.522384	NM_018994	ENSG00000037637	FBXO42	Fbx42|JFK|KIAA1332	F-box protein 42
chr3-380	chr3	184180993	184181175	+	15.7	0.692	promoter-TSS (NM_020640)	promoter-TSS (NM_020640)	-64	NM_020640	54165	Hs.740554	NM_020640	ENSG00000043093	DCUN1D1	DCNL1|DCUN1L1|RP42|SCCRO|SCRO|Tes3	DCN1, defective in cullin neddylation 1, domain containing 1 (S. cerevisiae)
chr17-601	chr17	70617522	70617704	+	21.3	0.872	promoter-TSS (NM_024585)	promoter-TSS (NM_024585)	-64	NM_024585	79637	Hs.413047	NM_024585	ENSG00000125449	ARMC7	FLJ22160	armadillo repeat containing 7
chr11-124	chr11	64910462	64910644	+	11.2	0.667	promoter-TSS (NM_031904)	promoter-TSS (NM_031904)	-64	NM_031904	83786	Hs.578433	NM_031904	ENSG00000126391	FRMD8	FLJ32216|FLJ90369|MGC31785	FERM domain containing 8
chr8-9	chr8	96350611	96350793	+	57.6	0.901	promoter-TSS (NM_177965)	promoter-TSS (NM_177965)	-64	NM_177965	157657	Hs.548157	NM_177965	ENSG00000156172	C8orf37	CORD16|FLJ30600|RP64|smalltalk	chromosome 8 open reading frame 37
chr5-76	chr5	135496281	135496463	+	18.5	0.696	promoter-TSS (NM_001001419)	promoter-TSS (NM_001001419)	-63	NM_005903	4090	Hs.167700	NM_001001419	ENSG00000113658	SMAD5	DKFZp781C1895|DKFZp781O1323|DWFC|JV5-1|MADH5	SMAD family member 5
chr19-236	chr19	17904670	17904852	+	12.9	0.722	promoter-TSS (NM_001136203)	promoter-TSS (NM_001136203)	-63	NM_001136203	115098	Hs.100043	NM_001136203	ENSG00000007080	CCDC124	-	coiled-coil domain containing 124
chrX-36	chrX	16798427	16798609	+	16.2	0.806	promoter-TSS (NM_001198719)	promoter-TSS (NM_001198719)	-63	NM_002893	5931	Hs.495755	NM_001198719	ENSG00000102054	RBBP7	MGC138867|MGC138868|RbAp46	retinoblastoma binding protein 7
chr8-209	chr8	87595618	87595800	+	10.6	0.647	promoter-TSS (NM_003909)	promoter-TSS (NM_003909)	-63	NM_003909	8895	Hs.191219	NM_003909	ENSG00000085719	CPNE3	CPN3|KIAA0636|PRO1071	copine III
chr19-250	chr19	39610954	39611136	+	11.7	0.846	promoter-TSS (NM_005499)	promoter-TSS (NM_005499)	-63	NM_005499	10054	Hs.631580	NM_005499	ENSG00000126261	UBA2	ARX|FLJ13058|SAE2	ubiquitin-like modifier activating enzyme 2
chr7-60	chr7	82630105	82630287	+	25.2	0.681	promoter-TSS (NM_014510)	promoter-TSS (NM_014510)	-63	NM_014510	27445	Hs.12376	NM_014510	ENSG00000186472	PCLO	ACZ|DKFZp779G1236	piccolo (presynaptic cytomatrix protein)
chr19-27	chr19	52544224	52544406	+	53.7	0.902	promoter-TSS (NM_014681)	promoter-TSS (NM_014681)	-63	NM_014681	9704	Hs.151706	NM_014681	ENSG00000134815	DHX34	DDX34|HRH1|KIAA0134	DEAH (Asp-Glu-Ala-His) box polypeptide 34
chr14-31	chr14	58724998	58725180	+	26.3	0.778	promoter-TSS (NM_014992)	promoter-TSS (NM_014992)	-63	NM_014992	23002	Hs.654934	NM_014992	ENSG00000100592	DAAM1	FLJ41657|KIAA0666	dishevelled associated activator of morphogenesis 1
chr6-123	chr6	43257746	43257928	+	11.2	0.84	promoter-TSS (NM_015089)	promoter-TSS (NM_015089)	-63	NM_015089	23113	Hs.485434	NM_015089	ENSG00000112659	CUL9	DKFZp686G1042|DKFZp686P2024|H7AP1|PARC|RP3-330M21.2	cullin 9
chr17-32	chr17	4683149	4683331	+	52.6	0.83	promoter-TSS (NM_015716)	promoter-TSS (NM_015716)	-63	NM_170663	50488	Hs.443417	NM_001024937	ENSG00000141503	MINK1	B55|MAP4K6|MGC21111|MINK|YSK2|ZC3|hMINK|hMINKbeta	misshapen-like kinase 1
chr12-40	chr12	6430916	6431098	+	24.6	0.931	promoter-TSS (NM_018009)	promoter-TSS (NM_018009)	-63	NR_015382	678655	Hs.713289	NR_015382		CD27-AS1	-	CD27 antisense RNA 1 (non-protein coding)
chr1-37	chr1	115124803	115124985	+	42	0.851	promoter-TSS (NM_025073)	promoter-TSS (NM_025073)	-63	NM_001102396	80143	Hs.709277	NM_001102396	ENSG00000052723	SIKE1	DKFZp686A0768|FLJ21168|SIKE	suppressor of IKBKE 1
chr5-157	chr5	57914542	57914724	+	10.6	0.815	promoter-TSS (NM_138453)	promoter-TSS (NM_138453)	-63	NM_138453	115827	Hs.482173	NM_138453	ENSG00000152932	RAB3C	-	RAB3C, member RAS oncogene family
chr17-403	chr17	37972450	37972632	+	25.2	0.907	promoter-TSS (NM_198204)	promoter-TSS (NM_198204)	-63	NM_198205	6945	Hs.714749	NM_170607	ENSG00000108788	MLX	MAD7|MXD7|TCFL4|bHLHd13	MAX-like protein X
chr7-3	chr7	6355086	6355268	+	109.1	0.917	promoter-TSS (NM_001037163)	promoter-TSS (NM_001037163)	-62	NM_001037163	84792	Hs.696146	NM_001037163	ENSG00000178397	FAM220A	C7orf70|MGC12966|SIPAR	family with sequence similarity 220, member A
chr15-30	chr15	70197532	70197714	+	24.1	0.803	promoter-TSS (NM_006901)	promoter-TSS (NM_006901)	-62	NM_001172111	123228	Hs.513002	NM_001166340	ENSG00000166192	SENP8	DEN1|NEDP1|PRSC2	SUMO/sentrin specific peptidase family member 8
chr14-51	chr14	77297221	77297403	+	19.6	0.82	promoter-TSS (NM_012245)	promoter-TSS (NM_012245)	-62	NM_012245	22938	Hs.445498	NM_012245	ENSG00000100603	SNW1	Bx42|MGC119379|NCOA-62|PRPF45|Prp45|SKIIP|SKIP	SNW domain containing 1
chr11-13	chr11	73559683	73559865	+	48.7	0.86	promoter-TSS (NM_016147)	promoter-TSS (NM_016147)	-62	NM_015531	26005	Hs.694798	NM_015531	ENSG00000168014	C2CD3	DKFZp586P0123|FLJ34770	C2 calcium-dependent domain containing 3
chr3-2	chr3	185386404	185386586	+	86.2	0.879	promoter-TSS (NM_018358)	promoter-TSS (NM_018358)	-62	NM_018358	55324	Hs.361323	NM_018358	ENSG00000161204	ABCF3	EST201864|FLJ11198	ATP-binding cassette, sub-family F (GCN20), member 3
chr9-43	chr9	138958964	138959146	+	26.9	0.833	promoter-TSS (NM_000606)	promoter-TSS (NM_000606)	-61	NM_018998	54461	Hs.522507	NM_018998	ENSG00000159069	FBXW5	DKFZp434B205|Fbw5|MGC20962	F-box and WD repeat domain containing 5
chr1-275	chr1	93070030	93070212	+	12.3	0.926	promoter-TSS (NM_000969)	promoter-TSS (NM_000969)	-61	NM_000969	6125	Hs.532359	NM_000969	ENSG00000122406	RPL5	DBA6|L5|MGC117339	ribosomal protein L5
chr20-221	chr20	32163716	32163898	+	37.5	0.831	promoter-TSS (NM_003908)	promoter-TSS (NM_003908)	-61	NM_003908	8894	Hs.429180	NM_003908	ENSG00000125977	EIF2S2	DKFZp686L18198|EIF2|EIF2B|EIF2beta|MGC8508|PPP1R67|eIF-2-beta	eukaryotic translation initiation factor 2, subunit 2 beta, 38kDa
chr19-9	chr19	12917502	12917684	+	88.4	0.92	promoter-TSS (NM_005053)	promoter-TSS (NM_005053)	-61	NM_005053	5886	Hs.643267	NM_005053	ENSG00000179262	RAD23A	HHR23A|MGC111083	RAD23 homolog A (S. cerevisiae)
chr20-2142	chr20	32567713	32567895	+	14	0.793	promoter-TSS (NM_014183)	promoter-TSS (NM_014183)	-61	NM_014183	83658	Hs.593920	NM_014183	ENSG00000125971	DYNLRB1	BITH|BLP|DNCL2A|DNLC2A|ROBLD1	dynein, light chain, roadblock-type 1
chr17-1590	chr17	59031811	59031993	+	12.3	0.512	promoter-TSS (NM_016360)	promoter-TSS (NM_016360)	-61	NM_016360	51204	Hs.174134	NM_016360	ENSG00000136463	TACO1	CCDC44	translational activator of mitochondrially encoded cytochrome c oxidase I
chr4-6	chr4	6768591	6768773	+	47	0.901	promoter-TSS (NM_018366)	promoter-TSS (NM_018366)	-61	NM_018366	55330	Hs.7570	NM_018366	ENSG00000186222	CNO	BCAS4L|FLJ11230	cappuccino homolog (mouse)
chr6-21	chr6	13682588	13682770	+	38	0.891	promoter-TSS (NM_031244)	promoter-TSS (NM_031244)	-61	NM_001193267	23408	Hs.594133	NM_001193267	ENSG00000124523	SIRT5	FLJ36950|SIR2L5	sirtuin 5
chr11-3	chr11	133599606	133599788	+	63.8	0.92	promoter-TSS (NM_052875)	promoter-TSS (NM_052875)	-61	NM_015261	23310	Hs.438550	NM_015261	ENSG00000151503	NCAPD3	CAP-D3|FLJ42888|KIAA0056|MGC104671|hCAP-D3|hHCP-6|hcp-6	non-SMC condensin II complex, subunit D3
chr7-65	chr7	71987720	71987902	+	24.6	0.913	promoter-TSS (NM_172020)	promoter-TSS (NM_172020)	-61	NM_172020	9883	Hs.737064	NM_001257190	ENSG00000196313	POM121	DKFZp586G1822|DKFZp586P2220|FLJ41820|KIAA0618|MGC3792|P145|POM121A	POM121 transmembrane nucleoporin
chr9-65	chr9	36390890	36391072	+	19.6	0.678	promoter-TSS (NM_194332)	promoter-TSS (NM_194332)	-61	NM_194328	152006	Hs.333503	NM_022781	ENSG00000137075	RNF38	FLJ21343	ring finger protein 38
chr14-87	chr14	19881461	19881643	+	12.3	0.889	promoter-TSS (NR_002312)	promoter-TSS (NR_002312)	-61	NM_001042618	10038	Hs.409412	NM_001042618	ENSG00000129484	PARP2	ADPRT2|ADPRTL2|ADPRTL3|PARP-2|pADPRT-2	poly (ADP-ribose) polymerase 2
chr1-42	chr1	39111607	39111789	+	38	0.828	promoter-TSS (NR_037632)	promoter-TSS (NR_037632)	-61	NR_037632	26292	Hs.591506	NM_012333	ENSG00000214114	MYCBP	AMY-1|FLJ41056	c-myc binding protein
chr6-126	chr6	71434049	71434231	+	11.2	0.8	promoter-TSS (NM_001044305)	promoter-TSS (NM_001044305)	-60	NM_021940	60682	Hs.485717	NM_001044305	ENSG00000112305	SMAP1	FLJ13159|FLJ42245|SMAP-1	small ArfGAP 1
chr8-8	chr8	144750957	144751139	+	59.3	0.906	promoter-TSS (NM_001130055)	promoter-TSS (NM_001130055)	-60	NM_001130055	1936	Hs.703306	NM_001130053	ENSG00000104529	EEF1D	EF-1D|EF1D|FLJ20897|FP1047	eukaryotic translation elongation factor 1 delta (guanine nucleotide exchange protein)
chr15-6	chr15	48434866	48435048	+	46.4	0.879	promoter-TSS (NM_016655)	promoter-TSS (NM_016655)	-60	NM_005254	2553	Hs.654350	NM_002041	ENSG00000104064	GABPB1	BABPB2|E4TF1|E4TF1-47|E4TF1-53|E4TF1B|GABPB|GABPB2|NRF2B1|NRF2B2	GA binding protein transcription factor, beta subunit 1
chr19-233	chr19	7493345	7493527	+	12.9	0.828	promoter-TSS (NM_020533)	promoter-TSS (NM_020533)	-60	NM_020533	57192	Hs.631858	NM_020533	ENSG00000090674	MCOLN1	MG-2|ML4|MLIV|MST080|TRP-ML1|TRPM-L1|TRPML1	mucolipin 1
chr2-108	chr2	68547863	68548045	+	17.9	0.655	promoter-TSS (NM_173545)	promoter-TSS (NM_173545)	-60	NM_001024680	554251	Hs.164117	NM_001024680	ENSG00000204923	FBXO48	-	F-box protein 48
chr7-25	chr7	10979873	10980055	+	40.3	0.926	promoter-TSS (NR_033436)	promoter-TSS (NR_033436)	-60	NR_033436	9678	Hs.655688	NM_001007157	ENSG00000106443	PHF14	MGC176640	PHD finger protein 14
chr15-93	chr15	67532063	67532245	+	11.7	0.656	promoter-TSS (NM_001003)	promoter-TSS (NM_001003)	-59	NM_213725	6176	Hs.356502	NM_001003	ENSG00000137818	RPLP1	FLJ27448|LP1|MGC5215|P1|RPP1	ribosomal protein, large, P1
chrX-45	chrX	53271297	53271479	+	14.5	0.771	promoter-TSS (NM_001146702)	promoter-TSS (NM_001146702)	-59	NM_001146702	8242	Hs.631768	NM_001146702	ENSG00000126012	KDM5C	DXS1272E|JARID1C|MRXJ|MRXSCJ|MRXSJ|SMCX|XE169	lysine (K)-specific demethylase 5C
chrX-33	chrX	48282869	48283051	+	16.8	0.775	promoter-TSS (NM_002536)	promoter-TSS (NM_002536)	-59	NM_002536	4943	Hs.694353	NM_001006113	ENSG00000068354	TBC1D25	MG81|MGC126866|MGC126868|MGC149731|MGC149732|OATL1	TBC1 domain family, member 25
chr17-1705	chr17	71861793	71861975	+	11.7	0.611	promoter-TSS (NM_002766)	promoter-TSS (NM_002766)	-59	NM_002766	5635	Hs.77498	NM_002766	ENSG00000161542	PRPSAP1	PAP39	phosphoribosyl pyrophosphate synthetase-associated protein 1
chr9-95	chr9	98580117	98580299	+	14	0.875	promoter-TSS (NM_014930)	promoter-TSS (NM_014930)	-59	NM_014930	22869	Hs.75264	NM_014930	ENSG00000081386	ZNF510	KIAA0972|MGC33740	zinc finger protein 510
chr8-12	chr8	145485896	145486078	+	50.3	0.885	promoter-TSS (NM_015201)	promoter-TSS (NM_015201)	-59	NM_015201	23246	Hs.645279	NM_015201	ENSG00000170727	BOP1	KIAA0124	block of proliferation 1
chr3-10	chr3	151803606	151803788	+	57.6	0.899	promoter-TSS (NM_016275)	promoter-TSS (NM_016275)	-59	NM_016275	51714	Hs.369052	NM_016275	ENSG00000198843	SELT	-	selenoprotein T
chr6-151	chr6	52334735	52334917	+	10.1	0.692	promoter-TSS (NM_133367)	promoter-TSS (NM_133367)	-59	NM_133367	85315	Hs.239388	NM_133367	ENSG00000170915	PAQR8	C6orf33|FLJ32521|FLJ46206|LMPB1|MPRB	progestin and adipoQ receptor family member VIII
chr11-22	chr11	61339256	61339438	+	38	0.911	promoter-TSS (NR_031729)	promoter-TSS (NR_031729)	-59	NR_031729	100302263		NR_031729		MIR1908	MIRN1908|hsa-mir-1908	microRNA 1908
chr5-46	chr5	68824197	68824379	+	27.4	0.829	promoter-TSS (NM_001205254)	promoter-TSS (NM_001205254)	-58	NM_001205254	100506658	Hs.592605	NM_001205254	ENSG00000197822	OCLN	BLCPMG|FLJ08163|FLJ18079|FLJ77961|FLJ94056|MGC34277	occludin
chr2-5	chr2	28827969	28828151	+	91.7	0.877	promoter-TSS (NM_002709)	promoter-TSS (NM_002709)	-58	NM_206876	5500	Hs.702907	NM_002709	ENSG00000213639	PPP1CB	MGC3672|PP-1B|PP1beta|PPP1CD	protein phosphatase 1, catalytic subunit, beta isozyme
chr17-1393	chr17	77280656	77280838	+	13.4	0.744	promoter-TSS (NM_002949)	promoter-TSS (NM_002949)	-58	NM_002949	6182	Hs.109059	NM_002949	ENSG00000262814	MRPL12	5c5-2|FLJ60124|L12mt|MGC8610|MRP-L31/34|MRPL7|MRPL7/L12|RPML12	mitochondrial ribosomal protein L12
chr15-72	chr15	99652950	99653132	+	14	0.632	promoter-TSS (NM_003090)	promoter-TSS (NM_003090)	-58	NM_003090	6627	Hs.528763	NM_003090	ENSG00000131876	SNRPA1	Lea1	small nuclear ribonucleoprotein polypeptide A'
chrX-17	chrX	48844970	48845152	+	21.3	0.92	promoter-TSS (NM_007075)	promoter-TSS (NM_007075)	-58	NM_007075	11152	Hs.632807	NM_001029896	ENSG00000196998	WDR45	WDRX1|WIPI-4|WIPI4	WD repeat domain 45
chr4-29	chr4	2213625	2213807	+	21.3	0.955	promoter-TSS (NM_024511)	promoter-TSS (NM_024511)	-58	NM_024511	79441	Hs.665869	NM_024511	ENSG00000214367	HAUS3	C4orf15|DKFZp686I1868|IT1|MGC4701|dgt3	HAUS augmin-like complex, subunit 3
chr5-196	chr5	68498444	68498626	+	9.5	0.643	promoter-TSS (NM_031966)	promoter-TSS (NM_031966)	-58	NM_031966	891	Hs.23960	NM_031966	ENSG00000134057	CCNB1	CCNB	cyclin B1
chr13-18	chr13	51056336	51056518	+	19.6	0.902	promoter-TSS (NM_052950)	promoter-TSS (NM_052950)	-58	NM_052950	115825	Hs.208550	NM_052950	ENSG00000139668	WDFY2	PROF|RP11-147H23.1|WDF2|ZFYVE22	WD repeat and FYVE domain containing 2
chr7-187	chr7	99771833	99772015	+	10.1	0.913	promoter-TSS (NR_003613)	promoter-TSS (NR_003613)	-58	NR_003613	5379	Hs.661055	NR_003613		PMS2P1	PMS2L1|PMS2L13|PMS2L6|PMS2L7|PMS2L8|PMS3|PMS8|PMSR1|PMSR2	postmeiotic segregation increased 2 pseudogene 1
chr19-53	chr19	56789412	56789594	+	38	0.867	promoter-TSS (NR_034159)	promoter-TSS (NR_034159)	-58	NR_034159	729975	Hs.716785	NR_034159		FLJ30403	-	uncharacterized LOC729975
chr20-3147	chr20	10148121	10148303	+	10.6	0.613	promoter-TSS (NR_040710)	promoter-TSS (NR_040710)	-58	NR_040710	100131208	Hs.658178	XR_109646		LOC100131208	-	uncharacterized LOC100131208
chr22-34	chr22	17799888	17800070	+	11.2	0.69	promoter-TSS (NM_003776)	promoter-TSS (NM_003776)	-57	NM_003776	64976	Hs.431307	NM_003776	ENSG00000185608	MRPL40	FLJ41774|MGC9400|MRP-L22|NLVCF|URIM	mitochondrial ribosomal protein L40
chr17-39	chr17	70284069	70284251	+	49.2	0.837	promoter-TSS (NM_015654)	promoter-TSS (NM_015654)	-57	NM_017728	54868	Hs.370262	NM_017728	ENSG00000109066	TMEM104	FLJ00021|FLJ20255	transmembrane protein 104
chr1-127	chr1	148137631	148137813	+	18.5	0.745	promoter-TSS (NM_016074)	promoter-TSS (NM_016074)	-57	NM_016074	51027	Hs.13880	NM_016074	ENSG00000178096	BOLA1	MGC75015	bolA homolog 1 (E. coli)
chr2-57	chr2	32435452	32435634	+	28.5	0.772	promoter-TSS (NM_016252)	promoter-TSS (NM_016252)	-57	NM_016252	57448	Hs.150107	NM_016252	ENSG00000115760	BIRC6	APOLLON|BRUCE|FLJ13726|FLJ13786|KIAA1289	baculoviral IAP repeat containing 6
chr5-41	chr5	61744182	61744364	+	30.8	0.846	promoter-TSS (NM_016338)	promoter-TSS (NM_016338)	-57	NM_016338	51194	Hs.482269	NM_001134779	ENSG00000086200	IPO11	RanBP11	importin 11
chr14-70	chr14	74299674	74299856	+	14.5	0.846	promoter-TSS (NM_019589)	promoter-TSS (NM_019589)	-57	NM_019589	56252	Hs.531111	NM_019589	ENSG00000119596	YLPM1	C14orf170|ZAP113|ZAP3	YLP motif containing 1
chr17-13	chr17	3518688	3518870	+	83.4	0.911	promoter-TSS (NM_031298)	promoter-TSS (NM_031298)	-57	NM_001204698	30851	Hs.12956	NM_001204698	ENSG00000213977	TAX1BP3	TIP-1	Tax1 (human T-cell leukemia virus type I) binding protein 3
chr18-23	chr18	18767689	18767871	+	16.8	0.865	promoter-TSS (NM_203292)	promoter-TSS (NM_203292)	-57	NM_203292	5932	Hs.546282	NM_002894	ENSG00000101773	RBBP8	CTIP|JWDS|RIM|SAE2|SCKL2	retinoblastoma binding protein 8
chr12-4	chr12	52960148	52960330	+	93.4	0.951	promoter-TSS (NR_002944)	promoter-TSS (NR_002944)	-57	NM_012117	23468	Hs.349283	NM_001127321	ENSG00000094916	CBX5	HP1|HP1A	chromobox homolog 5
chr9-96	chr9	107249989	107250171	+	14	0.681	promoter-TSS (NM_001145313)	promoter-TSS (NM_001145313)	-56	NM_001145313	83856	Hs.136901	NM_001145313	ENSG00000106701	FSD1L	CCDC10|CSDUFD1|FSD1CL|FSD1NL|MGC45564|MIR1	fibronectin type III and SPRY domain containing 1-like
chr11-79	chr11	117735359	117735541	+	15.7	0.773	promoter-TSS (NM_004788)	promoter-TSS (NM_004788)	-56	NM_001204077	9354	Hs.602967	NM_001204077	ENSG00000110344	UBE4A	E4|KIAA0126|MGC133315|UBOX2|UFD2	ubiquitination factor E4A
chr21-12	chr21	43400722	43400904	+	52	0.898	promoter-TSS (NM_006758)	promoter-TSS (NM_006758)	-56	NM_001025204	7307	Hs.365116	NM_001025203	ENSG00000160201	U2AF1	DKFZp313J1712|FP793|RN|RNU2AF1|U2AF35|U2AFBP	U2 small nuclear RNA auxiliary factor 1
chr6-28	chr6	57195002	57195184	+	32.4	0.915	promoter-TSS (NM_016277)	promoter-TSS (NM_016277)	-56	NM_016277	51715	Hs.555016	NM_016277	ENSG00000112210	RAB23	DKFZp781H0695|HSPC137|MGC8900	RAB23, member RAS oncogene family
chr9-38	chr9	123004151	123004333	+	28.5	0.738	promoter-TSS (NM_016322)	promoter-TSS (NM_016322)	-56	NM_016322	51552	Hs.371563	NM_016322	ENSG00000119396	RAB14	FBP|RAB-14	RAB14, member RAS oncogene family
chr7-13	chr7	158341883	158342065	+	71	0.887	promoter-TSS (NM_018051)	promoter-TSS (NM_018051)	-56	NM_018051	55112	Hs.389945	NM_018051	ENSG00000126870	WDR60	FLJ10300|FLJ23575	WD repeat domain 60
chr20-1524	chr20	47328439	47328621	+	17.9	0.629	promoter-TSS (NR_036659)	promoter-TSS (NR_036659)	-56	NR_036659	441951	Hs.356766	NR_003604		ZNFX1-AS1	C20orf199|HSUP1|HSUP2|NCRNA00275|ZFAS1	ZNFX1 antisense RNA 1 (non-protein coding)
chr19-11	chr19	45016645	45016827	+	86.7	0.915	promoter-TSS (NM_006484)	promoter-TSS (NM_006484)	-55	NM_004714	9149	Hs.130988	NM_004714	ENSG00000105204	DYRK1B	MIRK	dual-specificity tyrosine-(Y)-phosphorylation regulated kinase 1B
chr9-108	chr9	17124892	17125074	+	12.3	0.794	promoter-TSS (NM_017738)	promoter-TSS (NM_017738)	-55	NM_017738	54875	Hs.435381	NM_001114395	ENSG00000044459	CNTLN	C9orf101|C9orf39|FLJ20276|FLJ25636|RP11-340N12.1|bA340N12.1	centlein, centrosomal protein
chr21-3	chr21	43172711	43172893	+	111.3	0.949	promoter-TSS (NM_018669)	promoter-TSS (NM_018669)	-55	NM_018669	10785	Hs.711744	NM_001260474	ENSG00000160193	WDR4	TRM82	WD repeat domain 4
chr20-369	chr20	3775300	3775482	+	33	0.845	promoter-TSS (NM_020746)	promoter-TSS (NM_020746)	-55	NR_037921	57506	Hs.570362	NM_001206491	ENSG00000088888	MAVS	CARDIF|DKFZp547C224|DKFZp666M015|FLJ27482|FLJ31698|FLJ35386|FLJ38051|FLJ41962|IPS-1|IPS1|KIAA1271|MGC3260|VISA	mitochondrial antiviral signaling protein
chr9-124	chr9	94680075	94680257	+	11.7	0.778	promoter-TSS (NM_031486)	promoter-TSS (NM_031486)	-55	NM_031486	83744	Hs.668378	NM_001007101	ENSG00000127081	ZNF484	BA526D8.4|MGC133033|MGC133034	zinc finger protein 484
chr10-90	chr10	104603811	104603993	+	17.9	0.848	promoter-TSS (NM_144591)	promoter-TSS (NM_144591)	-55	NR_037644	100528007		NR_037644		C10orf32-AS3MT	-	C10orf32-AS3MT readthrough
chr17-1506	chr17	38238803	38238985	+	12.3	0.862	promoter-TSS (NM_176863)	promoter-TSS (NM_176863)	-55	NM_005789	10197	Hs.152978	NM_001267045	ENSG00000131467	PSME3	Ki|PA28-gamma|PA28G|PA28gamma|REG-GAMMA	proteasome (prosome, macropain) activator subunit 3 (PA28 gamma; Ki)
chr9-31	chr9	66233943	66234125	+	30.8	0.927	promoter-TSS (NR_024496)	promoter-TSS (NR_024496)	-55	NR_024496	442421	Hs.731186	NR_024496		PTGER4P2	-	prostaglandin E receptor 4 (subtype EP4) pseudogene 2
chr12-36	chr12	120634896	120635078	+	26.3	0.895	promoter-TSS (NM_001080825)	promoter-TSS (NM_001080825)	-54	NM_001080825	144404	Hs.644504	NM_001080825	ENSG00000188735	TMEM120B	-	transmembrane protein 120B
chr20-2747	chr20	13567546	13567728	+	11.7	0.61	promoter-TSS (NM_017714)	promoter-TSS (NM_017714)	-54	NM_017714	55617	Hs.348297	NM_017714	ENSG00000089123	TASP1	C20orf13|FLJ20212|MGC39159|dJ585I14.2	taspase, threonine aspartase, 1
chr17-920	chr17	33706363	33706545	+	16.8	0.972	promoter-TSS (NM_032351)	promoter-TSS (NM_032351)	-54	NM_032351	84311	Hs.731941	NM_032351	ENSG00000174100	MRPL45	L45mt|MGC11321|MRP-L45	mitochondrial ribosomal protein L45
chr21-5	chr21	45532250	45532432	+	99	0.945	promoter-TSS (NM_133635)	promoter-TSS (NM_133635)	-54	NR_026943	642852	Hs.11637	NR_026943		LOC642852	DKFZp547J125|FLJ31604|FLJ34903	uncharacterized LOC642852
chr17-115	chr17	42924948	42925130	+	35.2	0.872	promoter-TSS (NR_033934)	promoter-TSS (NR_033934)	-54	NR_033934	653479	Hs.537279	NR_033934		MRPL45P2	-	mitochondrial ribosomal protein L45 pseudogene 2
chr12-32	chr12	78853071	78853253	+	28	0.871	promoter-TSS (NM_001244992)	promoter-TSS (NM_001244992)	-53	NM_002480	4659	Hs.49582	NM_001143885	ENSG00000058272	PPP1R12A	M130|MBS|MGC133042|MYPT1	protein phosphatase 1, regulatory subunit 12A
chr17-1225	chr17	46298676	46298858	+	14	0.587	promoter-TSS (NM_005749)	promoter-TSS (NM_005749)	-53	NM_005749	10140	Hs.531550	NM_001243877		TOB1	APRO6|MGC104792|MGC34446|PIG49|TOB|TROB|TROB1	transducer of ERBB2, 1
chr7-7	chr7	6713053	6713235	+	86.7	0.979	promoter-TSS (NM_016265)	promoter-TSS (NM_016265)	-53	NM_016265	7559	Hs.431471	NM_006956	ENSG00000164631	ZNF12	GIOT-3|HZF11|KOX3|ZNF325	zinc finger protein 12
chr12-114	chr12	52618699	52618881	+	11.7	0.794	promoter-TSS (NM_017410)	promoter-TSS (NM_017410)	-53	NM_017410	3229	Hs.118608	NM_017410	ENSG00000123364	HOXC13	HOX3|HOX3G	homeobox C13
chr16-13	chr16	3601548	3601730	+	71	0.951	promoter-TSS (NM_032444)	promoter-TSS (NM_032444)	-53	NM_032444	84464	Hs.143681	NM_032444	ENSG00000188827	SLX4	BTBD12|FANCP|KIAA1784|KIAA1987|MUS312	SLX4 structure-specific endonuclease subunit homolog (S. cerevisiae)
chr2-47	chr2	102719731	102719913	+	31.9	0.829	promoter-TSS (NM_032718)	promoter-TSS (NM_032718)	-53	NM_032718	84804	Hs.720914	NM_032718	ENSG00000135953	MFSD9	MGC11332	major facilitator superfamily domain containing 9
chr5-23	chr5	14717639	14717821	+	42.5	0.878	promoter-TSS (NM_138348)	promoter-TSS (NM_138348)	-53	NM_138348	90268	Hs.406335	NM_138348	ENSG00000154124	FAM105B	FLJ34884	family with sequence similarity 105, member B
chr1-140	chr1	109827940	109828122	+	17.3	0.809	promoter-TSS (NM_153340)	promoter-TSS (NM_153340)	-53	NM_153340	127002	Hs.118248	NM_153340	ENSG00000162650	ATXN7L2	FLJ00381|MGC46534	ataxin 7-like 2
chr14-53	chr14	94693474	94693656	+	18.5	0.824	promoter-TSS (NM_177438)	promoter-TSS (NM_177438)	-53	NM_177438	23405	Hs.87889	NM_001195573	ENSG00000100697	DICER1	DCR1|Dicer|HERNA|KIAA0928|MNG1	dicer 1, ribonuclease type III
chr13-19	chr13	107665845	107666027	+	17.9	0.775	promoter-TSS (NM_206937)	promoter-TSS (NM_206937)	-53	NM_206937	3981	Hs.166091	NM_001098268	ENSG00000174405	LIG4	-	ligase IV, DNA, ATP-dependent
chr19-60	chr19	46595057	46595239	+	34.7	0.952	promoter-TSS (NM_000709)	promoter-TSS (NM_000709)	-52	NM_020158	56915	Hs.283741	NM_020158	ENSG00000077348	EXOSC5	MGC111224|MGC12901|RRP41B|RRP46|Rrp46p|hRrp46p|p12B	exosome component 5
chr17-27	chr17	71292372	71292554	+	54.8	0.875	promoter-TSS (NM_001080419)	promoter-TSS (NM_001080419)	-52	NR_038131	85451	Hs.732048	NM_001080419	ENSG00000132478	UNK	KIAA1753|ZC3H5|ZC3HDC5	unkempt homolog (Drosophila)
chr1-66	chr1	28751973	28752155	+	28.5	0.951	promoter-TSS (NM_017846)	promoter-TSS (NM_017846)	-52	NR_003109	54952	Hs.533626	NM_017846	ENSG00000180098	TRNAU1AP	FLJ20503|PRO1902|RP4-669K10.4|SECP43|TRSPAP1	tRNA selenocysteine 1 associated protein 1
chr6-34	chr6	53038073	53038255	+	27.4	0.845	promoter-TSS (NM_033480)	promoter-TSS (NM_033480)	-52	NM_033480	26268	Hs.216653	NM_012347	ENSG00000112146	FBXO9	DKFZp434C0118|FBX9|KIAA0936|NY-REN-57|VCIA1|dJ341E18.2	F-box protein 9
chrX-1	chrX	40391724	40391906	+	78.9	0.947	promoter-TSS (NM_144970)	promoter-TSS (NM_144970)	-52	NM_144970	159013	Hs.495961	NM_144970	ENSG00000185753	CXorf38	MGC39350	chromosome X open reading frame 38
chr9-54	chr9	76833091	76833273	+	23.5	0.942	promoter-TSS (NM_152420)	promoter-TSS (NM_152420)	-52	NM_152420	138199	Hs.567688	NM_152420	ENSG00000156017	C9orf41	FLJ25795	chromosome 9 open reading frame 41
chr11-76	chr11	117777171	117777353	+	16.2	0.865	promoter-TSS (NR_033759)	promoter-TSS (NR_033759)	-52	NR_033759	10632	Hs.486360	NM_006476	ENSG00000167283	ATP5L	ATP5JG	ATP synthase, H+ transporting, mitochondrial Fo complex, subunit G
chr3-22	chr3	47530163	47530345	+	37.5	0.918	promoter-TSS (NM_001031703)	promoter-TSS (NM_001031703)	-51	NM_001031703	54859	Hs.311100	NM_017713	ENSG00000163832	C3orf75	FLJ20211|TMEM103	chromosome 3 open reading frame 75
chr11-153	chr11	60954000	60954182	+	10.1	0.704	promoter-TSS (NM_001142565)	promoter-TSS (NM_001142565)	-51	NM_001142565	79869	Hs.740579	NM_001136040	ENSG00000149532	CPSF7	CFIm59|FLJ12529|FLJ39024|MGC9315	cleavage and polyadenylation specific factor 7, 59kDa
chr2-144	chr2	198088870	198089052	+	14.5	0.737	promoter-TSS (NM_001204094)	promoter-TSS (NM_001204094)	-51	NM_001100819	25843	Hs.633165	NM_001100819	ENSG00000115540	MOB4	2C4D|MGC12264|MOB1|MOB3|MOBKL3|PHOCN|PREI3	MOB family member 4, phocein
chr5-73	chr5	177986620	177986802	+	19	0.844	promoter-TSS (NM_020666)	promoter-TSS (NM_020666)	-51	NM_020666	57396	Hs.406557	NM_020666	ENSG00000113240	CLK4	DKFZp686A20267	CDC-like kinase 4
chr5-18	chr5	1852916	1853098	+	50.3	0.855	promoter-TSS (NM_032479)	promoter-TSS (NM_032479)	-51	NM_032479	64979	Hs.719465	NM_032479	ENSG00000171421	MRPL36	BRIP1|L36mt|MGC104245|MRP-L36|PRPL36|RPMJ	mitochondrial ribosomal protein L36
chr16-60	chr16	15889908	15890090	+	25.7	0.931	promoter-TSS (NM_144600)	promoter-TSS (NM_144600)	-51	NM_144600	123811	Hs.514179	NM_144600	ENSG00000133393	FOPNL	C16orf63|DKFZp686N1651|FLJ31153|FOR20|PHSECRG2	FGFR1OP N-terminal like
chr19-155	chr19	60827713	60827895	+	17.9	0.925	promoter-TSS (NM_203374)	promoter-TSS (NM_203374)	-51	NM_203374	147808	Hs.53996	NM_203374	ENSG00000179922	ZNF784	MGC75238	zinc finger protein 784
chrX-37	chrX	48907073	48907255	+	16.2	0.919	promoter-TSS (NM_001099680)	promoter-TSS (NM_001099680)	-50	NM_001099680	79917	Hs.193170	NM_001099680	ENSG00000017621	MAGIX	FLJ21687|JM10|MGC138889|PDZX	MAGI family member, X-linked
chr18-46	chr18	50049706	50049888	+	11.2	0.88	promoter-TSS (NM_007195)	promoter-TSS (NM_007195)	-50	NM_007195	11201	Hs.438533	NM_007195	ENSG00000101751	POLI	RAD30B|RAD3OB	polymerase (DNA directed) iota
chr17-160	chr17	54188090	54188272	+	33	0.576	promoter-TSS (NM_014906)	promoter-TSS (NM_014906)	-50	NM_014906	22843	Hs.245044	NM_014906	ENSG00000175175	PPM1E	CaMKP-N|DKFZp781F1422|KIAA1072|POPX1|PP2CH|caMKN	protein phosphatase, Mg2+/Mn2+ dependent, 1E
chr9-136	chr9	135990890	135991072	+	11.2	0.8	promoter-TSS (NM_017588)	promoter-TSS (NM_017588)	-50	NM_017588	11091	Hs.397638	NM_017588	ENSG00000196363	WDR5	BIG-3|SWD3	WD repeat domain 5
chr5-32	chr5	90714864	90715046	+	36.9	0.899	promoter-TSS (NM_020801)	promoter-TSS (NM_020801)	-50	NM_020801	57561	Hs.24684	NM_020801	ENSG00000113369	ARRDC3	KIAA1376|TLIMP	arrestin domain containing 3
chr1-115	chr1	114249297	114249479	+	19.6	0.662	promoter-TSS (NM_022836)	promoter-TSS (NM_022836)	-50	NM_022836	64858	Hs.591412	NM_022836	ENSG00000118655	DCLRE1B	APOLLO|DKFZp686C24187|FLJ12810|FLJ13998|SNM1B|SNMIB	DNA cross-link repair 1B
chr6-100	chr6	34772562	34772744	+	12.9	0.806	promoter-TSS (NM_024294)	promoter-TSS (NM_024294)	-50	NM_022758	64771	Hs.643498	NM_022758	ENSG00000196821	C6orf106	FLJ22195|FLJ32402|FP852|MGC4614|dJ391O22.4	chromosome 6 open reading frame 106
chr2-102	chr2	197499658	197499840	+	19	0.826	promoter-TSS (NM_024989)	promoter-TSS (NM_024989)	-50	NM_024989	80055	Hs.229988	NM_024989	ENSG00000197121	PGAP1	Bst1|FLJ42774|ISPD3024	post-GPI attachment to proteins 1
chr19-284	chr19	62885028	62885210	+	10.6	0.852	promoter-TSS (NM_138347)	promoter-TSS (NM_138347)	-50	NM_138347	90233	Hs.109540	NM_138347	ENSG00000204519	ZNF551	DKFZp686H1038|MGC52307	zinc finger protein 551
chr6-41	chr6	31233952	31234134	+	24.1	0.92	promoter-TSS (NM_001077511).2	promoter-TSS (NM_001077511).2	-49	NM_019052	54535	Hs.485075	NM_001105563	ENSG00000204536	CCHCR1	C6orf18|HCR|MGC126371|MGC126372|SBP	coiled-coil alpha-helical rod protein 1
chr16-7	chr16	128655	128837	+	83.4	0.961	promoter-TSS (NM_001243248)	promoter-TSS (NM_001243248)	-49	NM_001243249	8131	Hs.19699	NM_001039476	ENSG00000103148	NPRL3	C16orf35|CGTHBA|HS-40|MARE|NPR3|RMD11	nitrogen permease regulator-like 3 (S. cerevisiae)
chr22-28	chr22	19543058	19543240	+	13.4	0.73	promoter-TSS (NM_004782)	promoter-TSS (NM_004782)	-49	NM_058004	5297	Hs.731399	NM_002650	ENSG00000241973	PI4KA	FLJ16556|PI4K-ALPHA|PIK4CA|pi4K230	phosphatidylinositol 4-kinase, catalytic, alpha
chr19-144	chr19	17483292	17483474	+	19	0.9	promoter-TSS (NM_012088)	promoter-TSS (NM_012088)	-49	NM_012088	25796	Hs.466165	NM_012088	ENSG00000130313	PGLS	6PGL	6-phosphogluconolactonase
chr20-47	chr20	61996759	61996941	+	55.4	0.956	promoter-TSS (NM_025219)	promoter-TSS (NM_025219)	-49	NM_025219	80331	Hs.164419	NM_025219	ENSG00000101152	DNAJC5	CLN4|CLN4B|CSP|DKFZp434N1429|DKFZp761N1221|DNAJC5A|FLJ00118|FLJ13070|NCL	DnaJ (Hsp40) homolog, subfamily C, member 5
chr5-102	chr5	175969695	175969877	+	15.1	0.865	promoter-TSS (NM_052899)	promoter-TSS (NM_052899)	-49	NM_052899	114787	Hs.150549	NM_052899	ENSG00000169258	GPRIN1	GRIN1|KIAA1893	G protein regulated inducer of neurite outgrowth 1
chr19-124	chr19	10305272	10305454	+	21.3	0.793	promoter-TSS (NM_133452)	promoter-TSS (NM_133452)	-49	NM_133452	125950	Hs.707428	NM_133452	ENSG00000161847	RAVER1	KIAA1978	ribonucleoprotein, PTB-binding 1
chr16-78	chr16	87257142	87257324	+	21.3	0.906	promoter-TSS (NR_024399)	promoter-TSS (NR_024399)	-49	NR_024402	197187	Hs.499548	NM_144986		MGC23284	-	uncharacterized LOC197187
chr20-777	chr20	60395377	60395559	+	25.7	0.797	promoter-TSS (NM_001024)	promoter-TSS (NM_001024)	-48	NM_001024	6227	Hs.190968	NM_001024	ENSG00000171858	RPS21	S21	ribosomal protein S21
chr5-178	chr5	151118360	151118542	+	10.1	0.714	promoter-TSS (NM_004045)	promoter-TSS (NM_004045)	-48	NM_004045	475	Hs.125213	NM_004045	ENSG00000177556	ATOX1	ATX1|HAH1|MGC138453|MGC138455	ATX1 antioxidant protein 1 homolog (yeast)
chr2-6	chr2	33677823	33678005	+	90.6	0.913	promoter-TSS (NM_015475)	promoter-TSS (NM_015475)	-48	NM_015475	25940	Hs.468140	NM_015475	ENSG00000119812	FAM98A	DKFZp564F0522|DKFZp686O03192	family with sequence similarity 98, member A
chr12-24	chr12	93921599	93921781	+	33	0.958	promoter-TSS (NM_018838)	promoter-TSS (NM_018838)	-48	NM_018838	55967	Hs.506374	NM_001258338	ENSG00000184752	NDUFA12	B17.2|DAP13	NADH dehydrogenase (ubiquinone) 1 alpha subcomplex, 12
chr1-144	chr1	26018845	26019027	+	16.8	0.842	promoter-TSS (NM_019557)	promoter-TSS (NM_019557)	-48	NM_001099625	56181	Hs.149305	NM_001099625	ENSG00000117640	FAM54B	MST116|MSTP116	family with sequence similarity 54, member B
chr20-597	chr20	13713533	13713715	+	28	0.871	promoter-TSS (NM_024120)	promoter-TSS (NM_024120)	-48	NM_001039375	79133	Hs.472165	NM_001039375	ENSG00000101247	NDUFAF5	C20orf7|FLJ22324|MGC90272|bA526K24.2|dJ842G6.1	NADH dehydrogenase (ubiquinone) complex I, assembly factor 5
chr7-103	chr7	154425937	154426119	+	16.8	0.773	promoter-TSS (NR_028090)	promoter-TSS (NR_028090)	-48	NR_028090	202781	Hs.193172	NR_028090		LOC202781	-	uncharacterized LOC202781
chr10-86	chr10	97657574	97657756	+	18.5	0.792	promoter-TSS (NM_001130446)	promoter-TSS (NM_001130446)	-47	NM_001130446	100127889	Hs.719076	NM_001130446	ENSG00000173088	C10orf131	FLJ10895|bA690P14.3	chromosome 10 open reading frame 131
chr19-49	chr19	4133552	4133734	+	39.7	0.926	promoter-TSS (NM_001193285)	promoter-TSS (NM_001193285)	-47	NM_016539	51548	Hs.423756	NM_001193285	ENSG00000077463	SIRT6	SIR2L6	sirtuin 6
chr10-40	chr10	103103677	103103859	+	25.2	0.85	promoter-TSS (NM_003939)	promoter-TSS (NM_003939)	-47	NM_003939	8945	Hs.643802	NM_001256856	ENSG00000166167	BTRC	BETA-TRCP|FBW1A|FBXW1|FBXW1A|FWD1|MGC4643|bTrCP|bTrCP1|betaTrCP	beta-transducin repeat containing E3 ubiquitin protein ligase
chr16-31	chr16	2970497	2970679	+	35.2	0.886	promoter-TSS (NM_004203)	promoter-TSS (NM_004203)	-47	NM_182687	9088	Hs.732385	NM_001258450	ENSG00000127564	PKMYT1	DKFZp547K1610|FLJ20093|MYT1	protein kinase, membrane associated tyrosine/threonine 1
chr14-44	chr14	53977854	53978036	+	20.7	0.849	promoter-TSS (NM_005776)	promoter-TSS (NM_005776)	-47	NM_005776	10175	Hs.294603	NM_001009551	ENSG00000100528	CNIH	CNIH1|CNIL|MGC117156|TGAM77	cornichon homolog (Drosophila)
chr17-1306	chr17	12633416	12633598	+	13.4	0.931	promoter-TSS (NM_014859)	promoter-TSS (NM_014859)	-47	NM_014859	9912	Hs.499758	NM_014859	ENSG00000006740	ARHGAP44	KIAA0672|NPC-A-10|RICH2	Rho GTPase activating protein 44
chr15-10	chr15	48766260	48766442	+	40.8	0.778	promoter-TSS (NM_017672)	promoter-TSS (NM_017672)	-47	NM_017672	54822	Hs.512894	NM_017672	ENSG00000092439	TRPM7	CHAK|CHAK1|FLJ20117|FLJ25718|LTRPC7|TRP-PLIK	transient receptor potential cation channel, subfamily M, member 7
chr1-165	chr1	1437248	1437430	+	15.7	0.816	promoter-TSS (NM_018188)	promoter-TSS (NM_018188)	-47	NM_018188	55210	Hs.23413	NM_001170535	ENSG00000197785	ATAD3A	FLJ10709|FLJ35514	ATPase family, AAA domain containing 3A
chr14-83	chr14	74605914	74606096	+	12.9	0.75	promoter-TSS (NM_024643)	promoter-TSS (NM_024643)	-47	NM_024643	79696	Hs.48642	NM_001042430	ENSG00000119703	ZC2HC1C	C14orf140|FAM164C|FLJ23093	zinc finger, C2HC-type containing 1C
chr7-15	chr7	44588308	44588490	+	63.8	0.81	promoter-TSS (NM_182547)	promoter-TSS (NM_182547)	-47	NM_182547	222068	Hs.715273	NM_182547	ENSG00000158604	TMED4	ERS25|HNLF	transmembrane emp24 protein transport domain containing 4
chr1-841	chr1	147194772	147194954	+	9	0.968	promoter-TSS (NR_027356)	promoter-TSS (NR_027356)	-47	NR_027356	645166	Hs.657714	NR_027355		LOC645166	FLJ18771	lymphocyte-specific protein 1 pseudogene
chr9-2	chr9	139633084	139633266	+	90.1	0.966	promoter-TSS (NM_001145527)	promoter-TSS (NM_001145527)	-46	NM_032937	85026	Hs.522520	NM_032937	ENSG00000203993	C9orf37	-	chromosome 9 open reading frame 37
chr1-294	chr1	145180778	145180960	+	12.3	0.718	promoter-TSS (NM_004284)	promoter-TSS (NM_004284)	-46	NM_004284	9557	Hs.191164	NM_001256336	ENSG00000131778	CHD1L	ALC1|CHDL|FLJ22530	chromodomain helicase DNA binding protein 1-like
chr21-6	chr21	44377785	44377967	+	90.1	0.856	promoter-TSS (NM_004649)	promoter-TSS (NM_004649)	-46	NM_198155	8209	Hs.413482	NM_004649	ENSG00000160221	C21orf33	ES1|GT335|HES1|KNPH|KNPI	chromosome 21 open reading frame 33
chr19-248	chr19	35124849	35125031	+	11.7	0.846	promoter-TSS (NM_134447)	promoter-TSS (NM_134447)	-46	NR_045557	8725	Hs.466391	NM_001252641	ENSG00000105176	URI1	C19orf2|FLJ10575|NNX3|PPP1R19|RMP|URI	URI1, prefoldin-like chaperone
chr12-130	chr12	31117909	31118091	+	10.6	0.909	promoter-TSS (NM_152438)	promoter-TSS (NM_152438)	-46	NM_004399	1663	Hs.443960	NM_001257144	ENSG00000013573	DDX11	CHL1|CHLR1|KRG2|MGC133249|MGC9335|WABS	DEAD/H (Asp-Glu-Ala-Asp/His) box helicase 11
chr19-154	chr19	45194646	45194828	+	17.9	0.778	promoter-TSS (NM_178544)	promoter-TSS (NM_178544)	-46	NM_178544	339327	Hs.666807	NM_178544	ENSG00000187187	ZNF546	MGC43537|ZNF49	zinc finger protein 546
chr2-127	chr2	99319246	99319428	+	15.7	0.733	promoter-TSS (NM_005783)	promoter-TSS (NM_005783)	-45	NM_005783	10190	Hs.536122	NM_005783	ENSG00000115514	TXNDC9	APACD|PHLP3	thioredoxin domain containing 9
chr2-56	chr2	70167605	70167787	+	29.1	0.948	promoter-TSS (NM_006196)	promoter-TSS (NM_006196)	-45	NR_033872	400960	Hs.729322	NR_033872		PCBP1-AS1	-	PCBP1 antisense RNA 1 (non-protein coding)
chr7-9	chr7	98761296	98761478	+	83.9	0.951	promoter-TSS (NM_006409)	promoter-TSS (NM_006409)	-45	NM_001190996	10552	Hs.124126	NM_001190996	ENSG00000241685	ARPC1A	Arc40|SOP2Hs|SOP2L	actin related protein 2/3 complex, subunit 1A, 41kDa
chr12-2	chr12	68039663	68039845	+	102.4	0.953	promoter-TSS (NM_006530)	promoter-TSS (NM_006530)	-45	NM_006530	8089	Hs.4029	NM_006530	ENSG00000127337	YEATS4	4930573H17Rik|B230215M10Rik|GAS41|NUBI-1|YAF9	YEATS domain containing 4
chr8-113	chr8	55210198	55210380	+	13.4	0.667	promoter-TSS (NM_014175)	promoter-TSS (NM_014175)	-45	NM_014175	29088	Hs.18349	NM_014175	ENSG00000137547	MRPL15	L15mt|MRP-L15|MRP-L7|RPML7	mitochondrial ribosomal protein L15
chr8-97	chr8	99508290	99508472	+	14.5	0.703	promoter-TSS (NM_020697)	promoter-TSS (NM_020697)	-45	NM_020697	3788	Hs.388045	NM_020697	ENSG00000156486	KCNS2	KV9.2	potassium voltage-gated channel, delayed-rectifier, subfamily S, member 2
chr8-13	chr8	98359306	98359488	+	49.2	0.879	promoter-TSS (NM_033512)	promoter-TSS (NM_033512)	-45	NM_033512	85453	Hs.173094	NM_033512	ENSG00000180543	TSPYL5	KIAA1750	TSPY-like 5
chr11-17	chr11	59193041	59193223	+	42	0.859	promoter-TSS (NM_152716)	promoter-TSS (NM_152716)	-45	NM_152716	219988	Hs.591960	NM_152716	ENSG00000166889	PATL1	FLJ36874|MGC125671|MGC125672|Pat1b|hPat1b	protein associated with topoisomerase II homolog 1 (yeast)
chr2-11	chr2	101291564	101291746	+	64.9	0.87	promoter-TSS (NM_173647)	promoter-TSS (NM_173647)	-45	NM_173647	284996	Hs.142074	NM_173647	ENSG00000163162	RNF149	DNAPTP2|FLJ90504	ring finger protein 149
chr5-11	chr5	1647600	1647782	+	58.2	0.866	promoter-TSS (NR_003263)	promoter-TSS (NR_003263)	-45	NR_003263	728609	Hs.379186	NR_003263		SDHAP3	MGC179707|SDHACL|SDHAL	succinate dehydrogenase complex, subunit A, flavoprotein pseudogene 3
chr17-1093	chr17	7328245	7328427	+	15.1	0.775	promoter-TSS (NM_000937)	promoter-TSS (NM_000937)	-44	NM_020899	57659	Hs.35096	NM_001128833	ENSG00000174282	ZBTB4	KAISO-L1|KIAA1538|ZNF903	zinc finger and BTB domain containing 4
chrX-20	chrX	153644090	153644272	+	20.1	0.849	promoter-TSS (NM_001142463)	promoter-TSS (NM_001142463)	-44	NM_001363	1736	Hs.4747	NM_001142463	ENSG00000130826	DKC1	CBF5|DKC|DKCX|FLJ97620|NAP57|NOLA4|XAP101	dyskeratosis congenita 1, dyskerin
chr17-638	chr17	74517447	74517629	+	20.7	0.88	promoter-TSS (NM_001159773)	promoter-TSS (NM_001159773)	-44	NM_001159772	124583	Hs.8859	NM_001159772	ENSG00000171302	CANT1	DBQD|SCAN-1|SCAN1|SHAPY	calcium activated nucleotidase 1
chr5-30	chr5	149360317	149360499	+	38.6	0.818	promoter-TSS (NM_001243253)	promoter-TSS (NM_001243253)	-44	NM_001243253	81789	Hs.169333	NM_001243253	ENSG00000164296	TIGD6	DKFZp761E2110	tigger transposable element derived 6
chr17-979	chr17	38150550	38150732	+	16.2	0.8	promoter-TSS (NM_001991)	promoter-TSS (NM_001991)	-44	NM_001991	2145	Hs.194669	NM_001991	ENSG00000108799	EZH1	KIAA0388|KMT6B	enhancer of zeste homolog 1 (Drosophila)
chr4-30	chr4	76868718	76868900	+	20.1	0.918	promoter-TSS (NM_003715)	promoter-TSS (NM_003715)	-44	NM_003715	8615	Hs.292689	NM_003715	ENSG00000138768	USO1	P115|TAP|VDP	USO1 vesicle docking protein homolog (yeast)
chr12-101	chr12	119391908	119392090	+	12.9	0.8	promoter-TSS (NM_003769)	promoter-TSS (NM_003769)	-44	NM_001037494	8655	Hs.5120	NM_001037494	ENSG00000088986	DYNLL1	DLC1|DLC8|DNCL1|DNCLC1|LC8|LC8a|MGC126137|MGC126138|PIN|hdlc1	dynein, light chain, LC8-type 1
chr1-182	chr1	28842144	28842326	+	14.5	0.75	promoter-TSS (NM_005644)	promoter-TSS (NM_005644)	-44	NM_001135218	6883	Hs.530251	NM_001135218	ENSG00000120656	TAF12	TAF2J|TAFII20	TAF12 RNA polymerase II, TATA box binding protein (TBP)-associated factor, 20kDa
chr1-77	chr1	36387607	36387789	+	25.7	0.881	promoter-TSS (NM_014408)	promoter-TSS (NM_014408)	-44	NM_014408	27095	Hs.523131	NM_014408	ENSG00000054116	TRAPPC3	BET3	trafficking protein particle complex 3
chr21-19	chr21	36354642	36354824	+	31.3	0.942	promoter-TSS (NM_017438)	promoter-TSS (NM_017438)	-44	NR_040086	54093	Hs.606200	NM_001007258	ENSG00000185917	SETD4	C21orf18|C21orf27	SET domain containing 4
chr20-337	chr20	60898115	60898297	+	34.1	0.826	promoter-TSS (NM_018270)	promoter-TSS (NM_018270)	-44	NM_018270	55257	Hs.590870	NM_018270	ENSG00000101189	C20orf20	Eaf7|FLJ10914|MRG15BP|MRGBP|URCC4	chromosome 20 open reading frame 20
chr17-819	chr17	71024069	71024251	+	18.5	0.8	promoter-TSS (NM_020753)	promoter-TSS (NM_020753)	-44	NM_207346	283989	Hs.378501	NM_207346	ENSG00000182173	TSEN54	FLJ37147|PCH2A|PCH4|SEN54L|sen54	tRNA splicing endonuclease 54 homolog (S. cerevisiae)
chr16-6	chr16	85983167	85983349	+	87.8	0.935	promoter-TSS (NM_022818)	promoter-TSS (NM_022818)	-44	NM_022818	81631	Hs.356061	NM_022818	ENSG00000140941	MAP1LC3B	ATG8F|LC3B|MAP1A/1BLC3|MAP1LC3B-a	microtubule-associated protein 1 light chain 3 beta
chr19-228	chr19	55013213	55013395	+	13.4	0.778	promoter-TSS (NM_030973)	promoter-TSS (NM_030973)	-44	NM_030973	81857	Hs.656639	NM_030973	ENSG00000104973	MED25	ACID1|ARC92|CMT2B2|DKFZp434K0512|MGC70671|P78|PTOV2	mediator complex subunit 25
chr6-13	chr6	30722661	30722843	+	50.9	0.894	promoter-TSS (NM_001161376)	promoter-TSS (NM_001161376)	-43	NM_145029	221545	Hs.591787	NM_001109938	ENSG00000204564	C6orf136	MGC15854	chromosome 6 open reading frame 136
chr6-29	chr6	153346385	153346567	+	31.9	0.88	promoter-TSS (NM_012177)	promoter-TSS (NM_012177)	-43	NM_001142522	26271	Hs.520506	NM_001142522	ENSG00000112029	FBXO5	EMI1|FBX5|Fbxo31	F-box protein 5
chr3-82	chr3	14668123	14668305	+	22.4	0.789	promoter-TSS (NM_016474)	promoter-TSS (NM_016474)	-43	NM_016474	51244	Hs.517820	NM_016474	ENSG00000154781	C3orf19	FLJ33839	chromosome 3 open reading frame 19
chr2-202	chr2	96667794	96667976	+	11.2	0.75	promoter-TSS (NM_017991)	promoter-TSS (NM_017991)	-43	NM_001115016	55683	Hs.516341	NM_017991	ENSG00000114982	KANSL3	FLJ10081|FLJ23799|KIAA1310|NSL3|Rcd1	KAT8 regulatory NSL complex subunit 3
chr6-64	chr6	88468656	88468838	+	18.5	0.913	promoter-TSS (NM_018064)	promoter-TSS (NM_018064)	-43	NM_018064	55122	Hs.485915	NM_018064	ENSG00000135334	AKIRIN2	C6orf166|FBI1|FLJ10342|dJ486L4.2	akirin 2
chr7-115	chr7	36395823	36396005	+	15.1	0.744	promoter-TSS (NM_018685)	promoter-TSS (NM_018685)	-43	NM_018685	54443	Hs.62180	NM_018685	ENSG00000011426	ANLN	DKFZp779A055|Scraps|scra	anillin, actin binding protein
chr1-13	chr1	25446524	25446706	+	68.2	0.892	promoter-TSS (NM_020317)	promoter-TSS (NM_020317)	-43	NM_020317	57035	Hs.259412	NM_207035	ENSG00000117616	C1orf63	DJ465N24.2.1|NPD014|RP3-465N24.4	chromosome 1 open reading frame 63
chr2-121	chr2	112358164	112358346	+	16.2	0.75	promoter-TSS (NM_022662)	promoter-TSS (NM_022662)	-43	NM_022662	64682	Hs.436527	NM_022662	ENSG00000153107	ANAPC1	APC1|MCPR|TSG24	anaphase promoting complex subunit 1
chr10-166	chr10	104211026	104211208	+	12.3	0.767	promoter-TSS (NM_024789)	promoter-TSS (NM_024789)	-43	NM_024789	79847	Hs.309069	NM_024789	ENSG00000138111	TMEM180	C10orf77|FLJ22529|bA18I14.8	transmembrane protein 180
chr1-38	chr1	52604417	52604599	+	40.3	0.889	promoter-TSS (NM_032449)	promoter-TSS (NM_032449)	-43	NM_032449	200014	Hs.591451	NM_032449	ENSG00000154222	CC2D1B	KIAA1836	coiled-coil and C2 domain containing 1B
chr20-2138	chr20	391139	391321	+	14	0.931	promoter-TSS (NM_144628)	promoter-TSS (NM_144628)	-43	NM_144628	128637	Hs.590876	NM_144628	ENSG00000125875	TBC1D20	C20orf140|FLJ45119	TBC1 domain family, member 20
chr19-44	chr19	55671414	55671596	+	42	0.858	promoter-TSS (NM_175063)	promoter-TSS (NM_175063)	-43	NM_175063	284361	Hs.515550	NM_175063	ENSG00000161671	EMC10	C19orf63|HSM1|HSS1|INM02|MGC33203	ER membrane protein complex subunit 10
chr15-119	chr15	70455374	70455556	+	10.6	0.568	promoter-TSS (NR_027262)	promoter-TSS (NR_027262)	-43	NR_027262	80072	Hs.591113	NM_001037223		HEXA-AS1	C15orf34|FLJ13315	HEXA antisense RNA 1 (non-protein coding)
chr3-29	chr3	15222603	15222785	+	33.6	0.831	promoter-TSS (NR_027927)	promoter-TSS (NR_027927)	-43	NM_014296	23473	Hs.595234	NM_014296	ENSG00000131375	CAPN7	CALPAIN7|FLJ36423|PALBH	calpain 7
chr1-405	chr1	100504169	100504351	+	10.6	0.75	promoter-TSS (NM_001130841)	promoter-TSS (NM_001130841)	-42	NM_001130841	8634	Hs.484222	NM_001130841	ENSG00000137996	RTCA	RPC|RTC1|RTCD1	RNA 3'-terminal phosphate cyclase
chr3-36	chr3	17759195	17759377	+	30.8	0.694	promoter-TSS (NM_001134380)	promoter-TSS (NM_001134380)	-42	NM_001134380	9779	Hs.475629	NM_001134380	ENSG00000131374	TBC1D5	KIAA0210	TBC1 domain family, member 5
chrX-4	chrX	7076182	7076364	+	41.4	0.876	promoter-TSS (NM_001178136)	promoter-TSS (NM_001178136)	-42	NM_001135565	8226	Hs.185910	NM_001135565	ENSG00000130021	HDHD1	DXF68S1E|FAM16AX|GS1|HDHD1A	haloacid dehalogenase-like hydrolase domain containing 1
chr14-5	chr14	22127934	22128116	+	59.9	0.891	promoter-TSS (NM_001344)	promoter-TSS (NM_001344)	-42	NM_001344	1603	Hs.82890	NM_001344	ENSG00000129562	DAD1	OST2	defender against cell death 1
chr14-29	chr14	76857326	76857508	+	26.9	0.851	promoter-TSS (NM_001513)	promoter-TSS (NM_001513)	-42	NM_001513	2954	Hs.655292	NM_001513	ENSG00000100577	GSTZ1	GSTZ1-1|MAAI|MAI|MGC2029	glutathione transferase zeta 1
chr18-31	chr18	9903822	9904004	+	14.5	0.769	promoter-TSS (NM_003574)	promoter-TSS (NM_003574)	-42	NM_194434	9218	Hs.165195	NM_003574	ENSG00000101558	VAPA	MGC3745|VAP-33|VAP-A|VAP33|hVAP-33	VAMP (vesicle-associated membrane protein)-associated protein A, 33kDa
chr2-42	chr2	241903739	241903921	+	33	0.907	promoter-TSS (NM_004404)	promoter-TSS (NM_004404)	-42	NM_005336	3069	Hs.732361	NM_001243900	ENSG00000115677	HDLBP	FLJ16432|HBP|PRO2900|VGL	high density lipoprotein binding protein
chr6-54	chr6	36623176	36623358	+	20.7	0.848	promoter-TSS (NM_007271)	promoter-TSS (NM_007271)	-42	NM_007271	11329	Hs.409578	NM_007271	ENSG00000112079	STK38	NDR|NDR1	serine/threonine kinase 38
chr9-103	chr9	72063565	72063747	+	12.9	0.714	promoter-TSS (NM_015110)	promoter-TSS (NM_015110)	-42	NM_015110	23137	Hs.601181	NM_015110	ENSG00000198887	SMC5	KIAA0594|SMC5L1	structural maintenance of chromosomes 5
chr1-89	chr1	35317426	35317608	+	22.9	0.926	promoter-TSS (NM_024772)	promoter-TSS (NM_024772)	-42	NM_024772	79830	Hs.471243	NM_024772	ENSG00000197056	ZMYM1	FLJ23151|FLJ43753|MYM|RP11-181E22.4	zinc finger, MYM-type 1
chr4-12	chr4	916125	916307	+	33	0.921	promoter-TSS (NM_032326)	promoter-TSS (NM_032326)	-42	NM_005255	2580	Hs.369607	NM_005255	ENSG00000178950	GAK	DNAJ26|DNAJC26|FLJ16629|FLJ40395|MGC99654	cyclin G associated kinase
chr2-129	chr2	202215606	202215788	+	15.7	0.757	promoter-TSS (NM_152388)	promoter-TSS (NM_152388)	-42	NM_152388	65062	Hs.12319	NM_001044385	ENSG00000155755	TMEM237	ALS2CR4|DKFZp313L091|FLJ33282|JBTS14	transmembrane protein 237
chr3-1161	chr3	161650271	161650453	+	10.1	0.808	promoter-TSS (NM_173084)	promoter-TSS (NM_173084)	-42	NM_173084	286827	Hs.212957	NM_173084	ENSG00000213186	TRIM59	MGC129860|MGC129861|MGC26631|MRF1|RNF104|TRIM57|TSBF1	tripartite motif containing 59
chr6-167	chr6	42955516	42955698	+	9.5	0.885	promoter-TSS (NM_198486)	promoter-TSS (NM_198486)	-42	NM_198486	285855	Hs.520133	NM_198486	ENSG00000146223	RPL7L1	MGC62004|dJ475N16.4	ribosomal protein L7-like 1
chr22-32	chr22	45024808	45024990	+	12.3	0.885	promoter-TSS (NM_207327)	promoter-TSS (NM_207327)	-42	NM_207327	150383	Hs.592209	NM_001008917	ENSG00000205643	C22orf40	-	chromosome 22 open reading frame 40
chr14-9	chr14	64949068	64949250	+	53.7	0.808	promoter-TSS (NR_024334)	promoter-TSS (NR_024334)	-42	NR_038170	2530	Hs.654961	NM_004480	ENSG00000033170	FUT8	MGC26465	fucosyltransferase 8 (alpha (1,6) fucosyltransferase)
chr9-70	chr9	130306660	130306842	+	17.9	0.81	promoter-TSS (NM_001003722)	promoter-TSS (NM_001003722)	-41	NM_001499	2733	Hs.522418	NM_001003722	ENSG00000119392	GLE1	GLE1L|LCCS|LCCS1|hGLE1	GLE1 RNA export mediator homolog (yeast)
chrX-13	chrX	134013837	134014019	+	24.1	0.852	promoter-TSS (NM_001134321)	promoter-TSS (NM_001134321)	-41	NM_001134321	26071	Hs.460924	NM_015582	ENSG00000203950	FAM127B	CXX1b|DKFZp564B147|MAR8A|MGC8471	family with sequence similarity 127, member B
chr8-58	chr8	67741956	67742138	+	21.3	0.796	promoter-TSS (NM_001204173)	promoter-TSS (NM_001204173)	-41	NM_025054	80124	Hs.632066	NM_025054	ENSG00000175073	VCPIP1	DKFZp686G038|DUBA3|FLJ23132|FLJ60694|KIAA1850|VCIP135	valosin containing protein (p97)/p47 complex interacting protein 1
chr1-404	chr1	63605717	63605899	+	10.6	0.833	promoter-TSS (NM_013339)	promoter-TSS (NM_013339)	-41	NM_013339	29929	Hs.258501	NM_013339	ENSG00000088035	ALG6	CDG1C	asparagine-linked glycosylation 6, alpha-1,3-glucosyltransferase homolog (S. cerevisiae)
chr1-175	chr1	54184493	54184675	+	15.1	0.81	promoter-TSS (NM_016126)	promoter-TSS (NM_016126)	-41	NM_052940	115353	Hs.40094	NM_001256409	ENSG00000116212	LRRC42	MGC8974|dJ167A19.4	leucine rich repeat containing 42
chr6-40	chr6	30142779	30142961	+	24.1	0.893	promoter-TSS (NM_021959)	promoter-TSS (NM_021959)	-41	NM_021959	6992	Hs.82887	NM_021959	ENSG00000204619	PPP1R11	HCG-V|HCGV|IPP3|MGC125741|MGC125742|MGC125743|TCTE5|TCTEX5	protein phosphatase 1, regulatory (inhibitor) subunit 11
chr5-77	chr5	159672101	159672283	+	18.5	0.755	promoter-TSS (NM_024565)	promoter-TSS (NM_024565)	-41	NM_024565	79616	Hs.14070	NM_024565	ENSG00000135083	CCNJL	FLJ14166	cyclin J-like
chr16-33	chr16	66310724	66310906	+	34.7	0.862	promoter-TSS (NM_030819)	promoter-TSS (NM_030819)	-41	NR_027398	81577	Hs.307084	NM_001243650	ENSG00000141098	GFOD2	FLJ23802|FLJ39316|MGC11335	glucose-fructose oxidoreductase domain containing 2
chr15-20	chr15	27349262	27349444	+	29.6	0.971	promoter-TSS (NM_138704)	promoter-TSS (NM_138704)	-41	NM_138704	56160	Hs.94011	NM_138704	ENSG00000185115	NDNL2	HCA4|MAGEG1|MAGEL3|NSE3|NSMCE3	necdin-like 2
chr19-35	chr19	5671556	5671738	+	46.4	0.881	promoter-TSS (NM_152784)	promoter-TSS (NM_152784)	-41	NM_152784	257062	Hs.631842	NM_152784	ENSG00000174898	CATSPERD	MGC39581|TMEM146	catsper channel auxiliary subunit delta
chr10-29	chr10	95643588	95643770	+	29.1	0.87	promoter-TSS (NM_153226)	promoter-TSS (NM_153226)	-41	NM_153226	159371	Hs.733450	NM_001134658	ENSG00000176273	SLC35G1	C10orf60|FLJ33990|TMEM20	solute carrier family 35, member G1
chr2-27	chr2	91211652	91211834	+	39.7	0.961	promoter-TSS (NR_027238)	promoter-TSS (NR_027238)	-41	NR_027238	654342	Hs.469287	NR_027238		LOC654342	-	lymphocyte-specific protein 1 pseudogene
chr6-97	chr6	10527732	10527914	+	12.9	0.833	promoter-TSS (NM_001042425)	promoter-TSS (NM_001042425)	-40	NM_001042425	7020	Hs.519880	NM_001032280	ENSG00000137203	TFAP2A	AP-2|AP-2alpha|AP2TF|BOFS|FLJ51761|TFAP2	transcription factor AP-2 alpha (activating enhancer binding protein 2 alpha)
chr18-10	chr18	64533282	64533464	+	33	0.961	promoter-TSS (NM_001093729)	promoter-TSS (NM_001093729)	-40	NM_019022	54495	Hs.440534	NM_019022	ENSG00000166479	TMX3	FLJ20793|KIAA1830|PDIA13|TXNDC10	thioredoxin-related transmembrane protein 3
chr19-68	chr19	51541960	51542142	+	32.4	0.913	promoter-TSS (NM_001204284)	promoter-TSS (NM_001204284)	-40	NM_006247	5536	Hs.654604	NM_001204284	ENSG00000011485	PPP5C	FLJ36922|FLJ55954|PP5|PPP5|PPT	protein phosphatase 5, catalytic subunit
chr3-238	chr3	185375197	185375379	+	17.9	0.822	promoter-TSS (NM_004068)	promoter-TSS (NM_004068)	-40	NM_001025205	1173	Hs.518460	NM_001025205	ENSG00000161203	AP2M1	AP50|CLAPM1|mu2	adaptor-related protein complex 2, mu 1 subunit
chrX-25	chrX	15718364	15718546	+	17.9	0.895	promoter-TSS (NM_005089)	promoter-TSS (NM_005089)	-40	NM_005089	8233	Hs.171909	NM_005089	ENSG00000169249	ZRSR2	MGC142014|MGC142040|U2AF1-RS2|U2AF1L2|U2AF1RS2|URP	zinc finger (CCCH type), RNA-binding motif and serine/arginine rich 2
chr1-333	chr1	149429213	149429395	+	11.7	0.774	promoter-TSS (NM_005997)	promoter-TSS (NM_005997)	-40	NM_005997	6944	Hs.2430	NM_005997	ENSG00000163159	VPS72	CFL1|Swc2|TCFL1|YL-1|YL1	vacuolar protein sorting 72 homolog (S. cerevisiae)
chr1-201	chr1	36121266	36121448	+	14	0.794	promoter-TSS (NM_012199)	promoter-TSS (NM_012199)	-40	NM_012199	26523	Hs.22867	NM_012199	ENSG00000092847	EIF2C1	AGO1|DKFZp686M13167|EIF2C|GERP95|Q99	eukaryotic translation initiation factor 2C, 1
chr10-1	chr10	27429382	27429564	+	158.3	0.975	promoter-TSS (NM_014915)	promoter-TSS (NM_014915)	-40	NM_014915	22852	Hs.361041	NM_001256053	ENSG00000107890	ANKRD26	KIAA1074|MGC163325|THC2|bA145E8.1	ankyrin repeat domain 26
chr9-46	chr9	127063801	127063983	+	25.7	0.797	promoter-TSS (NM_015635)	promoter-TSS (NM_015635)	-40	NM_015635	26130	Hs.495134	NM_015635	ENSG00000165219	GAPVD1	DKFZp434C212|GAPEX5|KIAA1521|MGC138847|MGC138848|RAP6	GTPase activating protein and VPS9 domains 1
chr1-170	chr1	148560422	148560604	+	15.7	0.892	promoter-TSS (NM_004698)	promoter-TSS (NM_004698)	-39	NM_004698	9129	Hs.11776	NM_004698	ENSG00000117360	PRPF3	HPRP3|HPRP3P|PRP3|Prp3p|RP18	PRP3 pre-mRNA processing factor 3 homolog (S. cerevisiae)
chr17-1152	chr17	32923934	32924116	+	14.5	0.853	promoter-TSS (NM_007026)	promoter-TSS (NM_007026)	-39	NM_007026	11072	Hs.91448	NM_007026	ENSG00000161326	DUSP14	MKP-L|MKP6	dual specificity phosphatase 14
chr1-48	chr1	173235385	173235567	+	35.8	0.807	promoter-TSS (NM_014412)	promoter-TSS (NM_014412)	-39	NM_014412	27101	Hs.508524	NM_001007214	ENSG00000116161	CACYBP	GIG5|MGC87971|RP1-102G20.6|S100A6BP|SIP	calcyclin binding protein
chr19-94	chr19	16801079	16801261	+	26.3	0.935	promoter-TSS (NM_015260)	promoter-TSS (NM_015260)	-39	NM_015260	23309	Hs.13999	NM_015260	ENSG00000127511	SIN3B	KIAA0700	SIN3 transcription regulator homolog B (yeast)
chr5-13	chr5	176951689	176951871	+	58.2	0.898	promoter-TSS (NM_017510)	promoter-TSS (NM_017510)	-39	NM_017510	54732	Hs.279929	NM_017510	ENSG00000184840	TMED9	GMP25|HSGP25L2G|p25	transmembrane emp24 protein transport domain containing 9
chr11-15	chr11	66117078	66117260	+	43.6	0.869	promoter-TSS (NM_018219)	promoter-TSS (NM_018219)	-39	NM_018219	55231	Hs.121072	NM_018219	ENSG00000182791	CCDC87	FLJ10786	coiled-coil domain containing 87
chr2-18	chr2	118488157	118488339	+	47	0.914	promoter-TSS (NM_019044)	promoter-TSS (NM_019044)	-39	NM_019044	54520	Hs.107845	NM_019044	ENSG00000125633	CCDC93	FLJ10996|FLJ25197|MGC13033	coiled-coil domain containing 93
chr2-10	chr2	112729083	112729265	+	66.6	0.943	promoter-TSS (NM_032494)	promoter-TSS (NM_032494)	-39	NM_032494	84524	Hs.418416	NM_032494	ENSG00000144161	ZC3H8	Fliz1|ZC3HDC8	zinc finger CCCH-type containing 8
chr3-25	chr3	199002412	199002594	+	36.9	0.917	promoter-TSS (NM_032773)	promoter-TSS (NM_032773)	-39	NM_032773	84859	Hs.659335	NM_032773	ENSG00000186001	LRCH3	FLJ20994|FLJ43245|FLJ44976|MGC4126	leucine-rich repeats and calponin homology (CH) domain containing 3
chr19-186	chr19	45996758	45996940	+	15.7	0.795	promoter-TSS (NM_053046)	promoter-TSS (NM_053046)	-39	NM_080732	112398	Hs.730737	NM_053046	ENSG00000171570	EGLN2	DKFZp434E026|EIT6|FLJ95603|HIF-PH1|HIFPH1|HPH-1|HPH-3|PHD1	egl nine homolog 2 (C. elegans)
chr19-26	chr19	7874635	7874817	+	53.7	0.701	promoter-TSS (NM_145185)	promoter-TSS (NM_145185)	-39	NM_145185	5609	Hs.531754	NM_145185	ENSG00000076984	MAP2K7	Jnkk2|MAPKK7|MKK7|PRKMK7|SAPKK-4|SAPKK4	mitogen-activated protein kinase kinase 7
chr16-53	chr16	68157220	68157402	+	26.9	0.887	promoter-TSS (NM_173215)	promoter-TSS (NM_173215)	-39	NR_031719	100302119		NR_031719		MIR1538	MIRN1538|hsa-mir-1538	microRNA 1538
chr20-811	chr20	29565772	29565954	+	24.6	0.776	promoter-TSS (NM_178581)	promoter-TSS (NM_178581)	-39	NM_030789	81502	Hs.373741	NM_030789	ENSG00000101294	HM13	H13|IMP1|IMPAS|IMPAS-1|MSTP086|PSENL3|PSL3|SPP|SPPL1|dJ324O17.1	histocompatibility (minor) 13
chr7-33	chr7	76016464	76016646	+	35.8	0.971	promoter-TSS (NR_029411)	promoter-TSS (NR_029411)	-39	NR_029411	100133091	Hs.714017	NR_029411		LOC100133091	MGC87732	uncharacterized LOC100133091
chr20-23	chr20	56397451	56397633	+	61	0.902	promoter-TSS (NR_036633)	promoter-TSS (NR_036633)	-39	NM_001195677	9217	Hs.182625	NM_001195677	ENSG00000124164	VAPB	ALS8|VAMP-B|VAP-B	VAMP (vesicle-associated membrane protein)-associated protein B and C
chr8-33	chr8	13468594	13468776	+	31.3	0.868	promoter-TSS (NM_001007090)	promoter-TSS (NM_001007090)	-38	NM_001007090	157773	Hs.104941	NM_001007090	ENSG00000164743	C8orf48	FLJ25402	chromosome 8 open reading frame 48
chr3-5	chr3	12500802	12500984	+	72.7	0.922	promoter-TSS (NM_001145393)	promoter-TSS (NM_001145393)	-38	NM_001145393	80746	Hs.335550	NM_001145392	ENSG00000154743	TSEN2	MGC2776|MGC4440|PCH2B|SEN2|SEN2L	tRNA splicing endonuclease 2 homolog (S. cerevisiae)
chr5-7	chr5	77626231	77626413	+	67.1	0.949	promoter-TSS (NM_003664)	promoter-TSS (NM_003664)	-38	NM_003664	8546	Hs.532091	NM_003664	ENSG00000132842	AP3B1	ADTB3|ADTB3A|HPS|HPS2|PE	adaptor-related protein complex 3, beta 1 subunit
chr8-57	chr8	145605488	145605670	+	21.8	0.815	promoter-TSS (NM_013291)	promoter-TSS (NM_013291)	-38	NM_013291	29894	Hs.493202	NM_013291	ENSG00000071894	CPSF1	CPSF160|HSU37012|P/cl.18	cleavage and polyadenylation specific factor 1, 160kDa
chr16-32	chr16	88467366	88467548	+	35.2	0.849	promoter-TSS (NM_014972)	promoter-TSS (NM_014972)	-38	NM_014972	22980	Hs.415342	NM_014972	ENSG00000141002	TCF25	Hulp1|KIAA1049|NULP1|PRO2620|hKIAA1049	transcription factor 25 (basic helix-loop-helix)
chr21-21	chr21	43186318	43186500	+	29.1	0.716	promoter-TSS (NM_021075)	promoter-TSS (NM_021075)	-38	NM_001001503	4731	Hs.473937	NM_001001503	ENSG00000160194	NDUFV3	CI-10k|CI-9KD	NADH dehydrogenase (ubiquinone) flavoprotein 3, 10kDa
chr5-119	chr5	159759585	159759767	+	13.4	0.735	promoter-TSS (NM_022090)	promoter-TSS (NM_022090)	-38	NM_022090	63920	Hs.529464	NM_022090	ENSG00000221886	C5orf54	Buster3	chromosome 5 open reading frame 54
chr20-1487	chr20	34807902	34808084	+	17.9	0.78	promoter-TSS (NM_022477)	promoter-TSS (NM_022477)	-38	NM_022477	57446	Hs.437338	NM_022477	ENSG00000101079	NDRG3	FLJ13556	NDRG family member 3
chr14-38	chr14	36736740	36736922	+	23.5	0.839	promoter-TSS (NM_138731)	promoter-TSS (NM_138731)	-38	NM_001195297	145282	Hs.660396	NM_001195296	ENSG00000151338	MIPOL1	DKFZp313M2036|MGC34010	mirror-image polydactyly 1
chr2-60	chr2	233123472	233123654	+	27.4	0.795	promoter-TSS (NM_145702)	promoter-TSS (NM_145702)	-38	NM_004846	9470	Hs.292026	NM_004846	ENSG00000135930	EIF4E2	4E-LP|4EHP|EIF4EL3|IF4e	eukaryotic translation initiation factor 4E family member 2
chr11-55	chr11	76978199	76978381	+	21.3	0.875	promoter-TSS (NM_173039)	promoter-TSS (NM_173039)	-38	NM_173039	282679	Hs.503345	NM_173039	ENSG00000178301	AQP11	AQPX1	aquaporin 11
chr5-15	chr5	52441302	52441484	+	54.8	0.851	promoter-TSS (NR_034107)	promoter-TSS (NR_034107)	-38	NM_176806	4338	Hs.163645	NM_004531	ENSG00000164172	MOCS2	MCBPE|MOCO1|MOCS2A|MOCS2B|MPTS	molybdenum cofactor synthesis 2
chr2-110	chr2	61225561	61225743	+	17.3	0.837	promoter-TSS (NR_036496)	promoter-TSS (NR_036496)	-38	NR_036496	339803	Hs.252433	NR_036496		LOC339803	MGC9921	uncharacterized LOC339803
chr17-1601	chr17	71611409	71611591	+	12.3	0.75	promoter-TSS (NM_001145299)	promoter-TSS (NM_001145299)	-37	NM_015219	23265	Hs.514496	NM_001013839	ENSG00000182473	EXOC7	2-5-3p|DKFZp686J04253|EX070|EXO70|EXOC1|Exo70p|FLJ40965|FLJ46415|YJL085W	exocyst complex component 7
chr21-13	chr21	39681434	39681616	+	49.8	0.846	promoter-TSS (NM_001146218)	promoter-TSS (NM_001146218)	-37	NM_001146218	7485	Hs.198308	NM_001146218	ENSG00000182093	WRB	CHD5|FLJ51808	tryptophan rich basic protein
chr17-1396	chr17	5283141	5283323	+	12.9	0.812	promoter-TSS (NM_001212)	promoter-TSS (NM_001212)	-37	NM_001212	708	Hs.555866	NM_001212	ENSG00000108561	C1QBP	GC1QBP|HABP1|SF2p32|gC1Q-R|gC1qR|p32	complement component 1, q subcomponent binding protein
chr6-108	chr6	34468381	34468563	+	12.3	0.821	promoter-TSS (NM_006703)	promoter-TSS (NM_006703)	-37	NM_006703	11165	Hs.188882	NM_006703	ENSG00000112664	NUDT3	DIPP|DIPP-1|DIPP1	nudix (nucleoside diphosphate linked moiety X)-type motif 3
chr2-160	chr2	198007962	198008144	+	13.4	0.794	promoter-TSS (NM_012433)	promoter-TSS (NM_012433)	-37	NM_012433	23451	Hs.632554	NM_001005526	ENSG00000115524	SF3B1	Hsh155|MDS|PRP10|PRPF10|SAP155|SF3b155	splicing factor 3b, subunit 1, 155kDa
chr7-57	chr7	54794379	54794561	+	26.3	0.864	promoter-TSS (NM_014302)	promoter-TSS (NM_014302)	-37	NM_001012456	23480	Hs.488282	NM_001012456	ENSG00000132432	SEC61G	SSS1	Sec61 gamma subunit
chr4-4	chr4	84596014	84596196	+	48.7	0.907	promoter-TSS (NM_016067)	promoter-TSS (NM_016067)	-37	NM_016067	51023	Hs.436161	NM_016067	ENSG00000163319	MRPS18C	FLJ11146|FLJ22967|MRP-S18-1|MRPS18-1	mitochondrial ribosomal protein S18C
chr17-249	chr17	17883151	17883333	+	29.1	0.887	promoter-TSS (NM_024052)	promoter-TSS (NM_024052)	-37	NM_145691	91647	Hs.528889	NM_145691	ENSG00000171953	ATPAF2	ATP12|ATP12p|MC5DN1|MGC29736	ATP synthase mitochondrial F1 complex assembly factor 2
chr1-41	chr1	16436192	16436374	+	38.6	0.931	promoter-TSS (NM_030907)	promoter-TSS (NM_030907)	-37	NM_030907	79363	Hs.546430	NM_030907	ENSG00000132881	RSG1	C1orf89|MGC10731|RP4-733M16.4	REM2 and RAB-like small GTPase 1
chr16-115	chr16	73590288	73590470	+	15.7	0.725	promoter-TSS (NM_032268)	promoter-TSS (NM_032268)	-37	NM_032268	84937	Hs.427284	NM_032268	ENSG00000186187	ZNRF1	DKFZp434E229|FLJ14846|FLJ46491|MGC15430|NIN283	zinc and ring finger 1, E3 ubiquitin protein ligase
chr21-4	chr21	34669491	34669673	+	100.7	0.939	promoter-TSS (NM_058182)	promoter-TSS (NM_058182)	-37	NM_058182	54065	Hs.656195	NM_058182	ENSG00000205670	FAM165B	C21orf51	family with sequence similarity 165, member B
chr9-14	chr9	126743152	126743334	+	45.3	0.934	promoter-TSS (NM_002077)	promoter-TSS (NM_002077)	-36	NM_002077	2800	Hs.133469	NM_002077	ENSG00000136935	GOLGA1	MGC33154|golgin-97	golgin A1
chr19-222	chr19	3712618	3712800	+	13.4	0.828	promoter-TSS (NM_004886)	promoter-TSS (NM_004886)	-36	NM_004886	9546	Hs.465607	NM_004886	ENSG00000011132	APBA3	MGC:15815|X11L2|mint3	amyloid beta (A4) precursor protein-binding, family A, member 3
chr12-1	chr12	119038971	119039153	+	134.3	0.97	promoter-TSS (NM_006861)	promoter-TSS (NM_006861)	-36	NM_006861	11021	Hs.524788	NM_001167606	ENSG00000111737	RAB35	H-ray|RAB1C|RAY	RAB35, member RAS oncogene family
chr16-11	chr16	86542412	86542594	+	75.5	0.818	promoter-TSS (NM_017869)	promoter-TSS (NM_017869)	-36	NM_001173541	54971	Hs.461705	NM_001173539	ENSG00000172530	BANP	BEND1|DKFZp761H172|FLJ10177|FLJ20538|SMAR1|SMARBP1	BTG3 associated nuclear protein
chr7-53	chr7	42938337	42938519	+	28.5	0.808	promoter-TSS (NM_031903)	promoter-TSS (NM_031903)	-36	NM_031903	64983	Hs.50252	NM_031903	ENSG00000106591	MRPL32	L32mt|MRP-L32|bMRP-59b	mitochondrial ribosomal protein L32
chr8-47	chr8	145568412	145568594	+	25.2	0.784	promoter-TSS (NM_174922)	promoter-TSS (NM_174922)	-36	NM_174922	203054	Hs.283374	NM_174922	ENSG00000173137	ADCK5	FLJ35454|MGC126708	aarF domain containing kinase 5
chr1-64	chr1	26631233	26631415	+	29.1	0.905	promoter-TSS (NM_205861)	promoter-TSS (NM_205861)	-36	NM_205861	79947	Hs.369385	NM_001243564	ENSG00000117682	DHDDS	CIT|CPT|DS|FLJ13102|HDS|RP59	dehydrodolichyl diphosphate synthase
chr21-16	chr21	39739541	39739723	+	44.2	0.882	promoter-TSS (NM_001001713)	promoter-TSS (NM_001001713)	-35	NM_001001713	6450	Hs.473847	NM_001001713	ENSG00000185437	SH3BGR	21-GARP	SH3 domain binding glutamic acid-rich protein
chr4-64	chr4	129105785	129105967	+	14	0.784	promoter-TSS (NM_001039717)	promoter-TSS (NM_001039717)	-35	NM_001039717	80167	Hs.445817	NM_001039717	ENSG00000164074	C4orf29	FLJ21106|MGC149227|MGC149228	chromosome 4 open reading frame 29
chr6-62	chr6	107455974	107456156	+	19	0.822	promoter-TSS (NM_001142470)	promoter-TSS (NM_001142470)	-35	NM_016487	51250	Hs.486084	NM_001142468	ENSG00000130349	C6orf203	FLJ34245|PRED31|RP11-59I9.1	chromosome 6 open reading frame 203
chr17-25	chr17	44794778	44794960	+	55.4	0.742	promoter-TSS (NM_001145365)	promoter-TSS (NM_001145365)	-35	NM_014897	22834	Hs.712948	NM_001145365	ENSG00000198740	ZNF652	DKFZp781E2122|KIAA0924	zinc finger protein 652
chr3-34	chr3	10132207	10132389	+	31.3	0.859	promoter-TSS (NM_018462)	promoter-TSS (NM_018462)	-35	NM_018462	55845	Hs.649307	NM_018462	ENSG00000254999	BRK1	C3orf10|MDS027|hHBrk1	BRICK1, SCAR/WAVE actin-nucleating complex subunit
chr1-36	chr1	1157366	1157548	+	42	0.915	promoter-TSS (NM_080605)	promoter-TSS (NM_080605)	-35	NM_080605	126792	Hs.284284	NM_080605	ENSG00000176022	B3GALT6	beta3GalT6	UDP-Gal:betaGal beta 1,3-galactosyltransferase polypeptide 6
chr3-11	chr3	194793501	194793683	+	55.9	0.947	promoter-TSS (NM_130831)	promoter-TSS (NM_130831)	-35	NM_130835	4976	Hs.594504	NM_015560	ENSG00000198836	OPA1	FLJ12460|KIAA0567|MGM1|NPG|NTG|largeG	optic atrophy 1 (autosomal dominant)
chr4-22	chr4	146759864	146760046	+	24.6	0.836	promoter-TSS (NM_172250)	promoter-TSS (NM_172250)	-35	NM_172250	166785	Hs.452864	NM_172250	ENSG00000151611	MMAA	MGC120010|MGC120011|MGC120012|MGC120013|cblA	methylmalonic aciduria (cobalamin deficiency) cblA type
chr17-1217	chr17	59577305	59577487	+	14.5	0.558	promoter-TSS (NR_002995)	promoter-TSS (NR_002995)	-35	NR_002995	677842	Hs.405444	NR_002995		SNORA76	ACA62	small nucleolar RNA, H/ACA box 76
chr5-140	chr5	1687064	1687246	+	11.2	0.852	promoter-TSS (NR_003713)	promoter-TSS (NR_003713)	-35	NR_003713	728613	Hs.720393	NR_003713		LOC728613	-	programmed cell death 6 pseudogene
chr8-120	chr8	42028605	42028787	+	12.9	0.744	promoter-TSS (NM_001099413)	promoter-TSS (NM_001099413)	-34	NM_001099413	7994	Hs.491577	NM_001099412	ENSG00000083168	KAT6A	MGC167033|MOZ|MYST3|RUNXBP2|ZNF220	K(lysine) acetyltransferase 6A
chr19-31	chr19	52325795	52325977	+	50.3	0.876	promoter-TSS (NM_001145713)	promoter-TSS (NM_001145713)	-34	NM_005500	10055	Hs.515500	NM_001145713	ENSG00000142230	SAE1	AOS1|FLJ3091|HSPC140|SUA1|UBLE1A	SUMO1 activating enzyme subunit 1
chr1-73	chr1	40611840	40612022	+	26.3	0.925	promoter-TSS (NM_001198978)	promoter-TSS (NM_001198978)	-34	NM_022733	64744	Hs.722037	NM_001198978	ENSG00000084070	SMAP2	RP1-228H13.3|SMAP1L	small ArfGAP2
chr6-122	chr6	35544031	35544213	+	11.2	0.621	promoter-TSS (NM_007104)	promoter-TSS (NM_007104)	-34	NM_007104	4736	Hs.740437	NM_007104	ENSG00000198755	RPL10A	Csa-19|L10A|NEDD6	ribosomal protein L10a
chr3-341	chr3	123585588	123585770	+	16.2	0.756	promoter-TSS (NM_014367)	promoter-TSS (NM_014367)	-34	NM_014367	26355	Hs.584881	NM_014367	ENSG00000114023	FAM162A	C3orf28|E2IG5|HGTD-P	family with sequence similarity 162, member A
chr17-83	chr17	20970708	20970890	+	38.6	0.942	promoter-TSS (NM_015510)	promoter-TSS (NM_015510)	-34	NM_015510	25979	Hs.386989	NM_015510	ENSG00000109016	DHRS7B	DKFZp566O084|FLJ42061|FLJ99908|MGC8916|SDR32C1	dehydrogenase/reductase (SDR family) member 7B
chr2-31	chr2	28946622	28946804	+	37.5	0.822	promoter-TSS (NM_017910)	promoter-TSS (NM_017910)	-34	NM_017910	55006	Hs.468026	NM_017910	ENSG00000171103	TRMT61B	DKFZp564I2178|FLJ20628	tRNA methyltransferase 61 homolog B (S. cerevisiae)
chr3-379	chr3	161599957	161600139	+	15.7	0.824	promoter-TSS (NM_020800)	promoter-TSS (NM_020800)	-34	NM_001190241	57560	Hs.478095	NM_001190241	ENSG00000068885	IFT80	ATD2|KIAA1374|MGC126543|WDR56	intraflagellar transport 80 homolog (Chlamydomonas)
chr15-48	chr15	33625563	33625745	+	18.5	0.804	promoter-TSS (NM_080650)	promoter-TSS (NM_080650)	-34	NR_038251	100507466	Hs.536420	NR_038251		LOC100507466	-	uncharacterized LOC100507466
chr10-138	chr10	120504691	120504873	+	14	0.727	promoter-TSS (NM_153810)	promoter-TSS (NM_153810)	-34	NM_153810	143384	Hs.420024	NM_153810	ENSG00000151893	C10orf46	CAC1|FLJ40409|MGC33215	chromosome 10 open reading frame 46
chr14-80	chr14	57932272	57932454	+	12.9	0.732	promoter-TSS (NM_207377)	promoter-TSS (NM_207377)	-34	NM_207377	387990	Hs.592307	NM_207377	ENSG00000196860	TOMM20L	UNQ9438	translocase of outer mitochondrial membrane 20 homolog (yeast)-like
chr11-59	chr11	62379935	62380117	+	19.6	0.641	promoter-TSS (NR_002563)	promoter-TSS (NR_002563)	-34	NM_001012662	6520	Hs.502769	NM_001012662	ENSG00000168003	SLC3A2	4F2|4F2HC|4T2HC|CD98|CD98HC|MDU1|NACAE	solute carrier family 3 (activators of dibasic and neutral amino acid transport), member 2
chr3-527	chr3	157874775	157874957	+	14	0.6	promoter-TSS (NM_001184717)	promoter-TSS (NM_001184717)	-33	NM_015508	25976	Hs.731699	NM_001184717	ENSG00000163659	TIPARP	DKFZp434J214|DKFZp686N0351|DKFZp686P1838|FLJ40466|PARP7|pART14	TCDD-inducible poly(ADP-ribose) polymerase
chr1-135	chr1	153925134	153925316	+	17.9	0.679	promoter-TSS (NM_001199850)	promoter-TSS (NM_001199850)	-33	NM_001198900	55249	Hs.584927	NM_139119	ENSG00000163374	YY1AP1	FLJ10875|FLJ13914|HCCA1|HCCA2|YAP|YY1AP	YY1 associated protein 1
chr17-57	chr17	52517428	52517610	+	43.1	0.829	promoter-TSS (NM_003488)	promoter-TSS (NM_003488)	-33	NM_003488	8165	Hs.463506	NM_001242902	ENSG00000121057	AKAP1	AKAP|AKAP121|AKAP149|AKAP84|D-AKAP1|MGC1807|PPP1R43|PRKA1|SAKAP84	A kinase (PRKA) anchor protein 1
chr14-20	chr14	101623207	101623389	+	35.2	0.696	promoter-TSS (NM_005348)	promoter-TSS (NM_005348)	-33	NM_005348	3320	Hs.525600	NM_001017963	ENSG00000080824	HSP90AA1	FLJ31884|HSP86|HSP89A|HSP90A|HSP90N|HSPC1|HSPCA|HSPCAL1|HSPCAL4|HSPN|Hsp89|Hsp90|LAP2	heat shock protein 90kDa alpha (cytosolic), class A member 1
chr13-17	chr13	20612529	20612711	+	19.6	0.82	promoter-TSS (NM_005870)	promoter-TSS (NM_005870)	-33	NM_005870	10284	Hs.524899	NM_005870	ENSG00000150459	SAP18	2HOR0202|MGC27131|SAP18P	Sin3A-associated protein, 18kDa
chr17-35	chr17	55958304	55958486	+	49.8	0.65	promoter-TSS (NM_006380)	promoter-TSS (NM_006380)	-33	NM_006380	10513	Hs.84084	NM_006380	ENSG00000062725	APPBP2	HS.84084|KIAA0228|PAT1	amyloid beta precursor protein (cytoplasmic tail) binding protein 2
chr7-186	chr7	99524395	99524577	+	10.1	0.633	promoter-TSS (NM_006833)	promoter-TSS (NM_006833)	-33	NM_006833	10980	Hs.15591	NM_006833	ENSG00000168090	COPS6	CSN6|MOV34-34KD	COP9 constitutive photomorphogenic homolog subunit 6 (Arabidopsis)
chr2-12	chr2	190234246	190234428	+	54.8	0.907	promoter-TSS (NM_019048)	promoter-TSS (NM_019048)	-33	NM_019048	54529	Hs.101364	NM_019048	ENSG00000138381	ASNSD1	FLJ20752|NBLA00058|NS3TP1	asparagine synthetase domain containing 1
chr2-45	chr2	219751059	219751241	+	32.4	0.84	promoter-TSS (NM_024293)	promoter-TSS (NM_024293)	-33	NM_024293	79137	Hs.516707	NM_024293	ENSG00000144567	FAM134A	C2orf17|DKFZp686C2379|MGC3035	family with sequence similarity 134, member A
chr19-119	chr19	46507810	46507992	+	22.4	0.839	promoter-TSS (NM_052848)	promoter-TSS (NM_052848)	-33	NM_052848	90324	Hs.437497	NM_052848	ENSG00000142039	CCDC97	FLJ40267|MGC20255	coiled-coil domain containing 97
chr11-41	chr11	69199288	69199470	+	26.9	0.809	promoter-TSS (NM_153451)	promoter-TSS (NM_153451)	-33	NM_153451	220064	Hs.667996	NM_153451	ENSG00000149716	ORAOV1	TAOS1	oral cancer overexpressed 1
chr1-242	chr1	202449785	202449967	+	13.4	0.634	promoter-TSS (NM_198447)	promoter-TSS (NM_198447)	-33	NM_198447	127845	Hs.532401	NM_198447	ENSG00000174567	GOLT1A	CGI-141|FLJ42654|GOT1|HMFN1187|MGC62027|RP11-203F10.3|YMR292W	golgi transport 1A
chrX-30	chrX	15602836	15603018	+	17.3	0.848	promoter-TSS (NR_026551)	promoter-TSS (NR_026551)	-33	NR_026551	340591	Hs.732244	NR_026551		CA5BP1	CA5BL|CA5BP|PRO2325	carbonic anhydrase VB pseudogene 1
chr5-37	chr5	138705910	138706092	+	33	0.923	promoter-TSS (NM_001033112)	promoter-TSS (NM_001033112)	-32	NM_001033112	51247	Hs.396644	NM_001033112	ENSG00000120727	PAIP2	MGC72018|PAIP2A	poly(A) binding protein interacting protein 2
chr6-98	chr6	30647026	30647208	+	12.9	0.737	promoter-TSS (NM_001090)	promoter-TSS (NM_001090)	-32	NM_001090	23	Hs.655285	NM_001025091	ENSG00000204574	ABCF1	ABC27|ABC50	ATP-binding cassette, sub-family F (GCN20), member 1
chr11-56	chr11	18374266	18374448	+	20.7	0.836	promoter-TSS (NM_001165414)	promoter-TSS (NM_001165414)	-32	NM_001165414	3939	Hs.2795	NM_001135239	ENSG00000134333	LDHA	GSD11|LDH1|LDHM	lactate dehydrogenase A
chr7-125	chr7	100584283	100584465	+	14	0.757	promoter-TSS (NM_001283)	promoter-TSS (NM_001283)	-32	NM_001283	1174	Hs.730952	NM_001283	ENSG00000106367	AP1S1	AP19|CLAPS1|FLJ92436|SIGMA1A|WUGSC:H_DJ0747G18.2	adaptor-related protein complex 1, sigma 1 subunit
chr4-24	chr4	56996903	56997085	+	22.9	0.914	promoter-TSS (NM_002703)	promoter-TSS (NM_002703)	-32	NM_001079525	10606	Hs.709570	NM_001079524	ENSG00000128050	PAICS	ADE2|ADE2H1|AIRC|DKFZp781N1372|MGC1343|MGC5024|PAIS	phosphoribosylaminoimidazole carboxylase, phosphoribosylaminoimidazole succinocarboxamide synthetase
chr11-47	chr11	62329481	62329663	+	22.9	0.842	promoter-TSS (NM_006362)	promoter-TSS (NM_006362)	-32	NM_001081491	10482	Hs.601546	NM_001081491	ENSG00000162231	NXF1	DKFZp667O0311|MEX67|TAP	nuclear RNA export factor 1
chr7-124	chr7	66097964	66098146	+	14	0.935	promoter-TSS (NM_016038)	promoter-TSS (NM_016038)	-32	NM_016038	51119	Hs.110445	NM_016038	ENSG00000126524	SBDS	FLJ10917|SDS|SWDS	Shwachman-Bodian-Diamond syndrome
chr2-81	chr2	118562397	118562579	+	21.8	0.9	promoter-TSS (NM_016133)	promoter-TSS (NM_016133)	-32	NM_016133	51141	Hs.7089	NM_016133	ENSG00000125629	INSIG2	MGC26273	insulin induced gene 2
chr3-40	chr3	187767776	187767958	+	30.2	0.919	promoter-TSS (NM_018138)	promoter-TSS (NM_018138)	-32	NM_018138	55171	Hs.518469	NM_001134415	ENSG00000113838	TBCCD1	FLJ10560	TBCC domain containing 1
chr10-23	chr10	135057488	135057670	+	34.1	0.843	promoter-TSS (NM_138384)	promoter-TSS (NM_138384)	-32	NM_138384	92170	Hs.501578	NM_138384	ENSG00000148824	MTG1	GTP|GTPBP7|RP11-108K14.2	mitochondrial GTPase 1 homolog (S. cerevisiae)
chr12-23	chr12	74071033	74071215	+	33.6	0.923	promoter-TSS (NM_152436)	promoter-TSS (NM_152436)	-32	NM_152436	144321	Hs.406728	NM_152436	ENSG00000180481	GLIPR1L2	MGC39497	GLI pathogenesis-related 1 like 2
chr17-918	chr17	7776044	7776226	+	16.8	0.757	promoter-TSS (NR_030697)	promoter-TSS (NR_030697)	-32	NM_053051	116840	Hs.348012	NM_001037144	ENSG00000170037	CNTROB	LIP8	centrobin, centrosomal BRCA2 interacting protein
chr20-11	chr20	48163057	48163239	+	72.2	0.908	promoter-TSS (NM_001032288)	promoter-TSS (NM_001032288)	-31	NM_001032288	7335	Hs.740359	NM_001032288	ENSG00000244687	UBE2V1	CIR1|CROC-1|CROC1|UBE2V|UEV-1|UEV1|UEV1A	ubiquitin-conjugating enzyme E2 variant 1
chr8-79	chr8	102287076	102287258	+	16.2	0.771	promoter-TSS (NM_001042511)	promoter-TSS (NM_001042511)	-31	NM_001042510	51123	Hs.374485	NM_001042510	ENSG00000120963	ZNF706	PNAS-106|PNAS-113	zinc finger protein 706
chr17-465	chr17	4405370	4405552	+	23.5	0.923	promoter-TSS (NM_001105538)	promoter-TSS (NM_001105538)	-31	NM_001105538	10514	Hs.701718	NM_001105538	ENSG00000132382	MYBBP1A	FLJ37886|P160|PAP2	MYB binding protein (P160) 1a
chr14-4	chr14	96038344	96038526	+	63.8	0.868	promoter-TSS (NM_001252007)	promoter-TSS (NM_001252007)	-31	NM_001252007	10914	Hs.253726	NM_001252006	ENSG00000090060	PAPOLA	MGC5378|PAP	poly(A) polymerase alpha
chr1-35	chr1	198645729	198645911	+	45.3	0.835	promoter-TSS (NM_012482)	promoter-TSS (NM_012482)	-31	NM_012482	23528	Hs.735801	NM_012482	ENSG00000162702	ZNF281	FLJ12859|FLJ14378|ZBP-99|ZNP-99	zinc finger protein 281
chr20-674	chr20	33593070	33593252	+	26.9	0.894	promoter-TSS (NM_015966)	promoter-TSS (NM_015966)	-31	NM_198398	51614	Hs.472558	NM_015966	ENSG00000125991	ERGIC3	C20orf47|CGI-54|Erv46|NY-BR-84|PRO0989|SDBCAG84|dJ477O4.2	ERGIC and golgi 3
chr17-49	chr17	55396839	55397021	+	46.4	0.668	promoter-TSS (NM_016125)	promoter-TSS (NM_016125)	-31	NM_016125	51136	Hs.531701	NM_016125	ENSG00000189050	RNFT1	MGC111090	ring finger protein, transmembrane 1
chr15-54	chr15	47700396	47700578	+	17.3	0.644	promoter-TSS (NM_020234)	promoter-TSS (NM_020234)	-31	NM_001144955	56986	Hs.127432	NM_001144955	ENSG00000104047	DTWD1	MGC111207	DTW domain containing 1
chr6-66	chr6	122834639	122834821	+	18.5	0.8	promoter-TSS (NM_020755)	promoter-TSS (NM_020755)	-31	NM_181794	5570	Hs.486354	NM_032471	ENSG00000135549	PKIB	FLJ23817|PRKACN2	protein kinase (cAMP-dependent, catalytic) inhibitor beta
chr10-42	chr10	89567928	89568110	+	24.6	0.788	promoter-TSS (NM_032810)	promoter-TSS (NM_032810)	-31	NR_028492	142913	Hs.369431	NR_028492		CFL1P1	CFLP1|MGC35136	cofilin 1 (non-muscle) pseudogene 1
chr16-97	chr16	79132233	79132415	+	17.3	0.738	promoter-TSS (NM_130897)	promoter-TSS (NM_130897)	-31	NM_130897	83657	Hs.98849	NM_130897	ENSG00000168589	DYNLRB2	DNCL2B|DNLC2B|MGC62033|ROBLD2	dynein, light chain, roadblock-type 2
chr4-37	chr4	44423309	44423491	+	19	0.898	promoter-TSS (NM_138335)	promoter-TSS (NM_138335)	-31	NM_138335	132789	Hs.21398	NM_138335	ENSG00000163281	GNPDA2	GNP2|SB52	glucosamine-6-phosphate deaminase 2
chr5-70	chr5	87600475	87600657	+	19.6	0.8	promoter-TSS (NM_153354)	promoter-TSS (NM_153354)	-31	NR_039994	100505894	Hs.559426	NR_039993		TMEM161B-AS1	-	TMEM161B antisense RNA 1 (non-protein coding)
chr5-53	chr5	8510678	8510860	+	25.2	0.86	promoter-TSS (NR_039984)	promoter-TSS (NR_039984)	-31	NR_039989	100505738	Hs.42197	NR_039989		LOC100505738	DKFZp779H1540|FLJ37826	uncharacterized LOC100505738
chr7-73	chr7	74953443	74953625	+	22.4	0.889	promoter-TSS (NM_001099415)	promoter-TSS (NM_001099415)	-30	NM_001099415	100101267	Hs.712563	NM_001099415	ENSG00000135213	POM121C	DKFZp586P2220|DKFZp779K1713|FLJ43877|FLJ45082|MGC163459|MGC163461|POM121-2	POM121 transmembrane nucleoporin C
chr7-4	chr7	152004122	152004304	+	99.6	0.953	promoter-TSS (NM_005431)	promoter-TSS (NM_005431)	-30	NM_005431	7516	Hs.647093	NM_005431	ENSG00000196584	XRCC2	DKFZp781P0919	X-ray repair complementing defective repair in Chinese hamster cells 2
chr14-84	chr14	89932959	89933141	+	12.9	0.649	promoter-TSS (NM_006888)	promoter-TSS (NM_006888)	-30	NM_006888	801	Hs.708270	NM_006888	ENSG00000198668	CALM1	CALM2|CALM3|CALML2|CAMI|DD132|PHKD|caM	calmodulin 1 (phosphorylase kinase, delta)
chr19-193	chr19	990981	991163	+	15.1	0.829	promoter-TSS (NM_019112)	promoter-TSS (NM_019112)	-30	NM_019112	10347	Hs.134514	NM_019112	ENSG00000064687	ABCA7	ABCA-SSN|ABCX|FLJ40025	ATP-binding cassette, sub-family A (ABC1), member 7
chr11-46	chr11	75833596	75833778	+	24.1	0.907	promoter-TSS (NM_020193)	promoter-TSS (NM_020193)	-30	NM_020193	56946	Hs.352588	NM_020193	ENSG00000158636	C11orf30	EMSY|FLJ90741	chromosome 11 open reading frame 30
chr12-8	chr12	67366845	67367027	+	61.5	0.957	promoter-TSS (NM_020401)	promoter-TSS (NM_020401)	-30	NR_038930	100507250	Hs.600731	NR_038930		LOC100507250	-	uncharacterized LOC100507250
chr16-19	chr16	8622907	8623089	+	50.3	0.909	promoter-TSS (NM_024109)	promoter-TSS (NM_024109)	-30	NM_024109	79091	Hs.306380	NM_024109	ENSG00000067365	METTL22	C16orf68|FLJ12433|MGC2654	methyltransferase like 22
chr4-28	chr4	185892219	185892401	+	21.8	0.93	promoter-TSS (NM_024629)	promoter-TSS (NM_024629)	-30	NM_024629	79682	Hs.575032	NM_024629	ENSG00000151725	MLF1IP	CENP50|CENPU|CENPU50|FLJ23468|KLIP1|PBIP1	MLF1 interacting protein
chr1-59	chr1	27972160	27972342	+	30.8	0.903	promoter-TSS (NM_177424)	promoter-TSS (NM_177424)	-30	NM_177424	23673	Hs.523855	NM_177424	ENSG00000117758	STX12	MGC51957|STX13|STX14	syntaxin 12
chr8-51	chr8	53789517	53789699	+	24.1	0.833	promoter-TSS (NM_001083617)	promoter-TSS (NM_001083617)	-29	NM_014781	9821	Hs.196102	NM_001083617	ENSG00000023287	RB1CC1	CC1|FIP200	RB1-inducible coiled-coil 1
chr17-47	chr17	59429323	59429505	+	47.6	0.87	promoter-TSS (NM_001164257)	promoter-TSS (NM_001164257)	-29	NM_001191031	92340	Hs.708161	NR_015354	ENSG00000224383	C17orf72	DKFZp761M2312|FLJ11724	chromosome 17 open reading frame 72
chr4-75	chr4	24195220	24195402	+	12.3	0.824	promoter-TSS (NM_001358)	promoter-TSS (NM_001358)	-29	NM_001358	1665	Hs.696074	NM_001358	ENSG00000109606	DHX15	DBP1|DDX15|HRH2|PRP43|PRPF43|PrPp43p	DEAH (Asp-Glu-Ala-His) box polypeptide 15
chr3-159	chr3	57558193	57558375	+	19	0.833	promoter-TSS (NM_001660)	promoter-TSS (NM_001660)	-29	NM_001660	378	Hs.652183	NM_001660	ENSG00000168374	ARF4	ARF2	ADP-ribosylation factor 4
chr17-1849	chr17	30331510	30331692	+	10.6	0.778	promoter-TSS (NM_002311)	promoter-TSS (NM_002311)	-29	NM_002311	3980	Hs.100299	NM_002311	ENSG00000005156	LIG3	LIG2	ligase III, DNA, ATP-dependent
chr17-1398	chr17	16061114	16061296	+	12.9	0.676	promoter-TSS (NM_004278)	promoter-TSS (NM_004278)	-29	NM_004278	9487	Hs.625050	NM_004278	ENSG00000108474	PIGL	CHIME	phosphatidylinositol glycan anchor biosynthesis, class L
chr4-51	chr4	159812607	159812789	+	16.2	0.795	promoter-TSS (NM_004453)	promoter-TSS (NM_004453)	-29	NM_004453	2110	Hs.155729	NM_004453	ENSG00000171503	ETFDH	ETFQO|MADD	electron-transferring-flavoprotein dehydrogenase
chr2-21	chr2	28970917	28971099	+	44.2	0.917	promoter-TSS (NM_015131)	promoter-TSS (NM_015131)	-29	NM_015131	23160	Hs.709228	NM_015131	ENSG00000163811	WDR43	NET12|UTP5	WD repeat domain 43
chr4-2	chr4	53938457	53938639	+	54.8	0.921	promoter-TSS (NM_030917)	promoter-TSS (NM_030917)	-29	NM_001134938	81608	Hs.624245	NM_001134937	ENSG00000145216	FIP1L1	DKFZp586K0717|FLJ33619|Rhe|hFip1	FIP1 like 1 (S. cerevisiae)
chr7-195	chr7	156435058	156435240	+	10.1	0.704	promoter-TSS (NM_138400)	promoter-TSS (NM_138400)	-29	NM_138400	64434	Hs.15825	NM_138400	ENSG00000146909	NOM1	C7orf3|FLJ16401|SGD1	nucleolar protein with MIF4G domain 1
chr20-1082	chr20	33716230	33716412	+	21.3	0.857	promoter-TSS (NM_152838)	promoter-TSS (NM_152838)	-29	NM_152928	8904	Hs.700188	NM_001198863	ENSG00000214078	CPNE1	COPN1|CPN1|MGC1142	copine I
chrX-64	chrX	46888977	46889159	+	11.7	0.84	promoter-TSS (NM_152856)	promoter-TSS (NM_152856)	-29	NM_001135998	54539	Hs.521969	NM_001135998	ENSG00000147123	NDUFB11	CI-ESSS|ESSS|FLJ20494|MGC111182|NP17.3|Np15|P17.3	NADH dehydrogenase (ubiquinone) 1 beta subcomplex, 11, 17.3kDa
chr10-49	chr10	75201935	75202117	+	24.1	0.839	promoter-TSS (NM_173540)	promoter-TSS (NM_173540)	-29	NM_173540	170384	Hs.588854	NM_173540	ENSG00000196968	FUT11	MGC119338|MGC119339|MGC33202	fucosyltransferase 11 (alpha (1,3) fucosyltransferase)
chr7-42	chr7	74995327	74995509	+	33	0.937	promoter-TSS (NR_028059)	promoter-TSS (NR_028059)	-29	NR_028059	5387	Hs.661055	NM_001003686		PMS2P3	MGC126647|PMS2L3|PMS2L9|PMS5|PMSR3	postmeiotic segregation increased 2 pseudogene 3
chr7-71	chr7	99555081	99555263	+	23.5	0.875	promoter-TSS (NR_033792)	promoter-TSS (NR_033792)	-29	NM_152755	245812	Hs.632293	NM_152755	ENSG00000166997	CNPY4	MGC40499|PRAT4B	canopy 4 homolog (zebrafish)
chr7-86	chr7	135312681	135312863	+	19.6	0.93	promoter-TSS (NM_001128619)	promoter-TSS (NM_001128619)	-28	NM_001128619	767558	Hs.602015	NM_001128619		LUZP6	MPD6|MTPNUT	leucine zipper protein 6
chr1-40	chr1	32443704	32443886	+	39.2	0.947	promoter-TSS (NM_001160042)	promoter-TSS (NM_001160042)	-28	NM_001160042	55721	Hs.274356	NM_001160042	ENSG00000160051	IQCC	FLJ10547|MGC120341|RP4-622L5.6	IQ motif containing C
chr19-270	chr19	1892042	1892224	+	10.6	0.8	promoter-TSS (NM_001319)	promoter-TSS (NM_001319)	-28	NM_001319	1455	Hs.651905	NM_001319	ENSG00000133275	CSNK1G2	CK1g2	casein kinase 1, gamma 2
chr7-47	chr7	128289974	128290156	+	31.3	0.931	promoter-TSS (NM_004231)	promoter-TSS (NM_004231)	-28	NM_001198909	9296	Hs.78089	NM_001198909	ENSG00000128524	ATP6V1F	ATP6S14|MGC117321|MGC126037|MGC126038|VATF|Vma7	ATPase, H+ transporting, lysosomal 14kDa, V1 subunit F
chr12-26	chr12	106603601	106603783	+	32.4	0.854	promoter-TSS (NM_007062)	promoter-TSS (NM_007062)	-28	NM_007062	11137	Hs.506652	NM_007062	ENSG00000136045	PWP1	IEF-SSP-9502	PWP1 homolog (S. cerevisiae)
chr1-221	chr1	218512403	218512585	+	14	0.857	promoter-TSS (NM_012414)	promoter-TSS (NM_012414)	-28	NM_012414	25782	Hs.654849	NM_012414	ENSG00000118873	RAB3GAP2	DKFZp434D245|FLJ14579|KIAA0839|RAB3-GAP150|RAB3GAP150|WARBM2|p150	RAB3 GTPase activating protein subunit 2 (non-catalytic)
chr8-253	chr8	82186795	82186977	+	10.1	0.759	promoter-TSS (NM_018440)	promoter-TSS (NM_018440)	-28	NM_018440	55824	Hs.266175	NM_018440	ENSG00000076641	PAG1	CBP|FLJ37858|MGC138364|PAG	phosphoprotein associated with glycosphingolipid microdomains 1
chr14-37	chr14	23981784	23981966	+	23.5	0.9	promoter-TSS (NM_020195)	promoter-TSS (NM_020195)	-28	NM_020195	56948	Hs.643552	NM_020195	ENSG00000100445	SDR39U1	C14orf124|HCDI	short chain dehydrogenase/reductase family 39U, member 1
chr3-6	chr3	62279599	62279781	+	69.9	0.835	promoter-TSS (NM_020685)	promoter-TSS (NM_020685)	-28	NR_038282	100506994	Hs.740922	NR_038281		LOC100506994	-	uncharacterized LOC100506994
chr11-23	chr11	77528284	77528466	+	38	0.859	promoter-TSS (NM_024079)	promoter-TSS (NM_024079)	-28	NM_001007027	79053	Hs.503368	NM_001007027	ENSG00000159063	ALG8	CDG1H|MGC2840	asparagine-linked glycosylation 8, alpha-1,3-glucosyltransferase homolog (S. cerevisiae)
chr4-68	chr4	17225252	17225434	+	12.9	0.846	promoter-TSS (NM_025205)	promoter-TSS (NM_025205)	-28	NM_025205	80306	Hs.731966	NM_025205	ENSG00000118579	MED28	1500003D12Rik|DKFZp434N185|EG1|magicin	mediator complex subunit 28
chr10-21	chr10	93548012	93548194	+	34.7	0.903	promoter-TSS (NM_025235)	promoter-TSS (NM_025235)	-28	NM_025235	80351	Hs.329327	NM_025235	ENSG00000107854	TNKS2	PARP-5b|PARP-5c|PARP5B|PARP5C|TANK2|TNKL|pART6	tankyrase, TRF1-interacting ankyrin-related ADP-ribose polymerase 2
chr5-112	chr5	81303481	81303663	+	14	0.839	promoter-TSS (NM_031482)	promoter-TSS (NM_031482)	-28	NM_031482	83734	Hs.713698	NM_001131028	ENSG00000152348	ATG10	APG10|APG10L|DKFZp586I0418|FLJ13954|pp12616	autophagy related 10
chr2-52	chr2	11523685	11523867	+	30.2	0.859	promoter-TSS (NR_003094)	promoter-TSS (NR_003094)	-28	NR_003093	1876	Hs.603093	NM_198256	ENSG00000169016	E2F6	E2F-6|MGC111545	E2F transcription factor 6
chr10-159	chr10	81828866	81829048	+	12.9	0.767	promoter-TSS (NR_027430)	promoter-TSS (NR_027430)	-28	NR_027432	219347	Hs.524453	NR_027428		LOC219347	FLJ17224|FLJ17303|FLJ98852|FLJ99695	uncharacterized LOC219347
chr19-217	chr19	44618394	44618576	+	14	0.737	promoter-TSS (NM_001020)	promoter-TSS (NM_001020)	-27	NM_001020	6217	Hs.397609	NM_001020	ENSG00000105193	RPS16	S16	ribosomal protein S16
chr7-39	chr7	89813797	89813979	+	34.1	0.818	promoter-TSS (NM_001042717)	promoter-TSS (NM_001042717)	-27	NM_001042717	85865	Hs.709271	NM_001042717	ENSG00000105793	GTPBP10	DKFZp686A10121|FLJ38242|MGC104191|ObgH2	GTP-binding protein 10 (putative)
chr16-56	chr16	29880734	29880916	+	26.3	0.894	promoter-TSS (NM_001083613)	promoter-TSS (NM_001083613)	-27	NM_194280	124446	Hs.460574	NM_001083613	ENSG00000149932	TMEM219	-	transmembrane protein 219
chr19-4	chr19	18655307	18655489	+	117.5	0.95	promoter-TSS (NM_001098482)	promoter-TSS (NM_001098482)	-27	NM_015321	23373	Hs.371096	NM_025021	ENSG00000105662	CRTC1	FLJ14027|KIAA0616|MECT1|TORC-1|TORC1|WAMTP1	CREB regulated transcription coactivator 1
chr1-7	chr1	115102130	115102312	+	76.1	0.916	promoter-TSS (NM_001130523)	promoter-TSS (NM_001130523)	-27	NM_001007553	7812	Hs.731496	NM_001007553	ENSG00000009307	CSDE1	D1S155E|DKFZp779B0247|DKFZp779J1455|FLJ26882|RP5-1000E10.3|UNR	cold shock domain containing E1, RNA-binding
chr2-55	chr2	122123582	122123764	+	30.2	0.855	promoter-TSS (NM_001142273)	promoter-TSS (NM_001142273)	-27	NR_037857	254128	Hs.712685	NR_037856		LOC254128	-	uncharacterized LOC254128
chr2-106	chr2	27195435	27195617	+	17.9	0.844	promoter-TSS (NM_001166240)	promoter-TSS (NM_001166240)	-27	NM_006569	10669	Hs.159525	NM_001166239	ENSG00000138028	CGREF1	CGR11	cell growth regulator with EF-hand domain 1
chr1-91	chr1	177827494	177827676	+	22.9	0.842	promoter-TSS (NM_001199089)	promoter-TSS (NM_001199089)	-27	NM_001199089	163589	Hs.739186	NM_001199085	ENSG00000162782	TDRD5	FLJ34823|MGC163404|RP11-427G13.1|TUDOR3	tudor domain containing 5
chr9-33	chr9	93163963	93164145	+	29.6	0.908	promoter-TSS (NM_001698)	promoter-TSS (NM_001698)	-27	NM_001698	549	Hs.175905	NM_001698	ENSG00000148090	AUH	-	AU RNA binding protein/enoyl-CoA hydratase
chr9-22	chr9	109085220	109085402	+	40.8	0.883	promoter-TSS (NM_002874)	promoter-TSS (NM_002874)	-27	NM_002874	5887	Hs.521640	NM_001244713	ENSG00000119318	RAD23B	HHR23B|HR23B|P58	RAD23 homolog B (S. cerevisiae)
chr19-43	chr19	18803626	18803808	+	42.5	0.833	promoter-TSS (NM_002911)	promoter-TSS (NM_002911)	-27	NM_002911	5976	Hs.515266	NM_002911	ENSG00000005007	UPF1	FLJ43809|FLJ46894|HUPF1|KIAA0221|NORF1|RENT1|pNORF1|smg-2	UPF1 regulator of nonsense transcripts homolog (yeast)
chr17-287	chr17	77422507	77422689	+	28.5	0.81	promoter-TSS (NM_004309)	promoter-TSS (NM_004309)	-27	NM_001185078	396	Hs.159161	NM_001185077	ENSG00000141522	ARHGDIA	GDIA1|MGC117248|RHOGDI|RHOGDI-1	Rho GDP dissociation inhibitor (GDI) alpha
chr18-50	chr18	22060289	22060471	+	10.6	0.769	promoter-TSS (NM_005640)	promoter-TSS (NM_005640)	-27	NM_005640	6875	Hs.369519	XM_003403696	ENSG00000141384	TAF4B	TAF2C2|TAFII105	TAF4b RNA polymerase II, TATA box binding protein (TBP)-associated factor, 105kDa
chr19-200	chr19	51941496	51941678	+	15.1	0.757	promoter-TSS (NM_013403)	promoter-TSS (NM_013403)	-27	NM_001039877	29888	Hs.631590	NM_001039877	ENSG00000090372	STRN4	FLJ35594|ZIN|zinedin	striatin, calmodulin binding protein 4
chr3-90	chr3	197643678	197643860	+	22.4	0.818	promoter-TSS (NM_015562)	promoter-TSS (NM_015562)	-27	NM_015562	26043	Hs.518524	NM_015562	ENSG00000163960	UBXN7	KIAA0794|UBXD7	UBX domain protein 7
chr20-2927	chr20	43478003	43478185	+	11.2	0.75	promoter-TSS (NM_015937)	promoter-TSS (NM_015937)	-27	NM_001184729	51604	Hs.437388	NM_001184728	ENSG00000124155	PIGT	FLJ41596|MGC8909|NDAP	phosphatidylinositol glycan anchor biosynthesis, class T
chr15-152	chr15	84139129	84139311	+	10.1	0.733	promoter-TSS (NM_022480)	promoter-TSS (NM_022480)	-27	NM_022480	64410	Hs.498371	NM_022480	ENSG00000183655	KLHL25	ENC-2|ENC2|FLJ12587|FLJ45015	kelch-like 25 (Drosophila)
chr19-40	chr19	16169547	16169729	+	43.1	0.89	promoter-TSS (NM_032493)	promoter-TSS (NM_032493)	-27	NM_001130524	8907	Hs.71040	NM_001130524	ENSG00000072958	AP1M1	AP47|CLAPM2|CLTNM|MU-1A	adaptor-related protein complex 1, mu 1 subunit
chr1-74	chr1	208024449	208024631	+	26.3	0.914	promoter-TSS (NM_152485)	promoter-TSS (NM_152485)	-27	NM_152485	148304	Hs.497642	NM_152485	ENSG00000162757	C1orf74	FLJ25078	chromosome 1 open reading frame 74
chr16-5	chr16	2330806	2330988	+	90.1	0.887	promoter-TSS (NR_003574)	promoter-TSS (NR_003574)	-27	NR_003574	650655	Hs.376281	NR_003574		ABCA17P	ABCA17|FLJ37881	ATP-binding cassette, sub-family A (ABC1), member 17, pseudogene
chr8-49	chr8	99198580	99198762	+	24.6	0.765	promoter-TSS (NM_001145860)	promoter-TSS (NM_001145860)	-26	NM_001145861	10940	Hs.252828	NM_001145860	ENSG00000104356	POP1	KIAA0061|MGC17365	processing of precursor 1, ribonuclease P/MRP subunit (S. cerevisiae)
chr4-55	chr4	129021349	129021531	+	15.1	0.825	promoter-TSS (NM_001190799)	promoter-TSS (NM_001190799)	-26	NM_001190799	10733	Hs.172052	NM_001190799	ENSG00000142731	PLK4	SAK|STK18	polo-like kinase 4
chr2-78	chr2	219141263	219141445	+	22.4	0.831	promoter-TSS (NM_005444)	promoter-TSS (NM_005444)	-26	NM_020935	57695	Hs.166068	NM_020935	ENSG00000135913	USP37	KIAA1594|MGC117261	ubiquitin specific peptidase 37
chr19-59	chr19	39587026	39587208	+	35.2	0.863	promoter-TSS (NM_032346)	promoter-TSS (NM_032346)	-26	NM_032346	84306	Hs.515344	NM_032346	ENSG00000126249	PDCD2L	MGC13096	programmed cell death 2-like
chr5-51	chr5	94916464	94916646	+	25.7	0.757	promoter-TSS (NM_198150)	promoter-TSS (NM_198150)	-26	NM_198150	153642	Hs.585051	NM_198150	ENSG00000164291	ARSK	DKFZp313G1735|TSULF	arylsulfatase family, member K
chr2-32	chr2	71412277	71412459	+	37.5	0.865	promoter-TSS (NM_001014972)	promoter-TSS (NM_001014972)	-25	NM_014497	27332	Hs.732823	NM_001014972	ENSG00000075292	ZNF638	DKFZp686P1231|MGC26130|MGC90196|NP220|ZFML|Zfp638	zinc finger protein 638
chr5-50	chr5	141684738	141684920	+	26.3	0.915	promoter-TSS (NM_001127496)	promoter-TSS (NM_001127496)	-25	NM_030964	81848	Hs.323308	NM_001127496	ENSG00000187678	SPRY4	-	sprouty homolog 4 (Drosophila)
chr15-24	chr15	39739786	39739968	+	26.3	0.786	promoter-TSS (NM_001164273)	promoter-TSS (NM_001164273)	-25	NM_001164273	23269	Hs.187569	NM_001080541	ENSG00000174197	MGA	FLJ12634|KIAA0518|MAD5|MXD5	MAX gene associated
chr5-26	chr5	130998762	130998944	+	41.4	0.935	promoter-TSS (NM_001164389)	promoter-TSS (NM_001164389)	-25	NM_001164390	51735	Hs.483329	NM_001164386	ENSG00000158987	RAPGEF6	DKFZp667N084|DKFZp686I15116|KIA001LB|PDZ-GEF2|PDZGEF2|RA-GEF-2|RAGEF2	Rap guanine nucleotide exchange factor (GEF) 6
chr5-20	chr5	10494858	10495040	+	47	0.857	promoter-TSS (NM_001201466)	promoter-TSS (NM_001201466)	-25	NM_031916	83853	Hs.381089	NM_001201466	ENSG00000145491	ROPN1L	ASP|FLJ23003|FLJ25776|RSPH11	rhophilin associated tail protein 1-like
chr13-39	chr13	44592515	44592697	+	10.6	0.87	promoter-TSS (NM_004128)	promoter-TSS (NM_004128)	-25	NM_004128	2963	Hs.654582	NM_004128	ENSG00000188342	GTF2F2	BTF4|RAP30|TF2F2|TFIIF	general transcription factor IIF, polypeptide 2, 30kDa
chr15-49	chr15	72861362	72861544	+	18.5	0.848	promoter-TSS (NM_004383)	promoter-TSS (NM_004383)	-25	NM_004383	1445	Hs.77793	NM_001127190	ENSG00000103653	CSK	MGC117393	c-src tyrosine kinase
chr5-61	chr5	61637630	61637812	+	22.9	0.882	promoter-TSS (NM_004520)	promoter-TSS (NM_004520)	-25	NM_001243953	3796	Hs.558351	NM_001098511	ENSG00000068796	KIF2A	HK2|KIF2	kinesin heavy chain member 2A
chr14-19	chr14	67136704	67136886	+	35.2	0.886	promoter-TSS (NM_004569)	promoter-TSS (NM_004569)	-25	NM_004569	5283	Hs.553497	NM_004569	ENSG00000100564	PIGH	GPI-H	phosphatidylinositol glycan anchor biosynthesis, class H
chr5-60	chr5	77107875	77108057	+	23.5	0.833	promoter-TSS (NM_004607)	promoter-TSS (NM_004607)	-25	NM_004607	6902	Hs.291212	NM_004607	ENSG00000171530	TBCA	-	tubulin folding cofactor A
chr15-97	chr15	76228658	76228840	+	11.7	0.657	promoter-TSS (NM_005530)	promoter-TSS (NM_005530)	-25	NM_005530	3419	Hs.591110	NM_005530	ENSG00000166411	IDH3A	-	isocitrate dehydrogenase 3 (NAD+) alpha
chr9-48	chr9	90193001	90193183	+	25.2	0.797	promoter-TSS (NM_006717)	promoter-TSS (NM_006717)	-25	NM_006717	10927	Hs.146804	NM_006717	ENSG00000106723	SPIN1	SPIN	spindlin 1
chr2-172	chr2	58321953	58322135	+	12.3	0.625	promoter-TSS (NM_018062)	promoter-TSS (NM_018062)	-25	NM_018062	55120	Hs.631890	NM_001114636	ENSG00000115392	FANCL	FAAP43|FLJ10335|PHF9|POG	Fanconi anemia, complementation group L
chr14-41	chr14	92869072	92869254	+	21.8	0.879	promoter-TSS (NM_018167)	promoter-TSS (NM_018167)	-25	NM_018167	55727	Hs.525549	NM_001002860	ENSG00000011114	BTBD7	DKFZp686N0544|FUP1|MGC48310	BTB (POZ) domain containing 7
chr11-5	chr11	66268667	66268849	+	59.3	0.966	promoter-TSS (NM_024650)	promoter-TSS (NM_024650)	-25	NM_024650	79703	Hs.292088	NM_024650	ENSG00000173715	C11orf80	FLJ22531	chromosome 11 open reading frame 80
chr10-2	chr10	133995488	133995670	+	134.3	0.788	promoter-TSS (NM_030626)	promoter-TSS (NM_030626)	-25	NM_001143759	80313	Hs.469002	NM_001143757	ENSG00000148814	LRRC27	-	leucine rich repeat containing 27
chr17-18	chr17	54652495	54652677	+	69.4	0.932	promoter-TSS (NM_001165994)	promoter-TSS (NM_001165994)	-24	NM_182569	284161	Hs.631744	NM_001165993	ENSG00000153982	GDPD1	FLJ27503|FLJ37451|GDE4|MGC35046	glycerophosphodiester phosphodiesterase domain containing 1
chr3-212	chr3	49566811	49566993	+	17.9	0.755	promoter-TSS (NM_003458)	promoter-TSS (NM_003458)	-24	NM_003458	8927	Hs.194684	NM_003458	ENSG00000164061	BSN	ZNF231	bassoon (presynaptic cytomatrix protein)
chr18-38	chr18	46810466	46810648	+	13.4	0.853	promoter-TSS (NM_005359)	promoter-TSS (NM_005359)	-24	NM_005359	4089	Hs.75862	NM_005359	ENSG00000141646	SMAD4	DPC4|JIP|MADH4|MYHRS	SMAD family member 4
chr5-56	chr5	32480534	32480716	+	24.6	0.927	promoter-TSS (NM_016107)	promoter-TSS (NM_016107)	-24	NM_016107	51663	Hs.435231	NM_016107	ENSG00000056097	ZFR	FLJ41312|ZFR1	zinc finger RNA binding protein
chr17-1149	chr17	17320910	17321092	+	14.5	0.806	promoter-TSS (NM_018019)	promoter-TSS (NM_018019)	-24	NM_018019	55090	Hs.244595	NM_018019	ENSG00000141026	MED9	FLJ10193|MED25|MGC138234	mediator complex subunit 9
chr7-26	chr7	12217258	12217440	+	40.3	0.904	promoter-TSS (NM_018374)	promoter-TSS (NM_018374)	-24	NM_018374	54664	Hs.396358	NM_001134232	ENSG00000106460	TMEM106B	FLJ11273|MGC33727	transmembrane protein 106B
chr17-432	chr17	37526841	37527023	+	24.6	0.875	promoter-TSS (NM_021078)	promoter-TSS (NM_021078)	-24	NM_021078	2648	Hs.463045	NM_021078	ENSG00000108773	KAT2A	GCN5|GCN5L2|MGC102791|PCAF-b|hGCN5	K(lysine) acetyltransferase 2A
chr1-46	chr1	21639103	21639285	+	36.4	0.944	promoter-TSS (NM_032264)	promoter-TSS (NM_032264)	-24	NM_032264	84224	Hs.325422	NM_001256416	ENSG00000142794	NBPF3	AE2|DKFZp434D177	neuroblastoma breakpoint family, member 3
chr3-24	chr3	197923453	197923635	+	36.9	0.885	promoter-TSS (NM_032898)	promoter-TSS (NM_032898)	-24	NM_032898	84984	Hs.282800	NM_032898	ENSG00000174007	CEP19	C3orf34|MGC14126	centrosomal protein 19kDa
chr3-262	chr3	196869976	196870158	+	17.3	0.791	promoter-TSS (NR_003265)	promoter-TSS (NR_003265)	-24	NR_003265	727956	Hs.596261	NR_003265		SDHAP2	SDHAL2|SDHALP2	succinate dehydrogenase complex, subunit A, flavoprotein pseudogene 2
chr11-38	chr11	66841771	66841953	+	28	0.901	promoter-TSS (NR_024469)	promoter-TSS (NR_024469)	-24	NR_024469	100130987	Hs.664585	NR_024469		LOC100130987	FLJ38836	uncharacterized LOC100130987
chr1-113	chr1	159395764	159395946	+	20.1	0.875	promoter-TSS (NM_001014443)	promoter-TSS (NM_001014443)	-23	NM_012475	27005	Hs.8015	NM_001014443	ENSG00000143258	USP21	MGC3394|USP16|USP23	ubiquitin specific peptidase 21
chr9-6	chr9	133367996	133368178	+	70.5	0.947	promoter-TSS (NM_001077366)	promoter-TSS (NM_001077366)	-23	NM_007171	10585	Hs.522449	NM_001077365	ENSG00000130714	POMT1	FLJ37239|LGMD2K|MDDGA1|MDDGB1|MDDGC1|RT	protein-O-mannosyltransferase 1
chr1-18	chr1	149437531	149437713	+	57.1	0.919	promoter-TSS (NM_001135637)	promoter-TSS (NM_001135637)	-23	NM_003557	8394	Hs.661888	NM_001135636	ENSG00000143398	PIP5K1A	-	phosphatidylinositol-4-phosphate 5-kinase, type I, alpha
chr6-26	chr6	13436698	13436880	+	33	0.853	promoter-TSS (NM_001143966)	promoter-TSS (NM_001143966)	-23	NM_016495	51256	Hs.484678	NM_001143964	ENSG00000145979	TBC1D7	DKFZp686N2317|FLJ32666|PIG51|TBC7|dJ257A7.3	TBC1 domain family, member 7
chr17-1	chr17	55325020	55325202	+	204.2	0.884	promoter-TSS (NM_001193613)	promoter-TSS (NM_001193613)	-23	NM_001193613	51174	Hs.463638	NM_001193609	ENSG00000108423	TUBD1	FLJ12709|TUBD	tubulin, delta 1
chr16-2	chr16	2195619	2195801	+	109.6	0.936	promoter-TSS (NM_001199174)	promoter-TSS (NM_001199174)	-23	NM_001199174	64223	Hs.29203	NM_001199173	ENSG00000167965	MLST8	GBL|GbetaL|LST8|MGC111011|POP3|WAT1	MTOR associated protein, LST8 homolog (S. cerevisiae)
chr18-18	chr18	46062074	46062256	+	21.8	0.754	promoter-TSS (NM_001204142)	promoter-TSS (NM_001204142)	-23	NM_001204141	4152	Hs.405610	NM_001204136	ENSG00000141644	MBD1	CXXC3|PCM1|RFT	methyl-CpG binding domain protein 1
chr19-74	chr19	41322644	41322826	+	31.3	0.9	promoter-TSS (NM_001749)	promoter-TSS (NM_001749)	-23	NM_001003962	826	Hs.515371	NM_001003962	ENSG00000126247	CAPNS1	30K|CALPAIN4|CANP|CANPS|CAPN4|CDPS|CSS1	calpain, small subunit 1
chr21-40	chr21	45046111	45046293	+	16.8	0.756	promoter-TSS (NM_003343)	promoter-TSS (NM_003343)	-23	NM_001202489	7327	Hs.701398	NM_001202489	ENSG00000184787	UBE2G2	UBC7	ubiquitin-conjugating enzyme E2G 2
chr1-82	chr1	46842485	46842667	+	25.2	0.902	promoter-TSS (NM_003684)	promoter-TSS (NM_003684)	-23	NM_001135553	8569	Hs.371594	NM_001135553	ENSG00000079277	MKNK1	MNK1	MAP kinase interacting serine/threonine kinase 1
chr1-72	chr1	227473388	227473570	+	26.9	0.878	promoter-TSS (NM_004578)	promoter-TSS (NM_004578)	-23	NM_004578	5867	Hs.296169	NM_004578	ENSG00000168118	RAB4A	HRES-1/RAB4|RAB4	RAB4A, member RAS oncogene family
chr14-17	chr14	23810575	23810757	+	38.6	0.828	promoter-TSS (NM_004581)	promoter-TSS (NM_004581)	-23	NM_182836	5875	Hs.377992	NM_004581	ENSG00000100949	RABGGTA	PTAR3	Rab geranylgeranyltransferase, alpha subunit
chr17-138	chr17	77442781	77442963	+	34.7	0.835	promoter-TSS (NM_005782)	promoter-TSS (NM_005782)	-23	NM_016476	51529	Hs.534456	NM_001002244	ENSG00000141552	ANAPC11	APC11|Apc11p|MGC882	anaphase promoting complex subunit 11
chr8-36	chr8	21833012	21833194	+	30.2	0.972	promoter-TSS (NM_015024)	promoter-TSS (NM_015024)	-23	NM_015024	23039	Hs.172685	NM_001100161	ENSG00000130227	XPO7	EXP7|KIAA0745|RANBP16	exportin 7
chr15-38	chr15	63609766	63609948	+	21.8	0.902	promoter-TSS (NM_016395)	promoter-TSS (NM_016395)	-23	NM_016395	51495	Hs.512973	NM_016395	ENSG00000074696	PTPLAD1	B-IND1|FLJ90376|HACD3|HSPC121	protein tyrosine phosphatase-like A domain containing 1
chr1-50	chr1	247119870	247120052	+	35.2	0.806	promoter-TSS (NM_017865)	promoter-TSS (NM_017865)	-23	NM_001193328	55657	Hs.377705	NM_001136036	ENSG00000171163	ZNF692	AREBP|FLJ20531|Zfp692	zinc finger protein 692
chr16-8	chr16	85146313	85146495	+	78.3	0.922	promoter-TSS (NM_022764)	promoter-TSS (NM_022764)	-23	NR_026674	146512	Hs.97422	NM_153017		FLJ30679	-	uncharacterized protein FLJ30679
chr19-230	chr19	63353892	63354074	+	13.4	0.844	promoter-TSS (NM_024620)	promoter-TSS (NM_024620)	-23	NM_024620	79673	Hs.458377	NM_024620	ENSG00000181894	ZNF329	FLJ12586	zinc finger protein 329
chr20-2022	chr20	16502011	16502193	+	14.5	0.771	promoter-TSS (NM_024704)	promoter-TSS (NM_024704)	-23	NM_001199866	55614	Hs.101774	NM_001199865	ENSG00000089177	KIF16B	C20orf23|KISC20ORF|SNX23	kinesin family member 16B
chr10-168	chr10	116687828	116688010	+	12.3	0.96	promoter-TSS (NM_139169)	promoter-TSS (NM_139169)	-23	NM_139169	142940	Hs.21187	NM_139169	ENSG00000165832	TRUB1	PUS4	TruB pseudouridine (psi) synthase homolog 1 (E. coli)
chr11-150	chr11	33714533	33714715	+	10.1	0.864	promoter-TSS (NM_203329)	promoter-TSS (NM_203329)	-23	NM_000611	966	Hs.710641	NM_000611	ENSG00000085063	CD59	16.3A5|1F5|EJ16|EJ30|EL32|FLJ38134|FLJ92039|G344|HRF-20|HRF20|MAC-IP|MACIF|MEM43|MGC2354|MIC11|MIN1|MIN2|MIN3|MIRL|MSK21|p18-20	CD59 molecule, complement regulatory protein
chr19-161	chr19	2770759	2770941	+	17.3	0.829	promoter-TSS (NM_001102651)	promoter-TSS (NM_001102651)	-22	NM_001102651	115196	Hs.307043	NM_152303	ENSG00000172006	ZNF554	FLJ34817	zinc finger protein 554
chr20-224	chr20	47096132	47096314	+	37.5	0.901	promoter-TSS (NM_001316)	promoter-TSS (NM_001316)	-22	NM_001316	1434	Hs.90073	NM_001256135	ENSG00000124207	CSE1L	CAS|CSE1|MGC117283|MGC130036|MGC130037|XPO2	CSE1 chromosome segregation 1-like (yeast)
chr3-211	chr3	48622033	48622215	+	17.9	0.812	promoter-TSS (NM_003365)	promoter-TSS (NM_003365)	-22	NM_003365	7384	Hs.119251	NM_003365	ENSG00000010256	UQCRC1	D3S3191|QCR1|UQCR1	ubiquinol-cytochrome c reductase core protein I
chr5-21	chr5	1854383	1854565	+	43.6	0.914	promoter-TSS (NM_004553)	promoter-TSS (NM_004553)	-22	NM_004553	4726	Hs.408257	NM_004553	ENSG00000145494	NDUFS6	CI-13kA|CI-13kD-A|CI13KDA	NADH dehydrogenase (ubiquinone) Fe-S protein 6, 13kDa (NADH-coenzyme Q reductase)
chr22-35	chr22	19601601	19601783	+	11.2	0.7	promoter-TSS (NM_005207)	promoter-TSS (NM_005207)	-22	NM_005207	1399	Hs.5613	NM_005207	ENSG00000099942	CRKL	-	v-crk sarcoma virus CT10 oncogene homolog (avian)-like
chr12-106	chr12	55368276	55368458	+	12.3	0.706	promoter-TSS (NM_006601)	promoter-TSS (NM_006601)	-22	NM_006601	10728	Hs.50425	NM_006601	ENSG00000110958	PTGES3	P23|TEBP|cPGES	prostaglandin E synthase 3 (cytosolic)
chr16-15	chr16	65143854	65144036	+	58.7	0.987	promoter-TSS (NM_016326)	promoter-TSS (NM_016326)	-22	NM_181640	51192	Hs.698621	NM_001040138	ENSG00000217555	CKLF	C32|CKLF1|CKLF2|CKLF3|CKLF4|UCK-1	chemokine-like factor
[truncated: 1,868 more rows]
