# Supplementary material for: Decoding a Signature-Based Model of Transcription Cofactor Recruitment Dictated by Cardinal Cis-Regulatory Elements in Proximal Promoter Regions
Source: PLoS Genet. 2013 Nov 7;9(11):e1003906. doi: 10.1371/journal.pgen.1003906 (PMC3820735; doi:10.1371/journal.pgen.1003906)
Supplement: Table S4 — NRF1, NFYB, LSD1, and Sp1 ChIP-DSL positive promoters identified in MCF7 cells. NRF1, NFYB, and LSD1 ChIP-DSL experiments were performed in the Hu20K (in triplicate). The Sp1 ChIP-DSL experiment was performed in the Hu2K array (also in triplicate). We classified promoters as “4” when a positive promoter reached p<0.0001 (red cells), as “3” when reached p<0.001 (orange cells), as “2” when reached p<0.01 (yellow cells), or as “1” when p>0.01 (no binding, green cells). All results result from co-hybridization of ChIP and input samples. Note: the Hu20K array contains n = 20,000 promoters, but we limited our analyses to n = 17,288 promoters after eliminating n = 2,713 promoters (grey cells in the Excel file) in which the ChIP-DSL hybridization signal was too low or unreliable in at least one of the experiments. (XLSX) [file pgen.1003906.s016.xlsx]

## Sheet: Sheet1
Promoter Name	Gene ID	Hu20K ID	Summary	Pol II (7963)	P-value	Ratio Pol	LSD1 (4214)	P-value	Ratio	NRF1 (1573)	P-value	Ratio	NFYB (2037)	P-value	Ratio	Sp1 (547)	Hu2K ID	Hu20K ID
ASF1B	NM_018154	Amine#19803	analysis	4_Pol II-occupied (p<0.0001)	0	11.59	4_LSD1-occupied (p<0.0001)	0	2.76	4_NRF1-occupied (p<0.0001)	1e-06	3.41	4_NF-YB-occupied (p<0.0001)	0	21.75	2_Sp1-occupied (p<0.0001)	H2K ami-Oli-1758	Amine#19803
PPIA	NM_021130	Amine#18819	analysis	4_Pol II-occupied (p<0.0001)	0	23.15	4_LSD1-occupied (p<0.0001)	0	10.95	4_NRF1-occupied (p<0.0001)	0	16.45	4_NF-YB-occupied (p<0.0001)	0	14.27	2_Sp1-occupied (p<0.0001)	H2K ami-Oli-774	Amine#18819
SHC1	NM_003029	Amine#19205	analysis	4_Pol II-occupied (p<0.0001)	0	10.79	4_LSD1-occupied (p<0.0001)	0	10.48	4_NRF1-occupied (p<0.0001)	0	3.31	4_NF-YB-occupied (p<0.0001)	0	8.21	2_Sp1-occupied (p<0.0001)	H2K ami-Oli-1160	Amine#19205
BTD	NM_000060	Amine#18945	analysis	4_Pol II-occupied (p<0.0001)	0	9.76	4_LSD1-occupied (p<0.0001)	0	2.97	4_NRF1-occupied (p<0.0001)	8e-06	3.04	4_NF-YB-occupied (p<0.0001)	0	7.46	2_Sp1-occupied (p<0.0001)	H2K ami-Oli-900	Amine#18945
HNRPA1	NM_031157	Amine#19912	analysis	4_Pol II-occupied (p<0.0001)	0	18.3	4_LSD1-occupied (p<0.0001)	0	14.32	4_NRF1-occupied (p<0.0001)	0	6.35	4_NF-YB-occupied (p<0.0001)	0	6.32	2_Sp1-occupied (p<0.0001)	H2K ami-Oli-1867	Amine#19912
SNRPD3	NM_004175	Amine#19321	analysis	4_Pol II-occupied (p<0.0001)	0	11.88	4_LSD1-occupied (p<0.0001)	0	2.42	4_NRF1-occupied (p<0.0001)	0	4.02	4_NF-YB-occupied (p<0.0001)	0	5.6	2_Sp1-occupied (p<0.0001)	H2K ami-Oli-1276	Amine#19321
PPM1D	NM_003620	Amine#18457	analysis	4_Pol II-occupied (p<0.0001)	0	9.72	4_LSD1-occupied (p<0.0001)	0	8.55	4_NRF1-occupied (p<0.0001)	0	53.56	4_NF-YB-occupied (p<0.0001)	0	5.43	2_Sp1-occupied (p<0.0001)	H2K ami-Oli-412	Amine#18457
PNN	NM_002687	Amine#19162	analysis	4_Pol II-occupied (p<0.0001)	0	13.6	4_LSD1-occupied (p<0.0001)	0	4.33	4_NRF1-occupied (p<0.0001)	0	4.46	4_NF-YB-occupied (p<0.0001)	0	4.97	2_Sp1-occupied (p<0.0001)	H2K ami-Oli-1117	Amine#19162
GTF3C1	NM_001520	Amine#19070	analysis	4_Pol II-occupied (p<0.0001)	0	5.55	4_LSD1-occupied (p<0.0001)	0	5.47	4_NRF1-occupied (p<0.0001)	0	33.87	4_NF-YB-occupied (p<0.0001)	0	4.54	2_Sp1-occupied (p<0.0001)	H2K ami-Oli-1025	Amine#19070
CYCS	NM_018947	Amine#19814	analysis	4_Pol II-occupied (p<0.0001)	0	14.5	4_LSD1-occupied (p<0.0001)	0	13.02	4_NRF1-occupied (p<0.0001)	0	19.61	4_NF-YB-occupied (p<0.0001)	0	4.25	2_Sp1-occupied (p<0.0001)	H2K ami-Oli-1769	Amine#19814
CKS2	NM_001827	Amine#19096	analysis	4_Pol II-occupied (p<0.0001)	0	21.84	4_LSD1-occupied (p<0.0001)	0	11.79	4_NRF1-occupied (p<0.0001)	0	11.13	4_NF-YB-occupied (p<0.0001)	0	4.05	2_Sp1-occupied (p<0.0001)	H2K ami-Oli-1051	Amine#19096
ARID4B	NM_016374	Amine#18784	analysis	4_Pol II-occupied (p<0.0001)	0	11.65	4_LSD1-occupied (p<0.0001)	0	5.74	4_NRF1-occupied (p<0.0001)	0	16.4	4_NF-YB-occupied (p<0.0001)	0	3.91	2_Sp1-occupied (p<0.0001)	H2K ami-Oli-739	Amine#18784
MSH2	NM_000251	Amine#18082	analysis	4_Pol II-occupied (p<0.0001)	0	6.55	4_LSD1-occupied (p<0.0001)	0	8.6	4_NRF1-occupied (p<0.0001)	0	7.01	4_NF-YB-occupied (p<0.0001)	0	3.68	2_Sp1-occupied (p<0.0001)	H2K ami-Oli-37	Amine#18082
MTHFD1	NM_005956	Amine#19487	analysis	4_Pol II-occupied (p<0.0001)	0	8.59	4_LSD1-occupied (p<0.0001)	0	9.18	4_NRF1-occupied (p<0.0001)	4.4e-05	2.73	4_NF-YB-occupied (p<0.0001)	0	3.44	2_Sp1-occupied (p<0.0001)	H2K ami-Oli-1442	Amine#19487
MDM1	NM_020128	Amine#19834	analysis	4_Pol II-occupied (p<0.0001)	0	4.22	4_LSD1-occupied (p<0.0001)	0	4.26	4_NRF1-occupied (p<0.0001)	0	5.38	4_NF-YB-occupied (p<0.0001)	0	3.21	2_Sp1-occupied (p<0.0001)	H2K ami-Oli-1789	Amine#19834
CREBL1	NM_004381	Amine#19348	analysis	4_Pol II-occupied (p<0.0001)	0	6.77	4_LSD1-occupied (p<0.0001)	0	5.61	4_NRF1-occupied (p<0.0001)	0	4.65	4_NF-YB-occupied (p<0.0001)	0	3.17	2_Sp1-occupied (p<0.0001)	H2K ami-Oli-1303	Amine#19348
VRK3	NM_016440	Amine#19767	analysis	4_Pol II-occupied (p<0.0001)	0	5.97	4_LSD1-occupied (p<0.0001)	0	20.52	4_NRF1-occupied (p<0.0001)	0	37.31	4_NF-YB-occupied (p<0.0001)	0	3.02	2_Sp1-occupied (p<0.0001)	H2K ami-Oli-1722	Amine#19767
DKC1	NM_001363	Amine#19057	analysis	4_Pol II-occupied (p<0.0001)	0	5.01	4_LSD1-occupied (p<0.0001)	0	9	4_NRF1-occupied (p<0.0001)	0	13.9	4_NF-YB-occupied (p<0.0001)	0	2.75	2_Sp1-occupied (p<0.0001)	H2K ami-Oli-1012	Amine#19057
VAPB	NM_004738	Amine#19378	analysis	4_Pol II-occupied (p<0.0001)	0	5.94	4_LSD1-occupied (p<0.0001)	0	12.15	4_NRF1-occupied (p<0.0001)	0	10.99	4_NF-YB-occupied (p<0.0001)	0	2.74	2_Sp1-occupied (p<0.0001)	H2K ami-Oli-1333	Amine#19378
RNF40	NM_014771	Amine#19721	analysis	4_Pol II-occupied (p<0.0001)	0	5.35	4_LSD1-occupied (p<0.0001)	0	3.1	4_NRF1-occupied (p<0.0001)	8e-06	2.89	4_NF-YB-occupied (p<0.0001)	0	2.53	2_Sp1-occupied (p<0.0001)	H2K ami-Oli-1676	Amine#19721
APEX2	NM_014481	Amine#19706	analysis	4_Pol II-occupied (p<0.0001)	0	6.61	4_LSD1-occupied (p<0.0001)	0	3.38	4_NRF1-occupied (p<0.0001)	0	16.17	4_NF-YB-occupied (p<0.0001)	2e-06	2.26	2_Sp1-occupied (p<0.0001)	H2K ami-Oli-1661	Amine#19706
PTPN4	NM_002830	Amine#19182	analysis	4_Pol II-occupied (p<0.0001)	0	6.66	4_LSD1-occupied (p<0.0001)	0	5.48	4_NRF1-occupied (p<0.0001)	0	7.85	4_NF-YB-occupied (p<0.0001)	6e-06	2.15	2_Sp1-occupied (p<0.0001)	H2K ami-Oli-1137	Amine#19182
CCNE2	NM_004702	Amine#18534	analysis	4_Pol II-occupied (p<0.0001)	0	5.38	4_LSD1-occupied (p<0.0001)	0	5.42	4_NRF1-occupied (p<0.0001)	0	13.88	4_NF-YB-occupied (p<0.0001)	4.8e-05	1.99	2_Sp1-occupied (p<0.0001)	H2K ami-Oli-489	Amine#18534
CDC2	NM_001786	Amine#18252	analysis	4_Pol II-occupied (p<0.0001)	0	4.73	4_LSD1-occupied (p<0.0001)	0	2.25	4_NRF1-occupied (p<0.0001)	1.6e-05	2.74	4_NF-YB-occupied (p<0.0001)	5.7e-05	1.93	2_Sp1-occupied (p<0.0001)	H2K ami-Oli-207	Amine#18252
DAPK3	NM_001348	Amine#19055	analysis	4_Pol II-occupied (p<0.0001)	0	7.18	4_LSD1-occupied (p<0.0001)	0	2.35	3_NRF1-occupied (p<0.001)	0.000145	2.5	4_NF-YB-occupied (p<0.0001)	0	7.3	2_Sp1-occupied (p<0.0001)	H2K ami-Oli-1010	Amine#19055
YIF1	NM_020470	Amine#19848	analysis	4_Pol II-occupied (p<0.0001)	0	8.46	4_LSD1-occupied (p<0.0001)	0	4.18	3_NRF1-occupied (p<0.001)	0.000668	2.5	4_NF-YB-occupied (p<0.0001)	0	4.21	2_Sp1-occupied (p<0.0001)	H2K ami-Oli-1803	Amine#19848
DICER1	NM_177438	Amine#20027	analysis	4_Pol II-occupied (p<0.0001)	0	8.92	4_LSD1-occupied (p<0.0001)	0	6.96	3_NRF1-occupied (p<0.001)	0.000949	2.23	4_NF-YB-occupied (p<0.0001)	0	4.07	2_Sp1-occupied (p<0.0001)	H2K ami-Oli-1982	Amine#20027
TARS	NM_003191	Amine#19226	analysis	4_Pol II-occupied (p<0.0001)	0	5.68	4_LSD1-occupied (p<0.0001)	0	3.28	3_NRF1-occupied (p<0.001)	0.00047	2.39	4_NF-YB-occupied (p<0.0001)	0	2.88	2_Sp1-occupied (p<0.0001)	H2K ami-Oli-1181	Amine#19226
ARRB2	NM_004313	Amine#19339	analysis	4_Pol II-occupied (p<0.0001)	0	6.16	4_LSD1-occupied (p<0.0001)	0	7.59	2_NRF1-occupied (p<0.01)	0.008948	1.86	4_NF-YB-occupied (p<0.0001)	0	5.37	2_Sp1-occupied (p<0.0001)	H2K ami-Oli-1294	Amine#19339
SUFU	NM_016169	Amine#19744	analysis	4_Pol II-occupied (p<0.0001)	0	5.08	4_LSD1-occupied (p<0.0001)	0	4.27	2_NRF1-occupied (p<0.01)	0.005595	1.85	4_NF-YB-occupied (p<0.0001)	0	2.69	2_Sp1-occupied (p<0.0001)	H2K ami-Oli-1699	Amine#19744
ENSA	NM_004436	Amine#19353	analysis	4_Pol II-occupied (p<0.0001)	0	14	4_LSD1-occupied (p<0.0001)	0	2.65	1_No NRF1 binding (p>0.01)	0.838275	0.84	4_NF-YB-occupied (p<0.0001)	0	14.72	2_Sp1-occupied (p<0.0001)	H2K ami-Oli-1308	Amine#19353
USP5	NM_003481	Amine#19261	analysis	4_Pol II-occupied (p<0.0001)	0	12.09	4_LSD1-occupied (p<0.0001)	0	4.3	1_No NRF1 binding (p>0.01)	0.087273	1.12	4_NF-YB-occupied (p<0.0001)	0	11.22	2_Sp1-occupied (p<0.0001)	H2K ami-Oli-1216	Amine#19261
PCF11	NM_015885	Amine#19731	analysis	4_Pol II-occupied (p<0.0001)	0	12.17	4_LSD1-occupied (p<0.0001)	0	2.17	1_No NRF1 binding (p>0.01)	0.333959	1.02	4_NF-YB-occupied (p<0.0001)	0	6.46	2_Sp1-occupied (p<0.0001)	H2K ami-Oli-1686	Amine#19731
BUB3	NM_004725	Amine#19376	analysis	4_Pol II-occupied (p<0.0001)	0	4.72	4_LSD1-occupied (p<0.0001)	0	2.54	1_No NRF1 binding (p>0.01)	0.048769	1.61	4_NF-YB-occupied (p<0.0001)	0	6.32	2_Sp1-occupied (p<0.0001)	H2K ami-Oli-1331	Amine#19376
VAMP1	NM_014231	Amine#19682	analysis	4_Pol II-occupied (p<0.0001)	0	17.56	4_LSD1-occupied (p<0.0001)	0	2.07	1_No NRF1 binding (p>0.01)	0.031158	1.66	4_NF-YB-occupied (p<0.0001)	0	4.87	2_Sp1-occupied (p<0.0001)	H2K ami-Oli-1637	Amine#19682
H3F3B	NM_005324	Amine#19429	analysis	4_Pol II-occupied (p<0.0001)	0	85.95	4_LSD1-occupied (p<0.0001)	0	3.25	1_No NRF1 binding (p>0.01)	0.355378	1.05	4_NF-YB-occupied (p<0.0001)	0	4.82	2_Sp1-occupied (p<0.0001)	H2K ami-Oli-1384	Amine#19429
CRY1	NM_004075	Amine#19309	analysis	4_Pol II-occupied (p<0.0001)	0	4.16	4_LSD1-occupied (p<0.0001)	0	2.14	1_No NRF1 binding (p>0.01)	0.561338	0.98	4_NF-YB-occupied (p<0.0001)	0	4.68	2_Sp1-occupied (p<0.0001)	H2K ami-Oli-1264	Amine#19309
KLF5	NM_001730	Amine#18245	analysis	4_Pol II-occupied (p<0.0001)	0	5.91	4_LSD1-occupied (p<0.0001)	0	2.8	1_No NRF1 binding (p>0.01)	0.136046	1.3	4_NF-YB-occupied (p<0.0001)	0	4.27	2_Sp1-occupied (p<0.0001)	H2K ami-Oli-200	Amine#18245
PPP2R5D	NM_180977	Amine#20036	analysis	4_Pol II-occupied (p<0.0001)	0	9.95	4_LSD1-occupied (p<0.0001)	0	2.16	1_No NRF1 binding (p>0.01)	0.628184	0.99	4_NF-YB-occupied (p<0.0001)	0	4.16	2_Sp1-occupied (p<0.0001)	H2K ami-Oli-1991	Amine#20036
MLH1	NM_000249	Amine#18958	analysis	4_Pol II-occupied (p<0.0001)	0	7.46	4_LSD1-occupied (p<0.0001)	0	4.18	1_No NRF1 binding (p>0.01)	0.522592	0.97	4_NF-YB-occupied (p<0.0001)	0	4.02	2_Sp1-occupied (p<0.0001)	H2K ami-Oli-913	Amine#18958
PIK3R3	NM_003629	Amine#18460	analysis	4_Pol II-occupied (p<0.0001)	0	25.72	4_LSD1-occupied (p<0.0001)	0	2.49	1_No NRF1 binding (p>0.01)	0.011609	1.81	4_NF-YB-occupied (p<0.0001)	0	3.58	2_Sp1-occupied (p<0.0001)	H2K ami-Oli-415	Amine#18460
WBSCR22	NM_017528	Amine#19798	analysis	4_Pol II-occupied (p<0.0001)	0	16.33	4_LSD1-occupied (p<0.0001)	0	3.27	1_No NRF1 binding (p>0.01)	0.055946	1.53	4_NF-YB-occupied (p<0.0001)	0	2.87	2_Sp1-occupied (p<0.0001)	H2K ami-Oli-1753	Amine#19798
CTNS	NM_004937	Amine#19399	analysis	4_Pol II-occupied (p<0.0001)	0	11.24	4_LSD1-occupied (p<0.0001)	0	3.61	1_No NRF1 binding (p>0.01)	0.109721	1.23	4_NF-YB-occupied (p<0.0001)	0	2.82	2_Sp1-occupied (p<0.0001)	H2K ami-Oli-1354	Amine#19399
PDCD10	NM_145860	Amine#19982	analysis	4_Pol II-occupied (p<0.0001)	0	5.89	4_LSD1-occupied (p<0.0001)	0	2.14	1_No NRF1 binding (p>0.01)	0.219776	1.22	4_NF-YB-occupied (p<0.0001)	0	2.7	2_Sp1-occupied (p<0.0001)	H2K ami-Oli-1937	Amine#19982
BAD	NM_032989	Amine#18856	analysis	4_Pol II-occupied (p<0.0001)	0	8.2	4_LSD1-occupied (p<0.0001)	0	3.15	1_No NRF1 binding (p>0.01)	0.582066	0.92	4_NF-YB-occupied (p<0.0001)	0	2.58	2_Sp1-occupied (p<0.0001)	H2K ami-Oli-811	Amine#18856
BAD	NM_004322	Amine#18498	analysis	4_Pol II-occupied (p<0.0001)	0	15.56	4_LSD1-occupied (p<0.0001)	0	3.35	1_No NRF1 binding (p>0.01)	0.777513	0.93	4_NF-YB-occupied (p<0.0001)	0	2.44	2_Sp1-occupied (p<0.0001)	H2K ami-Oli-453	Amine#18498
DNAJB1	NM_006145	Amine#18650	analysis	4_Pol II-occupied (p<0.0001)	0	9.13	4_LSD1-occupied (p<0.0001)	0	2.65	1_No NRF1 binding (p>0.01)	0.604175	0.96	4_NF-YB-occupied (p<0.0001)	5e-06	2.18	2_Sp1-occupied (p<0.0001)	H2K ami-Oli-605	Amine#18650
NR4A2	NM_173173	Amine#20019	analysis	4_Pol II-occupied (p<0.0001)	0	14.84	4_LSD1-occupied (p<0.0001)	0	2.38	1_No NRF1 binding (p>0.01)	0.098769	1.44	4_NF-YB-occupied (p<0.0001)	3.9e-05	1.98	2_Sp1-occupied (p<0.0001)	H2K ami-Oli-1974	Amine#20019
PBP	NM_002567	Amine#18365	analysis	4_Pol II-occupied (p<0.0001)	0	6.93	4_LSD1-occupied (p<0.0001)	0	2.37	1_No NRF1 binding (p>0.01)	0.821547	0.88	4_NF-YB-occupied (p<0.0001)	9.9e-05	1.89	2_Sp1-occupied (p<0.0001)	H2K ami-Oli-320	Amine#18365
SNAPC1	NM_003082	Amine#19211	analysis	4_Pol II-occupied (p<0.0001)	0	6.02	4_LSD1-occupied (p<0.0001)	0	3.12	4_NRF1-occupied (p<0.0001)	8.9e-05	2.6	3_NFYB-occupied (p<0.001)	0.000359	1.75	2_Sp1-occupied (p<0.0001)	H2K ami-Oli-1166	Amine#19211
G22P1	NM_001469	Amine#19066	analysis	4_Pol II-occupied (p<0.0001)	0	10.08	4_LSD1-occupied (p<0.0001)	0	8.71	4_NRF1-occupied (p<0.0001)	0	15.62	3_NFYB-occupied (p<0.001)	0.000453	1.75	2_Sp1-occupied (p<0.0001)	H2K ami-Oli-1021	Amine#19066
RPA1	NM_002945	Amine#18402	analysis	4_Pol II-occupied (p<0.0001)	0	7.45	4_LSD1-occupied (p<0.0001)	0	4.16	2_NRF1-occupied (p<0.01)	0.003066	1.86	3_NFYB-occupied (p<0.001)	0.000139	1.92	2_Sp1-occupied (p<0.0001)	H2K ami-Oli-357	Amine#18402
PHB	NM_002634	Amine#18373	analysis	4_Pol II-occupied (p<0.0001)	0	4.1	4_LSD1-occupied (p<0.0001)	0	2.88	1_No NRF1 binding (p>0.01)	0.200606	1.24	3_NFYB-occupied (p<0.001)	0.000167	1.84	2_Sp1-occupied (p<0.0001)	H2K ami-Oli-328	Amine#18373
DAG1	NM_004393	Amine#18510	analysis	4_Pol II-occupied (p<0.0001)	0	5.25	4_LSD1-occupied (p<0.0001)	0	2.68	1_No NRF1 binding (p>0.01)	0.074382	1.47	3_NFYB-occupied (p<0.001)	0.000568	1.73	2_Sp1-occupied (p<0.0001)	H2K ami-Oli-465	Amine#18510
LEPR	NM_002303	Amine#18322	analysis	4_Pol II-occupied (p<0.0001)	0	4.06	4_LSD1-occupied (p<0.0001)	0	2.02	1_No NRF1 binding (p>0.01)	0.343258	1.39	3_NFYB-occupied (p<0.001)	0.000578	1.73	2_Sp1-occupied (p<0.0001)	H2K ami-Oli-277	Amine#18322
EEF1G	NM_001404	Amine#19061	analysis	4_Pol II-occupied (p<0.0001)	0	13.62	4_LSD1-occupied (p<0.0001)	0	4.84	4_NRF1-occupied (p<0.0001)	0	4.15	2_NFYB-occupied (p<0.01)	0.004486	1.57	2_Sp1-occupied (p<0.0001)	H2K ami-Oli-1016	Amine#19061
PRDX5	NM_181652	Amine#20042	analysis	4_Pol II-occupied (p<0.0001)	0	7.31	4_LSD1-occupied (p<0.0001)	0	6.72	4_NRF1-occupied (p<0.0001)	2.7e-05	3.1	2_NFYB-occupied (p<0.01)	0.005077	1.54	2_Sp1-occupied (p<0.0001)	H2K ami-Oli-1997	Amine#20042
RXRB	NM_021976	Amine#19876	analysis	4_Pol II-occupied (p<0.0001)	0	12.94	4_LSD1-occupied (p<0.0001)	0	12.96	4_NRF1-occupied (p<0.0001)	0	8.67	2_NFYB-occupied (p<0.01)	0.00571	1.51	2_Sp1-occupied (p<0.0001)	H2K ami-Oli-1831	Amine#19876
SAP18	NM_005870	Amine#18624	analysis	4_Pol II-occupied (p<0.0001)	0	16.46	4_LSD1-occupied (p<0.0001)	0	6.49	4_NRF1-occupied (p<0.0001)	0	5.37	2_NFYB-occupied (p<0.01)	0.006817	1.5	2_Sp1-occupied (p<0.0001)	H2K ami-Oli-1432	Amine#18624
RPS13	NM_001017	Amine#19025	analysis	4_Pol II-occupied (p<0.0001)	0	10.61	4_LSD1-occupied (p<0.0001)	0	2.88	1_No NRF1 binding (p>0.01)	0.130124	1.26	2_NFYB-occupied (p<0.01)	0.002378	1.58	2_Sp1-occupied (p<0.0001)	H2K ami-Oli-980	Amine#19025
SMAD3	NM_005902	Amine#18626	analysis	4_Pol II-occupied (p<0.0001)	0	6.53	4_LSD1-occupied (p<0.0001)	0	2.39	1_No NRF1 binding (p>0.01)	0.410909	1.05	2_NFYB-occupied (p<0.01)	0.002964	1.55	2_Sp1-occupied (p<0.0001)	H2K ami-Oli-581	Amine#18626
ABCE1	NM_002940	Amine#19193	analysis	4_Pol II-occupied (p<0.0001)	0	6.83	4_LSD1-occupied (p<0.0001)	0	2.09	1_No NRF1 binding (p>0.01)	0.371187	1.06	2_NFYB-occupied (p<0.01)	0.003047	1.58	2_Sp1-occupied (p<0.0001)	H2K ami-Oli-1148	Amine#19193
MAP2K7	NM_145329	Amine#18911	analysis	4_Pol II-occupied (p<0.0001)	0	12.21	4_LSD1-occupied (p<0.0001)	0	39.17	4_NRF1-occupied (p<0.0001)	0	8.73	1_No NFYB binding (p>0.01)	0.013766	1.42	2_Sp1-occupied (p<0.0001)	H2K ami-Oli-866	Amine#18911
GOPC	NM_020399	Amine#19845	analysis	4_Pol II-occupied (p<0.0001)	0	8.81	4_LSD1-occupied (p<0.0001)	0	9.4	4_NRF1-occupied (p<0.0001)	0	27.74	1_No NFYB binding (p>0.01)	0.01506	1.44	2_Sp1-occupied (p<0.0001)	H2K ami-Oli-1800	Amine#19845
SAP18	NM_005870	Amine#19477	analysis	4_Pol II-occupied (p<0.0001)	0	14.69	4_LSD1-occupied (p<0.0001)	0	6.05	4_NRF1-occupied (p<0.0001)	0	6.31	1_No NFYB binding (p>0.01)	0.015206	1.42	2_Sp1-occupied (p<0.0001)	H2K ami-Oli-579	Amine#19477
CABYR	NM_153770	Amine#20010	analysis	4_Pol II-occupied (p<0.0001)	0	8.6	4_LSD1-occupied (p<0.0001)	0	3.7	4_NRF1-occupied (p<0.0001)	0	15.93	1_No NFYB binding (p>0.01)	0.015636	1.39	2_Sp1-occupied (p<0.0001)	H2K ami-Oli-1965	Amine#20010
VDP	NM_003715	Amine#19280	analysis	4_Pol II-occupied (p<0.0001)	0	8.04	4_LSD1-occupied (p<0.0001)	0	8.54	4_NRF1-occupied (p<0.0001)	0	4.54	1_No NFYB binding (p>0.01)	0.016296	1.4	2_Sp1-occupied (p<0.0001)	H2K ami-Oli-1235	Amine#19280
MGEA5	NM_012215	Amine#18718	analysis	4_Pol II-occupied (p<0.0001)	0	6.51	4_LSD1-occupied (p<0.0001)	0	13.08	4_NRF1-occupied (p<0.0001)	0	7.98	1_No NFYB binding (p>0.01)	0.018984	1.48	2_Sp1-occupied (p<0.0001)	H2K ami-Oli-1583	Amine#18718
FBXO31	NM_024735	Amine#18839	analysis	4_Pol II-occupied (p<0.0001)	0	6.59	4_LSD1-occupied (p<0.0001)	0	5.83	4_NRF1-occupied (p<0.0001)	7.5e-05	2.6	1_No NFYB binding (p>0.01)	0.021573	1.38	2_Sp1-occupied (p<0.0001)	H2K ami-Oli-794	Amine#18839
MAX	NM_145113	Amine#18907	analysis	4_Pol II-occupied (p<0.0001)	0	6.93	4_LSD1-occupied (p<0.0001)	0	7.26	4_NRF1-occupied (p<0.0001)	0	4.23	1_No NFYB binding (p>0.01)	0.022636	1.38	2_Sp1-occupied (p<0.0001)	H2K ami-Oli-861	Amine#18907
PME-1	NM_016147	Amine#19742	analysis	4_Pol II-occupied (p<0.0001)	0	4.36	4_LSD1-occupied (p<0.0001)	0	13.55	4_NRF1-occupied (p<0.0001)	0	13.48	1_No NFYB binding (p>0.01)	0.026126	1.36	2_Sp1-occupied (p<0.0001)	H2K ami-Oli-1697	Amine#19742
DAD1	NM_001344	Amine#19054	analysis	4_Pol II-occupied (p<0.0001)	0	6.44	4_LSD1-occupied (p<0.0001)	0	22.1	4_NRF1-occupied (p<0.0001)	0	85.99	1_No NFYB binding (p>0.01)	0.027098	1.34	2_Sp1-occupied (p<0.0001)	H2K ami-Oli-1009	Amine#19054
SNAP29	NM_004782	Amine#19384	analysis	4_Pol II-occupied (p<0.0001)	0	7.92	4_LSD1-occupied (p<0.0001)	0	7.18	4_NRF1-occupied (p<0.0001)	0	4.47	1_No NFYB binding (p>0.01)	0.028947	1.35	2_Sp1-occupied (p<0.0001)	H2K ami-Oli-1339	Amine#19384
MAX	NM_145112	Amine#18906	analysis	4_Pol II-occupied (p<0.0001)	0	6.69	4_LSD1-occupied (p<0.0001)	0	6.16	4_NRF1-occupied (p<0.0001)	0	6.57	1_No NFYB binding (p>0.01)	0.031025	1.34	2_Sp1-occupied (p<0.0001)	H2K ami-Oli-862	Amine#18906
MAP2K7	NM_005043	Amine#18557	analysis	4_Pol II-occupied (p<0.0001)	0	11.29	4_LSD1-occupied (p<0.0001)	0	37.19	4_NRF1-occupied (p<0.0001)	0	9.42	1_No NFYB binding (p>0.01)	0.04879	1.28	2_Sp1-occupied (p<0.0001)	H2K ami-Oli-512	Amine#18557
MAX	NM_145114	Amine#18908	analysis	4_Pol II-occupied (p<0.0001)	0	6.61	4_LSD1-occupied (p<0.0001)	0	6.05	4_NRF1-occupied (p<0.0001)	0	5.55	1_No NFYB binding (p>0.01)	0.064653	1.27	2_Sp1-occupied (p<0.0001)	H2K ami-Oli-863	Amine#18908
PCTK1	NM_033019	Amine#19922	analysis	4_Pol II-occupied (p<0.0001)	0	14.93	4_LSD1-occupied (p<0.0001)	0	10.66	4_NRF1-occupied (p<0.0001)	4.4e-05	3.17	1_No NFYB binding (p>0.01)	0.065376	1.26	2_Sp1-occupied (p<0.0001)	H2K ami-Oli-1877	Amine#19922
SMARCA4	NM_003072	Amine#18411	analysis	4_Pol II-occupied (p<0.0001)	0	11.44	4_LSD1-occupied (p<0.0001)	0	30.76	4_NRF1-occupied (p<0.0001)	0	5.88	1_No NFYB binding (p>0.01)	0.06782	1.25	2_Sp1-occupied (p<0.0001)	H2K ami-Oli-366	Amine#18411
MAX	NM_002382	Amine#18333	analysis	4_Pol II-occupied (p<0.0001)	0	6.88	4_LSD1-occupied (p<0.0001)	0	5.07	4_NRF1-occupied (p<0.0001)	0	37.9	1_No NFYB binding (p>0.01)	0.100655	1.22	2_Sp1-occupied (p<0.0001)	H2K ami-Oli-288	Amine#18333
SNX1	NM_152826	Amine#19996	analysis	4_Pol II-occupied (p<0.0001)	0	6.06	4_LSD1-occupied (p<0.0001)	0	6.19	4_NRF1-occupied (p<0.0001)	0	6.07	1_No NFYB binding (p>0.01)	0.109555	1.21	2_Sp1-occupied (p<0.0001)	H2K ami-Oli-1951	Amine#19996
APBB3	NM_133176	Amine#19958	analysis	4_Pol II-occupied (p<0.0001)	0	6.41	4_LSD1-occupied (p<0.0001)	0	8.34	4_NRF1-occupied (p<0.0001)	0	12.63	1_No NFYB binding (p>0.01)	0.149083	1.17	2_Sp1-occupied (p<0.0001)	H2K ami-Oli-1913	Amine#19958
DYRK1B	NM_006484	Amine#19540	analysis	4_Pol II-occupied (p<0.0001)	0	5.58	4_LSD1-occupied (p<0.0001)	0	20.84	4_NRF1-occupied (p<0.0001)	0	10.05	1_No NFYB binding (p>0.01)	0.160225	1.16	2_Sp1-occupied (p<0.0001)	H2K ami-Oli-1495	Amine#19540
CSE1L	NM_177436	Amine#20026	analysis	4_Pol II-occupied (p<0.0001)	0	4.53	4_LSD1-occupied (p<0.0001)	0	2.58	4_NRF1-occupied (p<0.0001)	3e-06	3.22	1_No NFYB binding (p>0.01)	0.17786	1.15	2_Sp1-occupied (p<0.0001)	H2K ami-Oli-1981	Amine#20026
BAG1	NM_004323	Amine#19340	analysis	4_Pol II-occupied (p<0.0001)	0	12.95	4_LSD1-occupied (p<0.0001)	0	6.14	4_NRF1-occupied (p<0.0001)	0	4.13	1_No NFYB binding (p>0.01)	0.194386	1.16	2_Sp1-occupied (p<0.0001)	H2K ami-Oli-454	Amine#19340
NUP62	NM_153719	Amine#20006	analysis	4_Pol II-occupied (p<0.0001)	0	12.19	4_LSD1-occupied (p<0.0001)	0	21.83	4_NRF1-occupied (p<0.0001)	0	59.5	1_No NFYB binding (p>0.01)	0.217199	1.16	2_Sp1-occupied (p<0.0001)	H2K ami-Oli-1961	Amine#20006
DNCLI1	NM_016141	Amine#19741	analysis	4_Pol II-occupied (p<0.0001)	0	10.31	4_LSD1-occupied (p<0.0001)	0	3.34	4_NRF1-occupied (p<0.0001)	0	5.78	1_No NFYB binding (p>0.01)	0.240492	1.09	2_Sp1-occupied (p<0.0001)	H2K ami-Oli-1696	Amine#19741
AKT2	NM_001626	Amine#18236	analysis	4_Pol II-occupied (p<0.0001)	0	6.12	4_LSD1-occupied (p<0.0001)	0	9.87	4_NRF1-occupied (p<0.0001)	0	4.58	1_No NFYB binding (p>0.01)	0.258329	1.12	2_Sp1-occupied (p<0.0001)	H2K ami-Oli-191	Amine#18236
NDUFA8	NM_014222	Amine#19680	analysis	4_Pol II-occupied (p<0.0001)	0	3.56	4_LSD1-occupied (p<0.0001)	0	11.45	4_NRF1-occupied (p<0.0001)	0	40.33	1_No NFYB binding (p>0.01)	0.271472	1.06	2_Sp1-occupied (p<0.0001)	H2K ami-Oli-1635	Amine#19680
SNRP70	NM_003089	Amine#19213	analysis	4_Pol II-occupied (p<0.0001)	0	8.52	4_LSD1-occupied (p<0.0001)	0	18.6	4_NRF1-occupied (p<0.0001)	0	6.41	1_No NFYB binding (p>0.01)	0.272632	1.09	2_Sp1-occupied (p<0.0001)	H2K ami-Oli-1168	Amine#19213
ESRRA	NM_004451	Amine#18515	analysis	4_Pol II-occupied (p<0.0001)	0	7.26	4_LSD1-occupied (p<0.0001)	0	10.8	4_NRF1-occupied (p<0.0001)	0	4.53	1_No NFYB binding (p>0.01)	0.316067	1.05	2_Sp1-occupied (p<0.0001)	H2K ami-Oli-470	Amine#18515
PFKFB4	NM_004567	Amine#19365	analysis	4_Pol II-occupied (p<0.0001)	0	3.29	4_LSD1-occupied (p<0.0001)	0	35.02	4_NRF1-occupied (p<0.0001)	0	18.1	1_No NFYB binding (p>0.01)	0.335716	1	2_Sp1-occupied (p<0.0001)	H2K ami-Oli-1320	Amine#19365
SEPW1	NM_003009	Amine#19202	analysis	4_Pol II-occupied (p<0.0001)	0	15.72	4_LSD1-occupied (p<0.0001)	0	3.88	4_NRF1-occupied (p<0.0001)	0	6.33	1_No NFYB binding (p>0.01)	0.348961	1.01	2_Sp1-occupied (p<0.0001)	H2K ami-Oli-1157	Amine#19202
PTK2	NM_153831	Amine#18920	analysis	4_Pol II-occupied (p<0.0001)	0	11.77	4_LSD1-occupied (p<0.0001)	0	40.3	4_NRF1-occupied (p<0.0001)	0	91.5	1_No NFYB binding (p>0.01)	0.357801	1.08	2_Sp1-occupied (p<0.0001)	H2K ami-Oli-875	Amine#18920
PRPSAP1	NM_002766	Amine#19171	analysis	4_Pol II-occupied (p<0.0001)	0	8.61	4_LSD1-occupied (p<0.0001)	0	4.78	4_NRF1-occupied (p<0.0001)	0	3.84	1_No NFYB binding (p>0.01)	0.358277	1.05	2_Sp1-occupied (p<0.0001)	H2K ami-Oli-1126	Amine#19171
SMC4L1	NM_005496	Amine#19445	analysis	4_Pol II-occupied (p<0.0001)	0	4.67	4_LSD1-occupied (p<0.0001)	0	10.38	4_NRF1-occupied (p<0.0001)	0	4.77	1_No NFYB binding (p>0.01)	0.378648	1.03	2_Sp1-occupied (p<0.0001)	H2K ami-Oli-1400	Amine#19445
ATP6V1D	NM_015994	Amine#19737	analysis	4_Pol II-occupied (p<0.0001)	0	5.23	4_LSD1-occupied (p<0.0001)	0	17.15	4_NRF1-occupied (p<0.0001)	0	16.47	1_No NFYB binding (p>0.01)	0.391782	1.02	2_Sp1-occupied (p<0.0001)	H2K ami-Oli-1692	Amine#19737
SRD5A1	NM_001047	Amine#18174	analysis	4_Pol II-occupied (p<0.0001)	0	5.38	4_LSD1-occupied (p<0.0001)	0	15.45	4_NRF1-occupied (p<0.0001)	0	27.31	1_No NFYB binding (p>0.01)	0.399594	1.01	2_Sp1-occupied (p<0.0001)	H2K ami-Oli-129	Amine#18174
MANBA	NM_005908	Amine#19486	analysis	4_Pol II-occupied (p<0.0001)	0	4.2	4_LSD1-occupied (p<0.0001)	0	2.71	4_NRF1-occupied (p<0.0001)	9.9e-05	2.54	1_No NFYB binding (p>0.01)	0.40361	1.02	2_Sp1-occupied (p<0.0001)	H2K ami-Oli-1441	Amine#19486
VAPA	NM_003574	Amine#19266	analysis	4_Pol II-occupied (p<0.0001)	0	6.05	4_LSD1-occupied (p<0.0001)	0	7.83	4_NRF1-occupied (p<0.0001)	2.2e-05	2.91	1_No NFYB binding (p>0.01)	0.404688	1.03	2_Sp1-occupied (p<0.0001)	H2K ami-Oli-1221	Amine#19266
APG7L	NM_006395	Amine#19526	analysis	4_Pol II-occupied (p<0.0001)	0	3.11	4_LSD1-occupied (p<0.0001)	0	5.14	4_NRF1-occupied (p<0.0001)	0	9.43	1_No NFYB binding (p>0.01)	0.408676	1.03	2_Sp1-occupied (p<0.0001)	H2K ami-Oli-1481	Amine#19526
TSSC4	NM_005706	Amine#18615	analysis	4_Pol II-occupied (p<0.0001)	0	4.1	4_LSD1-occupied (p<0.0001)	0	7.96	4_NRF1-occupied (p<0.0001)	0	4.9	1_No NFYB binding (p>0.01)	0.450509	1.02	2_Sp1-occupied (p<0.0001)	H2K ami-Oli-570	Amine#18615
RASSF1	NM_170713	Amine#18921	analysis	4_Pol II-occupied (p<0.0001)	0	7.59	4_LSD1-occupied (p<0.0001)	0	4.3	4_NRF1-occupied (p<0.0001)	0	3.59	1_No NFYB binding (p>0.01)	0.451032	1	2_Sp1-occupied (p<0.0001)	H2K ami-Oli-876	Amine#18921
SIP	NM_014412	Amine#19697	analysis	4_Pol II-occupied (p<0.0001)	0	16.17	4_LSD1-occupied (p<0.0001)	0	20.57	4_NRF1-occupied (p<0.0001)	0	4.51	1_No NFYB binding (p>0.01)	0.455215	1	2_Sp1-occupied (p<0.0001)	H2K ami-Oli-1652	Amine#19697
MYBBP1A	NM_014520	Amine#19709	analysis	4_Pol II-occupied (p<0.0001)	0	9.62	4_LSD1-occupied (p<0.0001)	0	6.82	4_NRF1-occupied (p<0.0001)	0	3.97	1_No NFYB binding (p>0.01)	0.456891	1.01	2_Sp1-occupied (p<0.0001)	H2K ami-Oli-1664	Amine#19709
MCM6	NM_005915	Amine#18628	analysis	4_Pol II-occupied (p<0.0001)	0	6.03	4_LSD1-occupied (p<0.0001)	0	13.71	4_NRF1-occupied (p<0.0001)	0	8.32	1_No NFYB binding (p>0.01)	0.46394	1	2_Sp1-occupied (p<0.0001)	H2K ami-Oli-583	Amine#18628
MAPT	NM_016841	Amine#19786	analysis	4_Pol II-occupied (p<0.0001)	0	9.25	4_LSD1-occupied (p<0.0001)	0	6.82	4_NRF1-occupied (p<0.0001)	0	16.86	1_No NFYB binding (p>0.01)	0.499829	1	2_Sp1-occupied (p<0.0001)	H2K ami-Oli-1741	Amine#19786
TRIM28	NM_005762	Amine#18621	analysis	4_Pol II-occupied (p<0.0001)	0	11.39	4_LSD1-occupied (p<0.0001)	0	5.03	4_NRF1-occupied (p<0.0001)	0	4.4	1_No NFYB binding (p>0.01)	0.674896	0.99	2_Sp1-occupied (p<0.0001)	H2K ami-Oli-576	Amine#18621
EIF2S1	NM_004094	Amine#19313	analysis	4_Pol II-occupied (p<0.0001)	0	4.78	4_LSD1-occupied (p<0.0001)	0	7.15	4_NRF1-occupied (p<0.0001)	0	4.55	1_No NFYB binding (p>0.01)	0.68788	0.97	2_Sp1-occupied (p<0.0001)	H2K ami-Oli-1268	Amine#19313
SARS	NM_006513	Amine#19542	analysis	4_Pol II-occupied (p<0.0001)	0	9.74	4_LSD1-occupied (p<0.0001)	0	14.44	4_NRF1-occupied (p<0.0001)	0	10.35	1_No NFYB binding (p>0.01)	0.761112	0.93	2_Sp1-occupied (p<0.0001)	H2K ami-Oli-1497	Amine#19542
EIF3S6	NM_001568	Amine#19078	analysis	4_Pol II-occupied (p<0.0001)	0	5.31	4_LSD1-occupied (p<0.0001)	0	13.78	4_NRF1-occupied (p<0.0001)	0	46.98	1_No NFYB binding (p>0.01)	0.782803	0.93	2_Sp1-occupied (p<0.0001)	H2K ami-Oli-1033	Amine#19078
CDC42	NM_044472	Amine#18872	analysis	4_Pol II-occupied (p<0.0001)	0	3.93	4_LSD1-occupied (p<0.0001)	0	5.92	4_NRF1-occupied (p<0.0001)	0	9.78	1_No NFYB binding (p>0.01)	0.800357	0.83	2_Sp1-occupied (p<0.0001)	H2K ami-Oli-827	Amine#18872
BPHL	NM_004332	Amine#18501	analysis	4_Pol II-occupied (p<0.0001)	0	5.67	4_LSD1-occupied (p<0.0001)	0	1.95	4_NRF1-occupied (p<0.0001)	9e-06	3.17	1_No NFYB binding (p>0.01)	0.811151	0.9	2_Sp1-occupied (p<0.0001)	H2K ami-Oli-456	Amine#18501
CDC42	NM_001791	Amine#18254	analysis	4_Pol II-occupied (p<0.0001)	0	3.26	4_LSD1-occupied (p<0.0001)	0	6.43	4_NRF1-occupied (p<0.0001)	0	3.63	1_No NFYB binding (p>0.01)	0.828282	0.9	2_Sp1-occupied (p<0.0001)	H2K ami-Oli-209	Amine#18254
NR1D1	NM_021724	Amine#18826	analysis	4_Pol II-occupied (p<0.0001)	0	5.93	4_LSD1-occupied (p<0.0001)	0	12.55	4_NRF1-occupied (p<0.0001)	0	12.73	1_No NFYB binding (p>0.01)	0.8448	0.88	2_Sp1-occupied (p<0.0001)	H2K ami-Oli-781	Amine#18826
TERF2IP	NM_018975	Amine#19817	analysis	4_Pol II-occupied (p<0.0001)	0	6.66	4_LSD1-occupied (p<0.0001)	0	3.29	4_NRF1-occupied (p<0.0001)	7e-06	2.76	1_No NFYB binding (p>0.01)	0.852307	0.9	2_Sp1-occupied (p<0.0001)	H2K ami-Oli-1772	Amine#19817
HRI	NM_014413	Amine#19698	analysis	4_Pol II-occupied (p<0.0001)	0	6.78	4_LSD1-occupied (p<0.0001)	0	3.93	4_NRF1-occupied (p<0.0001)	0	3.63	1_No NFYB binding (p>0.01)	0.895431	0.88	2_Sp1-occupied (p<0.0001)	H2K ami-Oli-1653	Amine#19698
CHRAC1	NM_017444	Amine#19794	analysis	4_Pol II-occupied (p<0.0001)	0	9.05	4_LSD1-occupied (p<0.0001)	0	3.09	4_NRF1-occupied (p<0.0001)	1e-05	2.76	1_No NFYB binding (p>0.01)	0.958668	0.78	2_Sp1-occupied (p<0.0001)	H2K ami-Oli-1749	Amine#19794
PIAS1	NM_016166	Amine#18778	analysis	4_Pol II-occupied (p<0.0001)	0	4.86	4_LSD1-occupied (p<0.0001)	0	2.69	4_NRF1-occupied (p<0.0001)	0	5.96	1_No NFYB binding (p>0.01)	0.973238	0.78	2_Sp1-occupied (p<0.0001)	H2K ami-Oli-733	Amine#18778
BAG1	NM_004323	Amine#18499	analysis	4_Pol II-occupied (p<0.0001)	0	11.29	4_LSD1-occupied (p<0.0001)	0	5.75	3_NRF1-occupied (p<0.001)	0.000157	2.65	1_No NFYB binding (p>0.01)	0.050253	1.26	2_Sp1-occupied (p<0.0001)	H2K ami-Oli-1295	Amine#18499
C11orf30	NM_020193	Amine#18807	analysis	4_Pol II-occupied (p<0.0001)	0	10.56	4_LSD1-occupied (p<0.0001)	0	5.88	3_NRF1-occupied (p<0.001)	0.000293	2.52	1_No NFYB binding (p>0.01)	0.063852	1.25	2_Sp1-occupied (p<0.0001)	H2K ami-Oli-762	Amine#18807
STUB1	NM_005861	Amine#18623	analysis	4_Pol II-occupied (p<0.0001)	0	14.34	4_LSD1-occupied (p<0.0001)	0	4.96	3_NRF1-occupied (p<0.001)	0.000953	2.2	1_No NFYB binding (p>0.01)	0.109456	1.22	2_Sp1-occupied (p<0.0001)	H2K ami-Oli-578	Amine#18623
TCTEL1	NM_006519	Amine#19543	analysis	4_Pol II-occupied (p<0.0001)	0	4.9	4_LSD1-occupied (p<0.0001)	0	3.43	3_NRF1-occupied (p<0.001)	0.000468	2.41	1_No NFYB binding (p>0.01)	0.187231	1.14	2_Sp1-occupied (p<0.0001)	H2K ami-Oli-1498	Amine#19543
DNAJB11	NM_016306	Amine#18782	analysis	4_Pol II-occupied (p<0.0001)	0	3.41	4_LSD1-occupied (p<0.0001)	0	2.59	3_NRF1-occupied (p<0.001)	0.000973	2.26	1_No NFYB binding (p>0.01)	0.723249	0.93	2_Sp1-occupied (p<0.0001)	H2K ami-Oli-737	Amine#18782
EI24	NM_004879	Amine#18541	analysis	4_Pol II-occupied (p<0.0001)	0	7.42	4_LSD1-occupied (p<0.0001)	0	3.83	3_NRF1-occupied (p<0.001)	0.000169	2.75	1_No NFYB binding (p>0.01)	0.815329	0.93	2_Sp1-occupied (p<0.0001)	H2K ami-Oli-496	Amine#18541
RBBP8	NM_002894	Amine#18400	analysis	4_Pol II-occupied (p<0.0001)	0	12.61	4_LSD1-occupied (p<0.0001)	0	3.1	3_NRF1-occupied (p<0.001)	0.000404	2.26	1_No NFYB binding (p>0.01)	0.876878	0.86	2_Sp1-occupied (p<0.0001)	H2K ami-Oli-355	Amine#18400
MEF2B	NM_005919	Amine#18630	analysis	4_Pol II-occupied (p<0.0001)	0	7.41	4_LSD1-occupied (p<0.0001)	0	4.57	3_NRF1-occupied (p<0.001)	0.000661	2.48	1_No NFYB binding (p>0.01)	0.904639	0.79	2_Sp1-occupied (p<0.0001)	H2K ami-Oli-585	Amine#18630
HNRPA2B1	NM_031243	Amine#19913	analysis	4_Pol II-occupied (p<0.0001)	0	23.41	4_LSD1-occupied (p<0.0001)	0	5.06	2_NRF1-occupied (p<0.01)	0.002063	1.64	1_No NFYB binding (p>0.01)	0.059449	1.28	2_Sp1-occupied (p<0.0001)	H2K ami-Oli-1868	Amine#19913
RPS12	NM_001016	Amine#19024	analysis	4_Pol II-occupied (p<0.0001)	0	14.65	4_LSD1-occupied (p<0.0001)	0	2.67	2_NRF1-occupied (p<0.01)	0.005588	1.85	1_No NFYB binding (p>0.01)	0.679221	0.99	2_Sp1-occupied (p<0.0001)	H2K ami-Oli-979	Amine#19024
MGC8721	NM_016127	Amine#19740	analysis	4_Pol II-occupied (p<0.0001)	0	6.58	4_LSD1-occupied (p<0.0001)	0	2.94	1_No NRF1 binding (p>0.01)	0.721431	0.94	1_No NFYB binding (p>0.01)	0.012551	1.44	2_Sp1-occupied (p<0.0001)	H2K ami-Oli-1695	Amine#19740
SRRM2	NM_016333	Amine#19759	analysis	4_Pol II-occupied (p<0.0001)	0	10.52	4_LSD1-occupied (p<0.0001)	0	4.16	1_No NRF1 binding (p>0.01)	0.117566	1.42	1_No NFYB binding (p>0.01)	0.019982	1.38	2_Sp1-occupied (p<0.0001)	H2K ami-Oli-1714	Amine#19759
CDH1	NM_004360	Amine#18506	analysis	4_Pol II-occupied (p<0.0001)	0	14.25	4_LSD1-occupied (p<0.0001)	0	2.14	1_No NRF1 binding (p>0.01)	0.1354	1.37	1_No NFYB binding (p>0.01)	0.021705	1.38	2_Sp1-occupied (p<0.0001)	H2K ami-Oli-461	Amine#18506
MCL1	NM_021960	Amine#18828	analysis	4_Pol II-occupied (p<0.0001)	0	23.81	4_LSD1-occupied (p<0.0001)	0	2.81	1_No NRF1 binding (p>0.01)	0.022277	1.54	1_No NFYB binding (p>0.01)	0.026668	1.35	2_Sp1-occupied (p<0.0001)	H2K ami-Oli-783	Amine#18828
FOXA1	NM_004496	Amine#18520	analysis	4_Pol II-occupied (p<0.0001)	0	14.32	4_LSD1-occupied (p<0.0001)	0	2.98	1_No NRF1 binding (p>0.01)	0.145218	1.26	1_No NFYB binding (p>0.01)	0.028823	1.36	2_Sp1-occupied (p<0.0001)	H2K ami-Oli-475	Amine#18520
NSD1	NM_172349	Amine#18922	analysis	4_Pol II-occupied (p<0.0001)	0	6.14	4_LSD1-occupied (p<0.0001)	0	2.64	1_No NRF1 binding (p>0.01)	0.065388	1.45	1_No NFYB binding (p>0.01)	0.038329	1.33	2_Sp1-occupied (p<0.0001)	H2K ami-Oli-877	Amine#18922
MGST3	NM_004528	Amine#19361	analysis	4_Pol II-occupied (p<0.0001)	0	5.94	4_LSD1-occupied (p<0.0001)	0	3.81	1_No NRF1 binding (p>0.01)	0.459662	1	1_No NFYB binding (p>0.01)	0.057413	1.29	2_Sp1-occupied (p<0.0001)	H2K ami-Oli-1316	Amine#19361
NSD1	NM_022455	Amine#18831	analysis	4_Pol II-occupied (p<0.0001)	0	7.51	4_LSD1-occupied (p<0.0001)	0	2.44	1_No NRF1 binding (p>0.01)	0.020204	1.81	1_No NFYB binding (p>0.01)	0.063715	1.26	2_Sp1-occupied (p<0.0001)	H2K ami-Oli-786	Amine#18831
THBS1	NM_003246	Amine#18432	analysis	4_Pol II-occupied (p<0.0001)	0	13.79	4_LSD1-occupied (p<0.0001)	0	2.01	1_No NRF1 binding (p>0.01)	0.309182	1.06	1_No NFYB binding (p>0.01)	0.066738	1.25	2_Sp1-occupied (p<0.0001)	H2K ami-Oli-387	Amine#18432
FOSL2	NM_005253	Amine#18582	analysis	4_Pol II-occupied (p<0.0001)	0	21.83	4_LSD1-occupied (p<0.0001)	0	2.25	1_No NRF1 binding (p>0.01)	0.0218	1.71	1_No NFYB binding (p>0.01)	0.115646	1.2	2_Sp1-occupied (p<0.0001)	H2K ami-Oli-537	Amine#18582
BNIP3L	NM_004331	Amine#19341	analysis	4_Pol II-occupied (p<0.0001)	0	4.39	4_LSD1-occupied (p<0.0001)	0	2.43	1_No NRF1 binding (p>0.01)	0.179799	1.06	1_No NFYB binding (p>0.01)	0.117413	1.2	2_Sp1-occupied (p<0.0001)	H2K ami-Oli-1296	Amine#19341
PHLDA2	NM_003311	Amine#18444	analysis	4_Pol II-occupied (p<0.0001)	0	5.49	4_LSD1-occupied (p<0.0001)	0	2.06	1_No NRF1 binding (p>0.01)	0.153606	1.34	1_No NFYB binding (p>0.01)	0.21149	1.12	2_Sp1-occupied (p<0.0001)	H2K ami-Oli-399	Amine#18444
FANCG	NM_004629	Amine#19369	analysis	4_Pol II-occupied (p<0.0001)	0	12.9	4_LSD1-occupied (p<0.0001)	0	2.36	1_No NRF1 binding (p>0.01)	0.522333	0.98	1_No NFYB binding (p>0.01)	0.212064	1.11	2_Sp1-occupied (p<0.0001)	H2K ami-Oli-1324	Amine#19369
NCOA6	NM_014071	Amine#19678	analysis	4_Pol II-occupied (p<0.0001)	0	5.87	4_LSD1-occupied (p<0.0001)	0	2.46	1_No NRF1 binding (p>0.01)	0.338072	1.06	1_No NFYB binding (p>0.01)	0.232748	1.11	2_Sp1-occupied (p<0.0001)	H2K ami-Oli-698	Amine#19678
TFF1	NM_003225	Amine#18427	analysis	4_Pol II-occupied (p<0.0001)	0	3.59	4_LSD1-occupied (p<0.0001)	0	2.19	1_No NRF1 binding (p>0.01)	0.971482	0.73	1_No NFYB binding (p>0.01)	0.278393	1.11	2_Sp1-occupied (p<0.0001)	H2K ami-Oli-382	Amine#18427
PSMD9	NM_002813	Amine#19181	analysis	4_Pol II-occupied (p<0.0001)	0	7.04	4_LSD1-occupied (p<0.0001)	0	2.11	1_No NRF1 binding (p>0.01)	0.456502	1	1_No NFYB binding (p>0.01)	0.287627	1.08	2_Sp1-occupied (p<0.0001)	H2K ami-Oli-1136	Amine#19181
HSF2	NM_004506	Amine#19359	analysis	4_Pol II-occupied (p<0.0001)	0	5.48	4_LSD1-occupied (p<0.0001)	0	9.59	1_No NRF1 binding (p>0.01)	0.254442	1.03	1_No NFYB binding (p>0.01)	0.314505	1.04	2_Sp1-occupied (p<0.0001)	H2K ami-Oli-1314	Amine#19359
LRP1	NM_002332	Amine#18327	analysis	4_Pol II-occupied (p<0.0001)	0	5.73	4_LSD1-occupied (p<0.0001)	0	2.7	1_No NRF1 binding (p>0.01)	0.455234	1	1_No NFYB binding (p>0.01)	0.330012	1.04	2_Sp1-occupied (p<0.0001)	H2K ami-Oli-282	Amine#18327
RPS25	NM_001028	Amine#19029	analysis	4_Pol II-occupied (p<0.0001)	0	7.91	4_LSD1-occupied (p<0.0001)	0	3.1	1_No NRF1 binding (p>0.01)	0.04656	1.63	1_No NFYB binding (p>0.01)	0.338032	1	2_Sp1-occupied (p<0.0001)	H2K ami-Oli-984	Amine#19029
TUSC4	NM_006545	Amine#19547	analysis	4_Pol II-occupied (p<0.0001)	0	5.64	4_LSD1-occupied (p<0.0001)	0	2.14	1_No NRF1 binding (p>0.01)	0.010119	2.47	1_No NFYB binding (p>0.01)	0.342722	1.01	2_Sp1-occupied (p<0.0001)	H2K ami-Oli-1502	Amine#19547
IRA1	NM_024665	Amine#18838	analysis	4_Pol II-occupied (p<0.0001)	0	10.36	4_LSD1-occupied (p<0.0001)	0	3.07	1_No NRF1 binding (p>0.01)	0.326466	1.03	1_No NFYB binding (p>0.01)	0.393616	1.02	2_Sp1-occupied (p<0.0001)	H2K ami-Oli-793	Amine#18838
CASP3	NM_004346	Amine#18503	analysis	4_Pol II-occupied (p<0.0001)	0	12.09	4_LSD1-occupied (p<0.0001)	0	3.49	1_No NRF1 binding (p>0.01)	0.171522	1.48	1_No NFYB binding (p>0.01)	0.399009	1.03	2_Sp1-occupied (p<0.0001)	H2K ami-Oli-458	Amine#18503
CASP3	NM_032991	Amine#18857	analysis	4_Pol II-occupied (p<0.0001)	0	10.26	4_LSD1-occupied (p<0.0001)	0	2.97	1_No NRF1 binding (p>0.01)	0.333572	1.1	1_No NFYB binding (p>0.01)	0.454354	1	2_Sp1-occupied (p<0.0001)	H2K ami-Oli-812	Amine#18857
FBXO9	NM_033481	Amine#12167	analysis	4_Pol II-occupied (p<0.0001)	0	3.68	4_LSD1-occupied (p<0.0001)	0	2.25	1_No NRF1 binding (p>0.01)	0.542041	0.97	1_No NFYB binding (p>0.01)	0.597817	0.97	2_Sp1-occupied (p<0.0001)	H2K ami-Oli-1885	Amine#12167
KITLG	NM_003994	Amine#19304	analysis	4_Pol II-occupied (p<0.0001)	0	8.96	4_LSD1-occupied (p<0.0001)	0	2.19	1_No NRF1 binding (p>0.01)	0.8035	0.87	1_No NFYB binding (p>0.01)	0.672554	0.88	2_Sp1-occupied (p<0.0001)	H2K ami-Oli-1259	Amine#19304
RAN	NM_006325	Amine#18669	analysis	4_Pol II-occupied (p<0.0001)	0	9.14	4_LSD1-occupied (p<0.0001)	0	4.76	1_No NRF1 binding (p>0.01)	0.173499	1.29	1_No NFYB binding (p>0.01)	0.681894	0.95	2_Sp1-occupied (p<0.0001)	H2K ami-Oli-624	Amine#18669
ARL5	NM_177985	Amine#20029	analysis	4_Pol II-occupied (p<0.0001)	0	7.32	4_LSD1-occupied (p<0.0001)	0	3.96	1_No NRF1 binding (p>0.01)	0.012283	1.52	1_No NFYB binding (p>0.01)	0.685956	0.96	2_Sp1-occupied (p<0.0001)	H2K ami-Oli-1984	Amine#20029
HDAC3	NM_003883	Amine#18474	analysis	4_Pol II-occupied (p<0.0001)	0	5.65	4_LSD1-occupied (p<0.0001)	0	2.04	1_No NRF1 binding (p>0.01)	0.098368	1.4	1_No NFYB binding (p>0.01)	0.701159	0.96	2_Sp1-occupied (p<0.0001)	H2K ami-Oli-429	Amine#18474
ITGB1	NM_133376	Amine#18890	analysis	4_Pol II-occupied (p<0.0001)	0	8.1	4_LSD1-occupied (p<0.0001)	0	2.06	1_No NRF1 binding (p>0.01)	0.197457	1.27	1_No NFYB binding (p>0.01)	0.716625	0.88	2_Sp1-occupied (p<0.0001)	H2K ami-Oli-845	Amine#18890
DRG1	NM_004147	Amine#18492	analysis	4_Pol II-occupied (p<0.0001)	0	14.31	4_LSD1-occupied (p<0.0001)	0	2	1_No NRF1 binding (p>0.01)	0.127294	1.38	1_No NFYB binding (p>0.01)	0.747513	0.95	2_Sp1-occupied (p<0.0001)	H2K ami-Oli-447	Amine#18492
SREBF1	NM_004176	Amine#18494	analysis	4_Pol II-occupied (p<0.0001)	0	6.12	4_LSD1-occupied (p<0.0001)	0	2.71	1_No NRF1 binding (p>0.01)	0.337213	1.01	1_No NFYB binding (p>0.01)	0.802248	0.93	2_Sp1-occupied (p<0.0001)	H2K ami-Oli-449	Amine#18494
SEMA3C	NM_006379	Amine#18672	analysis	4_Pol II-occupied (p<0.0001)	0	16.79	4_LSD1-occupied (p<0.0001)	0	2.62	1_No NRF1 binding (p>0.01)	0.023474	1.76	1_No NFYB binding (p>0.01)	0.837656	0.82	2_Sp1-occupied (p<0.0001)	H2K ami-Oli-627	Amine#18672
SEC61B	NM_006808	Amine#19577	analysis	4_Pol II-occupied (p<0.0001)	0	7.92	4_LSD1-occupied (p<0.0001)	0	3.65	1_No NRF1 binding (p>0.01)	0.036446	1.73	1_No NFYB binding (p>0.01)	0.851829	0.92	2_Sp1-occupied (p<0.0001)	H2K ami-Oli-1532	Amine#19577
TRADD	NM_003789	Amine#18467	analysis	4_Pol II-occupied (p<0.0001)	0	4.86	4_LSD1-occupied (p<0.0001)	0	2.87	1_No NRF1 binding (p>0.01)	0.047584	1.47	1_No NFYB binding (p>0.01)	0.906757	0.77	2_Sp1-occupied (p<0.0001)	H2K ami-Oli-422	Amine#18467
BCKDHB	NM_000056	Amine#18942	excluded	4_Pol II-occupied (p<0.0001)	0	3.4	4_LSD1-occupied (p<0.0001)	0	4.37	2_NRF1-occupied (p<0.01)	0.00466	1.94	0_Too low signal (removed)			2_Sp1-occupied (p<0.0001)	H2K ami-Oli-897	Amine#18942
LEPRE1	NM_022356	Amine#19887	excluded	4_Pol II-occupied (p<0.0001)	0	3.71	4_LSD1-occupied (p<0.0001)	0	9.06	2_NRF1-occupied (p<0.01)	0.002196	2.15	0_Too low signal (removed)			2_Sp1-occupied (p<0.0001)	H2K ami-Oli-1842	Amine#19887
WDR23	NM_181357	Amine#20038	excluded	4_Pol II-occupied (p<0.0001)	0	14.69	4_LSD1-occupied (p<0.0001)	0	5.12	1_No NRF1 binding (p>0.01)	0.312747	1.47	0_Too low signal (removed)			2_Sp1-occupied (p<0.0001)	H2K ami-Oli-1993	Amine#20038
STAT1	NM_139266	Amine#18898	excluded	4_Pol II-occupied (p<0.0001)	0	11.25	4_LSD1-occupied (p<0.0001)	0	2.11	1_No NRF1 binding (p>0.01)	0.289522	1.01	0_Too low signal (removed)			2_Sp1-occupied (p<0.0001)	H2K ami-Oli-853	Amine#18898
MRPS12	NM_033363	Amine#19926	analysis	4_Pol II-occupied (p<0.0001)	0	5.78	4_LSD1-occupied (p<0.0001)	0	4.92	2_NRF1-occupied (p<0.01)	0.003438	1.79	4_NF-YB-occupied (p<0.0001)	0	5.55	2_Sp1-occupied (p<0.0001)	H2K ami-Oli-1881	Amine#19926
EZH2	NM_004456	Amine#18516	analysis	4_Pol II-occupied (p<0.0001)	0	12.67	4_LSD1-occupied (p<0.0001)	0	7.25	2_NRF1-occupied (p<0.01)	0.008083	1.83	4_NF-YB-occupied (p<0.0001)	4e-06	2.22	2_Sp1-occupied (p<0.0001)	H2K ami-Oli-471	Amine#18516
DAXX	NM_001350	Amine#19056	analysis	4_Pol II-occupied (p<0.0001)	0	5.01	4_LSD1-occupied (p<0.0001)	0	2.4	1_No NRF1 binding (p>0.01)	0.153414	1.08	4_NF-YB-occupied (p<0.0001)	0	2.81	2_Sp1-occupied (p<0.0001)	H2K ami-Oli-1011	Amine#19056
HNRPL	NM_001533	Amine#18228	analysis	4_Pol II-occupied (p<0.0001)	0	12.82	4_LSD1-occupied (p<0.0001)	0	8.31	1_No NRF1 binding (p>0.01)	0.697378	0.98	4_NF-YB-occupied (p<0.0001)	1e-06	2.4	2_Sp1-occupied (p<0.0001)	H2K ami-Oli-183	Amine#18228
EIF4G2	NM_001418	Amine#19062	analysis	4_Pol II-occupied (p<0.0001)	0	25.06	4_LSD1-occupied (p<0.0001)	0	4.07	1_No NRF1 binding (p>0.01)	0.351116	1.04	4_NF-YB-occupied (p<0.0001)	3e-06	2.25	2_Sp1-occupied (p<0.0001)	H2K ami-Oli-1017	Amine#19062
CDKN2B	NM_078487	Amine#19943	analysis	4_Pol II-occupied (p<0.0001)	0	5.57	4_LSD1-occupied (p<0.0001)	0	2.69	1_No NRF1 binding (p>0.01)	0.057305	1.56	4_NF-YB-occupied (p<0.0001)	4.6e-05	1.95	2_Sp1-occupied (p<0.0001)	H2K ami-Oli-1898	Amine#19943
HNRPUL1	NM_007040	Amine#19597	excluded	4_Pol II-occupied (p<0.0001)	0	6.35	4_LSD1-occupied (p<0.0001)	0	2.25	0_Too low signal (removed)			4_NF-YB-occupied (p<0.0001)	0	12.03	2_Sp1-occupied (p<0.0001)	H2K ami-Oli-1552	Amine#19597
CBX5	NM_012117	Amine#19621	excluded	4_Pol II-occupied (p<0.0001)	0	22.57	4_LSD1-occupied (p<0.0001)	0	51.21	0_Too low signal (removed)			4_NF-YB-occupied (p<0.0001)	0	10.01	2_Sp1-occupied (p<0.0001)	H2K ami-Oli-1576	Amine#19621
RNF5	NM_006913	Amine#19583	excluded	4_Pol II-occupied (p<0.0001)	0	4.91	4_LSD1-occupied (p<0.0001)	0	2.18	0_Too low signal (removed)			4_NF-YB-occupied (p<0.0001)	0	8.46	2_Sp1-occupied (p<0.0001)	H2K ami-Oli-1538	Amine#19583
MORF4L2	NM_012286	Amine#19636	excluded	4_Pol II-occupied (p<0.0001)	0	18.62	4_LSD1-occupied (p<0.0001)	0	3.07	0_Too low signal (removed)			4_NF-YB-occupied (p<0.0001)	0	7.11	2_Sp1-occupied (p<0.0001)	H2K ami-Oli-1591	Amine#19636
NXT1	NM_013248	Amine#19654	excluded	4_Pol II-occupied (p<0.0001)	0	15.29	4_LSD1-occupied (p<0.0001)	0	2.61	0_Too low signal (removed)			4_NF-YB-occupied (p<0.0001)	0	4.99	2_Sp1-occupied (p<0.0001)	H2K ami-Oli-1609	Amine#19654
HPCL2	NM_012260	Amine#19631	excluded	4_Pol II-occupied (p<0.0001)	0	7.45	4_LSD1-occupied (p<0.0001)	0	2.12	0_Too low signal (removed)			4_NF-YB-occupied (p<0.0001)	0	4.8	2_Sp1-occupied (p<0.0001)	H2K ami-Oli-1586	Amine#19631
LSM4	NM_012321	Amine#19637	excluded	4_Pol II-occupied (p<0.0001)	0	6.11	4_LSD1-occupied (p<0.0001)	0	6.86	0_Too low signal (removed)			4_NF-YB-occupied (p<0.0001)	0	3.23	2_Sp1-occupied (p<0.0001)	H2K ami-Oli-1592	Amine#19637
PDCD10	NM_007217	Amine#19603	excluded	4_Pol II-occupied (p<0.0001)	0	4.26	4_LSD1-occupied (p<0.0001)	0	2.09	0_Too low signal (removed)			4_NF-YB-occupied (p<0.0001)	0	2.66	2_Sp1-occupied (p<0.0001)	H2K ami-Oli-1558	Amine#19603
MYST2	NM_007067	Amine#18701	excluded	4_Pol II-occupied (p<0.0001)	0	10.25	4_LSD1-occupied (p<0.0001)	0	6.06	0_Too low signal (removed)			4_NF-YB-occupied (p<0.0001)	2e-06	2.35	2_Sp1-occupied (p<0.0001)	H2K ami-Oli-656	Amine#18701
DDX42	NM_007372	Amine#19615	excluded	4_Pol II-occupied (p<0.0001)	0	14.23	4_LSD1-occupied (p<0.0001)	0	4.88	0_Too low signal (removed)			3_NFYB-occupied (p<0.001)	0.000265	1.81	2_Sp1-occupied (p<0.0001)	H2K ami-Oli-1570	Amine#19615
EAF2	NM_018456	Amine#18801	excluded	4_Pol II-occupied (p<0.0001)	0	5.05	4_LSD1-occupied (p<0.0001)	0	1.97	0_Too low signal (removed)			3_NFYB-occupied (p<0.001)	0.000301	1.79	2_Sp1-occupied (p<0.0001)	H2K ami-Oli-756	Amine#18801
FKBP2	NM_004470	Amine#19355	analysis	4_Pol II-occupied (p<0.0001)	0	11.2	4_LSD1-occupied (p<0.0001)	0	3.08	1_No NRF1 binding (p>0.01)	0.256756	1.14	2_NFYB-occupied (p<0.01)	0.006876	1.49	2_Sp1-occupied (p<0.0001)	H2K ami-Oli-1310	Amine#19355
HMMR	NM_012484	Amine#18728	analysis	4_Pol II-occupied (p<0.0001)	0	4.42	4_LSD1-occupied (p<0.0001)	0	8.52	1_No NRF1 binding (p>0.01)	0.167447	1.14	2_NFYB-occupied (p<0.01)	0.007085	1.52	2_Sp1-occupied (p<0.0001)	H2K ami-Oli-683	Amine#18728
SAP30	NM_003864	Amine#19290	analysis	4_Pol II-occupied (p<0.0001)	0	11.66	4_LSD1-occupied (p<0.0001)	0	14.1	4_NRF1-occupied (p<0.0001)	1e-06	3.58	1_No NFYB binding (p>0.01)	0.213356	1.12	2_Sp1-occupied (p<0.0001)	H2K ami-Oli-1245	Amine#19290
C10orf69	NM_006459	Amine#19536	analysis	4_Pol II-occupied (p<0.0001)	0	7.45	4_LSD1-occupied (p<0.0001)	0	7.51	3_NRF1-occupied (p<0.001)	0.000825	2.46	1_No NFYB binding (p>0.01)	0.440232	1.03	2_Sp1-occupied (p<0.0001)	H2K ami-Oli-1491	Amine#19536
MCRS1	NM_006337	Amine#19518	analysis	4_Pol II-occupied (p<0.0001)	0	5.92	4_LSD1-occupied (p<0.0001)	0	5.29	2_NRF1-occupied (p<0.01)	0.009477	1.69	1_No NFYB binding (p>0.01)	0.69202	0.97	2_Sp1-occupied (p<0.0001)	H2K ami-Oli-1473	Amine#19518
NKTR	NM_005385	Amine#19433	analysis	4_Pol II-occupied (p<0.0001)	0	6.44	4_LSD1-occupied (p<0.0001)	0	4.36	1_No NRF1 binding (p>0.01)	0.039477	1.39	1_No NFYB binding (p>0.01)	0.01714	1.41	2_Sp1-occupied (p<0.0001)	H2K ami-Oli-1388	Amine#19433
SCAND1	NM_016558	Amine#19775	analysis	4_Pol II-occupied (p<0.0001)	0	6.28	4_LSD1-occupied (p<0.0001)	0	2.39	1_No NRF1 binding (p>0.01)	0.30641	1.14	1_No NFYB binding (p>0.01)	0.199397	1.13	2_Sp1-occupied (p<0.0001)	H2K ami-Oli-1886	Amine#19775
SRI	NM_003130	Amine#19218	analysis	4_Pol II-occupied (p<0.0001)	0	4.59	4_LSD1-occupied (p<0.0001)	0	2.69	1_No NRF1 binding (p>0.01)	0.703558	0.97	1_No NFYB binding (p>0.01)	0.289892	1.08	2_Sp1-occupied (p<0.0001)	H2K ami-Oli-1173	Amine#19218
EIF3S10	NM_003750	Amine#19285	analysis	4_Pol II-occupied (p<0.0001)	0	17.93	4_LSD1-occupied (p<0.0001)	0	2.14	1_No NRF1 binding (p>0.01)	0.131367	1.36	1_No NFYB binding (p>0.01)	0.293164	1.07	2_Sp1-occupied (p<0.0001)	H2K ami-Oli-1240	Amine#19285
DPH2L1	NM_001383	Amine#19058	analysis	4_Pol II-occupied (p<0.0001)	0	3.42	4_LSD1-occupied (p<0.0001)	0	2.15	1_No NRF1 binding (p>0.01)	0.705568	0.98	1_No NFYB binding (p>0.01)	0.304026	1.09	2_Sp1-occupied (p<0.0001)	H2K ami-Oli-1013	Amine#19058
CTSD	NM_001909	Amine#18267	analysis	4_Pol II-occupied (p<0.0001)	0	7.59	4_LSD1-occupied (p<0.0001)	0	5.15	1_No NRF1 binding (p>0.01)	0.268294	1.01	1_No NFYB binding (p>0.01)	0.40337	1.02	2_Sp1-occupied (p<0.0001)	H2K ami-Oli-222	Amine#18267
SOD2	NM_000636	Amine#18137	analysis	4_Pol II-occupied (p<0.0001)	0	6.66	4_LSD1-occupied (p<0.0001)	0	2.05	1_No NRF1 binding (p>0.01)	0.291274	1.02	1_No NFYB binding (p>0.01)	0.428699	1.01	2_Sp1-occupied (p<0.0001)	H2K ami-Oli-92	Amine#18137
TXN	NM_003329	Amine#18445	analysis	4_Pol II-occupied (p<0.0001)	0	8.19	4_LSD1-occupied (p<0.0001)	0	3.19	1_No NRF1 binding (p>0.01)	0.749949	0.92	1_No NFYB binding (p>0.01)	0.69424	0.99	2_Sp1-occupied (p<0.0001)	H2K ami-Oli-400	Amine#18445
POLE4	NM_019896	Amine#19830	analysis	4_Pol II-occupied (p<0.0001)	0	7.61	4_LSD1-occupied (p<0.0001)	0	2.92	1_No NRF1 binding (p>0.01)	0.036788	1.34	1_No NFYB binding (p>0.01)	0.699069	0.85	2_Sp1-occupied (p<0.0001)	H2K ami-Oli-1785	Amine#19830
USP49	NM_004275	Amine#19333	analysis	4_Pol II-occupied (p<0.0001)	0	8.24	4_LSD1-occupied (p<0.0001)	0	3.36	1_No NRF1 binding (p>0.01)	0.38147	1.05	1_No NFYB binding (p>0.01)	0.721572	0.95	2_Sp1-occupied (p<0.0001)	H2K ami-Oli-1288	Amine#19333
FOXJ2	NM_018416	Amine#19805	analysis	4_Pol II-occupied (p<0.0001)	0	4.09	4_LSD1-occupied (p<0.0001)	0	2.53	1_No NRF1 binding (p>0.01)	0.94906	0.82	1_No NFYB binding (p>0.01)	0.853423	0.84	2_Sp1-occupied (p<0.0001)	H2K ami-Oli-1760	Amine#19805
PCBP1	NM_006196	Amine#18656	analysis	4_Pol II-occupied (p<0.0001)	0	27.66	4_LSD1-occupied (p<0.0001)	0	5.69	1_No NRF1 binding (p>0.01)	0.54426	1	1_No NFYB binding (p>0.01)	0.970352	0.75	2_Sp1-occupied (p<0.0001)	H2K ami-Oli-611	Amine#18656
POMT2	NM_013382	Amine#19666	excluded	4_Pol II-occupied (p<0.0001)	0	8.17	4_LSD1-occupied (p<0.0001)	0	2.43	0_Too low signal (removed)			1_No NFYB binding (p>0.01)	0.019486	1.43	2_Sp1-occupied (p<0.0001)	H2K ami-Oli-1621	Amine#19666
REA	NM_007273	Amine#19607	excluded	4_Pol II-occupied (p<0.0001)	0	4.85	4_LSD1-occupied (p<0.0001)	0	2.41	0_Too low signal (removed)			1_No NFYB binding (p>0.01)	0.033067	1.35	2_Sp1-occupied (p<0.0001)	H2K ami-Oli-1562	Amine#19607
HSPC051	NM_013387	Amine#19667	excluded	4_Pol II-occupied (p<0.0001)	0	10.83	4_LSD1-occupied (p<0.0001)	0	2.91	0_Too low signal (removed)			1_No NFYB binding (p>0.01)	0.072553	1.25	2_Sp1-occupied (p<0.0001)	H2K ami-Oli-1622	Amine#19667
MEF2A	NM_005587	Amine#18607	excluded	4_Pol II-occupied (p<0.0001)	0	7.97	4_LSD1-occupied (p<0.0001)	0	4.11	0_Too low signal (removed)			1_No NFYB binding (p>0.01)	0.091596	1.22	2_Sp1-occupied (p<0.0001)	H2K ami-Oli-562	Amine#18607
ZNF46	NM_006977	Amine#19590	excluded	4_Pol II-occupied (p<0.0001)	0	16.67	4_LSD1-occupied (p<0.0001)	0	2.66	0_Too low signal (removed)			1_No NFYB binding (p>0.01)	0.123018	1.18	2_Sp1-occupied (p<0.0001)	H2K ami-Oli-1545	Amine#19590
PRKDC	NM_006904	Amine#18695	excluded	4_Pol II-occupied (p<0.0001)	0	6.12	4_LSD1-occupied (p<0.0001)	0	3.65	0_Too low signal (removed)			1_No NFYB binding (p>0.01)	0.169485	1.13	2_Sp1-occupied (p<0.0001)	H2K ami-Oli-650	Amine#18695
PTEN	NM_000314	Amine#18084	excluded	4_Pol II-occupied (p<0.0001)	0	8.93	4_LSD1-occupied (p<0.0001)	0	2.09	0_Too low signal (removed)			1_No NFYB binding (p>0.01)	0.275529	1.1	2_Sp1-occupied (p<0.0001)	H2K ami-Oli-39	Amine#18084
MGEA5	NM_012215	Amine#19628	excluded	4_Pol II-occupied (p<0.0001)	0	6.69	4_LSD1-occupied (p<0.0001)	0	16.17	0_Too low signal (removed)			1_No NFYB binding (p>0.01)	0.345649	1.06	2_Sp1-occupied (p<0.0001)	H2K ami-Oli-673	Amine#19628
TRIP4	NM_016213	Amine#19749	excluded	4_Pol II-occupied (p<0.0001)	0	12.54	4_LSD1-occupied (p<0.0001)	0	2.29	0_Too low signal (removed)			1_No NFYB binding (p>0.01)	0.386595	1.04	2_Sp1-occupied (p<0.0001)	H2K ami-Oli-1704	Amine#19749
DNAJA1	NM_001539	Amine#18229	excluded	4_Pol II-occupied (p<0.0001)	0	18.14	4_LSD1-occupied (p<0.0001)	0	3.03	0_Too low signal (removed)			1_No NFYB binding (p>0.01)	0.399607	1.05	2_Sp1-occupied (p<0.0001)	H2K ami-Oli-184	Amine#18229
HSF1	NM_005526	Amine#18604	excluded	4_Pol II-occupied (p<0.0001)	0	5.02	4_LSD1-occupied (p<0.0001)	0	7.18	0_Too low signal (removed)			1_No NFYB binding (p>0.01)	0.546744	0.98	2_Sp1-occupied (p<0.0001)	H2K ami-Oli-559	Amine#18604
AATF	NM_012138	Amine#19623	excluded	4_Pol II-occupied (p<0.0001)	0	8.68	4_LSD1-occupied (p<0.0001)	0	4.77	0_Too low signal (removed)			1_No NFYB binding (p>0.01)	0.589824	0.94	2_Sp1-occupied (p<0.0001)	H2K ami-Oli-1578	Amine#19623
XRCC2	NM_005431	Amine#18598	excluded	4_Pol II-occupied (p<0.0001)	0	8.52	4_LSD1-occupied (p<0.0001)	0	18.92	0_Too low signal (removed)			1_No NFYB binding (p>0.01)	0.607678	0.96	2_Sp1-occupied (p<0.0001)	H2K ami-Oli-553	Amine#18598
HIG2	NM_013332	Amine#19659	excluded	4_Pol II-occupied (p<0.0001)	0	15.02	4_LSD1-occupied (p<0.0001)	0	10.86	0_Too low signal (removed)			1_No NFYB binding (p>0.01)	0.642683	0.99	2_Sp1-occupied (p<0.0001)	H2K ami-Oli-1614	Amine#19659
RAC1	NM_006908	Amine#18696	excluded	4_Pol II-occupied (p<0.0001)	0	4.68	4_LSD1-occupied (p<0.0001)	0	3.24	0_Too low signal (removed)			1_No NFYB binding (p>0.01)	0.6999	0.93	2_Sp1-occupied (p<0.0001)	H2K ami-Oli-651	Amine#18696
RANBP3	NM_007320	Amine#19612	excluded	4_Pol II-occupied (p<0.0001)	0	8.86	4_LSD1-occupied (p<0.0001)	0	30.59	0_Too low signal (removed)			1_No NFYB binding (p>0.01)	0.777939	0.93	2_Sp1-occupied (p<0.0001)	H2K ami-Oli-1567	Amine#19612
GABARAP	NM_007278	Amine#19609	excluded	4_Pol II-occupied (p<0.0001)	0	8.19	4_LSD1-occupied (p<0.0001)	0	4.29	0_Too low signal (removed)			1_No NFYB binding (p>0.01)	0.85193	0.81	2_Sp1-occupied (p<0.0001)	H2K ami-Oli-1564	Amine#19609
TIMM22	NM_013337	Amine#19660	excluded	4_Pol II-occupied (p<0.0001)	0	4.49	4_LSD1-occupied (p<0.0001)	0	2.13	0_Too low signal (removed)			1_No NFYB binding (p>0.01)	0.873071	0.86	2_Sp1-occupied (p<0.0001)	H2K ami-Oli-1615	Amine#19660
PTK2	NM_005607	Amine#18608	excluded	4_Pol II-occupied (p<0.0001)	0	14.99	4_LSD1-occupied (p<0.0001)	0	48.92	0_Too low signal (removed)			1_No NFYB binding (p>0.01)	0.917006	0.85	2_Sp1-occupied (p<0.0001)	H2K ami-Oli-563	Amine#18608
GRHPR	NM_012203	Amine#19626	excluded	4_Pol II-occupied (p<0.0001)	0	4.9	4_LSD1-occupied (p<0.0001)	0	3.62	0_Too low signal (removed)			1_No NFYB binding (p>0.01)	0.951353	0.79	2_Sp1-occupied (p<0.0001)	H2K ami-Oli-1581	Amine#19626
CALM2	NM_001743	Amine#18246	excluded	4_Pol II-occupied (p<0.0001)	0	22.31	4_LSD1-occupied (p<0.0001)	0	3.56	1_No NRF1 binding (p>0.01)	0.685096	0.98	0_Too low signal (removed)			2_Sp1-occupied (p<0.0001)	H2K ami-Oli-201	Amine#18246
EBAG9	NM_004215	Amine#18495	excluded	4_Pol II-occupied (p<0.0001)	0	5.24	4_LSD1-occupied (p<0.0001)	0	7.45	1_No NRF1 binding (p>0.01)	0.160486	1.23	0_Too low signal (removed)			2_Sp1-occupied (p<0.0001)	H2K ami-Oli-450	Amine#18495
JARID1A	NM_005056	Amine#19412	excluded	4_Pol II-occupied (p<0.0001)	0	7.78	4_LSD1-occupied (p<0.0001)	0	2.17	1_No NRF1 binding (p>0.01)	0.312244	1.09	0_Too low signal (removed)			2_Sp1-occupied (p<0.0001)	H2K ami-Oli-1367	Amine#19412
FAU	NM_001997	Amine#19108	excluded	4_Pol II-occupied (p<0.0001)	0	7.73	4_LSD1-occupied (p<0.0001)	0	4.44	1_No NRF1 binding (p>0.01)	0.20622	1.59	0_Too low signal (removed)			2_Sp1-occupied (p<0.0001)	H2K ami-Oli-1063	Amine#19108
TP53BP1	NM_005657	Amine#18612	excluded	4_Pol II-occupied (p<0.0001)	0	6.98	4_LSD1-occupied (p<0.0001)	0	3.1	0_Too low signal (removed)			0_Too low signal (removed)			2_Sp1-occupied (p<0.0001)	H2K ami-Oli-567	Amine#18612
NCOA3	NM_006534	Amine#18682	excluded	4_Pol II-occupied (p<0.0001)	0	18.28	4_LSD1-occupied (p<0.0001)	0	2.61	0_Too low signal (removed)			0_Too low signal (removed)			2_Sp1-occupied (p<0.0001)	H2K ami-Oli-637	Amine#18682
MAPK8	NM_002750	Amine#18386	excluded	4_Pol II-occupied (p<0.0001)	0	9.42	4_LSD1-occupied (p<0.0001)	0	4.14	0_Too low signal (removed)			0_Too low signal (removed)			2_Sp1-occupied (p<0.0001)	H2K ami-Oli-341	Amine#18386
C6orf82	NM_015921	Amine#19732	analysis	4_Pol II-occupied (p<0.0001)	0	7.21	4_LSD1-occupied (p<0.0001)	1e-06	2.19	4_NRF1-occupied (p<0.0001)	0	4.12	4_NF-YB-occupied (p<0.0001)	0	3.88	2_Sp1-occupied (p<0.0001)	H2K ami-Oli-1687	Amine#19732
GSK3A	NM_019884	Amine#19828	analysis	4_Pol II-occupied (p<0.0001)	0	8.18	4_LSD1-occupied (p<0.0001)	1e-06	2.07	1_No NRF1 binding (p>0.01)	0.232018	1.33	4_NF-YB-occupied (p<0.0001)	0	2.58	2_Sp1-occupied (p<0.0001)	H2K ami-Oli-1783	Amine#19828
HIF1A	NM_181054	Amine#18934	analysis	4_Pol II-occupied (p<0.0001)	0	5.53	4_LSD1-occupied (p<0.0001)	1e-06	1.97	4_NRF1-occupied (p<0.0001)	3.1e-05	2.75	3_NFYB-occupied (p<0.001)	0.000172	1.86	2_Sp1-occupied (p<0.0001)	H2K ami-Oli-889	Amine#18934
FASN	NM_004104	Amine#18490	analysis	4_Pol II-occupied (p<0.0001)	0	22.79	4_LSD1-occupied (p<0.0001)	1e-06	2.14	1_No NRF1 binding (p>0.01)	0.272613	1.14	3_NFYB-occupied (p<0.001)	0.000123	1.89	2_Sp1-occupied (p<0.0001)	H2K ami-Oli-445	Amine#18490
SERP1	NM_014445	Amine#19701	analysis	4_Pol II-occupied (p<0.0001)	0	10.64	4_LSD1-occupied (p<0.0001)	1e-06	2	2_NRF1-occupied (p<0.01)	0.003058	2.28	2_NFYB-occupied (p<0.01)	0.002037	1.6	2_Sp1-occupied (p<0.0001)	H2K ami-Oli-1656	Amine#19701
HSPA1A	NM_005345	Amine#18586	analysis	4_Pol II-occupied (p<0.0001)	0	12.95	4_LSD1-occupied (p<0.0001)	1e-06	2.08	1_No NRF1 binding (p>0.01)	0.785537	0.91	2_NFYB-occupied (p<0.01)	0.001475	1.63	2_Sp1-occupied (p<0.0001)	H2K ami-Oli-541	Amine#18586
IVNS1ABP	NM_006469	Amine#19539	analysis	4_Pol II-occupied (p<0.0001)	0	14.47	4_LSD1-occupied (p<0.0001)	1e-06	1.94	1_No NRF1 binding (p>0.01)	0.286639	1.1	2_NFYB-occupied (p<0.01)	0.003351	1.57	2_Sp1-occupied (p<0.0001)	H2K ami-Oli-1494	Amine#19539
PDXK	NM_003681	Amine#19276	analysis	4_Pol II-occupied (p<0.0001)	0	8.61	4_LSD1-occupied (p<0.0001)	1e-06	1.9	2_NRF1-occupied (p<0.01)	0.004939	1.92	1_No NFYB binding (p>0.01)	0.558659	0.98	2_Sp1-occupied (p<0.0001)	H2K ami-Oli-1231	Amine#19276
KNS2	NM_005552	Amine#19454	analysis	4_Pol II-occupied (p<0.0001)	0	7.59	4_LSD1-occupied (p<0.0001)	1e-06	2.02	1_No NRF1 binding (p>0.01)	0.447919	1.04	1_No NFYB binding (p>0.01)	0.067027	1.26	2_Sp1-occupied (p<0.0001)	H2K ami-Oli-1409	Amine#19454
KRT18	NM_000224	Amine#18077	analysis	4_Pol II-occupied (p<0.0001)	0	15.67	4_LSD1-occupied (p<0.0001)	1e-06	1.93	1_No NRF1 binding (p>0.01)	0.46203	1	1_No NFYB binding (p>0.01)	0.235238	1.11	2_Sp1-occupied (p<0.0001)	H2K ami-Oli-32	Amine#18077
REL	NM_002908	Amine#18401	analysis	4_Pol II-occupied (p<0.0001)	0	4.07	4_LSD1-occupied (p<0.0001)	1e-06	2.04	1_No NRF1 binding (p>0.01)	0.322303	1.27	1_No NFYB binding (p>0.01)	0.363601	1.02	2_Sp1-occupied (p<0.0001)	H2K ami-Oli-356	Amine#18401
TUBB	NM_001069	Amine#18179	analysis	4_Pol II-occupied (p<0.0001)	0	6.46	4_LSD1-occupied (p<0.0001)	1e-06	2.02	1_No NRF1 binding (p>0.01)	0.810739	0.86	1_No NFYB binding (p>0.01)	0.057891	1.28	2_Sp1-occupied (p<0.0001)	H2K ami-Oli-134	Amine#18179
P38IP	NM_017569	Amine#18792	excluded	4_Pol II-occupied (p<0.0001)	0	3.94	4_LSD1-occupied (p<0.0001)	1e-06	1.94	0_Too low signal (removed)			1_No NFYB binding (p>0.01)	0.093834	1.23	2_Sp1-occupied (p<0.0001)	H2K ami-Oli-747	Amine#18792
MAP2K3	NM_145109	Amine#18904	analysis	4_Pol II-occupied (p<0.0001)	0	5.14	4_LSD1-occupied (p<0.0001)	2e-06	1.89	1_No NRF1 binding (p>0.01)	0.08863	1.42	4_NF-YB-occupied (p<0.0001)	0	4.86	2_Sp1-occupied (p<0.0001)	H2K ami-Oli-859	Amine#18904
NCBP1	NM_002486	Amine#19144	analysis	4_Pol II-occupied (p<0.0001)	0	7.69	4_LSD1-occupied (p<0.0001)	2e-06	1.9	1_No NRF1 binding (p>0.01)	0.016867	2.38	4_NF-YB-occupied (p<0.0001)	0	2.61	2_Sp1-occupied (p<0.0001)	H2K ami-Oli-1099	Amine#19144
ABCC1	NM_004996	Amine#18550	analysis	4_Pol II-occupied (p<0.0001)	0	5.32	4_LSD1-occupied (p<0.0001)	2e-06	1.92	1_No NRF1 binding (p>0.01)	0.352453	1.03	1_No NFYB binding (p>0.01)	0.819871	0.78	2_Sp1-occupied (p<0.0001)	H2K ami-Oli-505	Amine#18550
NAP1L4	NM_005969	Amine#18638	analysis	4_Pol II-occupied (p<0.0001)	0	4.54	4_LSD1-occupied (p<0.0001)	3e-06	1.94	1_No NRF1 binding (p>0.01)	0.320533	1.04	4_NF-YB-occupied (p<0.0001)	0	3.01	2_Sp1-occupied (p<0.0001)	H2K ami-Oli-593	Amine#18638
ARPC4	NM_005718	Amine#19465	analysis	4_Pol II-occupied (p<0.0001)	0	8.97	4_LSD1-occupied (p<0.0001)	3e-06	1.86	1_No NRF1 binding (p>0.01)	0.361716	1.13	2_NFYB-occupied (p<0.01)	0.007601	1.49	2_Sp1-occupied (p<0.0001)	H2K ami-Oli-1420	Amine#19465
RRM1	NM_001033	Amine#18172	analysis	4_Pol II-occupied (p<0.0001)	0	5.45	4_LSD1-occupied (p<0.0001)	3e-06	1.91	1_No NRF1 binding (p>0.01)	0.193823	1	1_No NFYB binding (p>0.01)	0.249435	1.11	2_Sp1-occupied (p<0.0001)	H2K ami-Oli-127	Amine#18172
KCNK6	NM_004823	Amine#19389	analysis	4_Pol II-occupied (p<0.0001)	0	7	4_LSD1-occupied (p<0.0001)	3e-06	1.84	1_No NRF1 binding (p>0.01)	0.59205	0.97	1_No NFYB binding (p>0.01)	0.75061	0.86	2_Sp1-occupied (p<0.0001)	H2K ami-Oli-1344	Amine#19389
COPS7A	NM_016319	Amine#19757	analysis	4_Pol II-occupied (p<0.0001)	0	6.1	4_LSD1-occupied (p<0.0001)	4e-06	1.97	1_No NRF1 binding (p>0.01)	0.203158	1.23	4_NF-YB-occupied (p<0.0001)	0	3.58	2_Sp1-occupied (p<0.0001)	H2K ami-Oli-1712	Amine#19757
DSCR2	NM_003720	Amine#19282	analysis	4_Pol II-occupied (p<0.0001)	0	5.01	4_LSD1-occupied (p<0.0001)	4e-06	1.85	2_NRF1-occupied (p<0.01)	0.00266	2.05	1_No NFYB binding (p>0.01)	0.133875	1.2	2_Sp1-occupied (p<0.0001)	H2K ami-Oli-1237	Amine#19282
NCOA6	NM_014071	Amine#18743	analysis	4_Pol II-occupied (p<0.0001)	0	6.07	4_LSD1-occupied (p<0.0001)	4e-06	1.87	1_No NRF1 binding (p>0.01)	0.461363	1	1_No NFYB binding (p>0.01)	0.550086	0.98	2_Sp1-occupied (p<0.0001)	H2K ami-Oli-1633	Amine#18743
EYA3	NM_172098	Amine#20016	analysis	4_Pol II-occupied (p<0.0001)	0	4.35	4_LSD1-occupied (p<0.0001)	7e-06	1.8	1_No NRF1 binding (p>0.01)	0.159689	1.25	1_No NFYB binding (p>0.01)	0.837068	0.83	2_Sp1-occupied (p<0.0001)	H2K ami-Oli-1971	Amine#20016
ASK	NM_006716	Amine#19567	excluded	4_Pol II-occupied (p<0.0001)	0	4.81	4_LSD1-occupied (p<0.0001)	7e-06	1.91	0_Too low signal (removed)			1_No NFYB binding (p>0.01)	0.212339	1.22	2_Sp1-occupied (p<0.0001)	H2K ami-Oli-1522	Amine#19567
STIM1	NM_003156	Amine#18420	analysis	4_Pol II-occupied (p<0.0001)	0	4.83	4_LSD1-occupied (p<0.0001)	8e-06	1.78	1_No NRF1 binding (p>0.01)	0.326598	1.02	1_No NFYB binding (p>0.01)	0.06797	1.28	2_Sp1-occupied (p<0.0001)	H2K ami-Oli-375	Amine#18420
PSEN1	NM_000021	Amine#18046	analysis	4_Pol II-occupied (p<0.0001)	0	3.6	4_LSD1-occupied (p<0.0001)	1e-05	1.79	1_No NRF1 binding (p>0.01)	0.375284	1.05	1_No NFYB binding (p>0.01)	0.014554	1.43	2_Sp1-occupied (p<0.0001)	H2K ami-Oli-1	Amine#18046
MTAP	NM_002451	Amine#18351	analysis	4_Pol II-occupied (p<0.0001)	0	6.06	4_LSD1-occupied (p<0.0001)	1.3e-05	1.78	1_No NRF1 binding (p>0.01)	0.06335	1.6	1_No NFYB binding (p>0.01)	0.01725	1.4	2_Sp1-occupied (p<0.0001)	H2K ami-Oli-306	Amine#18351
MADD	NM_003682	Amine#19277	analysis	4_Pol II-occupied (p<0.0001)	0	12.53	4_LSD1-occupied (p<0.0001)	1.4e-05	1.75	1_No NRF1 binding (p>0.01)	0.025809	1.6	1_No NFYB binding (p>0.01)	0.118871	1.21	2_Sp1-occupied (p<0.0001)	H2K ami-Oli-1232	Amine#19277
ETV6	NM_001987	Amine#18282	analysis	4_Pol II-occupied (p<0.0001)	0	9.23	4_LSD1-occupied (p<0.0001)	1.4e-05	1.79	1_No NRF1 binding (p>0.01)	0.968183	0.76	1_No NFYB binding (p>0.01)	0.554389	0.96	2_Sp1-occupied (p<0.0001)	H2K ami-Oli-237	Amine#18282
SCAND2	NM_033640	Amine#19932	analysis	4_Pol II-occupied (p<0.0001)	0	7.02	4_LSD1-occupied (p<0.0001)	1.5e-05	1.81	1_No NRF1 binding (p>0.01)	0.046225	2.07	4_NF-YB-occupied (p<0.0001)	0	4.48	2_Sp1-occupied (p<0.0001)	H2K ami-Oli-1887	Amine#19932
PEX7	NM_000288	Amine#18962	analysis	4_Pol II-occupied (p<0.0001)	0	7.02	4_LSD1-occupied (p<0.0001)	1.5e-05	1.85	1_No NRF1 binding (p>0.01)	0.050926	1.59	4_NF-YB-occupied (p<0.0001)	0	3.73	2_Sp1-occupied (p<0.0001)	H2K ami-Oli-917	Amine#18962
NFKBIL1	NM_005007	Amine#18551	analysis	4_Pol II-occupied (p<0.0001)	0	4.83	4_LSD1-occupied (p<0.0001)	1.7e-05	2.1	1_No NRF1 binding (p>0.01)	0.676422	0.96	1_No NFYB binding (p>0.01)	0.2038	1.12	2_Sp1-occupied (p<0.0001)	H2K ami-Oli-506	Amine#18551
CDKN1A	NM_000389	Amine#18094	analysis	4_Pol II-occupied (p<0.0001)	0	19.99	4_LSD1-occupied (p<0.0001)	1.8e-05	1.78	1_No NRF1 binding (p>0.01)	0.461645	1	1_No NFYB binding (p>0.01)	0.53848	0.99	2_Sp1-occupied (p<0.0001)	H2K ami-Oli-49	Amine#18094
H63	NM_138423	Amine#18891	excluded	4_Pol II-occupied (p<0.0001)	0	3.21	4_LSD1-occupied (p<0.0001)	1.8e-05	1.77	1_No NRF1 binding (p>0.01)	0.74227	0.94	0_Too low signal (removed)			2_Sp1-occupied (p<0.0001)	H2K ami-Oli-846	Amine#18891
CTNNB1	NM_001904	Amine#18265	analysis	4_Pol II-occupied (p<0.0001)	0	14.62	4_LSD1-occupied (p<0.0001)	1.9e-05	1.77	1_No NRF1 binding (p>0.01)	0.899582	0.79	1_No NFYB binding (p>0.01)	0.79744	0.93	2_Sp1-occupied (p<0.0001)	H2K ami-Oli-220	Amine#18265
TSSC1	NM_003310	Amine#18443	analysis	4_Pol II-occupied (p<0.0001)	0	9.37	4_LSD1-occupied (p<0.0001)	2.2e-05	1.73	1_No NRF1 binding (p>0.01)	0.711756	0.94	1_No NFYB binding (p>0.01)	0.081578	1.28	2_Sp1-occupied (p<0.0001)	H2K ami-Oli-398	Amine#18443
RAF1	NM_002880	Amine#18398	analysis	4_Pol II-occupied (p<0.0001)	0	10.56	4_LSD1-occupied (p<0.0001)	2.3e-05	1.77	1_No NRF1 binding (p>0.01)	0.150962	1.32	1_No NFYB binding (p>0.01)	0.337188	1	2_Sp1-occupied (p<0.0001)	H2K ami-Oli-353	Amine#18398
ZNF574	NM_022752	Amine#19892	excluded	4_Pol II-occupied (p<0.0001)	0	5.66	4_LSD1-occupied (p<0.0001)	2.5e-05	1.78	0_Too low signal (removed)			0_Too low signal (removed)			2_Sp1-occupied (p<0.0001)	H2K ami-Oli-1847	Amine#19892
EXOSC9	NM_005033	Amine#19410	analysis	4_Pol II-occupied (p<0.0001)	0	3.2	4_LSD1-occupied (p<0.0001)	2.6e-05	1.9	2_NRF1-occupied (p<0.01)	0.006726	2.7	1_No NFYB binding (p>0.01)	0.485438	1	2_Sp1-occupied (p<0.0001)	H2K ami-Oli-1365	Amine#19410
RAB11A	NM_004663	Amine#19370	analysis	4_Pol II-occupied (p<0.0001)	0	15.85	4_LSD1-occupied (p<0.0001)	2.8e-05	1.73	2_NRF1-occupied (p<0.01)	0.001409	2.2	1_No NFYB binding (p>0.01)	0.069014	1.25	2_Sp1-occupied (p<0.0001)	H2K ami-Oli-1325	Amine#19370
ADH5	NM_000671	Amine#18996	analysis	4_Pol II-occupied (p<0.0001)	0	12.54	4_LSD1-occupied (p<0.0001)	3.3e-05	1.76	1_No NRF1 binding (p>0.01)	0.358473	1.05	1_No NFYB binding (p>0.01)	0.908047	0.83	2_Sp1-occupied (p<0.0001)	H2K ami-Oli-951	Amine#18996
XRCC3	NM_005432	Amine#18599	excluded	4_Pol II-occupied (p<0.0001)	0	8.82	4_LSD1-occupied (p<0.0001)	4.1e-05	1.82	0_Too low signal (removed)			4_NF-YB-occupied (p<0.0001)	0	24.29	2_Sp1-occupied (p<0.0001)	H2K ami-Oli-554	Amine#18599
CREB3L4	NM_130898	Amine#18889	analysis	4_Pol II-occupied (p<0.0001)	0	20.04	4_LSD1-occupied (p<0.0001)	4.3e-05	1.72	1_No NRF1 binding (p>0.01)	0.731744	0.98	4_NF-YB-occupied (p<0.0001)	0	6.86	2_Sp1-occupied (p<0.0001)	H2K ami-Oli-844	Amine#18889
PEX11B	NM_003846	Amine#19289	analysis	4_Pol II-occupied (p<0.0001)	0	8.22	4_LSD1-occupied (p<0.0001)	4.5e-05	1.69	1_No NRF1 binding (p>0.01)	0.293717	1.01	1_No NFYB binding (p>0.01)	0.636808	0.94	2_Sp1-occupied (p<0.0001)	H2K ami-Oli-1244	Amine#19289
TM4SF13	NM_014399	Amine#18751	analysis	4_Pol II-occupied (p<0.0001)	0	6.38	4_LSD1-occupied (p<0.0001)	5.7e-05	1.7	1_No NRF1 binding (p>0.01)	0.816867	0.97	4_NF-YB-occupied (p<0.0001)	1e-06	2.38	2_Sp1-occupied (p<0.0001)	H2K ami-Oli-706	Amine#18751
HRAS	NM_005343	Amine#18585	analysis	4_Pol II-occupied (p<0.0001)	0	5.27	4_LSD1-occupied (p<0.0001)	6.3e-05	1.63	1_No NRF1 binding (p>0.01)	0.29514	1.05	1_No NFYB binding (p>0.01)	0.173949	1.15	2_Sp1-occupied (p<0.0001)	H2K ami-Oli-540	Amine#18585
TPD52L2	NM_003288	Amine#18442	analysis	4_Pol II-occupied (p<0.0001)	0	17.86	4_LSD1-occupied (p<0.0001)	6.9e-05	1.72	2_NRF1-occupied (p<0.01)	0.00255	2.01	4_NF-YB-occupied (p<0.0001)	0	4.29	2_Sp1-occupied (p<0.0001)	H2K ami-Oli-397	Amine#18442
ATF3	NM_001674	Amine#18242	analysis	4_Pol II-occupied (p<0.0001)	0	4.39	4_LSD1-occupied (p<0.0001)	6.9e-05	1.71	1_No NRF1 binding (p>0.01)	0.299705	1.04	1_No NFYB binding (p>0.01)	0.021874	1.37	2_Sp1-occupied (p<0.0001)	H2K ami-Oli-197	Amine#18242
NME2	NM_002512	Amine#19150	analysis	4_Pol II-occupied (p<0.0001)	0	11.12	4_LSD1-occupied (p<0.0001)	7e-05	1.67	1_No NRF1 binding (p>0.01)	0.291356	1.2	1_No NFYB binding (p>0.01)	0.039371	1.32	2_Sp1-occupied (p<0.0001)	H2K ami-Oli-1105	Amine#19150
CALR	NM_004343	Amine#19342	analysis	4_Pol II-occupied (p<0.0001)	0	20.74	4_LSD1-occupied (p<0.0001)	7.3e-05	1.69	1_No NRF1 binding (p>0.01)	0.336631	1.04	4_NF-YB-occupied (p<0.0001)	0	7.57	2_Sp1-occupied (p<0.0001)	H2K ami-Oli-457	Amine#19342
PSMB8	NM_004159	Amine#19318	analysis	4_Pol II-occupied (p<0.0001)	0	4.15	4_LSD1-occupied (p<0.0001)	7.9e-05	1.69	1_No NRF1 binding (p>0.01)	0.913027	0.86	4_NF-YB-occupied (p<0.0001)	5.6e-05	1.97	2_Sp1-occupied (p<0.0001)	H2K ami-Oli-1273	Amine#19318
STAT1	NM_007315	Amine#18710	analysis	4_Pol II-occupied (p<0.0001)	0	9.5	4_LSD1-occupied (p<0.0001)	8e-05	1.64	1_No NRF1 binding (p>0.01)	0.638276	0.89	3_NFYB-occupied (p<0.001)	0.000208	1.83	2_Sp1-occupied (p<0.0001)	H2K ami-Oli-665	Amine#18710
RAD51	NM_002875	Amine#18395	analysis	4_Pol II-occupied (p<0.0001)	0	6.08	4_LSD1-occupied (p<0.0001)	8.3e-05	1.66	1_No NRF1 binding (p>0.01)	0.29284	1.22	1_No NFYB binding (p>0.01)	0.455842	1	2_Sp1-occupied (p<0.0001)	H2K ami-Oli-350	Amine#18395
BCL2	NM_000633	Amine#18136	analysis	4_Pol II-occupied (p<0.0001)	0	7.67	4_LSD1-occupied (p<0.0001)	8.4e-05	1.67	1_No NRF1 binding (p>0.01)	0.318811	1.18	1_No NFYB binding (p>0.01)	0.414649	1.03	2_Sp1-occupied (p<0.0001)	H2K ami-Oli-91	Amine#18136
RGL2	NM_004761	Amine#19381	analysis	4_Pol II-occupied (p<0.0001)	0	17.37	4_LSD1-occupied (p<0.0001)	9.3e-05	1.64	1_No NRF1 binding (p>0.01)	0.939136	0.82	1_No NFYB binding (p>0.01)	0.728808	0.95	2_Sp1-occupied (p<0.0001)	H2K ami-Oli-1336	Amine#19381
BCAS3	NM_017679	Amine#18793	excluded	4_Pol II-occupied (p<0.0001)	0	9.49	4_LSD1-occupied (p<0.0001)	9.9e-05	1.76	0_Too low signal (removed)			4_NF-YB-occupied (p<0.0001)	0	18.29	2_Sp1-occupied (p<0.0001)	H2K ami-Oli-748	Amine#18793
HIF1A	NM_001530	Amine#18227	analysis	4_Pol II-occupied (p<0.0001)	0	6.09	3_LSD1-occupied (p<0.001)	0.000102	1.68	1_No NRF1 binding (p>0.01)	0.012498	1.78	2_NFYB-occupied (p<0.01)	0.003881	1.56	2_Sp1-occupied (p<0.0001)	H2K ami-Oli-182	Amine#18227
ACAA1	NM_001607	Amine#19080	analysis	4_Pol II-occupied (p<0.0001)	0	11.62	3_LSD1-occupied (p<0.001)	0.000123	1.69	3_NRF1-occupied (p<0.001)	0.000678	2.48	4_NF-YB-occupied (p<0.0001)	0	4.42	2_Sp1-occupied (p<0.0001)	H2K ami-Oli-1035	Amine#19080
LAPTM4A	NM_014713	Amine#19718	analysis	4_Pol II-occupied (p<0.0001)	0	5.19	3_LSD1-occupied (p<0.001)	0.000125	1.72	1_No NRF1 binding (p>0.01)	0.678525	0.94	4_NF-YB-occupied (p<0.0001)	3.6e-05	2.01	2_Sp1-occupied (p<0.0001)	H2K ami-Oli-1673	Amine#19718
DBI	NM_020548	Amine#18812	analysis	4_Pol II-occupied (p<0.0001)	0	9.22	3_LSD1-occupied (p<0.001)	0.000126	1.72	4_NRF1-occupied (p<0.0001)	0	5.59	4_NF-YB-occupied (p<0.0001)	7.4e-05	1.91	2_Sp1-occupied (p<0.0001)	H2K ami-Oli-767	Amine#18812
HDAC1	NM_004964	Amine#18545	analysis	4_Pol II-occupied (p<0.0001)	0	5.22	3_LSD1-occupied (p<0.001)	0.000137	1.6	1_No NRF1 binding (p>0.01)	0.865392	0.83	4_NF-YB-occupied (p<0.0001)	0	4.58	2_Sp1-occupied (p<0.0001)	H2K ami-Oli-500	Amine#18545
RAB5A	NM_004162	Amine#18493	analysis	4_Pol II-occupied (p<0.0001)	0	8.56	3_LSD1-occupied (p<0.001)	0.000142	1.61	1_No NRF1 binding (p>0.01)	0.341587	1.01	1_No NFYB binding (p>0.01)	0.924957	0.84	2_Sp1-occupied (p<0.0001)	H2K ami-Oli-448	Amine#18493
DNAJA2	NM_005880	Amine#19480	analysis	4_Pol II-occupied (p<0.0001)	0	11.92	3_LSD1-occupied (p<0.001)	0.000146	1.61	1_No NRF1 binding (p>0.01)	0.150571	1.36	1_No NFYB binding (p>0.01)	0.366218	1.04	2_Sp1-occupied (p<0.0001)	H2K ami-Oli-1435	Amine#19480
PIK4CB	NM_002651	Amine#19161	analysis	4_Pol II-occupied (p<0.0001)	0	6.98	3_LSD1-occupied (p<0.001)	0.000156	1.59	1_No NRF1 binding (p>0.01)	0.900755	0.78	1_No NFYB binding (p>0.01)	0.443643	1.02	2_Sp1-occupied (p<0.0001)	H2K ami-Oli-1116	Amine#19161
AIG1	NM_016108	Amine#18777	analysis	4_Pol II-occupied (p<0.0001)	0	5.32	3_LSD1-occupied (p<0.001)	0.000169	1.61	1_No NRF1 binding (p>0.01)	0.064264	1.25	1_No NFYB binding (p>0.01)	0.281279	1.06	2_Sp1-occupied (p<0.0001)	H2K ami-Oli-732	Amine#18777
KHSRP	NM_003685	Amine#19278	analysis	4_Pol II-occupied (p<0.0001)	0	4.82	3_LSD1-occupied (p<0.001)	0.00017	1.61	1_No NRF1 binding (p>0.01)	0.544038	0.99	4_NF-YB-occupied (p<0.0001)	0	22.06	2_Sp1-occupied (p<0.0001)	H2K ami-Oli-1233	Amine#19278
FZD9	NM_003508	Amine#19263	analysis	4_Pol II-occupied (p<0.0001)	0	3.65	3_LSD1-occupied (p<0.001)	0.000171	1.59	1_No NRF1 binding (p>0.01)	0.056325	1.6	1_No NFYB binding (p>0.01)	0.929006	0.85	2_Sp1-occupied (p<0.0001)	H2K ami-Oli-1218	Amine#19263
AMD1	NM_001634	Amine#18239	analysis	4_Pol II-occupied (p<0.0001)	0	17.73	3_LSD1-occupied (p<0.001)	0.000182	1.65	1_No NRF1 binding (p>0.01)	0.765949	0.97	4_NF-YB-occupied (p<0.0001)	0	4.98	2_Sp1-occupied (p<0.0001)	H2K ami-Oli-194	Amine#18239
EFNA3	NM_004952	Amine#19400	analysis	4_Pol II-occupied (p<0.0001)	0	3.88	3_LSD1-occupied (p<0.001)	0.000197	1.64	1_No NRF1 binding (p>0.01)	0.292256	1.04	1_No NFYB binding (p>0.01)	0.576077	0.97	2_Sp1-occupied (p<0.0001)	H2K ami-Oli-1355	Amine#19400
AGPAT1	NM_006411	Amine#19529	analysis	4_Pol II-occupied (p<0.0001)	0	6.34	3_LSD1-occupied (p<0.001)	0.000212	1.58	1_No NRF1 binding (p>0.01)	0.965453	0.76	4_NF-YB-occupied (p<0.0001)	0	3.56	2_Sp1-occupied (p<0.0001)	H2K ami-Oli-1484	Amine#19529
RPL13	NM_033251	Amine#18860	excluded	4_Pol II-occupied (p<0.0001)	0	15.58	3_LSD1-occupied (p<0.001)	0.000261	1.7	0_Too low signal (removed)			4_NF-YB-occupied (p<0.0001)	4.3e-05	1.98	2_Sp1-occupied (p<0.0001)	H2K ami-Oli-815	Amine#18860
TM7SF2	NM_003273	Amine#19237	analysis	4_Pol II-occupied (p<0.0001)	0	16.34	3_LSD1-occupied (p<0.001)	0.00028	1.61	1_No NRF1 binding (p>0.01)	0.292559	1	4_NF-YB-occupied (p<0.0001)	0	3.67	2_Sp1-occupied (p<0.0001)	H2K ami-Oli-1192	Amine#19237
RBL1	NM_002895	Amine#19189	analysis	4_Pol II-occupied (p<0.0001)	0	3.06	3_LSD1-occupied (p<0.001)	0.0003	1.58	1_No NRF1 binding (p>0.01)	0.533412	0.98	1_No NFYB binding (p>0.01)	0.093786	1.23	2_Sp1-occupied (p<0.0001)	H2K ami-Oli-1144	Amine#19189
UBADC1	NM_016172	Amine#19745	analysis	4_Pol II-occupied (p<0.0001)	0	3.7	3_LSD1-occupied (p<0.001)	0.000345	1.58	1_No NRF1 binding (p>0.01)	0.014799	1.63	1_No NFYB binding (p>0.01)	0.511994	1	2_Sp1-occupied (p<0.0001)	H2K ami-Oli-1700	Amine#19745
HYOU1	NM_006389	Amine#18675	excluded	4_Pol II-occupied (p<0.0001)	0	6.02	3_LSD1-occupied (p<0.001)	0.000361	1.61	1_No NRF1 binding (p>0.01)	0.73718	0.93	0_Too low signal (removed)			2_Sp1-occupied (p<0.0001)	H2K ami-Oli-630	Amine#18675
CHP	NM_007236	Amine#19604	excluded	4_Pol II-occupied (p<0.0001)	0	3.09	3_LSD1-occupied (p<0.001)	0.000397	1.57	0_Too low signal (removed)			1_No NFYB binding (p>0.01)	0.208388	1.14	2_Sp1-occupied (p<0.0001)	H2K ami-Oli-1559	Amine#19604
BAT8	NM_006709	Amine#19566	excluded	4_Pol II-occupied (p<0.0001)	0	7.08	3_LSD1-occupied (p<0.001)	0.000442	1.55	0_Too low signal (removed)			1_No NFYB binding (p>0.01)	0.378839	1.03	2_Sp1-occupied (p<0.0001)	H2K ami-Oli-1521	Amine#19566
SAV1	NM_021818	Amine#19869	excluded	4_Pol II-occupied (p<0.0001)	0	3.82	3_LSD1-occupied (p<0.001)	0.000469	1.82	1_No NRF1 binding (p>0.01)	0.844509	0.82	0_Too low signal (removed)			2_Sp1-occupied (p<0.0001)	H2K ami-Oli-1824	Amine#19869
NUP54	NM_017426	Amine#19792	analysis	4_Pol II-occupied (p<0.0001)	0	7.57	3_LSD1-occupied (p<0.001)	0.000489	1.6	1_No NRF1 binding (p>0.01)	0.971458	0.77	1_No NFYB binding (p>0.01)	0.962714	0.76	2_Sp1-occupied (p<0.0001)	H2K ami-Oli-1747	Amine#19792
CSTF2	NM_001325	Amine#19053	analysis	4_Pol II-occupied (p<0.0001)	0	3.33	3_LSD1-occupied (p<0.001)	0.000491	1.64	1_No NRF1 binding (p>0.01)	0.808987	0.9	1_No NFYB binding (p>0.01)	0.163668	1.14	2_Sp1-occupied (p<0.0001)	H2K ami-Oli-1008	Amine#19053
CALR	NM_004343	Amine#18502	excluded	4_Pol II-occupied (p<0.0001)	0	16.52	3_LSD1-occupied (p<0.001)	0.000512	1.55	0_Too low signal (removed)			4_NF-YB-occupied (p<0.0001)	7.5e-05	5.53	2_Sp1-occupied (p<0.0001)	H2K ami-Oli-1297	Amine#18502
TMP21	NM_006827	Amine#19578	analysis	4_Pol II-occupied (p<0.0001)	0	10.93	3_LSD1-occupied (p<0.001)	0.000516	1.54	1_No NRF1 binding (p>0.01)	0.321542	1.03	1_No NFYB binding (p>0.01)	0.030972	1.33	2_Sp1-occupied (p<0.0001)	H2K ami-Oli-1533	Amine#19578
RHOBTB2	NM_015178	Amine#18763	analysis	4_Pol II-occupied (p<0.0001)	0	3.05	3_LSD1-occupied (p<0.001)	0.000528	1.54	1_No NRF1 binding (p>0.01)	0.44735	1.01	4_NF-YB-occupied (p<0.0001)	1e-06	2.39	2_Sp1-occupied (p<0.0001)	H2K ami-Oli-718	Amine#18763
BAT8	NM_025256	Amine#19906	analysis	4_Pol II-occupied (p<0.0001)	0	6.68	3_LSD1-occupied (p<0.001)	0.00056	1.53	1_No NRF1 binding (p>0.01)	0.361157	1.41	1_No NFYB binding (p>0.01)	0.482059	1	2_Sp1-occupied (p<0.0001)	H2K ami-Oli-1861	Amine#19906
M96	NM_007358	Amine#19613	excluded	4_Pol II-occupied (p<0.0001)	0	10.04	3_LSD1-occupied (p<0.001)	0.000626	1.51	0_Too low signal (removed)			1_No NFYB binding (p>0.01)	0.058147	1.34	2_Sp1-occupied (p<0.0001)	H2K ami-Oli-1568	Amine#19613
PIAS3	NM_006099	Amine#18648	analysis	4_Pol II-occupied (p<0.0001)	0	6.68	3_LSD1-occupied (p<0.001)	0.000646	1.53	1_No NRF1 binding (p>0.01)	0.465754	1	1_No NFYB binding (p>0.01)	0.455	1	2_Sp1-occupied (p<0.0001)	H2K ami-Oli-603	Amine#18648
COX6B	NM_001863	Amine#19098	analysis	4_Pol II-occupied (p<0.0001)	0	6.29	3_LSD1-occupied (p<0.001)	0.000671	1.52	1_No NRF1 binding (p>0.01)	0.290888	1.25	4_NF-YB-occupied (p<0.0001)	0	4.08	2_Sp1-occupied (p<0.0001)	H2K ami-Oli-1053	Amine#19098
PSMD7	NM_002811	Amine#19179	analysis	4_Pol II-occupied (p<0.0001)	0	8.53	3_LSD1-occupied (p<0.001)	0.000683	1.52	1_No NRF1 binding (p>0.01)	0.968279	0.68	1_No NFYB binding (p>0.01)	0.871757	0.87	2_Sp1-occupied (p<0.0001)	H2K ami-Oli-1134	Amine#19179
BRIP1	NM_032043	Amine#18849	analysis	4_Pol II-occupied (p<0.0001)	0	3.9	3_LSD1-occupied (p<0.001)	0.000711	1.52	1_No NRF1 binding (p>0.01)	0.076459	1.42	4_NF-YB-occupied (p<0.0001)	0	12.56	2_Sp1-occupied (p<0.0001)	H2K ami-Oli-804	Amine#18849
TIMM44	NM_006351	Amine#19521	excluded	4_Pol II-occupied (p<0.0001)	0	10.46	3_LSD1-occupied (p<0.001)	0.000733	1.56	0_Too low signal (removed)			4_NF-YB-occupied (p<0.0001)	0	3.08	2_Sp1-occupied (p<0.0001)	H2K ami-Oli-1476	Amine#19521
MLP	NM_023009	Amine#18834	analysis	4_Pol II-occupied (p<0.0001)	0	6.61	3_LSD1-occupied (p<0.001)	0.000791	1.66	1_No NRF1 binding (p>0.01)	0.316356	1.02	1_No NFYB binding (p>0.01)	0.909516	0.84	2_Sp1-occupied (p<0.0001)	H2K ami-Oli-789	Amine#18834
TARBP2	NM_004178	Amine#19322	analysis	4_Pol II-occupied (p<0.0001)	0	9.32	3_LSD1-occupied (p<0.001)	0.000863	1.54	1_No NRF1 binding (p>0.01)	0.284171	1.16	4_NF-YB-occupied (p<0.0001)	0	3.74	2_Sp1-occupied (p<0.0001)	H2K ami-Oli-1277	Amine#19322
CD63	NM_001780	Amine#18251	analysis	4_Pol II-occupied (p<0.0001)	0	8.27	3_LSD1-occupied (p<0.001)	0.000904	1.54	1_No NRF1 binding (p>0.01)	0.259614	1.16	1_No NFYB binding (p>0.01)	0.317844	1.08	2_Sp1-occupied (p<0.0001)	H2K ami-Oli-206	Amine#18251
MADD	NM_130474	Amine#19955	analysis	4_Pol II-occupied (p<0.0001)	0	11.73	3_LSD1-occupied (p<0.001)	0.000989	1.48	2_NRF1-occupied (p<0.01)	0.004514	3.25	1_No NFYB binding (p>0.01)	0.251021	1.1	2_Sp1-occupied (p<0.0001)	H2K ami-Oli-1910	Amine#19955
AGPAT1	NM_032741	Amine#19916	analysis	4_Pol II-occupied (p<0.0001)	0	6.09	2_LSD1-occupied (p<0.01)	0.001104	1.48	1_No NRF1 binding (p>0.01)	0.038555	1.52	4_NF-YB-occupied (p<0.0001)	0	8.32	2_Sp1-occupied (p<0.0001)	H2K ami-Oli-1871	Amine#19916
NSE2	NM_174911	Amine#18925	analysis	4_Pol II-occupied (p<0.0001)	0	9.53	2_LSD1-occupied (p<0.01)	0.001107	1.52	1_No NRF1 binding (p>0.01)	0.329485	1.08	4_NF-YB-occupied (p<0.0001)	1e-06	2.32	2_Sp1-occupied (p<0.0001)	H2K ami-Oli-880	Amine#18925
TUFT1	NM_020127	Amine#19833	excluded	4_Pol II-occupied (p<0.0001)	0	10.99	2_LSD1-occupied (p<0.01)	0.001152	1.5	0_Too low signal (removed)			1_No NFYB binding (p>0.01)	0.616136	0.97	2_Sp1-occupied (p<0.0001)	H2K ami-Oli-1788	Amine#19833
HMGA1	NM_145901	Amine#18912	excluded	4_Pol II-occupied (p<0.0001)	0	4.41	2_LSD1-occupied (p<0.01)	0.001188	1.52	1_No NRF1 binding (p>0.01)	0.564642	1	0_Too low signal (removed)			2_Sp1-occupied (p<0.0001)	H2K ami-Oli-867	Amine#18912
TGFB1I4	NM_006022	Amine#18644	analysis	4_Pol II-occupied (p<0.0001)	0	16.47	2_LSD1-occupied (p<0.01)	0.001218	1.47	1_No NRF1 binding (p>0.01)	0.868274	0.92	1_No NFYB binding (p>0.01)	0.748566	0.93	2_Sp1-occupied (p<0.0001)	H2K ami-Oli-599	Amine#18644
FKBP5	NM_004117	Amine#18491	analysis	4_Pol II-occupied (p<0.0001)	0	3.46	2_LSD1-occupied (p<0.01)	0.001234	1.48	1_No NRF1 binding (p>0.01)	0.372294	1.07	4_NF-YB-occupied (p<0.0001)	0	4.5	2_Sp1-occupied (p<0.0001)	H2K ami-Oli-446	Amine#18491
CREBBP	NM_004380	Amine#18509	analysis	4_Pol II-occupied (p<0.0001)	0	8.45	2_LSD1-occupied (p<0.01)	0.001275	1.48	1_No NRF1 binding (p>0.01)	0.666598	0.96	1_No NFYB binding (p>0.01)	0.110003	1.19	2_Sp1-occupied (p<0.0001)	H2K ami-Oli-464	Amine#18509
CGI-01	NM_015935	Amine#19734	analysis	4_Pol II-occupied (p<0.0001)	0	6.1	2_LSD1-occupied (p<0.01)	0.001371	1.5	4_NRF1-occupied (p<0.0001)	0	5.24	4_NF-YB-occupied (p<0.0001)	0	5.44	2_Sp1-occupied (p<0.0001)	H2K ami-Oli-1689	Amine#19734
RAD17	NM_133340	Amine#19959	excluded	4_Pol II-occupied (p<0.0001)	0	12.63	2_LSD1-occupied (p<0.01)	0.001497	1.52	0_Too low signal (removed)			1_No NFYB binding (p>0.01)	0.473991	1	2_Sp1-occupied (p<0.0001)	H2K ami-Oli-1914	Amine#19959
MAP2K4	NM_003010	Amine#18407	analysis	4_Pol II-occupied (p<0.0001)	0	5.71	2_LSD1-occupied (p<0.01)	0.001582	1.5	1_No NRF1 binding (p>0.01)	0.398794	1.12	1_No NFYB binding (p>0.01)	0.056585	1.29	2_Sp1-occupied (p<0.0001)	H2K ami-Oli-362	Amine#18407
ACTN1	NM_001102	Amine#18184	excluded	4_Pol II-occupied (p<0.0001)	0	3.96	2_LSD1-occupied (p<0.01)	0.00171	1.47	0_Too low signal (removed)			0_Too low signal (removed)			2_Sp1-occupied (p<0.0001)	H2K ami-Oli-139	Amine#18184
VDR	NM_000376	Amine#18092	analysis	4_Pol II-occupied (p<0.0001)	0	7.37	2_LSD1-occupied (p<0.01)	0.002144	1.43	1_No NRF1 binding (p>0.01)	0.925315	0.86	1_No NFYB binding (p>0.01)	0.833951	0.8	2_Sp1-occupied (p<0.0001)	H2K ami-Oli-47	Amine#18092
APPL	NM_012096	Amine#19620	excluded	4_Pol II-occupied (p<0.0001)	0	7.91	2_LSD1-occupied (p<0.01)	0.002403	1.66	0_Too low signal (removed)			4_NF-YB-occupied (p<0.0001)	2e-06	2.32	2_Sp1-occupied (p<0.0001)	H2K ami-Oli-1575	Amine#19620
RTN4	NM_020532	Amine#19849	analysis	4_Pol II-occupied (p<0.0001)	0	4.33	2_LSD1-occupied (p<0.01)	0.002869	1.41	1_No NRF1 binding (p>0.01)	0.103694	1.45	4_NF-YB-occupied (p<0.0001)	0	7.05	2_Sp1-occupied (p<0.0001)	H2K ami-Oli-1804	Amine#19849
HSD17B8	NM_014234	Amine#18746	analysis	4_Pol II-occupied (p<0.0001)	0	9.28	2_LSD1-occupied (p<0.01)	0.003005	1.45	1_No NRF1 binding (p>0.01)	0.810825	0.86	4_NF-YB-occupied (p<0.0001)	0	3.06	2_Sp1-occupied (p<0.0001)	H2K ami-Oli-701	Amine#18746
PSEN1	NM_007319	Amine#18712	analysis	4_Pol II-occupied (p<0.0001)	0	6.65	2_LSD1-occupied (p<0.01)	0.00308	1.52	1_No NRF1 binding (p>0.01)	0.364051	1.06	1_No NFYB binding (p>0.01)	0.682713	0.99	2_Sp1-occupied (p<0.0001)	H2K ami-Oli-667	Amine#18712
STCH	NM_006948	Amine#19587	excluded	4_Pol II-occupied (p<0.0001)	0	4.42	2_LSD1-occupied (p<0.01)	0.003169	1.42	0_Too low signal (removed)			4_NF-YB-occupied (p<0.0001)	8e-06	2.12	2_Sp1-occupied (p<0.0001)	H2K ami-Oli-1542	Amine#19587
CASP8	NM_001228	Amine#18195	analysis	4_Pol II-occupied (p<0.0001)	0	4.74	2_LSD1-occupied (p<0.01)	0.003236	1.42	1_No NRF1 binding (p>0.01)	0.975573	0.77	1_No NFYB binding (p>0.01)	0.974541	0.67	2_Sp1-occupied (p<0.0001)	H2K ami-Oli-150	Amine#18195
RRAS	NM_006270	Amine#19513	excluded	4_Pol II-occupied (p<0.0001)	0	5.45	2_LSD1-occupied (p<0.01)	0.003288	1.42	0_Too low signal (removed)			4_NF-YB-occupied (p<0.0001)	6e-06	2.17	2_Sp1-occupied (p<0.0001)	H2K ami-Oli-1468	Amine#19513
CDKN1B	NM_004064	Amine#18485	analysis	4_Pol II-occupied (p<0.0001)	0	9.09	2_LSD1-occupied (p<0.01)	0.003322	1.4	1_No NRF1 binding (p>0.01)	0.34521	1.15	2_NFYB-occupied (p<0.01)	0.007369	1.49	2_Sp1-occupied (p<0.0001)	H2K ami-Oli-440	Amine#18485
SMC2L1	NM_006444	Amine#19533	analysis	4_Pol II-occupied (p<0.0001)	0	11.24	2_LSD1-occupied (p<0.01)	0.003562	1.4	1_No NRF1 binding (p>0.01)	0.690706	0.98	1_No NFYB binding (p>0.01)	0.840636	0.92	2_Sp1-occupied (p<0.0001)	H2K ami-Oli-1488	Amine#19533
SCD	NM_005063	Amine#18558	analysis	4_Pol II-occupied (p<0.0001)	0	8.37	2_LSD1-occupied (p<0.01)	0.003584	1.54	1_No NRF1 binding (p>0.01)	0.466184	1	4_NF-YB-occupied (p<0.0001)	6e-06	2.19	2_Sp1-occupied (p<0.0001)	H2K ami-Oli-513	Amine#18558
PTPRF	NM_002840	Amine#19183	analysis	4_Pol II-occupied (p<0.0001)	0	4.68	2_LSD1-occupied (p<0.01)	0.00366	1.39	1_No NRF1 binding (p>0.01)	0.436623	1.01	1_No NFYB binding (p>0.01)	0.79441	0.85	2_Sp1-occupied (p<0.0001)	H2K ami-Oli-1909	Amine#19183
AARS	NM_001605	Amine#18234	excluded	4_Pol II-occupied (p<0.0001)	0	13.23	2_LSD1-occupied (p<0.01)	0.003987	1.41	0_Too low signal (removed)			4_NF-YB-occupied (p<0.0001)	0	3.64	2_Sp1-occupied (p<0.0001)	H2K ami-Oli-189	Amine#18234
ERCC5	NM_000123	Amine#18946	analysis	4_Pol II-occupied (p<0.0001)	0	8.17	2_LSD1-occupied (p<0.01)	0.004268	1.41	1_No NRF1 binding (p>0.01)	0.657759	0.97	1_No NFYB binding (p>0.01)	0.234484	1.09	2_Sp1-occupied (p<0.0001)	H2K ami-Oli-901	Amine#18946
IL6ST	NM_002184	Amine#18308	analysis	4_Pol II-occupied (p<0.0001)	0	6.32	2_LSD1-occupied (p<0.01)	0.004708	1.39	1_No NRF1 binding (p>0.01)	0.576077	0.92	4_NF-YB-occupied (p<0.0001)	0	4.77	2_Sp1-occupied (p<0.0001)	H2K ami-Oli-263	Amine#18308
CAPN1	NM_005186	Amine#18566	excluded	4_Pol II-occupied (p<0.0001)	0	7.02	2_LSD1-occupied (p<0.01)	0.004725	1.41	0_Too low signal (removed)			1_No NFYB binding (p>0.01)	0.75399	0.97	2_Sp1-occupied (p<0.0001)	H2K ami-Oli-521	Amine#18566
HSPA1B	NM_005346	Amine#18587	analysis	4_Pol II-occupied (p<0.0001)	0	26.29	2_LSD1-occupied (p<0.01)	0.004732	1.42	1_No NRF1 binding (p>0.01)	0.767393	0.93	4_NF-YB-occupied (p<0.0001)	0	4.3	2_Sp1-occupied (p<0.0001)	H2K ami-Oli-542	Amine#18587
MAGOH	NM_002370	Amine#19137	analysis	4_Pol II-occupied (p<0.0001)	0	5.63	2_LSD1-occupied (p<0.01)	0.004737	1.4	1_No NRF1 binding (p>0.01)	0.815031	0.87	1_No NFYB binding (p>0.01)	0.355402	1.02	2_Sp1-occupied (p<0.0001)	H2K ami-Oli-1092	Amine#19137
STX10	NM_003765	Amine#19286	analysis	4_Pol II-occupied (p<0.0001)	0	6.63	2_LSD1-occupied (p<0.01)	0.004799	1.38	1_No NRF1 binding (p>0.01)	0.494245	1	1_No NFYB binding (p>0.01)	0.459436	1	2_Sp1-occupied (p<0.0001)	H2K ami-Oli-1241	Amine#19286
ERO1L	NM_014584	Amine#19713	analysis	4_Pol II-occupied (p<0.0001)	0	4.38	2_LSD1-occupied (p<0.01)	0.005162	1.39	1_No NRF1 binding (p>0.01)	0.751133	0.94	1_No NFYB binding (p>0.01)	0.214395	1.14	2_Sp1-occupied (p<0.0001)	H2K ami-Oli-1668	Amine#19713
NRL	NM_006177	Amine#19507	analysis	4_Pol II-occupied (p<0.0001)	0	7.48	2_LSD1-occupied (p<0.01)	0.005238	1.41	1_No NRF1 binding (p>0.01)	0.974534	0.79	4_NF-YB-occupied (p<0.0001)	0	7.01	2_Sp1-occupied (p<0.0001)	H2K ami-Oli-1462	Amine#19507
FHOD1	NM_013241	Amine#19653	excluded	4_Pol II-occupied (p<0.0001)	0	3.4	2_LSD1-occupied (p<0.01)	0.005356	1.38	0_Too low signal (removed)			3_NFYB-occupied (p<0.001)	0.000716	1.69	2_Sp1-occupied (p<0.0001)	H2K ami-Oli-1608	Amine#19653
BLVRB	NM_000713	Amine#19001	analysis	4_Pol II-occupied (p<0.0001)	0	3.4	2_LSD1-occupied (p<0.01)	0.005476	1.39	1_No NRF1 binding (p>0.01)	0.919281	0.75	1_No NFYB binding (p>0.01)	0.031785	1.36	2_Sp1-occupied (p<0.0001)	H2K ami-Oli-956	Amine#19001
TBCE	NM_003193	Amine#19227	analysis	4_Pol II-occupied (p<0.0001)	0	4.81	2_LSD1-occupied (p<0.01)	0.005571	1.38	1_No NRF1 binding (p>0.01)	0.535138	0.99	1_No NFYB binding (p>0.01)	0.102744	1.2	2_Sp1-occupied (p<0.0001)	H2K ami-Oli-1182	Amine#19227
ZDHHC3	NM_016598	Amine#19779	analysis	4_Pol II-occupied (p<0.0001)	0	10.16	2_LSD1-occupied (p<0.01)	0.005798	1.39	1_No NRF1 binding (p>0.01)	0.314893	1.03	1_No NFYB binding (p>0.01)	0.730151	0.95	2_Sp1-occupied (p<0.0001)	H2K ami-Oli-1734	Amine#19779
SDF2L1	NM_022044	Amine#19881	analysis	4_Pol II-occupied (p<0.0001)	0	5.27	2_LSD1-occupied (p<0.01)	0.006523	1.44	1_No NRF1 binding (p>0.01)	0.299168	1.01	4_NF-YB-occupied (p<0.0001)	0	10.42	2_Sp1-occupied (p<0.0001)	H2K ami-Oli-1836	Amine#19881
MVK	NM_000431	Amine#18974	analysis	4_Pol II-occupied (p<0.0001)	0	6.09	2_LSD1-occupied (p<0.01)	0.006563	1.38	1_No NRF1 binding (p>0.01)	0.873599	0.93	4_NF-YB-occupied (p<0.0001)	0	7.25	2_Sp1-occupied (p<0.0001)	H2K ami-Oli-929	Amine#18974
UXT	NM_004182	Amine#19323	analysis	4_Pol II-occupied (p<0.0001)	0	4.83	2_LSD1-occupied (p<0.01)	0.006838	1.36	1_No NRF1 binding (p>0.01)	0.724871	0.98	4_NF-YB-occupied (p<0.0001)	0	3.64	2_Sp1-occupied (p<0.0001)	H2K ami-Oli-1278	Amine#19323
ATR	NM_001184	Amine#18188	analysis	4_Pol II-occupied (p<0.0001)	0	8.23	2_LSD1-occupied (p<0.01)	0.006918	1.34	1_No NRF1 binding (p>0.01)	0.657575	0.99	1_No NFYB binding (p>0.01)	0.840328	0.91	2_Sp1-occupied (p<0.0001)	H2K ami-Oli-143	Amine#18188
MYL6	NM_079424	Amine#19946	analysis	4_Pol II-occupied (p<0.0001)	0	23.63	2_LSD1-occupied (p<0.01)	0.007553	1.36	1_No NRF1 binding (p>0.01)	0.958461	0.81	3_NFYB-occupied (p<0.001)	0.000429	1.74	2_Sp1-occupied (p<0.0001)	H2K ami-Oli-1901	Amine#19946
INADL	NM_176878	Amine#20025	analysis	4_Pol II-occupied (p<0.0001)	0	6.63	2_LSD1-occupied (p<0.01)	0.008401	1.34	1_No NRF1 binding (p>0.01)	0.806454	0.92	1_No NFYB binding (p>0.01)	0.970981	0.76	2_Sp1-occupied (p<0.0001)	H2K ami-Oli-1980	Amine#20025
COPE	NM_007263	Amine#19606	excluded	4_Pol II-occupied (p<0.0001)	0	7.69	2_LSD1-occupied (p<0.01)	0.008686	1.36	0_Too low signal (removed)			4_NF-YB-occupied (p<0.0001)	0	2.73	2_Sp1-occupied (p<0.0001)	H2K ami-Oli-1561	Amine#19606
KRAS2	NM_004985	Amine#18547	analysis	4_Pol II-occupied (p<0.0001)	0	3.75	2_LSD1-occupied (p<0.01)	0.009078	1.37	1_No NRF1 binding (p>0.01)	0.783318	0.99	3_NFYB-occupied (p<0.001)	0.000923	1.68	2_Sp1-occupied (p<0.0001)	H2K ami-Oli-502	Amine#18547
NDRG1	NM_006096	Amine#18647	analysis	4_Pol II-occupied (p<0.0001)	0	9.74	2_LSD1-occupied (p<0.01)	0.00921	1.35	2_NRF1-occupied (p<0.01)	0.007542	1.88	1_No NFYB binding (p>0.01)	0.129837	1.19	2_Sp1-occupied (p<0.0001)	H2K ami-Oli-602	Amine#18647
PCBP2	NM_005016	Amine#18554	analysis	4_Pol II-occupied (p<0.0001)	0	14.13	2_LSD1-occupied (p<0.01)	0.009614	1.29	1_No NRF1 binding (p>0.01)	0.224838	1.14	1_No NFYB binding (p>0.01)	0.723083	0.87	2_Sp1-occupied (p<0.0001)	H2K ami-Oli-509	Amine#18554
TIMP2	NM_003255	Amine#18437	analysis	4_Pol II-occupied (p<0.0001)	0	3.37	1_No LSD1 binding (p>0.01)	0.011331	1.35	1_No NRF1 binding (p>0.01)	0.249578	1	1_No NFYB binding (p>0.01)	0.356096	1.03	2_Sp1-occupied (p<0.0001)	H2K ami-Oli-392	Amine#18437
HNRPH2	NM_019597	Amine#19825	excluded	4_Pol II-occupied (p<0.0001)	0	5.38	1_No LSD1 binding (p>0.01)	0.01157	1.35	0_Too low signal (removed)			2_NFYB-occupied (p<0.01)	0.003786	1.59	2_Sp1-occupied (p<0.0001)	H2K ami-Oli-1780	Amine#19825
RHOC	NM_175744	Amine#18926	excluded	4_Pol II-occupied (p<0.0001)	0	3.14	1_No LSD1 binding (p>0.01)	0.011643	1.32	1_No NRF1 binding (p>0.01)	0.831849	0.96	0_Too low signal (removed)			2_Sp1-occupied (p<0.0001)	H2K ami-Oli-881	Amine#18926
ZFYVE20	NM_022340	Amine#19886	analysis	4_Pol II-occupied (p<0.0001)	0	5.03	1_No LSD1 binding (p>0.01)	0.013191	1.31	1_No NRF1 binding (p>0.01)	0.017808	1.75	1_No NFYB binding (p>0.01)	0.728119	0.98	2_Sp1-occupied (p<0.0001)	H2K ami-Oli-1841	Amine#19886
CEBPB	NM_005194	Amine#18568	analysis	4_Pol II-occupied (p<0.0001)	0	4.82	1_No LSD1 binding (p>0.01)	0.013385	1.31	1_No NRF1 binding (p>0.01)	0.307565	1.04	1_No NFYB binding (p>0.01)	0.338674	1.04	2_Sp1-occupied (p<0.0001)	H2K ami-Oli-523	Amine#18568
GLS	NM_014905	Amine#19726	analysis	4_Pol II-occupied (p<0.0001)	0	7.04	1_No LSD1 binding (p>0.01)	0.014092	1.28	1_No NRF1 binding (p>0.01)	0.794964	0.95	4_NF-YB-occupied (p<0.0001)	7e-06	2.19	2_Sp1-occupied (p<0.0001)	H2K ami-Oli-1681	Amine#19726
PHKG2	NM_000294	Amine#18964	analysis	4_Pol II-occupied (p<0.0001)	0	8.69	1_No LSD1 binding (p>0.01)	0.014407	1.36	1_No NRF1 binding (p>0.01)	0.1066	1.22	4_NF-YB-occupied (p<0.0001)	0	3.27	2_Sp1-occupied (p<0.0001)	H2K ami-Oli-919	Amine#18964
PFKL	NM_002626	Amine#19158	analysis	4_Pol II-occupied (p<0.0001)	0	7.96	1_No LSD1 binding (p>0.01)	0.014573	1.3	1_No NRF1 binding (p>0.01)	0.671568	0.97	1_No NFYB binding (p>0.01)	0.593366	0.99	2_Sp1-occupied (p<0.0001)	H2K ami-Oli-1113	Amine#19158
PTP4A1	NM_003463	Amine#19259	analysis	4_Pol II-occupied (p<0.0001)	0	10.87	1_No LSD1 binding (p>0.01)	0.014983	1.38	1_No NRF1 binding (p>0.01)	0.717535	0.98	4_NF-YB-occupied (p<0.0001)	3e-06	2.26	2_Sp1-occupied (p<0.0001)	H2K ami-Oli-1214	Amine#19259
PTOV1	NM_017432	Amine#18789	excluded	4_Pol II-occupied (p<0.0001)	0	7.83	1_No LSD1 binding (p>0.01)	0.015165	1.3	1_No NRF1 binding (p>0.01)	0.783076	0.94	0_Too low signal (removed)			2_Sp1-occupied (p<0.0001)	H2K ami-Oli-744	Amine#18789
VTI1B	NM_006370	Amine#19523	analysis	4_Pol II-occupied (p<0.0001)	0	6.43	1_No LSD1 binding (p>0.01)	0.01626	1.3	1_No NRF1 binding (p>0.01)	0.63332	0.88	1_No NFYB binding (p>0.01)	0.935568	0.82	2_Sp1-occupied (p<0.0001)	H2K ami-Oli-1478	Amine#19523
PMVK	NM_006556	Amine#19548	analysis	4_Pol II-occupied (p<0.0001)	0	6.13	1_No LSD1 binding (p>0.01)	0.016705	1.3	1_No NRF1 binding (p>0.01)	0.947186	0.82	1_No NFYB binding (p>0.01)	0.63592	0.99	2_Sp1-occupied (p<0.0001)	H2K ami-Oli-1503	Amine#19548
ITM2B	NM_021999	Amine#19877	excluded	4_Pol II-occupied (p<0.0001)	0	4.4	1_No LSD1 binding (p>0.01)	0.016924	1.4	0_Too low signal (removed)			1_No NFYB binding (p>0.01)	0.7881	0.93	2_Sp1-occupied (p<0.0001)	H2K ami-Oli-1832	Amine#19877
SELS	NM_018445	Amine#19806	analysis	4_Pol II-occupied (p<0.0001)	0	6.1	1_No LSD1 binding (p>0.01)	0.017669	1.27	1_No NRF1 binding (p>0.01)	0.613353	0.96	4_NF-YB-occupied (p<0.0001)	8e-06	2.12	2_Sp1-occupied (p<0.0001)	H2K ami-Oli-1761	Amine#19806
RPP40	NM_006638	Amine#19557	analysis	4_Pol II-occupied (p<0.0001)	0	4.63	1_No LSD1 binding (p>0.01)	0.017752	1.28	1_No NRF1 binding (p>0.01)	0.013268	1.91	1_No NFYB binding (p>0.01)	0.785897	0.94	2_Sp1-occupied (p<0.0001)	H2K ami-Oli-1512	Amine#19557
TGFA	NM_003236	Amine#18429	analysis	4_Pol II-occupied (p<0.0001)	0	6.28	1_No LSD1 binding (p>0.01)	0.01812	1.34	1_No NRF1 binding (p>0.01)	0.70268	0.97	1_No NFYB binding (p>0.01)	0.988721	0.72	2_Sp1-occupied (p<0.0001)	H2K ami-Oli-384	Amine#18429
KRT19	NM_002276	Amine#18317	excluded	4_Pol II-occupied (p<0.0001)	0	13.83	1_No LSD1 binding (p>0.01)	0.019588	1.39	0_Too low signal (removed)			1_No NFYB binding (p>0.01)	0.012199	1.46	2_Sp1-occupied (p<0.0001)	H2K ami-Oli-272	Amine#18317
RECQL	NM_032941	Amine#19918	excluded	4_Pol II-occupied (p<0.0001)	0	4.74	1_No LSD1 binding (p>0.01)	0.020298	1.28	0_Too low signal (removed)			4_NF-YB-occupied (p<0.0001)	0	4.66	2_Sp1-occupied (p<0.0001)	H2K ami-Oli-1873	Amine#19918
BITE	NM_024491	Amine#19902	analysis	4_Pol II-occupied (p<0.0001)	0	5.84	1_No LSD1 binding (p>0.01)	0.020325	1.29	1_No NRF1 binding (p>0.01)	0.289639	1.11	2_NFYB-occupied (p<0.01)	0.005103	1.51	2_Sp1-occupied (p<0.0001)	H2K ami-Oli-1857	Amine#19902
H2AFZ	NM_002106	Amine#18301	analysis	4_Pol II-occupied (p<0.0001)	0	30.04	1_No LSD1 binding (p>0.01)	0.020569	1.33	1_No NRF1 binding (p>0.01)	0.787018	0.99	4_NF-YB-occupied (p<0.0001)	0	4.44	2_Sp1-occupied (p<0.0001)	H2K ami-Oli-256	Amine#18301
GAPD	NM_002046	Amine#18295	excluded	4_Pol II-occupied (p<0.0001)	0	5.09	1_No LSD1 binding (p>0.01)	0.021135	1.38	0_Too low signal (removed)			1_No NFYB binding (p>0.01)	0.135235	1.18	2_Sp1-occupied (p<0.0001)	H2K ami-Oli-250	Amine#18295
DRF1	NM_025104	Amine#18841	analysis	4_Pol II-occupied (p<0.0001)	0	3.37	1_No LSD1 binding (p>0.01)	0.021232	1.28	1_No NRF1 binding (p>0.01)	0.51271	1	1_No NFYB binding (p>0.01)	0.237632	1.12	2_Sp1-occupied (p<0.0001)	H2K ami-Oli-796	Amine#18841
SFRS8	NM_152235	Amine#19992	analysis	4_Pol II-occupied (p<0.0001)	0	9.05	1_No LSD1 binding (p>0.01)	0.021856	1.27	1_No NRF1 binding (p>0.01)	0.922476	0.82	1_No NFYB binding (p>0.01)	0.557208	0.97	2_Sp1-occupied (p<0.0001)	H2K ami-Oli-1947	Amine#19992
ATF4	NM_001675	Amine#19085	excluded	4_Pol II-occupied (p<0.0001)	0	28.44	1_No LSD1 binding (p>0.01)	0.022099	1.3	0_Too low signal (removed)			0_Too low signal (removed)			2_Sp1-occupied (p<0.0001)	H2K ami-Oli-1040	Amine#19085
CYB5-M	NM_030579	Amine#19908	analysis	4_Pol II-occupied (p<0.0001)	0	3.98	1_No LSD1 binding (p>0.01)	0.022407	1.27	1_No NRF1 binding (p>0.01)	0.762327	0.98	4_NF-YB-occupied (p<0.0001)	0	5.16	2_Sp1-occupied (p<0.0001)	H2K ami-Oli-1863	Amine#19908
MAPKAPK2	NM_004759	Amine#18537	analysis	4_Pol II-occupied (p<0.0001)	0	4.9	1_No LSD1 binding (p>0.01)	0.023027	1.17	1_No NRF1 binding (p>0.01)	0.462969	1.01	1_No NFYB binding (p>0.01)	0.861457	0.93	2_Sp1-occupied (p<0.0001)	H2K ami-Oli-492	Amine#18537
SRP14	NM_003134	Amine#19219	analysis	4_Pol II-occupied (p<0.0001)	0	6.62	1_No LSD1 binding (p>0.01)	0.023084	1.24	1_No NRF1 binding (p>0.01)	0.237304	1.17	2_NFYB-occupied (p<0.01)	0.002181	1.63	2_Sp1-occupied (p<0.0001)	H2K ami-Oli-1174	Amine#19219
PTPN13	NM_080683	Amine#18884	analysis	4_Pol II-occupied (p<0.0001)	0	3.95	1_No LSD1 binding (p>0.01)	0.024335	1.3	1_No NRF1 binding (p>0.01)	0.250798	1	2_NFYB-occupied (p<0.01)	0.004107	1.56	2_Sp1-occupied (p<0.0001)	H2K ami-Oli-839	Amine#18884
JUNB	NM_002229	Amine#18313	excluded	4_Pol II-occupied (p<0.0001)	0	21.39	1_No LSD1 binding (p>0.01)	0.025765	1.26	0_Too low signal (removed)			1_No NFYB binding (p>0.01)	0.338667	1	2_Sp1-occupied (p<0.0001)	H2K ami-Oli-268	Amine#18313
SRF	NM_003131	Amine#18415	analysis	4_Pol II-occupied (p<0.0001)	0	6.82	1_No LSD1 binding (p>0.01)	0.025895	1.27	1_No NRF1 binding (p>0.01)	0.904556	0.88	4_NF-YB-occupied (p<0.0001)	0	4.05	2_Sp1-occupied (p<0.0001)	H2K ami-Oli-370	Amine#18415
C1orf33	NM_016183	Amine#19746	analysis	4_Pol II-occupied (p<0.0001)	0	5.07	1_No LSD1 binding (p>0.01)	0.026534	1.25	1_No NRF1 binding (p>0.01)	0.31826	1.05	1_No NFYB binding (p>0.01)	0.337397	1	2_Sp1-occupied (p<0.0001)	H2K ami-Oli-1701	Amine#19746
LANCL1	NM_006055	Amine#19495	excluded	4_Pol II-occupied (p<0.0001)	0	5.39	1_No LSD1 binding (p>0.01)	0.028146	1.24	0_Too low signal (removed)			4_NF-YB-occupied (p<0.0001)	9.8e-05	1.9	2_Sp1-occupied (p<0.0001)	H2K ami-Oli-1450	Amine#19495
TAGLN2	NM_003564	Amine#19264	analysis	4_Pol II-occupied (p<0.0001)	0	6.12	1_No LSD1 binding (p>0.01)	0.028548	1.34	1_No NRF1 binding (p>0.01)	0.31552	1.03	1_No NFYB binding (p>0.01)	0.933908	0.81	2_Sp1-occupied (p<0.0001)	H2K ami-Oli-1219	Amine#19264
CTSB	NM_001908	Amine#18266	excluded	4_Pol II-occupied (p<0.0001)	0	5.56	1_No LSD1 binding (p>0.01)	0.029116	1.34	0_Too low signal (removed)			1_No NFYB binding (p>0.01)	0.462771	1	2_Sp1-occupied (p<0.0001)	H2K ami-Oli-221	Amine#18266
COPEB	NM_001300	Amine#18208	analysis	4_Pol II-occupied (p<0.0001)	0	27.12	1_No LSD1 binding (p>0.01)	0.030301	1.27	1_No NRF1 binding (p>0.01)	0.301391	1.02	4_NF-YB-occupied (p<0.0001)	0	3.51	2_Sp1-occupied (p<0.0001)	H2K ami-Oli-163	Amine#18208
C4.4A	NM_014400	Amine#18752	analysis	4_Pol II-occupied (p<0.0001)	0	3.67	1_No LSD1 binding (p>0.01)	0.030493	1.25	1_No NRF1 binding (p>0.01)	0.351308	1.01	1_No NFYB binding (p>0.01)	0.47119	1.01	2_Sp1-occupied (p<0.0001)	H2K ami-Oli-1651	Amine#18752
EIF2B2	NM_014239	Amine#19684	analysis	4_Pol II-occupied (p<0.0001)	0	4.97	1_No LSD1 binding (p>0.01)	0.030525	1.29	1_No NRF1 binding (p>0.01)	0.713534	0.95	4_NF-YB-occupied (p<0.0001)	0	3.12	2_Sp1-occupied (p<0.0001)	H2K ami-Oli-1639	Amine#19684
MTHFD2	NM_006636	Amine#19556	excluded	4_Pol II-occupied (p<0.0001)	0	8.12	1_No LSD1 binding (p>0.01)	0.031928	1.31	0_Too low signal (removed)			0_Too low signal (removed)			2_Sp1-occupied (p<0.0001)	H2K ami-Oli-1511	Amine#19556
TRIM25	NM_005082	Amine#18561	analysis	4_Pol II-occupied (p<0.0001)	0	21.66	1_No LSD1 binding (p>0.01)	0.033663	1.21	1_No NRF1 binding (p>0.01)	0.850088	0.85	1_No NFYB binding (p>0.01)	0.237122	1.12	2_Sp1-occupied (p<0.0001)	H2K ami-Oli-516	Amine#18561
PRKRA	NM_003690	Amine#19279	analysis	4_Pol II-occupied (p<0.0001)	0	7.34	1_No LSD1 binding (p>0.01)	0.034095	1.26	1_No NRF1 binding (p>0.01)	0.267253	1.07	1_No NFYB binding (p>0.01)	0.019019	1.39	2_Sp1-occupied (p<0.0001)	H2K ami-Oli-1234	Amine#19279
SQSTM1	NM_003900	Amine#18476	excluded	4_Pol II-occupied (p<0.0001)	0	11.28	1_No LSD1 binding (p>0.01)	0.035521	1.27	0_Too low signal (removed)			1_No NFYB binding (p>0.01)	0.888152	0.86	2_Sp1-occupied (p<0.0001)	H2K ami-Oli-431	Amine#18476
SEL1L	NM_005065	Amine#18559	analysis	4_Pol II-occupied (p<0.0001)	0	4.91	1_No LSD1 binding (p>0.01)	0.035766	1.19	1_No NRF1 binding (p>0.01)	0.121761	1.4	4_NF-YB-occupied (p<0.0001)	0	4.81	2_Sp1-occupied (p<0.0001)	H2K ami-Oli-514	Amine#18559
NFE2L1	NM_003204	Amine#19229	analysis	4_Pol II-occupied (p<0.0001)	0	21.45	1_No LSD1 binding (p>0.01)	0.035914	1.25	1_No NRF1 binding (p>0.01)	0.291088	1.04	4_NF-YB-occupied (p<0.0001)	0	11.82	2_Sp1-occupied (p<0.0001)	H2K ami-Oli-1184	Amine#19229
HCNGP	NM_013260	Amine#19657	excluded	4_Pol II-occupied (p<0.0001)	0	7.34	1_No LSD1 binding (p>0.01)	0.037833	1.26	0_Too low signal (removed)			4_NF-YB-occupied (p<0.0001)	0	3.84	2_Sp1-occupied (p<0.0001)	H2K ami-Oli-1612	Amine#19657
ADRM1	NM_007002	Amine#18698	excluded	4_Pol II-occupied (p<0.0001)	0	6.11	1_No LSD1 binding (p>0.01)	0.041913	1.21	0_Too low signal (removed)			4_NF-YB-occupied (p<0.0001)	0	2.53	2_Sp1-occupied (p<0.0001)	H2K ami-Oli-653	Amine#18698
JUND	NM_005354	Amine#18589	excluded	4_Pol II-occupied (p<0.0001)	0	13.48	1_No LSD1 binding (p>0.01)	0.042101	1.43	0_Too low signal (removed)			0_Too low signal (removed)			2_Sp1-occupied (p<0.0001)	H2K ami-Oli-544	Amine#18589
DOM3Z	NM_005510	Amine#19447	analysis	4_Pol II-occupied (p<0.0001)	0	9	1_No LSD1 binding (p>0.01)	0.04553	1.19	1_No NRF1 binding (p>0.01)	0.289948	1	4_NF-YB-occupied (p<0.0001)	0	2.57	2_Sp1-occupied (p<0.0001)	H2K ami-Oli-1402	Amine#19447
MCM5	NM_006739	Amine#19570	analysis	4_Pol II-occupied (p<0.0001)	0	4.98	1_No LSD1 binding (p>0.01)	0.052183	1.31	1_No NRF1 binding (p>0.01)	0.458182	1	4_NF-YB-occupied (p<0.0001)	0	5.61	2_Sp1-occupied (p<0.0001)	H2K ami-Oli-1525	Amine#19570
PORCN	NM_022825	Amine#19895	excluded	4_Pol II-occupied (p<0.0001)	0	3.97	1_No LSD1 binding (p>0.01)	0.060502	1.22	0_Too low signal (removed)			1_No NFYB binding (p>0.01)	0.018332	1.43	2_Sp1-occupied (p<0.0001)	H2K ami-Oli-1850	Amine#19895
ID1	NM_002165	Amine#18306	analysis	4_Pol II-occupied (p<0.0001)	0	4.9	1_No LSD1 binding (p>0.01)	0.06533	1.25	1_No NRF1 binding (p>0.01)	0.92612	0.87	2_NFYB-occupied (p<0.01)	0.003346	1.56	2_Sp1-occupied (p<0.0001)	H2K ami-Oli-261	Amine#18306
MAPK1	NM_002745	Amine#18385	analysis	4_Pol II-occupied (p<0.0001)	0	8.77	1_No LSD1 binding (p>0.01)	0.067323	1.27	1_No NRF1 binding (p>0.01)	0.834362	0.96	1_No NFYB binding (p>0.01)	0.058271	1.29	2_Sp1-occupied (p<0.0001)	H2K ami-Oli-340	Amine#18385
SLC25A17	NM_006358	Amine#19522	analysis	4_Pol II-occupied (p<0.0001)	0	4.4	1_No LSD1 binding (p>0.01)	0.069994	1.27	1_No NRF1 binding (p>0.01)	0.290783	1	4_NF-YB-occupied (p<0.0001)	0	2.75	2_Sp1-occupied (p<0.0001)	H2K ami-Oli-1477	Amine#19522
PB1	NM_018165	Amine#18797	excluded	4_Pol II-occupied (p<0.0001)	0	14.24	1_No LSD1 binding (p>0.01)	0.07074	1.21	0_Too low signal (removed)			1_No NFYB binding (p>0.01)	0.020392	1.37	2_Sp1-occupied (p<0.0001)	H2K ami-Oli-752	Amine#18797
E2F3	NM_001949	Amine#18272	excluded	4_Pol II-occupied (p<0.0001)	0	6.02	1_No LSD1 binding (p>0.01)	0.072937	1.16	0_Too low signal (removed)			4_NF-YB-occupied (p<0.0001)	0	4.08	2_Sp1-occupied (p<0.0001)	H2K ami-Oli-227	Amine#18272
ARPC1B	NM_005720	Amine#19466	analysis	4_Pol II-occupied (p<0.0001)	0	7.24	1_No LSD1 binding (p>0.01)	0.073716	1.11	1_No NRF1 binding (p>0.01)	0.637698	0.97	1_No NFYB binding (p>0.01)	0.44222	1.02	2_Sp1-occupied (p<0.0001)	H2K ami-Oli-1421	Amine#19466
NFKBIB	NM_002503	Amine#18357	analysis	4_Pol II-occupied (p<0.0001)	0	3.04	1_No LSD1 binding (p>0.01)	0.078863	1.18	1_No NRF1 binding (p>0.01)	0.251983	1.06	4_NF-YB-occupied (p<0.0001)	0	6.85	2_Sp1-occupied (p<0.0001)	H2K ami-Oli-312	Amine#18357
PSEN1	NM_007318	Amine#18711	analysis	4_Pol II-occupied (p<0.0001)	0	6.87	1_No LSD1 binding (p>0.01)	0.080131	1.18	1_No NRF1 binding (p>0.01)	0.557505	0.93	1_No NFYB binding (p>0.01)	0.68421	0.99	2_Sp1-occupied (p<0.0001)	H2K ami-Oli-666	Amine#18711
RTN4	NM_153828	Amine#20012	analysis	4_Pol II-occupied (p<0.0001)	0	3.84	1_No LSD1 binding (p>0.01)	0.093203	1.15	1_No NRF1 binding (p>0.01)	0.648802	0.87	4_NF-YB-occupied (p<0.0001)	0	5.37	2_Sp1-occupied (p<0.0001)	H2K ami-Oli-1967	Amine#20012
KNSL7	NM_020242	Amine#19839	analysis	4_Pol II-occupied (p<0.0001)	0	6.96	1_No LSD1 binding (p>0.01)	0.093532	1.15	1_No NRF1 binding (p>0.01)	0.847149	0.69	1_No NFYB binding (p>0.01)	0.469804	1	2_Sp1-occupied (p<0.0001)	H2K ami-Oli-1794	Amine#19839
PKM2	NM_002654	Amine#18380	analysis	4_Pol II-occupied (p<0.0001)	0	8.12	1_No LSD1 binding (p>0.01)	0.09412	1.26	1_No NRF1 binding (p>0.01)	0.519221	0.98	4_NF-YB-occupied (p<0.0001)	0	2.51	2_Sp1-occupied (p<0.0001)	H2K ami-Oli-335	Amine#18380
VCP	NM_007126	Amine#19599	excluded	4_Pol II-occupied (p<0.0001)	0	9.36	1_No LSD1 binding (p>0.01)	0.101317	1.17	0_Too low signal (removed)			4_NF-YB-occupied (p<0.0001)	0	3.95	2_Sp1-occupied (p<0.0001)	H2K ami-Oli-1554	Amine#19599
CASP6	NM_001226	Amine#18193	analysis	4_Pol II-occupied (p<0.0001)	0	5.05	1_No LSD1 binding (p>0.01)	0.111747	1.14	1_No NRF1 binding (p>0.01)	0.297994	1.03	1_No NFYB binding (p>0.01)	0.312523	1.08	2_Sp1-occupied (p<0.0001)	H2K ami-Oli-813	Amine#18193
GTF2A2	NM_004492	Amine#19357	analysis	4_Pol II-occupied (p<0.0001)	0	3.94	1_No LSD1 binding (p>0.01)	0.114361	1.13	1_No NRF1 binding (p>0.01)	0.70177	0.96	1_No NFYB binding (p>0.01)	0.294179	1.03	2_Sp1-occupied (p<0.0001)	H2K ami-Oli-1312	Amine#19357
LDLR	NM_000527	Amine#18984	analysis	4_Pol II-occupied (p<0.0001)	0	4.72	1_No LSD1 binding (p>0.01)	0.115291	1.14	1_No NRF1 binding (p>0.01)	0.937578	0.84	1_No NFYB binding (p>0.01)	0.062215	1.27	2_Sp1-occupied (p<0.0001)	H2K ami-Oli-939	Amine#18984
SNRPB	NM_003091	Amine#19214	analysis	4_Pol II-occupied (p<0.0001)	0	11.67	1_No LSD1 binding (p>0.01)	0.115995	1.12	1_No NRF1 binding (p>0.01)	0.404229	1.07	1_No NFYB binding (p>0.01)	0.296677	1.06	2_Sp1-occupied (p<0.0001)	H2K ami-Oli-1169	Amine#19214
DDX56	NM_019082	Amine#19821	excluded	4_Pol II-occupied (p<0.0001)	0	3.82	1_No LSD1 binding (p>0.01)	0.119885	1.18	1_No NRF1 binding (p>0.01)	0.795932	0.91	0_Too low signal (removed)			2_Sp1-occupied (p<0.0001)	H2K ami-Oli-1776	Amine#19821
RAD17	NM_133344	Amine#19960	analysis	4_Pol II-occupied (p<0.0001)	0	9.61	1_No LSD1 binding (p>0.01)	0.120843	1.16	1_No NRF1 binding (p>0.01)	0.288553	1.19	1_No NFYB binding (p>0.01)	0.534855	0.99	2_Sp1-occupied (p<0.0001)	H2K ami-Oli-1915	Amine#19960
ANXA2	NM_004039	Amine#18481	analysis	4_Pol II-occupied (p<0.0001)	0	4.46	1_No LSD1 binding (p>0.01)	0.13012	1.14	1_No NRF1 binding (p>0.01)	0.272242	1.18	1_No NFYB binding (p>0.01)	0.334946	1.05	2_Sp1-occupied (p<0.0001)	H2K ami-Oli-436	Amine#18481
RIT1	NM_006912	Amine#19582	excluded	4_Pol II-occupied (p<0.0001)	0	8.82	1_No LSD1 binding (p>0.01)	0.141219	1.18	0_Too low signal (removed)			1_No NFYB binding (p>0.01)	0.95177	0.76	2_Sp1-occupied (p<0.0001)	H2K ami-Oli-1537	Amine#19582
ATP5B	NM_001686	Amine#19086	analysis	4_Pol II-occupied (p<0.0001)	0	10.8	1_No LSD1 binding (p>0.01)	0.153947	1.07	1_No NRF1 binding (p>0.01)	0.90768	0.89	4_NF-YB-occupied (p<0.0001)	0	8.05	2_Sp1-occupied (p<0.0001)	H2K ami-Oli-1041	Amine#19086
HPRP8BP	NM_004814	Amine#19388	analysis	4_Pol II-occupied (p<0.0001)	0	8.01	1_No LSD1 binding (p>0.01)	0.158512	1.13	1_No NRF1 binding (p>0.01)	0.251255	1	4_NF-YB-occupied (p<0.0001)	0	4.02	2_Sp1-occupied (p<0.0001)	H2K ami-Oli-1343	Amine#19388
SIN3A	NM_015477	Amine#18767	analysis	4_Pol II-occupied (p<0.0001)	0	4.73	1_No LSD1 binding (p>0.01)	0.160419	1.06	1_No NRF1 binding (p>0.01)	0.284417	1.03	4_NF-YB-occupied (p<0.0001)	0	14.92	2_Sp1-occupied (p<0.0001)	H2K ami-Oli-722	Amine#18767
UNC13B	NM_006377	Amine#18671	analysis	4_Pol II-occupied (p<0.0001)	0	4.5	1_No LSD1 binding (p>0.01)	0.177659	1.06	1_No NRF1 binding (p>0.01)	0.292312	1.1	1_No NFYB binding (p>0.01)	0.036098	1.33	2_Sp1-occupied (p<0.0001)	H2K ami-Oli-626	Amine#18671
MJD	NM_030660	Amine#19911	analysis	4_Pol II-occupied (p<0.0001)	0	5.62	1_No LSD1 binding (p>0.01)	0.188077	1.07	1_No NRF1 binding (p>0.01)	0.203795	1.17	4_NF-YB-occupied (p<0.0001)	7e-06	2.14	2_Sp1-occupied (p<0.0001)	H2K ami-Oli-1866	Amine#19911
BRMS1L	NM_032352	Amine#18852	analysis	4_Pol II-occupied (p<0.0001)	0	7.67	1_No LSD1 binding (p>0.01)	0.192571	1.08	1_No NRF1 binding (p>0.01)	0.515882	0.99	4_NF-YB-occupied (p<0.0001)	0	3.62	2_Sp1-occupied (p<0.0001)	H2K ami-Oli-807	Amine#18852
CDK2	NM_001798	Amine#18256	analysis	4_Pol II-occupied (p<0.0001)	0	5.65	1_No LSD1 binding (p>0.01)	0.197609	1.13	1_No NRF1 binding (p>0.01)	0.314126	1.03	4_NF-YB-occupied (p<0.0001)	1.1e-05	2.11	2_Sp1-occupied (p<0.0001)	H2K ami-Oli-211	Amine#18256
RECQL5	NM_004259	Amine#19331	analysis	4_Pol II-occupied (p<0.0001)	0	8.55	1_No LSD1 binding (p>0.01)	0.220285	1.11	1_No NRF1 binding (p>0.01)	0.761496	0.95	4_NF-YB-occupied (p<0.0001)	0	3.75	2_Sp1-occupied (p<0.0001)	H2K ami-Oli-1286	Amine#19331
SREBF2	NM_004599	Amine#18524	analysis	4_Pol II-occupied (p<0.0001)	0	7.34	1_No LSD1 binding (p>0.01)	0.223133	1.2	1_No NRF1 binding (p>0.01)	0.876269	0.91	4_NF-YB-occupied (p<0.0001)	0	2.96	2_Sp1-occupied (p<0.0001)	H2K ami-Oli-479	Amine#18524
PDGFB	NM_002608	Amine#18372	analysis	4_Pol II-occupied (p<0.0001)	0	6.39	1_No LSD1 binding (p>0.01)	0.241222	1.04	1_No NRF1 binding (p>0.01)	0.57459	0.99	1_No NFYB binding (p>0.01)	0.735248	0.97	2_Sp1-occupied (p<0.0001)	H2K ami-Oli-327	Amine#18372
ACO2	NM_001098	Amine#19035	analysis	4_Pol II-occupied (p<0.0001)	0	4.9	1_No LSD1 binding (p>0.01)	0.241917	1.11	1_No NRF1 binding (p>0.01)	0.752767	0.95	4_NF-YB-occupied (p<0.0001)	0	3.35	2_Sp1-occupied (p<0.0001)	H2K ami-Oli-990	Amine#19035
DHFR	NM_000791	Amine#18150	analysis	4_Pol II-occupied (p<0.0001)	0	8.46	1_No LSD1 binding (p>0.01)	0.253545	1.04	1_No NRF1 binding (p>0.01)	0.37272	1.06	4_NF-YB-occupied (p<0.0001)	7e-06	2.17	2_Sp1-occupied (p<0.0001)	H2K ami-Oli-105	Amine#18150
GTPBP1	NM_004286	Amine#19337	analysis	4_Pol II-occupied (p<0.0001)	0	4.47	1_No LSD1 binding (p>0.01)	0.267438	1.07	1_No NRF1 binding (p>0.01)	0.751024	0.92	4_NF-YB-occupied (p<0.0001)	0	4.19	2_Sp1-occupied (p<0.0001)	H2K ami-Oli-1292	Amine#19337
EIF4EBP1	NM_004095	Amine#18488	excluded	4_Pol II-occupied (p<0.0001)	0	4.26	1_No LSD1 binding (p>0.01)	0.275143	1.18	0_Too low signal (removed)			1_No NFYB binding (p>0.01)	0.351943	1.04	2_Sp1-occupied (p<0.0001)	H2K ami-Oli-443	Amine#18488
SLC38A2	NM_018976	Amine#18803	analysis	4_Pol II-occupied (p<0.0001)	0	14.6	1_No LSD1 binding (p>0.01)	0.276588	1.06	1_No NRF1 binding (p>0.01)	0.458253	1.13	1_No NFYB binding (p>0.01)	0.483798	1	2_Sp1-occupied (p<0.0001)	H2K ami-Oli-758	Amine#18803
SLC1A5	NM_005628	Amine#19460	analysis	4_Pol II-occupied (p<0.0001)	0	17.39	1_No LSD1 binding (p>0.01)	0.279791	1.08	1_No NRF1 binding (p>0.01)	0.999627	0.52	4_NF-YB-occupied (p<0.0001)	6.2e-05	1.95	2_Sp1-occupied (p<0.0001)	H2K ami-Oli-1415	Amine#19460
ADK	NM_006721	Amine#19568	excluded	4_Pol II-occupied (p<0.0001)	0	5.18	1_No LSD1 binding (p>0.01)	0.280213	1.05	0_Too low signal (removed)			1_No NFYB binding (p>0.01)	0.047053	1.3	2_Sp1-occupied (p<0.0001)	H2K ami-Oli-1523	Amine#19568
HADH2	NM_004493	Amine#19358	analysis	4_Pol II-occupied (p<0.0001)	0	3.97	1_No LSD1 binding (p>0.01)	0.283729	1.07	1_No NRF1 binding (p>0.01)	0.302531	1.02	4_NF-YB-occupied (p<0.0001)	8e-06	2.14	2_Sp1-occupied (p<0.0001)	H2K ami-Oli-1313	Amine#19358
PSMD8	NM_002812	Amine#19180	analysis	4_Pol II-occupied (p<0.0001)	0	6.31	1_No LSD1 binding (p>0.01)	0.292348	1.04	1_No NRF1 binding (p>0.01)	0.268089	1.06	1_No NFYB binding (p>0.01)	0.208903	1.15	2_Sp1-occupied (p<0.0001)	H2K ami-Oli-1135	Amine#19180
TK1	NM_003258	Amine#19236	analysis	4_Pol II-occupied (p<0.0001)	0	7.03	1_No LSD1 binding (p>0.01)	0.333608	1.04	1_No NRF1 binding (p>0.01)	0.699136	0.98	3_NFYB-occupied (p<0.001)	0.000136	1.86	2_Sp1-occupied (p<0.0001)	H2K ami-Oli-1191	Amine#19236
PPP2R1B	NM_181699	Amine#20044	analysis	4_Pol II-occupied (p<0.0001)	0	9.51	1_No LSD1 binding (p>0.01)	0.342578	1.03	1_No NRF1 binding (p>0.01)	0.929278	0.83	1_No NFYB binding (p>0.01)	0.368136	1.02	2_Sp1-occupied (p<0.0001)	H2K ami-Oli-1999	Amine#20044
PTE1	NM_005469	Amine#19441	analysis	4_Pol II-occupied (p<0.0001)	0	7.79	1_No LSD1 binding (p>0.01)	0.346061	1.03	1_No NRF1 binding (p>0.01)	0.572408	1	4_NF-YB-occupied (p<0.0001)	0	9.85	2_Sp1-occupied (p<0.0001)	H2K ami-Oli-1396	Amine#19441
CDK2	NM_052827	Amine#18873	analysis	4_Pol II-occupied (p<0.0001)	0	5.44	1_No LSD1 binding (p>0.01)	0.34646	1.03	1_No NRF1 binding (p>0.01)	0.539279	0.97	4_NF-YB-occupied (p<0.0001)	4e-06	2.2	2_Sp1-occupied (p<0.0001)	H2K ami-Oli-828	Amine#18873
ASS	NM_000050	Amine#18053	analysis	4_Pol II-occupied (p<0.0001)	0	6.23	1_No LSD1 binding (p>0.01)	0.348813	1.03	1_No NRF1 binding (p>0.01)	0.791961	0.93	1_No NFYB binding (p>0.01)	0.371458	1.03	2_Sp1-occupied (p<0.0001)	H2K ami-Oli-8	Amine#18053
SNAPC2	NM_003083	Amine#19212	analysis	4_Pol II-occupied (p<0.0001)	0	3.91	1_No LSD1 binding (p>0.01)	0.351089	1.07	1_No NRF1 binding (p>0.01)	0.354958	1.06	1_No NFYB binding (p>0.01)	0.802671	0.83	2_Sp1-occupied (p<0.0001)	H2K ami-Oli-1167	Amine#19212
FRAP1	NM_004958	Amine#18544	analysis	4_Pol II-occupied (p<0.0001)	0	5.01	1_No LSD1 binding (p>0.01)	0.360961	1.02	1_No NRF1 binding (p>0.01)	0.915312	0.88	4_NF-YB-occupied (p<0.0001)	0	3.5	2_Sp1-occupied (p<0.0001)	H2K ami-Oli-499	Amine#18544
MEF2D	NM_005920	Amine#18631	analysis	4_Pol II-occupied (p<0.0001)	0	9.21	1_No LSD1 binding (p>0.01)	0.377835	1.02	1_No NRF1 binding (p>0.01)	0.294191	1.01	1_No NFYB binding (p>0.01)	0.993195	0.68	2_Sp1-occupied (p<0.0001)	H2K ami-Oli-586	Amine#18631
PSMF1	NM_178579	Amine#20034	excluded	4_Pol II-occupied (p<0.0001)	0	7.88	1_No LSD1 binding (p>0.01)	0.379077	1	0_Too low signal (removed)			1_No NFYB binding (p>0.01)	0.914236	0.8	2_Sp1-occupied (p<0.0001)	H2K ami-Oli-1989	Amine#20034
GADD45A	NM_001924	Amine#18269	analysis	4_Pol II-occupied (p<0.0001)	0	3.83	1_No LSD1 binding (p>0.01)	0.380129	1.03	1_No NRF1 binding (p>0.01)	0.267911	1.09	3_NFYB-occupied (p<0.001)	0.000833	1.71	2_Sp1-occupied (p<0.0001)	H2K ami-Oli-224	Amine#18269
GTF3C5	NM_012087	Amine#19619	excluded	4_Pol II-occupied (p<0.0001)	0	11.05	1_No LSD1 binding (p>0.01)	0.381887	1	0_Too low signal (removed)			4_NF-YB-occupied (p<0.0001)	0	8.25	2_Sp1-occupied (p<0.0001)	H2K ami-Oli-1574	Amine#19619
STK4	NM_006282	Amine#19514	excluded	4_Pol II-occupied (p<0.0001)	0	8.73	1_No LSD1 binding (p>0.01)	0.383842	1	0_Too low signal (removed)			1_No NFYB binding (p>0.01)	0.072896	1.24	2_Sp1-occupied (p<0.0001)	H2K ami-Oli-1469	Amine#19514
DMTF1	NM_021145	Amine#19860	analysis	4_Pol II-occupied (p<0.0001)	0	6.31	1_No LSD1 binding (p>0.01)	0.393216	1.01	1_No NRF1 binding (p>0.01)	0.886456	0.9	1_No NFYB binding (p>0.01)	0.072298	1.24	2_Sp1-occupied (p<0.0001)	H2K ami-Oli-1815	Amine#19860
POLB	NM_002690	Amine#19164	analysis	4_Pol II-occupied (p<0.0001)	0	3.22	1_No LSD1 binding (p>0.01)	0.4028	1.03	1_No NRF1 binding (p>0.01)	0.924782	0.86	1_No NFYB binding (p>0.01)	0.432365	1.02	2_Sp1-occupied (p<0.0001)	H2K ami-Oli-1119	Amine#19164
BPGM	NM_001724	Amine#19088	analysis	4_Pol II-occupied (p<0.0001)	0	10.46	1_No LSD1 binding (p>0.01)	0.414523	1.03	1_No NRF1 binding (p>0.01)	0.969931	0.76	4_NF-YB-occupied (p<0.0001)	0	11.17	2_Sp1-occupied (p<0.0001)	H2K ami-Oli-1043	Amine#19088
CTTN	NM_005231	Amine#18575	analysis	4_Pol II-occupied (p<0.0001)	0	5.16	1_No LSD1 binding (p>0.01)	0.431577	1.02	1_No NRF1 binding (p>0.01)	0.450587	1.01	1_No NFYB binding (p>0.01)	0.732263	0.87	2_Sp1-occupied (p<0.0001)	H2K ami-Oli-530	Amine#18575
CDK4	NM_000075	Amine#18059	excluded	4_Pol II-occupied (p<0.0001)	0	5	1_No LSD1 binding (p>0.01)	0.443293	1	0_Too low signal (removed)			0_Too low signal (removed)			2_Sp1-occupied (p<0.0001)	H2K ami-Oli-14	Amine#18059
SNX11	NM_013323	Amine#19658	excluded	4_Pol II-occupied (p<0.0001)	0	3.43	1_No LSD1 binding (p>0.01)	0.446045	1	0_Too low signal (removed)			4_NF-YB-occupied (p<0.0001)	0	3.07	2_Sp1-occupied (p<0.0001)	H2K ami-Oli-1613	Amine#19658
VEGF	NM_003376	Amine#18448	analysis	4_Pol II-occupied (p<0.0001)	0	18.83	1_No LSD1 binding (p>0.01)	0.450011	1	1_No NRF1 binding (p>0.01)	0.814943	0.98	1_No NFYB binding (p>0.01)	0.624815	0.97	2_Sp1-occupied (p<0.0001)	H2K ami-Oli-403	Amine#18448
NUP98	NM_005387	Amine#18592	analysis	4_Pol II-occupied (p<0.0001)	0	6.13	1_No LSD1 binding (p>0.01)	0.451783	1	1_No NRF1 binding (p>0.01)	0.534119	0.99	4_NF-YB-occupied (p<0.0001)	0	5.1	2_Sp1-occupied (p<0.0001)	H2K ami-Oli-547	Amine#18592
THRAP3	NM_005119	Amine#18564	excluded	4_Pol II-occupied (p<0.0001)	0	5.11	1_No LSD1 binding (p>0.01)	0.454499	1.01	0_Too low signal (removed)			1_No NFYB binding (p>0.01)	0.475644	1	2_Sp1-occupied (p<0.0001)	H2K ami-Oli-519	Amine#18564
DIPA	NM_006848	Amine#19579	analysis	4_Pol II-occupied (p<0.0001)	0	4.3	1_No LSD1 binding (p>0.01)	0.456711	1.01	1_No NRF1 binding (p>0.01)	0.918273	0.91	1_No NFYB binding (p>0.01)	0.078545	1.24	2_Sp1-occupied (p<0.0001)	H2K ami-Oli-1534	Amine#19579
ELAC2	NM_018127	Amine#18796	excluded	4_Pol II-occupied (p<0.0001)	0	5.2	1_No LSD1 binding (p>0.01)	0.46633	1.01	0_Too low signal (removed)			4_NF-YB-occupied (p<0.0001)	0	7.37	2_Sp1-occupied (p<0.0001)	H2K ami-Oli-751	Amine#18796
CHKA	NM_001277	Amine#18207	excluded	4_Pol II-occupied (p<0.0001)	0	7.4	1_No LSD1 binding (p>0.01)	0.473136	1	0_Too low signal (removed)			0_Too low signal (removed)			2_Sp1-occupied (p<0.0001)	H2K ami-Oli-162	Amine#18207
DUSP3	NM_004090	Amine#18486	analysis	4_Pol II-occupied (p<0.0001)	0	4.29	1_No LSD1 binding (p>0.01)	0.484155	1	1_No NRF1 binding (p>0.01)	0.27158	1.18	1_No NFYB binding (p>0.01)	0.380168	1.02	2_Sp1-occupied (p<0.0001)	H2K ami-Oli-441	Amine#18486
EGR1	NM_001964	Amine#18278	analysis	4_Pol II-occupied (p<0.0001)	0	4.9	1_No LSD1 binding (p>0.01)	0.536562	0.98	1_No NRF1 binding (p>0.01)	0.251476	1	1_No NFYB binding (p>0.01)	0.323518	1.05	2_Sp1-occupied (p<0.0001)	H2K ami-Oli-233	Amine#18278
SNRPA	NM_004596	Amine#19367	analysis	4_Pol II-occupied (p<0.0001)	0	7.37	1_No LSD1 binding (p>0.01)	0.551325	0.98	1_No NRF1 binding (p>0.01)	0.604324	0.91	4_NF-YB-occupied (p<0.0001)	0	6	2_Sp1-occupied (p<0.0001)	H2K ami-Oli-1322	Amine#19367
GOLGA3	NM_178137	Amine#20031	analysis	4_Pol II-occupied (p<0.0001)	0	5.8	1_No LSD1 binding (p>0.01)	0.569203	0.99	1_No NRF1 binding (p>0.01)	0.908138	0.9	1_No NFYB binding (p>0.01)	0.498706	1	2_Sp1-occupied (p<0.0001)	H2K ami-Oli-1986	Amine#20031
CHD4	NM_001273	Amine#18205	analysis	4_Pol II-occupied (p<0.0001)	0	7.6	1_No LSD1 binding (p>0.01)	0.572763	0.98	1_No NRF1 binding (p>0.01)	0.251564	1	1_No NFYB binding (p>0.01)	0.908168	0.76	2_Sp1-occupied (p<0.0001)	H2K ami-Oli-160	Amine#18205
IK	NM_006083	Amine#19496	analysis	4_Pol II-occupied (p<0.0001)	0	8.53	1_No LSD1 binding (p>0.01)	0.589769	0.98	1_No NRF1 binding (p>0.01)	0.287759	1.01	4_NF-YB-occupied (p<0.0001)	7e-06	2.15	2_Sp1-occupied (p<0.0001)	H2K ami-Oli-1451	Amine#19496
JUN	NM_002228	Amine#18312	analysis	4_Pol II-occupied (p<0.0001)	0	18.13	1_No LSD1 binding (p>0.01)	0.597101	0.99	1_No NRF1 binding (p>0.01)	0.841351	0.95	1_No NFYB binding (p>0.01)	0.027133	1.37	2_Sp1-occupied (p<0.0001)	H2K ami-Oli-267	Amine#18312
TMEM5	NM_014254	Amine#19685	analysis	4_Pol II-occupied (p<0.0001)	0	3.55	1_No LSD1 binding (p>0.01)	0.598843	0.98	1_No NRF1 binding (p>0.01)	0.334786	1.1	1_No NFYB binding (p>0.01)	0.214019	1.12	2_Sp1-occupied (p<0.0001)	H2K ami-Oli-1640	Amine#19685
Ufm1	NM_016617	Amine#19782	analysis	4_Pol II-occupied (p<0.0001)	0	6.38	1_No LSD1 binding (p>0.01)	0.621935	0.94	1_No NRF1 binding (p>0.01)	0.926629	0.85	1_No NFYB binding (p>0.01)	0.4552	1	2_Sp1-occupied (p<0.0001)	H2K ami-Oli-1737	Amine#19782
BLM	NM_000057	Amine#18943	analysis	4_Pol II-occupied (p<0.0001)	0	5.22	1_No LSD1 binding (p>0.01)	0.639665	0.96	1_No NRF1 binding (p>0.01)	0.568661	0.94	4_NF-YB-occupied (p<0.0001)	0	4.94	2_Sp1-occupied (p<0.0001)	H2K ami-Oli-898	Amine#18943
DDX54	NM_024072	Amine#19898	excluded	4_Pol II-occupied (p<0.0001)	0	8.3	1_No LSD1 binding (p>0.01)	0.644896	0.94	0_Too low signal (removed)			2_NFYB-occupied (p<0.01)	0.001263	1.66	2_Sp1-occupied (p<0.0001)	H2K ami-Oli-1853	Amine#19898
POLR3F	NM_006466	Amine#19538	analysis	4_Pol II-occupied (p<0.0001)	0	2.98	1_No LSD1 binding (p>0.01)	0.665133	0.9	1_No NRF1 binding (p>0.01)	0.270354	1.01	4_NF-YB-occupied (p<0.0001)	3.2e-05	1.99	2_Sp1-occupied (p<0.0001)	H2K ami-Oli-1493	Amine#19538
NFKBIL2	NM_013432	Amine#18737	excluded	4_Pol II-occupied (p<0.0001)	0	6.86	1_No LSD1 binding (p>0.01)	0.694426	0.93	0_Too low signal (removed)			0_Too low signal (removed)			2_Sp1-occupied (p<0.0001)	H2K ami-Oli-692	Amine#18737
SEC31L1	NM_016211	Amine#19748	analysis	4_Pol II-occupied (p<0.0001)	0	15.04	1_No LSD1 binding (p>0.01)	0.755804	0.93	1_No NRF1 binding (p>0.01)	0.412728	1.01	1_No NFYB binding (p>0.01)	0.356915	1.06	2_Sp1-occupied (p<0.0001)	H2K ami-Oli-1703	Amine#19748
H2AFX	NM_002105	Amine#18300	analysis	4_Pol II-occupied (p<0.0001)	0	22.44	1_No LSD1 binding (p>0.01)	0.788718	0.92	1_No NRF1 binding (p>0.01)	0.838422	0.87	4_NF-YB-occupied (p<0.0001)	0	6.3	2_Sp1-occupied (p<0.0001)	H2K ami-Oli-255	Amine#18300
IDI1	NM_004508	Amine#18521	excluded	4_Pol II-occupied (p<0.0001)	0	11.59	1_No LSD1 binding (p>0.01)	0.804615	0.87	0_Too low signal (removed)			0_Too low signal (removed)			2_Sp1-occupied (p<0.0001)	H2K ami-Oli-476	Amine#18521
CPD	NM_001304	Amine#18209	analysis	4_Pol II-occupied (p<0.0001)	0	3.89	1_No LSD1 binding (p>0.01)	0.817188	0.89	1_No NRF1 binding (p>0.01)	0.579033	0.99	3_NFYB-occupied (p<0.001)	0.000312	1.77	2_Sp1-occupied (p<0.0001)	H2K ami-Oli-164	Amine#18209
ID2	NM_002166	Amine#18307	analysis	4_Pol II-occupied (p<0.0001)	0	8.18	1_No LSD1 binding (p>0.01)	0.843708	0.82	1_No NRF1 binding (p>0.01)	0.958925	0.77	4_NF-YB-occupied (p<0.0001)	0	4.82	2_Sp1-occupied (p<0.0001)	H2K ami-Oli-262	Amine#18307
GMPR2	NM_016576	Amine#19777	excluded	4_Pol II-occupied (p<0.0001)	0	4.94	1_No LSD1 binding (p>0.01)	0.868643	0.86	0_Too low signal (removed)			1_No NFYB binding (p>0.01)	0.907937	0.85	2_Sp1-occupied (p<0.0001)	H2K ami-Oli-1732	Amine#19777
PA2G4	NM_006191	Amine#18655	excluded	4_Pol II-occupied (p<0.0001)	0	10.55	1_No LSD1 binding (p>0.01)	0.897954	0.84	0_Too low signal (removed)			1_No NFYB binding (p>0.01)	0.028081	1.44	2_Sp1-occupied (p<0.0001)	H2K ami-Oli-610	Amine#18655
PPP1R15A	NM_014330	Amine#18748	analysis	4_Pol II-occupied (p<0.0001)	0	8.05	1_No LSD1 binding (p>0.01)	0.900159	0.86	1_No NRF1 binding (p>0.01)	0.37077	1.02	1_No NFYB binding (p>0.01)	0.6564	0.94	2_Sp1-occupied (p<0.0001)	H2K ami-Oli-703	Amine#18748
RPS19	NM_001022	Amine#19027	analysis	4_Pol II-occupied (p<0.0001)	0	4.21	1_No LSD1 binding (p>0.01)	0.906517	0.85	1_No NRF1 binding (p>0.01)	0.776406	0.93	4_NF-YB-occupied (p<0.0001)	5e-06	2.17	2_Sp1-occupied (p<0.0001)	H2K ami-Oli-982	Amine#19027
RAB17	NM_022449	Amine#19889	excluded	4_Pol II-occupied (p<0.0001)	0	3.9	1_No LSD1 binding (p>0.01)	0.939437	0.76	1_No NRF1 binding (p>0.01)	0.601378	0.98	0_Too low signal (removed)			2_Sp1-occupied (p<0.0001)	H2K ami-Oli-1844	Amine#19889
HTATIP2	NM_006410	Amine#19528	analysis	4_Pol II-occupied (p<0.0001)	0	4.02	1_No LSD1 binding (p>0.01)	0.941817	0.8	1_No NRF1 binding (p>0.01)	0.359965	1.08	1_No NFYB binding (p>0.01)	0.944077	0.83	2_Sp1-occupied (p<0.0001)	H2K ami-Oli-1483	Amine#19528
ITSN1	NM_003024	Amine#19203	excluded	4_Pol II-occupied (p<0.0001)	0	4.35	1_No LSD1 binding (p>0.01)	0.974486	0.78	1_No NRF1 binding (p>0.01)	0.785286	0.89	0_Too low signal (removed)			2_Sp1-occupied (p<0.0001)	H2K ami-Oli-1158	Amine#19203
SUPT6H	NM_003170	Amine#18421	analysis	4_Pol II-occupied (p<0.0001)	0	5.83	1_No LSD1 binding (p>0.01)	0.975764	0.7	1_No NRF1 binding (p>0.01)	0.977059	0.73	1_No NFYB binding (p>0.01)	0.304089	1.06	2_Sp1-occupied (p<0.0001)	H2K ami-Oli-376	Amine#18421
PEMT	NM_148172	Amine#19987	analysis	4_Pol II-occupied (p<0.0001)	0	4.8	1_No LSD1 binding (p>0.01)	0.980722	0.74	1_No NRF1 binding (p>0.01)	0.363267	1.02	1_No NFYB binding (p>0.01)	0.458964	1.02	2_Sp1-occupied (p<0.0001)	H2K ami-Oli-1942	Amine#19987
ZNF259	NM_003904	Amine#19294	analysis	4_Pol II-occupied (p<0.0001)	0	7.14	1_No LSD1 binding (p>0.01)	0.984178	0.71	1_No NRF1 binding (p>0.01)	0.87155	0.92	1_No NFYB binding (p>0.01)	0.363681	1.04	2_Sp1-occupied (p<0.0001)	H2K ami-Oli-1249	Amine#19294
MAD	NM_002357	Amine#18331	analysis	4_Pol II-occupied (p<0.0001)	0	7.66	1_No LSD1 binding (p>0.01)	0.999412	0.59	1_No NRF1 binding (p>0.01)	0.830223	0.96	4_NF-YB-occupied (p<0.0001)	0	3.44	2_Sp1-occupied (p<0.0001)	H2K ami-Oli-286	Amine#18331
OAZ1	NM_004152	Amine#19316	excluded	4_Pol II-occupied (p<0.0001)	0	27.12	0_Too low signal (removed)			1_No NRF1 binding (p>0.01)	0.76616	0.89	3_NFYB-occupied (p<0.001)	0.000142	1.86	2_Sp1-occupied (p<0.0001)	H2K ami-Oli-1271	Amine#19316
IRF3	NM_001571	Amine#19079	analysis	4_Pol II-occupied (p<0.0001)	1e-06	6.32	4_LSD1-occupied (p<0.0001)	0	5.6	4_NRF1-occupied (p<0.0001)	0	4.41	1_No NFYB binding (p>0.01)	0.089193	1.22	2_Sp1-occupied (p<0.0001)	H2K ami-Oli-1034	Amine#19079
HSA275986	NM_018403	Amine#19804	analysis	4_Pol II-occupied (p<0.0001)	1e-06	3.33	4_LSD1-occupied (p<0.0001)	0	2.17	1_No NRF1 binding (p>0.01)	0.305954	1.14	1_No NFYB binding (p>0.01)	0.161575	1.14	2_Sp1-occupied (p<0.0001)	H2K ami-Oli-1759	Amine#19804
PL6	NM_007024	Amine#19595	excluded	4_Pol II-occupied (p<0.0001)	1e-06	3.57	4_LSD1-occupied (p<0.0001)	0	3.52	0_Too low signal (removed)			1_No NFYB binding (p>0.01)	0.567864	0.98	2_Sp1-occupied (p<0.0001)	H2K ami-Oli-1550	Amine#19595
FLJ10326	NM_018060	Amine#19802	excluded	4_Pol II-occupied (p<0.0001)	1e-06	4.52	4_LSD1-occupied (p<0.0001)	3e-06	1.9	0_Too low signal (removed)			1_No NFYB binding (p>0.01)	0.216857	1.09	2_Sp1-occupied (p<0.0001)	H2K ami-Oli-1757	Amine#19802
PDE6D	NM_002601	Amine#19155	analysis	4_Pol II-occupied (p<0.0001)	1e-06	3.14	4_LSD1-occupied (p<0.0001)	9e-06	1.81	1_No NRF1 binding (p>0.01)	0.695017	0.98	4_NF-YB-occupied (p<0.0001)	0	10.22	2_Sp1-occupied (p<0.0001)	H2K ami-Oli-1110	Amine#19155
TRA1	NM_003299	Amine#19243	analysis	4_Pol II-occupied (p<0.0001)	1e-06	3.23	3_LSD1-occupied (p<0.001)	0.000936	1.49	1_No NRF1 binding (p>0.01)	0.281546	1.16	4_NF-YB-occupied (p<0.0001)	0	2.59	2_Sp1-occupied (p<0.0001)	H2K ami-Oli-1198	Amine#19243
TMEPAI	NM_020182	Amine#18806	analysis	4_Pol II-occupied (p<0.0001)	1e-06	2.88	3_LSD1-occupied (p<0.001)	0.000984	1.48	1_No NRF1 binding (p>0.01)	0.603512	0.9	1_No NFYB binding (p>0.01)	0.054905	1.3	2_Sp1-occupied (p<0.0001)	H2K ami-Oli-761	Amine#18806
ITGB4	NM_000213	Amine#18075	analysis	4_Pol II-occupied (p<0.0001)	1e-06	2.94	2_LSD1-occupied (p<0.01)	0.001136	1.49	1_No NRF1 binding (p>0.01)	0.111913	1.35	1_No NFYB binding (p>0.01)	0.92966	0.89	2_Sp1-occupied (p<0.0001)	H2K ami-Oli-30	Amine#18075
C4.4A	NM_014400	Amine#19696	analysis	4_Pol II-occupied (p<0.0001)	1e-06	3.26	2_LSD1-occupied (p<0.01)	0.002681	1.45	1_No NRF1 binding (p>0.01)	0.427204	1.06	1_No NFYB binding (p>0.01)	0.361937	1.06	2_Sp1-occupied (p<0.0001)	H2K ami-Oli-707	Amine#19696
POLR2E	NM_002695	Amine#19165	analysis	4_Pol II-occupied (p<0.0001)	1e-06	2.81	1_No LSD1 binding (p>0.01)	0.014733	1.36	1_No NRF1 binding (p>0.01)	0.053609	1.48	1_No NFYB binding (p>0.01)	0.013493	1.41	2_Sp1-occupied (p<0.0001)	H2K ami-Oli-1120	Amine#19165
HMG20B	NM_006339	Amine#18670	excluded	4_Pol II-occupied (p<0.0001)	1e-06	5.77	1_No LSD1 binding (p>0.01)	0.018259	1.63	1_No NRF1 binding (p>0.01)	0.274461	1.12	0_Too low signal (removed)			2_Sp1-occupied (p<0.0001)	H2K ami-Oli-625	Amine#18670
ELK1	NM_005229	Amine#18573	excluded	4_Pol II-occupied (p<0.0001)	1e-06	4.71	1_No LSD1 binding (p>0.01)	0.055441	1.3	0_Too low signal (removed)			4_NF-YB-occupied (p<0.0001)	0	3.47	2_Sp1-occupied (p<0.0001)	H2K ami-Oli-528	Amine#18573
SPUF	NM_013349	Amine#19661	excluded	4_Pol II-occupied (p<0.0001)	1e-06	3.15	1_No LSD1 binding (p>0.01)	0.10344	1.12	0_Too low signal (removed)			1_No NFYB binding (p>0.01)	0.283091	1.11	2_Sp1-occupied (p<0.0001)	H2K ami-Oli-1616	Amine#19661
BCL2L2	NM_004050	Amine#18483	analysis	4_Pol II-occupied (p<0.0001)	1e-06	5.63	1_No LSD1 binding (p>0.01)	0.216922	1.06	1_No NRF1 binding (p>0.01)	0.849657	0.87	1_No NFYB binding (p>0.01)	0.103215	1.21	2_Sp1-occupied (p<0.0001)	H2K ami-Oli-438	Amine#18483
ATF2	NM_001880	Amine#18263	analysis	4_Pol II-occupied (p<0.0001)	1e-06	4.72	1_No LSD1 binding (p>0.01)	0.298186	1.03	1_No NRF1 binding (p>0.01)	0.464609	1.01	4_NF-YB-occupied (p<0.0001)	0	2.82	2_Sp1-occupied (p<0.0001)	H2K ami-Oli-218	Amine#18263
TUBA3	NM_006009	Amine#18643	analysis	4_Pol II-occupied (p<0.0001)	1e-06	4.43	1_No LSD1 binding (p>0.01)	0.343468	1.01	1_No NRF1 binding (p>0.01)	0.899675	0.9	3_NFYB-occupied (p<0.001)	0.00025	1.83	2_Sp1-occupied (p<0.0001)	H2K ami-Oli-598	Amine#18643
IRS1	NM_005544	Amine#18605	excluded	4_Pol II-occupied (p<0.0001)	1e-06	7.42	1_No LSD1 binding (p>0.01)	0.420944	1.01	0_Too low signal (removed)			0_Too low signal (removed)			2_Sp1-occupied (p<0.0001)	H2K ami-Oli-560	Amine#18605
NUCB1	NM_006184	Amine#19508	analysis	4_Pol II-occupied (p<0.0001)	1e-06	2.78	1_No LSD1 binding (p>0.01)	0.504193	1	1_No NRF1 binding (p>0.01)	0.932035	0.85	4_NF-YB-occupied (p<0.0001)	0	2.5	2_Sp1-occupied (p<0.0001)	H2K ami-Oli-1463	Amine#19508
CCNH	NM_001239	Amine#18198	analysis	4_Pol II-occupied (p<0.0001)	1e-06	3.5	1_No LSD1 binding (p>0.01)	0.530175	0.98	1_No NRF1 binding (p>0.01)	0.478386	1.02	1_No NFYB binding (p>0.01)	0.019971	1.38	2_Sp1-occupied (p<0.0001)	H2K ami-Oli-153	Amine#18198
RNF141	NM_016422	Amine#19764	analysis	4_Pol II-occupied (p<0.0001)	1e-06	3.02	1_No LSD1 binding (p>0.01)	0.615503	0.99	1_No NRF1 binding (p>0.01)	0.977218	0.73	1_No NFYB binding (p>0.01)	0.860268	0.88	2_Sp1-occupied (p<0.0001)	H2K ami-Oli-1719	Amine#19764
UXT	NM_153477	Amine#20003	analysis	4_Pol II-occupied (p<0.0001)	1e-06	3.99	1_No LSD1 binding (p>0.01)	0.705319	0.94	1_No NRF1 binding (p>0.01)	0.909901	0.88	4_NF-YB-occupied (p<0.0001)	3e-06	2.27	2_Sp1-occupied (p<0.0001)	H2K ami-Oli-1958	Amine#20003
CCNB1	NM_031966	Amine#18847	analysis	4_Pol II-occupied (p<0.0001)	2e-06	3.49	4_LSD1-occupied (p<0.0001)	0	2.6	4_NRF1-occupied (p<0.0001)	0	5.03	4_NF-YB-occupied (p<0.0001)	0	2.6	2_Sp1-occupied (p<0.0001)	H2K ami-Oli-802	Amine#18847
CD9	NM_001769	Amine#18250	analysis	4_Pol II-occupied (p<0.0001)	2e-06	2.87	4_LSD1-occupied (p<0.0001)	0	4.43	4_NRF1-occupied (p<0.0001)	0	4.64	1_No NFYB binding (p>0.01)	0.205818	1.12	2_Sp1-occupied (p<0.0001)	H2K ami-Oli-205	Amine#18250
RHOA	NM_001664	Amine#18241	excluded	4_Pol II-occupied (p<0.0001)	2e-06	3.38	4_LSD1-occupied (p<0.0001)	0	10.57	0_Too low signal (removed)			4_NF-YB-occupied (p<0.0001)	7e-05	1.94	2_Sp1-occupied (p<0.0001)	H2K ami-Oli-196	Amine#18241
LIM	NM_006457	Amine#19535	analysis	4_Pol II-occupied (p<0.0001)	2e-06	3.38	4_LSD1-occupied (p<0.0001)	0	1.99	1_No NRF1 binding (p>0.01)	0.236174	1.17	1_No NFYB binding (p>0.01)	0.453345	1	2_Sp1-occupied (p<0.0001)	H2K ami-Oli-632	Amine#19535
DLC1	NM_006094	Amine#18646	analysis	4_Pol II-occupied (p<0.0001)	2e-06	2.79	1_No LSD1 binding (p>0.01)	0.012123	1.33	1_No NRF1 binding (p>0.01)	0.299907	1.05	1_No NFYB binding (p>0.01)	0.124154	1.18	2_Sp1-occupied (p<0.0001)	H2K ami-Oli-601	Amine#18646
RAB4B	NM_016154	Amine#19743	analysis	4_Pol II-occupied (p<0.0001)	2e-06	2.69	1_No LSD1 binding (p>0.01)	0.012172	1.31	1_No NRF1 binding (p>0.01)	0.629808	0.96	4_NF-YB-occupied (p<0.0001)	1.8e-05	2.04	2_Sp1-occupied (p<0.0001)	H2K ami-Oli-1698	Amine#19743
CETN2	NM_004344	Amine#19343	analysis	4_Pol II-occupied (p<0.0001)	2e-06	3.5	1_No LSD1 binding (p>0.01)	0.224301	1.04	1_No NRF1 binding (p>0.01)	0.437323	1.1	4_NF-YB-occupied (p<0.0001)	0	4.17	2_Sp1-occupied (p<0.0001)	H2K ami-Oli-1298	Amine#19343
PIM1	NM_002648	Amine#18377	analysis	4_Pol II-occupied (p<0.0001)	2e-06	2.73	1_No LSD1 binding (p>0.01)	0.451765	1	2_NRF1-occupied (p<0.01)	0.005605	2.46	4_NF-YB-occupied (p<0.0001)	0	2.61	2_Sp1-occupied (p<0.0001)	H2K ami-Oli-332	Amine#18377
PRR3	NM_025263	Amine#19907	excluded	4_Pol II-occupied (p<0.0001)	2e-06	4.44	0_Too low signal (removed)			0_Too low signal (removed)			1_No NFYB binding (p>0.01)	0.316654	1.04	2_Sp1-occupied (p<0.0001)	H2K ami-Oli-1862	Amine#19907
STARD3	NM_006804	Amine#19576	analysis	4_Pol II-occupied (p<0.0001)	3e-06	3.82	4_LSD1-occupied (p<0.0001)	0	2.08	1_No NRF1 binding (p>0.01)	0.239015	1.27	1_No NFYB binding (p>0.01)	0.344705	1.03	2_Sp1-occupied (p<0.0001)	H2K ami-Oli-1531	Amine#19576
BAP1	NM_004656	Amine#18530	analysis	4_Pol II-occupied (p<0.0001)	3e-06	3.51	4_LSD1-occupied (p<0.0001)	0	4.05	1_No NRF1 binding (p>0.01)	0.346596	1.03	1_No NFYB binding (p>0.01)	0.133054	1.18	2_Sp1-occupied (p<0.0001)	H2K ami-Oli-485	Amine#18530
ODF2	NM_153437	Amine#20002	excluded	4_Pol II-occupied (p<0.0001)	3e-06	3.59	4_LSD1-occupied (p<0.0001)	5.2e-05	1.72	1_No NRF1 binding (p>0.01)	0.541306	0.99	0_Too low signal (removed)			2_Sp1-occupied (p<0.0001)	H2K ami-Oli-1957	Amine#20002
KRAS2	NM_033360	Amine#18867	analysis	4_Pol II-occupied (p<0.0001)	3e-06	3.04	3_LSD1-occupied (p<0.001)	0.000803	1.52	1_No NRF1 binding (p>0.01)	0.785854	0.91	2_NFYB-occupied (p<0.01)	0.0019	1.6	2_Sp1-occupied (p<0.0001)	H2K ami-Oli-822	Amine#18867
NFE2L3	NM_004289	Amine#19338	analysis	4_Pol II-occupied (p<0.0001)	3e-06	2.84	2_LSD1-occupied (p<0.01)	0.001801	1.48	1_No NRF1 binding (p>0.01)	0.455755	1	1_No NFYB binding (p>0.01)	0.048711	1.28	2_Sp1-occupied (p<0.0001)	H2K ami-Oli-1293	Amine#19338
EP300	NM_001429	Amine#18217	analysis	4_Pol II-occupied (p<0.0001)	3e-06	7.13	1_No LSD1 binding (p>0.01)	0.443829	1.03	1_No NRF1 binding (p>0.01)	0.503473	1	1_No NFYB binding (p>0.01)	0.015007	1.42	2_Sp1-occupied (p<0.0001)	H2K ami-Oli-172	Amine#18217
C14orf92	NM_014828	Amine#19723	analysis	4_Pol II-occupied (p<0.0001)	3e-06	3.89	1_No LSD1 binding (p>0.01)	0.782483	0.86	1_No NRF1 binding (p>0.01)	0.887361	0.9	1_No NFYB binding (p>0.01)	0.048978	1.29	2_Sp1-occupied (p<0.0001)	H2K ami-Oli-1678	Amine#19723
ESM1	NM_007036	Amine#18700	excluded	4_Pol II-occupied (p<0.0001)	4e-06	3.35	4_LSD1-occupied (p<0.0001)	0	7.8	0_Too low signal (removed)			0_Too low signal (removed)			2_Sp1-occupied (p<0.0001)	H2K ami-Oli-1551	Amine#18700
ECT2	NM_018098	Amine#18795	excluded	4_Pol II-occupied (p<0.0001)	4e-06	2.67	4_LSD1-occupied (p<0.0001)	3e-06	1.87	0_Too low signal (removed)			4_NF-YB-occupied (p<0.0001)	0	3.71	2_Sp1-occupied (p<0.0001)	H2K ami-Oli-750	Amine#18795
HMGA1	NM_002131	Amine#18303	excluded	4_Pol II-occupied (p<0.0001)	4e-06	3.07	2_LSD1-occupied (p<0.01)	0.003709	1.43	0_Too low signal (removed)			0_Too low signal (removed)			2_Sp1-occupied (p<0.0001)	H2K ami-Oli-258	Amine#18303
NET-7	NM_012339	Amine#19640	excluded	4_Pol II-occupied (p<0.0001)	4e-06	2.63	1_No LSD1 binding (p>0.01)	0.232053	1.09	0_Too low signal (removed)			4_NF-YB-occupied (p<0.0001)	0	8.86	2_Sp1-occupied (p<0.0001)	H2K ami-Oli-1595	Amine#19640
SNX16	NM_022133	Amine#19883	analysis	4_Pol II-occupied (p<0.0001)	4e-06	3.12	1_No LSD1 binding (p>0.01)	0.646328	0.97	1_No NRF1 binding (p>0.01)	0.912466	0.86	1_No NFYB binding (p>0.01)	0.365426	1.07	2_Sp1-occupied (p<0.0001)	H2K ami-Oli-1838	Amine#19883
SGEF	NM_015595	Amine#18768	analysis	4_Pol II-occupied (p<0.0001)	5e-06	3.49	3_LSD1-occupied (p<0.001)	0.000812	1.56	1_No NRF1 binding (p>0.01)	0.247757	1.14	1_No NFYB binding (p>0.01)	0.059742	1.28	2_Sp1-occupied (p<0.0001)	H2K ami-Oli-723	Amine#18768
LAMC1	NM_002293	Amine#18320	excluded	4_Pol II-occupied (p<0.0001)	5e-06	2.53	1_No LSD1 binding (p>0.01)	0.522737	0.99	0_Too low signal (removed)			1_No NFYB binding (p>0.01)	0.432174	1.01	2_Sp1-occupied (p<0.0001)	H2K ami-Oli-275	Amine#18320
STAT3	NM_003150	Amine#18417	analysis	4_Pol II-occupied (p<0.0001)	6e-06	3.04	4_LSD1-occupied (p<0.0001)	0	3.38	1_No NRF1 binding (p>0.01)	0.292767	1	4_NF-YB-occupied (p<0.0001)	0	4.07	2_Sp1-occupied (p<0.0001)	H2K ami-Oli-372	Amine#18417
SH3GL1	NM_003025	Amine#19204	analysis	4_Pol II-occupied (p<0.0001)	6e-06	2.96	4_LSD1-occupied (p<0.0001)	3e-06	1.88	1_No NRF1 binding (p>0.01)	0.199534	1.36	1_No NFYB binding (p>0.01)	0.797565	0.92	2_Sp1-occupied (p<0.0001)	H2K ami-Oli-1159	Amine#19204
NFYB	NM_006166	Amine#18652	excluded	4_Pol II-occupied (p<0.0001)	6e-06	4.42	2_LSD1-occupied (p<0.01)	0.008301	1.44	0_Too low signal (removed)			1_No NFYB binding (p>0.01)	0.139169	1.18	2_Sp1-occupied (p<0.0001)	H2K ami-Oli-607	Amine#18652
CDC6	NM_001254	Amine#18199	analysis	4_Pol II-occupied (p<0.0001)	7e-06	2.75	4_LSD1-occupied (p<0.0001)	1e-06	2.01	1_No NRF1 binding (p>0.01)	0.01776	1.78	4_NF-YB-occupied (p<0.0001)	0	2.64	2_Sp1-occupied (p<0.0001)	H2K ami-Oli-154	Amine#18199
SET	NM_003011	Amine#18408	analysis	4_Pol II-occupied (p<0.0001)	7e-06	5.58	3_LSD1-occupied (p<0.001)	0.000721	1.87	1_No NRF1 binding (p>0.01)	0.771653	0.87	1_No NFYB binding (p>0.01)	0.465393	1	2_Sp1-occupied (p<0.0001)	H2K ami-Oli-363	Amine#18408
APRIN	NM_015928	Amine#18773	analysis	4_Pol II-occupied (p<0.0001)	7e-06	2.65	2_LSD1-occupied (p<0.01)	0.001099	1.48	1_No NRF1 binding (p>0.01)	0.017448	1.77	1_No NFYB binding (p>0.01)	0.429646	1.04	2_Sp1-occupied (p<0.0001)	H2K ami-Oli-728	Amine#18773
GREB1	NM_014668	Amine#18758	analysis	4_Pol II-occupied (p<0.0001)	7e-06	3.36	2_LSD1-occupied (p<0.01)	0.001503	1.54	1_No NRF1 binding (p>0.01)	0.373179	1.08	1_No NFYB binding (p>0.01)	0.322379	1.06	2_Sp1-occupied (p<0.0001)	H2K ami-Oli-713	Amine#18758
TERE1	NM_013319	Amine#18735	analysis	4_Pol II-occupied (p<0.0001)	7e-06	2.62	1_No LSD1 binding (p>0.01)	0.37656	1	1_No NRF1 binding (p>0.01)	0.240635	1.23	1_No NFYB binding (p>0.01)	0.514407	1	2_Sp1-occupied (p<0.0001)	H2K ami-Oli-690	Amine#18735
SLC26A1	NM_022042	Amine#19880	analysis	4_Pol II-occupied (p<0.0001)	7e-06	2.8	1_No LSD1 binding (p>0.01)	0.389983	1.01	1_No NRF1 binding (p>0.01)	0.647288	0.96	1_No NFYB binding (p>0.01)	0.287629	1.09	2_Sp1-occupied (p<0.0001)	H2K ami-Oli-1919	Amine#19880
FPGT	NM_003838	Amine#19288	analysis	4_Pol II-occupied (p<0.0001)	8e-06	2.79	4_LSD1-occupied (p<0.0001)	0	4.06	4_NRF1-occupied (p<0.0001)	4e-05	2.77	1_No NFYB binding (p>0.01)	0.730754	0.94	2_Sp1-occupied (p<0.0001)	H2K ami-Oli-1243	Amine#19288
SAT	NM_002970	Amine#18404	excluded	4_Pol II-occupied (p<0.0001)	8e-06	2.78	1_No LSD1 binding (p>0.01)	0.284395	1.05	1_No NRF1 binding (p>0.01)	0.919177	0.89	0_Too low signal (removed)			2_Sp1-occupied (p<0.0001)	H2K ami-Oli-359	Amine#18404
PCNP	NM_020357	Amine#19843	analysis	4_Pol II-occupied (p<0.0001)	9e-06	4.88	2_LSD1-occupied (p<0.01)	0.001665	1.39	1_No NRF1 binding (p>0.01)	0.430887	1.01	4_NF-YB-occupied (p<0.0001)	1e-06	2.3	2_Sp1-occupied (p<0.0001)	H2K ami-Oli-1798	Amine#19843
BLZF1	NM_003666	Amine#19273	analysis	4_Pol II-occupied (p<0.0001)	9e-06	2.7	1_No LSD1 binding (p>0.01)	0.321732	1.13	1_No NRF1 binding (p>0.01)	0.782132	0.91	3_NFYB-occupied (p<0.001)	0.000283	1.8	2_Sp1-occupied (p<0.0001)	H2K ami-Oli-1228	Amine#19273
NDUFB8	NM_005004	Amine#19406	analysis	4_Pol II-occupied (p<0.0001)	1e-05	3.13	4_LSD1-occupied (p<0.0001)	1.1e-05	1.79	1_No NRF1 binding (p>0.01)	0.501273	1	1_No NFYB binding (p>0.01)	0.315294	1.02	2_Sp1-occupied (p<0.0001)	H2K ami-Oli-1361	Amine#19406
MKI67	NM_002417	Amine#18342	analysis	4_Pol II-occupied (p<0.0001)	1.1e-05	2.6	2_LSD1-occupied (p<0.01)	0.005553	1.4	1_No NRF1 binding (p>0.01)	0.385862	1.01	4_NF-YB-occupied (p<0.0001)	4e-06	2.22	2_Sp1-occupied (p<0.0001)	H2K ami-Oli-297	Amine#18342
MAPK14	NM_001315	Amine#18212	excluded	4_Pol II-occupied (p<0.0001)	1.3e-05	5.72	0_Too low signal (removed)			1_No NRF1 binding (p>0.01)	0.975361	0.71	1_No NFYB binding (p>0.01)	0.907726	0.85	2_Sp1-occupied (p<0.0001)	H2K ami-Oli-167	Amine#18212
HDAC2	NM_001527	Amine#18226	analysis	4_Pol II-occupied (p<0.0001)	1.5e-05	3.59	4_LSD1-occupied (p<0.0001)	0	4.35	1_No NRF1 binding (p>0.01)	0.306377	1.12	1_No NFYB binding (p>0.01)	0.015928	1.42	2_Sp1-occupied (p<0.0001)	H2K ami-Oli-181	Amine#18226
GGH	NM_003878	Amine#19293	analysis	4_Pol II-occupied (p<0.0001)	1.5e-05	2.33	2_LSD1-occupied (p<0.01)	0.002687	1.41	1_No NRF1 binding (p>0.01)	0.647397	0.97	1_No NFYB binding (p>0.01)	0.812225	0.92	2_Sp1-occupied (p<0.0001)	H2K ami-Oli-1248	Amine#19293
FOXO1A	NM_002015	Amine#18292	analysis	4_Pol II-occupied (p<0.0001)	1.6e-05	2.6	4_LSD1-occupied (p<0.0001)	0	2.43	1_No NRF1 binding (p>0.01)	0.509421	1	4_NF-YB-occupied (p<0.0001)	0	3.2	2_Sp1-occupied (p<0.0001)	H2K ami-Oli-247	Amine#18292
UNC119	NM_054035	Amine#19938	analysis	4_Pol II-occupied (p<0.0001)	1.7e-05	2.46	1_No LSD1 binding (p>0.01)	0.12506	1.11	1_No NRF1 binding (p>0.01)	0.743907	0.8	1_No NFYB binding (p>0.01)	0.98766	0.71	2_Sp1-occupied (p<0.0001)	H2K ami-Oli-1893	Amine#19938
U5-116KD	NM_004247	Amine#19330	analysis	4_Pol II-occupied (p<0.0001)	1.8e-05	2.42	3_LSD1-occupied (p<0.001)	0.000241	1.58	1_No NRF1 binding (p>0.01)	0.494357	1.01	2_NFYB-occupied (p<0.01)	0.009866	1.44	2_Sp1-occupied (p<0.0001)	H2K ami-Oli-1285	Amine#19330
RAD54L	NM_003579	Amine#18456	analysis	4_Pol II-occupied (p<0.0001)	1.8e-05	3.34	3_LSD1-occupied (p<0.001)	0.000267	1.61	1_No NRF1 binding (p>0.01)	0.627873	0.88	4_NF-YB-occupied (p<0.0001)	0	5.6	2_Sp1-occupied (p<0.0001)	H2K ami-Oli-411	Amine#18456
SUPT16H	NM_007192	Amine#19602	excluded	4_Pol II-occupied (p<0.0001)	1.8e-05	3.86	2_LSD1-occupied (p<0.01)	0.001697	1.47	0_Too low signal (removed)			1_No NFYB binding (p>0.01)	0.130361	1.19	2_Sp1-occupied (p<0.0001)	H2K ami-Oli-1557	Amine#19602
HSA9761	NM_014473	Amine#19704	excluded	4_Pol II-occupied (p<0.0001)	1.9e-05	3.83	1_No LSD1 binding (p>0.01)	0.83884	0.83	1_No NRF1 binding (p>0.01)	0.254763	1.21	0_Too low signal (removed)			2_Sp1-occupied (p<0.0001)	H2K ami-Oli-1659	Amine#19704
TGFBR1	NM_004612	Amine#18525	analysis	4_Pol II-occupied (p<0.0001)	2.1e-05	2.57	1_No LSD1 binding (p>0.01)	0.445041	1	1_No NRF1 binding (p>0.01)	0.712268	0.92	4_NF-YB-occupied (p<0.0001)	0	2.41	2_Sp1-occupied (p<0.0001)	H2K ami-Oli-480	Amine#18525
COX8A	NM_004074	Amine#19308	analysis	4_Pol II-occupied (p<0.0001)	2.3e-05	2.62	1_No LSD1 binding (p>0.01)	0.896458	0.84	1_No NRF1 binding (p>0.01)	0.678763	0.99	4_NF-YB-occupied (p<0.0001)	1e-06	2.37	2_Sp1-occupied (p<0.0001)	H2K ami-Oli-1263	Amine#19308
FANCE	NM_021922	Amine#19872	analysis	4_Pol II-occupied (p<0.0001)	2.5e-05	3.01	2_LSD1-occupied (p<0.01)	0.00925	1.33	1_No NRF1 binding (p>0.01)	0.222668	1.05	1_No NFYB binding (p>0.01)	0.268289	1.11	2_Sp1-occupied (p<0.0001)	H2K ami-Oli-1827	Amine#19872
SPR	NM_003124	Amine#19217	analysis	4_Pol II-occupied (p<0.0001)	2.9e-05	2.41	3_LSD1-occupied (p<0.001)	0.000246	1.59	1_No NRF1 binding (p>0.01)	0.761571	0.92	1_No NFYB binding (p>0.01)	0.54214	0.99	2_Sp1-occupied (p<0.0001)	H2K ami-Oli-1172	Amine#19217
ID3	NM_002167	Amine#19122	analysis	4_Pol II-occupied (p<0.0001)	3.3e-05	2.48	1_No LSD1 binding (p>0.01)	0.393006	1.04	1_No NRF1 binding (p>0.01)	0.858892	0.93	1_No NFYB binding (p>0.01)	0.276311	1.03	2_Sp1-occupied (p<0.0001)	H2K ami-Oli-1077	Amine#19122
GLA	NM_000169	Amine#18950	excluded	4_Pol II-occupied (p<0.0001)	3.7e-05	3.58	1_No LSD1 binding (p>0.01)	0.029947	1.32	1_No NRF1 binding (p>0.01)	0.903224	0.89	0_Too low signal (removed)			2_Sp1-occupied (p<0.0001)	H2K ami-Oli-905	Amine#18950
ITGA3	NM_005501	Amine#18603	excluded	4_Pol II-occupied (p<0.0001)	3.7e-05	4.12	0_Too low signal (removed)			0_Too low signal (removed)			0_Too low signal (removed)			2_Sp1-occupied (p<0.0001)	H2K ami-Oli-558	Amine#18603
LIM	NM_006457	Amine#18677	analysis	4_Pol II-occupied (p<0.0001)	3.8e-05	3.07	4_LSD1-occupied (p<0.0001)	0	2.04	1_No NRF1 binding (p>0.01)	0.224144	1.19	1_No NFYB binding (p>0.01)	0.674459	0.96	2_Sp1-occupied (p<0.0001)	H2K ami-Oli-1490	Amine#18677
PCTP	NM_021213	Amine#19863	analysis	4_Pol II-occupied (p<0.0001)	4.2e-05	3.02	2_LSD1-occupied (p<0.01)	0.004994	1.42	1_No NRF1 binding (p>0.01)	0.02129	1.66	1_No NFYB binding (p>0.01)	0.02598	1.34	2_Sp1-occupied (p<0.0001)	H2K ami-Oli-1818	Amine#19863
UNG	NM_003362	Amine#19248	analysis	4_Pol II-occupied (p<0.0001)	5.1e-05	2.49	4_LSD1-occupied (p<0.0001)	0	4.57	4_NRF1-occupied (p<0.0001)	0	6.77	4_NF-YB-occupied (p<0.0001)	0	8.27	2_Sp1-occupied (p<0.0001)	H2K ami-Oli-1203	Amine#19248
ABT1	NM_013375	Amine#19664	excluded	4_Pol II-occupied (p<0.0001)	5.3e-05	2.61	1_No LSD1 binding (p>0.01)	0.104052	1.41	0_Too low signal (removed)			1_No NFYB binding (p>0.01)	0.016582	1.42	2_Sp1-occupied (p<0.0001)	H2K ami-Oli-1619	Amine#19664
PTPN13	NM_006264	Amine#18661	analysis	4_Pol II-occupied (p<0.0001)	6e-05	2.17	1_No LSD1 binding (p>0.01)	0.824863	0.9	1_No NRF1 binding (p>0.01)	0.259066	1.04	4_NF-YB-occupied (p<0.0001)	1.3e-05	2.09	2_Sp1-occupied (p<0.0001)	H2K ami-Oli-616	Amine#18661
SMC1L1	NM_006306	Amine#19516	excluded	4_Pol II-occupied (p<0.0001)	6.4e-05	2.34	1_No LSD1 binding (p>0.01)	0.998641	0.6	0_Too low signal (removed)			1_No NFYB binding (p>0.01)	0.566032	0.97	2_Sp1-occupied (p<0.0001)	H2K ami-Oli-1471	Amine#19516
PAK4	NM_005884	Amine#19483	analysis	4_Pol II-occupied (p<0.0001)	6.8e-05	2.25	1_No LSD1 binding (p>0.01)	0.472023	1.01	1_No NRF1 binding (p>0.01)	0.51415	1	4_NF-YB-occupied (p<0.0001)	1.1e-05	2.1	2_Sp1-occupied (p<0.0001)	H2K ami-Oli-1438	Amine#19483
BNIP1	NM_013980	Amine#19673	excluded	4_Pol II-occupied (p<0.0001)	7.6e-05	2.24	1_No LSD1 binding (p>0.01)	0.045481	1.21	0_Too low signal (removed)			1_No NFYB binding (p>0.01)	0.670973	0.93	2_Sp1-occupied (p<0.0001)	H2K ami-Oli-1628	Amine#19673
SLC22A18	NM_002555	Amine#18363	analysis	4_Pol II-occupied (p<0.0001)	8.3e-05	2.43	1_No LSD1 binding (p>0.01)	0.999513	0.61	1_No NRF1 binding (p>0.01)	0.799155	0.88	1_No NFYB binding (p>0.01)	0.404567	1.04	2_Sp1-occupied (p<0.0001)	H2K ami-Oli-318	Amine#18363
CKAP4	NM_006825	Amine#18693	analysis	4_Pol II-occupied (p<0.0001)	8.9e-05	2.36	3_LSD1-occupied (p<0.001)	0.00031	1.89	3_NRF1-occupied (p<0.001)	0.00054	2.32	1_No NFYB binding (p>0.01)	0.977808	0.77	2_Sp1-occupied (p<0.0001)	H2K ami-Oli-648	Amine#18693
PPARD	NM_006238	Amine#18660	analysis	4_Pol II-occupied (p<0.0001)	9.1e-05	2.12	1_No LSD1 binding (p>0.01)	0.747386	0.93	1_No NRF1 binding (p>0.01)	0.508203	0.99	4_NF-YB-occupied (p<0.0001)	8e-06	2.13	2_Sp1-occupied (p<0.0001)	H2K ami-Oli-615	Amine#18660
ARPC5	NM_005717	Amine#19464	analysis	4_Pol II-occupied (p<0.0001)	9.8e-05	2.11	4_LSD1-occupied (p<0.0001)	0	6.06	4_NRF1-occupied (p<0.0001)	1e-06	3.46	1_No NFYB binding (p>0.01)	0.047985	1.32	2_Sp1-occupied (p<0.0001)	H2K ami-Oli-1419	Amine#19464
PXMP4	NM_007238	Amine#19605	excluded	4_Pol II-occupied (p<0.0001)	0.000101	2.15	2_LSD1-occupied (p<0.01)	0.002092	1.43	0_Too low signal (removed)			4_NF-YB-occupied (p<0.0001)	0	4.91	2_Sp1-occupied (p<0.0001)	H2K ami-Oli-1560	Amine#19605
TGFB1	NM_000660	Amine#18141	analysis	4_Pol II-occupied (p<0.0001)	0.000107	2.49	1_No LSD1 binding (p>0.01)	0.129714	1.19	1_No NRF1 binding (p>0.01)	0.254361	1	1_No NFYB binding (p>0.01)	0.95316	0.81	2_Sp1-occupied (p<0.0001)	H2K ami-Oli-96	Amine#18141
ACATE2	NM_012332	Amine#19639	excluded	4_Pol II-occupied (p<0.0001)	0.000109	2.18	1_No LSD1 binding (p>0.01)	0.077755	1.15	0_Too low signal (removed)			1_No NFYB binding (p>0.01)	0.262037	1.04	2_Sp1-occupied (p<0.0001)	H2K ami-Oli-1594	Amine#19639
DNAL4	NM_005740	Amine#19470	analysis	4_Pol II-occupied (p<0.0001)	0.000126	2.12	1_No LSD1 binding (p>0.01)	0.425968	1.02	1_No NRF1 binding (p>0.01)	0.307513	1.04	4_NF-YB-occupied (p<0.0001)	3.1e-05	2	2_Sp1-occupied (p<0.0001)	H2K ami-Oli-1425	Amine#19470
ELAVL1	NM_001419	Amine#18216	analysis	4_Pol II-occupied (p<0.0001)	0.000132	2.4	1_No LSD1 binding (p>0.01)	0.196839	1.07	1_No NRF1 binding (p>0.01)	0.410659	1.04	1_No NFYB binding (p>0.01)	0.016515	1.45	2_Sp1-occupied (p<0.0001)	H2K ami-Oli-171	Amine#18216
UNG	NM_080911	Amine#19953	analysis	4_Pol II-occupied (p<0.0001)	0.000164	2.02	4_LSD1-occupied (p<0.0001)	0	12.44	4_NRF1-occupied (p<0.0001)	0	10.73	4_NF-YB-occupied (p<0.0001)	6e-06	2.16	2_Sp1-occupied (p<0.0001)	H2K ami-Oli-1908	Amine#19953
E2F1	NM_005225	Amine#18571	analysis	4_Pol II-occupied (p<0.0001)	0.000165	2.05	4_LSD1-occupied (p<0.0001)	0	1.96	1_No NRF1 binding (p>0.01)	0.070368	1.46	4_NF-YB-occupied (p<0.0001)	0	5.37	2_Sp1-occupied (p<0.0001)	H2K ami-Oli-526	Amine#18571
ZBTB33	NM_006777	Amine#19574	analysis	4_Pol II-occupied (p<0.0001)	0.00018	2.18	1_No LSD1 binding (p>0.01)	0.06403	1.27	1_No NRF1 binding (p>0.01)	0.302125	1.01	1_No NFYB binding (p>0.01)	0.348122	1.09	2_Sp1-occupied (p<0.0001)	H2K ami-Oli-1529	Amine#19574
F2RL1	NM_005242	Amine#18579	analysis	4_Pol II-occupied (p<0.0001)	0.000184	2.49	4_LSD1-occupied (p<0.0001)	0	3.12	3_NRF1-occupied (p<0.001)	0.000835	2.34	1_No NFYB binding (p>0.01)	0.692552	0.93	2_Sp1-occupied (p<0.0001)	H2K ami-Oli-534	Amine#18579
NFKB2	NM_002502	Amine#18356	analysis	4_Pol II-occupied (p<0.0001)	0.000209	2.05	1_No LSD1 binding (p>0.01)	0.024323	1.29	1_No NRF1 binding (p>0.01)	0.980729	0.75	1_No NFYB binding (p>0.01)	0.075621	1.26	2_Sp1-occupied (p<0.0001)	H2K ami-Oli-311	Amine#18356
BCKDK	NM_005881	Amine#19481	analysis	4_Pol II-occupied (p<0.0001)	0.000222	2.04	1_No LSD1 binding (p>0.01)	0.011913	1.3	1_No NRF1 binding (p>0.01)	0.156197	1.17	1_No NFYB binding (p>0.01)	0.841492	0.89	2_Sp1-occupied (p<0.0001)	H2K ami-Oli-1436	Amine#19481
GYS1	NM_002103	Amine#19119	analysis	4_Pol II-occupied (p<0.0001)	0.000231	2.73	1_No LSD1 binding (p>0.01)	0.114584	1.13	1_No NRF1 binding (p>0.01)	0.253442	1.04	4_NF-YB-occupied (p<0.0001)	0	2.52	2_Sp1-occupied (p<0.0001)	H2K ami-Oli-1074	Amine#19119
RABAC1	NM_006423	Amine#19530	analysis	4_Pol II-occupied (p<0.0001)	0.000232	2.06	1_No LSD1 binding (p>0.01)	0.021146	1.27	1_No NRF1 binding (p>0.01)	0.424801	1.06	1_No NFYB binding (p>0.01)	0.57966	0.99	2_Sp1-occupied (p<0.0001)	H2K ami-Oli-1485	Amine#19530
SIX2	NM_016932	Amine#19787	analysis	4_Pol II-occupied (p<0.0001)	0.000243	2.02	4_LSD1-occupied (p<0.0001)	5e-06	1.82	1_No NRF1 binding (p>0.01)	0.278969	1.21	4_NF-YB-occupied (p<0.0001)	0	4.04	2_Sp1-occupied (p<0.0001)	H2K ami-Oli-1742	Amine#19787
SMPD1	NM_000543	Amine#18989	excluded	4_Pol II-occupied (p<0.0001)	0.00025	2.48	1_No LSD1 binding (p>0.01)	0.743452	0.95	0_Too low signal (removed)			0_Too low signal (removed)			2_Sp1-occupied (p<0.0001)	H2K ami-Oli-944	Amine#18989
PAFAH1B3	NM_002573	Amine#19154	analysis	4_Pol II-occupied (p<0.0001)	0.000259	2.06	2_LSD1-occupied (p<0.01)	0.002457	1.39	1_No NRF1 binding (p>0.01)	0.762812	0.99	1_No NFYB binding (p>0.01)	0.199669	1.11	2_Sp1-occupied (p<0.0001)	H2K ami-Oli-1109	Amine#19154
BCAR1	NM_014567	Amine#18755	analysis	4_Pol II-occupied (p<0.0001)	0.00027	2.03	2_LSD1-occupied (p<0.01)	0.004345	1.38	1_No NRF1 binding (p>0.01)	0.014592	2.25	1_No NFYB binding (p>0.01)	0.017859	1.42	2_Sp1-occupied (p<0.0001)	H2K ami-Oli-710	Amine#18755
C6orf49	NM_013397	Amine#18736	analysis	4_Pol II-occupied (p<0.0001)	0.000304	2.04	1_No LSD1 binding (p>0.01)	0.07199	1.21	1_No NRF1 binding (p>0.01)	0.911532	0.88	1_No NFYB binding (p>0.01)	0.473795	1	2_Sp1-occupied (p<0.0001)	H2K ami-Oli-691	Amine#18736
NONO	NM_007363	Amine#18715	excluded	4_Pol II-occupied (p<0.0001)	0.000327	4.38	0_Too low signal (removed)			0_Too low signal (removed)			0_Too low signal (removed)			2_Sp1-occupied (p<0.0001)	H2K ami-Oli-670	Amine#18715
VAMP1	NM_016830	Amine#19785	excluded	4_Pol II-occupied (p<0.0001)	0.000358	6.02	2_LSD1-occupied (p<0.01)	0.001375	1.58	0_Too low signal (removed)			1_No NFYB binding (p>0.01)	0.298874	1.03	2_Sp1-occupied (p<0.0001)	H2K ami-Oli-1740	Amine#19785
SKP2	NM_005983	Amine#18641	analysis	4_Pol II-occupied (p<0.0001)	0.000434	3.29	1_No LSD1 binding (p>0.01)	0.083157	1.18	1_No NRF1 binding (p>0.01)	0.400648	1.1	1_No NFYB binding (p>0.01)	0.312857	1.07	2_Sp1-occupied (p<0.0001)	H2K ami-Oli-596	Amine#18641
BUB1B	NM_001211	Amine#19040	analysis	4_Pol II-occupied (p<0.0001)	0.000524	2	1_No LSD1 binding (p>0.01)	0.049427	1.31	1_No NRF1 binding (p>0.01)	0.897209	0.91	1_No NFYB binding (p>0.01)	0.756271	0.95	2_Sp1-occupied (p<0.0001)	H2K ami-Oli-995	Amine#19040
ADPRTL3	NM_005485	Amine#19443	excluded	4_Pol II-occupied (p<0.0001)	0.000554	2.56	4_LSD1-occupied (p<0.0001)	0	2.47	0_Too low signal (removed)			0_Too low signal (removed)			2_Sp1-occupied (p<0.0001)	H2K ami-Oli-1398	Amine#19443
SGK	NM_005627	Amine#18609	excluded	4_Pol II-occupied (p<0.0001)	0.000555	3.49	4_LSD1-occupied (p<0.0001)	0	2.61	0_Too low signal (removed)			0_Too low signal (removed)			2_Sp1-occupied (p<0.0001)	H2K ami-Oli-564	Amine#18609
MXI1	NM_005962	Amine#18637	analysis	4_Pol II-occupied (p<0.0001)	0.000585	1.88	4_LSD1-occupied (p<0.0001)	0	2.35	1_No NRF1 binding (p>0.01)	0.069359	1.66	1_No NFYB binding (p>0.01)	0.458725	1	2_Sp1-occupied (p<0.0001)	H2K ami-Oli-592	Amine#18637
FHIT	NM_002012	Amine#18291	analysis	4_Pol II-occupied (p<0.0001)	0.000593	2.37	1_No LSD1 binding (p>0.01)	0.104579	1.09	1_No NRF1 binding (p>0.01)	0.814944	0.86	4_NF-YB-occupied (p<0.0001)	0	4.77	2_Sp1-occupied (p<0.0001)	H2K ami-Oli-246	Amine#18291
PAK1	NM_002576	Amine#18367	analysis	4_Pol II-occupied (p<0.0001)	0.00064	2	1_No LSD1 binding (p>0.01)	0.125438	1.18	1_No NRF1 binding (p>0.01)	0.475994	1	1_No NFYB binding (p>0.01)	0.362368	1.04	2_Sp1-occupied (p<0.0001)	H2K ami-Oli-322	Amine#18367
SDBCAG84	NM_015966	Amine#18774	analysis	4_Pol II-occupied (p<0.0001)	0.000767	2.21	4_LSD1-occupied (p<0.0001)	0	3.75	4_NRF1-occupied (p<0.0001)	1.2e-05	3.05	1_No NFYB binding (p>0.01)	0.602527	0.95	2_Sp1-occupied (p<0.0001)	H2K ami-Oli-729	Amine#18774
XRCC1	NM_006297	Amine#18666	analysis	4_Pol II-occupied (p<0.0001)	0.000867	1.83	4_LSD1-occupied (p<0.0001)	0	5.23	4_NRF1-occupied (p<0.0001)	0	6.53	4_NF-YB-occupied (p<0.0001)	5.9e-05	1.95	2_Sp1-occupied (p<0.0001)	H2K ami-Oli-621	Amine#18666
C11orf17	NM_020642	Amine#18814	excluded	4_Pol II-occupied (p<0.0001)	0.000897	2.52	4_LSD1-occupied (p<0.0001)	0	5.29	0_Too low signal (removed)			0_Too low signal (removed)			2_Sp1-occupied (p<0.0001)	H2K ami-Oli-769	Amine#18814
DPYD	NM_000110	Amine#18064	analysis	4_Pol II-occupied (p<0.0001)	0.000904	1.94	1_No LSD1 binding (p>0.01)	0.45152	1	1_No NRF1 binding (p>0.01)	0.359514	1.04	1_No NFYB binding (p>0.01)	0.452814	1.02	2_Sp1-occupied (p<0.0001)	H2K ami-Oli-19	Amine#18064
MAP3K7	NM_145331	Amine#19979	excluded	4_Pol II-occupied (p<0.0001)	0.000982	2.28	1_No LSD1 binding (p>0.01)	0.666307	0.97	0_Too low signal (removed)			0_Too low signal (removed)			2_Sp1-occupied (p<0.0001)	H2K ami-Oli-1934	Amine#19979
PRKCM	NM_002742	Amine#18384	analysis	2_Pol II-occupied (p<0.01)	0.001049	1.97	4_LSD1-occupied (p<0.0001)	2.5e-05	1.74	1_No NRF1 binding (p>0.01)	0.297227	1.01	1_No NFYB binding (p>0.01)	0.465401	1	2_Sp1-occupied (p<0.0001)	H2K ami-Oli-339	Amine#18384
MIR16	NM_016641	Amine#19783	excluded	2_Pol II-occupied (p<0.01)	0.001392	1.82	1_No LSD1 binding (p>0.01)	0.714796	0.89	0_Too low signal (removed)			3_NFYB-occupied (p<0.001)	0.000528	1.77	2_Sp1-occupied (p<0.0001)	H2K ami-Oli-1738	Amine#19783
PPARA	NM_005036	Amine#18555	excluded	2_Pol II-occupied (p<0.01)	0.001587	1.89	2_LSD1-occupied (p<0.01)	0.009363	1.41	1_No NRF1 binding (p>0.01)	0.862139	0.83	0_Too low signal (removed)			2_Sp1-occupied (p<0.0001)	H2K ami-Oli-510	Amine#18555
EIF1AY	NM_004681	Amine#19371	excluded	2_Pol II-occupied (p<0.01)	0.001598	2.68	0_Too low signal (removed)			1_No NRF1 binding (p>0.01)	0.761585	0.92	1_No NFYB binding (p>0.01)	0.335765	1.06	2_Sp1-occupied (p<0.0001)	H2K ami-Oli-1326	Amine#19371
BARD1	NM_000465	Amine#18106	analysis	2_Pol II-occupied (p<0.01)	0.001606	1.78	4_LSD1-occupied (p<0.0001)	0	2.05	1_No NRF1 binding (p>0.01)	0.294225	1.15	1_No NFYB binding (p>0.01)	0.117204	1.18	2_Sp1-occupied (p<0.0001)	H2K ami-Oli-61	Amine#18106
GLS2	NM_013267	Amine#18731	analysis	2_Pol II-occupied (p<0.01)	0.001638	1.94	1_No LSD1 binding (p>0.01)	0.078845	1.23	1_No NRF1 binding (p>0.01)	0.787006	0.99	3_NFYB-occupied (p<0.001)	0.00023	1.81	2_Sp1-occupied (p<0.0001)	H2K ami-Oli-686	Amine#18731
GSR	NM_000637	Amine#18138	analysis	2_Pol II-occupied (p<0.01)	0.001802	1.97	4_LSD1-occupied (p<0.0001)	1.2e-05	1.93	1_No NRF1 binding (p>0.01)	0.201278	1.26	1_No NFYB binding (p>0.01)	0.03225	1.32	2_Sp1-occupied (p<0.0001)	H2K ami-Oli-93	Amine#18138
CHAF1B	NM_005441	Amine#19438	analysis	2_Pol II-occupied (p<0.01)	0.002159	1.71	4_LSD1-occupied (p<0.0001)	0	2.24	1_No NRF1 binding (p>0.01)	0.249467	1.28	1_No NFYB binding (p>0.01)	0.169678	1.17	2_Sp1-occupied (p<0.0001)	H2K ami-Oli-1393	Amine#19438
TM4SF8	NM_005724	Amine#18617	excluded	2_Pol II-occupied (p<0.01)	0.00237	1.87	2_LSD1-occupied (p<0.01)	0.006065	1.39	0_Too low signal (removed)			0_Too low signal (removed)			2_Sp1-occupied (p<0.0001)	H2K ami-Oli-572	Amine#18617
ESM1	NM_007036	Amine#19596	excluded	2_Pol II-occupied (p<0.01)	0.002699	2.63	4_LSD1-occupied (p<0.0001)	0	5.78	0_Too low signal (removed)			0_Too low signal (removed)			2_Sp1-occupied (p<0.0001)	H2K ami-Oli-655	Amine#19596
PPAP2A	NM_003711	Amine#18462	analysis	2_Pol II-occupied (p<0.01)	0.00425	1.7	3_LSD1-occupied (p<0.001)	0.00092	1.5	1_No NRF1 binding (p>0.01)	0.577351	0.92	4_NF-YB-occupied (p<0.0001)	0	2.57	2_Sp1-occupied (p<0.0001)	H2K ami-Oli-417	Amine#18462
ATP12A	NM_001676	Amine#18243	excluded	2_Pol II-occupied (p<0.01)	0.004929	1.65	4_LSD1-occupied (p<0.0001)	0	2.05	0_Too low signal (removed)			1_No NFYB binding (p>0.01)	0.891093	0.85	2_Sp1-occupied (p<0.0001)	H2K ami-Oli-198	Amine#18243
HIP1	NM_005338	Amine#18584	analysis	2_Pol II-occupied (p<0.01)	0.004937	1.61	4_LSD1-occupied (p<0.0001)	0	2.17	1_No NRF1 binding (p>0.01)	0.787266	0.9	4_NF-YB-occupied (p<0.0001)	0	8.15	2_Sp1-occupied (p<0.0001)	H2K ami-Oli-539	Amine#18584
AP1S1	NM_057089	Amine#19939	excluded	2_Pol II-occupied (p<0.01)	0.005253	1.62	4_LSD1-occupied (p<0.0001)	0	2.37	1_No NRF1 binding (p>0.01)	0.502047	1	0_Too low signal (removed)			2_Sp1-occupied (p<0.0001)	H2K ami-Oli-1894	Amine#19939
PER1	NM_002616	Amine#19156	analysis	2_Pol II-occupied (p<0.01)	0.005323	1.77	1_No LSD1 binding (p>0.01)	0.086747	1.12	1_No NRF1 binding (p>0.01)	0.803011	0.99	4_NF-YB-occupied (p<0.0001)	0	2.71	2_Sp1-occupied (p<0.0001)	H2K ami-Oli-1111	Amine#19156
CSTB	NM_000100	Amine#18062	excluded	2_Pol II-occupied (p<0.01)	0.005877	1.86	0_Too low signal (removed)			0_Too low signal (removed)			0_Too low signal (removed)			2_Sp1-occupied (p<0.0001)	H2K ami-Oli-17	Amine#18062
GABARAPL2	NM_007285	Amine#19611	excluded	2_Pol II-occupied (p<0.01)	0.005893	1.89	1_No LSD1 binding (p>0.01)	0.178417	1.08	0_Too low signal (removed)			0_Too low signal (removed)			2_Sp1-occupied (p<0.0001)	H2K ami-Oli-1566	Amine#19611
MAD2L2	NM_006341	Amine#19519	excluded	2_Pol II-occupied (p<0.01)	0.006023	1.65	1_No LSD1 binding (p>0.01)	0.224294	1.17	0_Too low signal (removed)			1_No NFYB binding (p>0.01)	0.346189	1.01	2_Sp1-occupied (p<0.0001)	H2K ami-Oli-1474	Amine#19519
C12orf4	NM_020374	Amine#19844	analysis	2_Pol II-occupied (p<0.01)	0.006622	1.58	4_LSD1-occupied (p<0.0001)	1.9e-05	1.78	1_No NRF1 binding (p>0.01)	0.014517	1.67	2_NFYB-occupied (p<0.01)	0.003492	1.71	2_Sp1-occupied (p<0.0001)	H2K ami-Oli-1799	Amine#19844
EPHA2	NM_004431	Amine#18513	analysis	2_Pol II-occupied (p<0.01)	0.00672	1.62	1_No LSD1 binding (p>0.01)	0.025953	1.28	1_No NRF1 binding (p>0.01)	0.553294	0.95	1_No NFYB binding (p>0.01)	0.679909	0.99	2_Sp1-occupied (p<0.0001)	H2K ami-Oli-468	Amine#18513
LIMK1	NM_002314	Amine#18326	analysis	2_Pol II-occupied (p<0.01)	0.00694	1.56	3_LSD1-occupied (p<0.001)	0.000469	1.53	1_No NRF1 binding (p>0.01)	0.584349	0.92	1_No NFYB binding (p>0.01)	0.653388	0.9	2_Sp1-occupied (p<0.0001)	H2K ami-Oli-281	Amine#18326
TUBA1	NM_006000	Amine#18642	analysis	2_Pol II-occupied (p<0.01)	0.008399	1.57	1_No LSD1 binding (p>0.01)	0.295308	1.1	1_No NRF1 binding (p>0.01)	0.25973	1.1	1_No NFYB binding (p>0.01)	0.522531	0.99	2_Sp1-occupied (p<0.0001)	H2K ami-Oli-597	Amine#18642
TPD52	NM_005079	Amine#18560	analysis	2_Pol II-occupied (p<0.01)	0.009696	1.76	1_No LSD1 binding (p>0.01)	0.029489	1.38	1_No NRF1 binding (p>0.01)	0.419151	1.03	1_No NFYB binding (p>0.01)	0.630824	0.94	2_Sp1-occupied (p<0.0001)	H2K ami-Oli-515	Amine#18560
RELB	NM_006509	Amine#18681	analysis	1_No Pol II binding (p>0.01)	0.010067	1.57	4_LSD1-occupied (p<0.0001)	5e-06	1.81	1_No NRF1 binding (p>0.01)	0.915412	0.75	1_No NFYB binding (p>0.01)	0.026855	1.37	2_Sp1-occupied (p<0.0001)	H2K ami-Oli-636	Amine#18681
MYBL2	NM_002466	Amine#18353	analysis	1_No Pol II binding (p>0.01)	0.010114	1.57	1_No LSD1 binding (p>0.01)	0.91418	0.82	1_No NRF1 binding (p>0.01)	0.308404	1.03	1_No NFYB binding (p>0.01)	0.47884	1	2_Sp1-occupied (p<0.0001)	H2K ami-Oli-308	Amine#18353
FXYD7	NM_022006	Amine#19879	analysis	1_No Pol II binding (p>0.01)	0.012545	1.52	3_LSD1-occupied (p<0.001)	0.000618	1.53	1_No NRF1 binding (p>0.01)	0.277192	1.05	1_No NFYB binding (p>0.01)	0.430284	1.04	2_Sp1-occupied (p<0.0001)	H2K ami-Oli-1834	Amine#19879
ZNF297	NM_005453	Amine#19440	analysis	1_No Pol II binding (p>0.01)	0.012918	1.65	1_No LSD1 binding (p>0.01)	0.522941	0.99	1_No NRF1 binding (p>0.01)	0.299568	1.13	1_No NFYB binding (p>0.01)	0.035012	1.36	2_Sp1-occupied (p<0.0001)	H2K ami-Oli-1395	Amine#19440
PCNA	NM_002592	Amine#18369	excluded	1_No Pol II binding (p>0.01)	0.015168	1.83	4_LSD1-occupied (p<0.0001)	0	2.45	0_Too low signal (removed)			0_Too low signal (removed)			2_Sp1-occupied (p<0.0001)	H2K ami-Oli-324	Amine#18369
GJA1	NM_000165	Amine#18069	analysis	1_No Pol II binding (p>0.01)	0.018314	1.75	1_No LSD1 binding (p>0.01)	0.074637	1.2	1_No NRF1 binding (p>0.01)	0.871873	0.94	1_No NFYB binding (p>0.01)	0.48322	1	2_Sp1-occupied (p<0.0001)	H2K ami-Oli-24	Amine#18069
CASP7	NM_033340	Amine#18863	analysis	1_No Pol II binding (p>0.01)	0.018458	1.48	1_No LSD1 binding (p>0.01)	0.200035	1.06	1_No NRF1 binding (p>0.01)	0.254492	1	1_No NFYB binding (p>0.01)	0.264539	1.11	2_Sp1-occupied (p<0.0001)	H2K ami-Oli-818	Amine#18863
IGSF4	NM_014333	Amine#18749	analysis	1_No Pol II binding (p>0.01)	0.018701	1.67	1_No LSD1 binding (p>0.01)	0.340856	1.02	1_No NRF1 binding (p>0.01)	0.282453	1.02	1_No NFYB binding (p>0.01)	0.087053	1.22	2_Sp1-occupied (p<0.0001)	H2K ami-Oli-704	Amine#18749
S100A14	NM_020672	Amine#18815	analysis	1_No Pol II binding (p>0.01)	0.026478	1.43	1_No LSD1 binding (p>0.01)	0.922255	0.79	1_No NRF1 binding (p>0.01)	0.984564	0.7	1_No NFYB binding (p>0.01)	0.986964	0.73	2_Sp1-occupied (p<0.0001)	H2K ami-Oli-770	Amine#18815
RANGAP1	NM_002883	Amine#19187	analysis	1_No Pol II binding (p>0.01)	0.028562	1.49	1_No LSD1 binding (p>0.01)	0.036318	1.26	1_No NRF1 binding (p>0.01)	0.220021	1.06	1_No NFYB binding (p>0.01)	0.077649	1.31	2_Sp1-occupied (p<0.0001)	H2K ami-Oli-1142	Amine#19187
F3	NM_001993	Amine#18284	analysis	1_No Pol II binding (p>0.01)	0.02918	1.43	1_No LSD1 binding (p>0.01)	0.262786	1.07	1_No NRF1 binding (p>0.01)	0.707124	0.99	1_No NFYB binding (p>0.01)	0.200511	1.1	2_Sp1-occupied (p<0.0001)	H2K ami-Oli-239	Amine#18284
LGALS1	NM_002305	Amine#19132	analysis	1_No Pol II binding (p>0.01)	0.031354	1.5	2_LSD1-occupied (p<0.01)	0.00104	1.54	1_No NRF1 binding (p>0.01)	0.407637	1.08	4_NF-YB-occupied (p<0.0001)	2e-06	2.3	2_Sp1-occupied (p<0.0001)	H2K ami-Oli-1087	Amine#19132
PRKCSH	NM_002743	Amine#19168	analysis	1_No Pol II binding (p>0.01)	0.032327	1.48	2_LSD1-occupied (p<0.01)	0.009132	1.3	1_No NRF1 binding (p>0.01)	0.567942	0.94	4_NF-YB-occupied (p<0.0001)	0	3	2_Sp1-occupied (p<0.0001)	H2K ami-Oli-1123	Amine#19168
EPB41L4B	NM_018424	Amine#18800	excluded	1_No Pol II binding (p>0.01)	0.039776	1.73	1_No LSD1 binding (p>0.01)	0.65738	0.93	0_Too low signal (removed)			0_Too low signal (removed)			2_Sp1-occupied (p<0.0001)	H2K ami-Oli-755	Amine#18800
ELL2	NM_012081	Amine#18716	analysis	1_No Pol II binding (p>0.01)	0.045265	1.39	1_No LSD1 binding (p>0.01)	0.407012	1.03	1_No NRF1 binding (p>0.01)	0.947605	0.84	1_No NFYB binding (p>0.01)	0.04089	1.31	2_Sp1-occupied (p<0.0001)	H2K ami-Oli-671	Amine#18716
E2F2	NM_004091	Amine#18487	excluded	1_No Pol II binding (p>0.01)	0.062933	1.44	1_No LSD1 binding (p>0.01)	0.735365	0.93	0_Too low signal (removed)			0_Too low signal (removed)			2_Sp1-occupied (p<0.0001)	H2K ami-Oli-442	Amine#18487
MMP11	NM_005940	Amine#18632	analysis	1_No Pol II binding (p>0.01)	0.082974	1.26	2_LSD1-occupied (p<0.01)	0.003015	1.44	1_No NRF1 binding (p>0.01)	0.231268	1.06	1_No NFYB binding (p>0.01)	0.738145	0.94	2_Sp1-occupied (p<0.0001)	H2K ami-Oli-587	Amine#18632
FGFR4	NM_002011	Amine#18290	analysis	1_No Pol II binding (p>0.01)	0.084562	1.27	2_LSD1-occupied (p<0.01)	0.005756	1.4	1_No NRF1 binding (p>0.01)	0.844289	0.96	1_No NFYB binding (p>0.01)	0.633996	0.92	2_Sp1-occupied (p<0.0001)	H2K ami-Oli-245	Amine#18290
S100P	NM_005980	Amine#18640	analysis	1_No Pol II binding (p>0.01)	0.086947	1.26	1_No LSD1 binding (p>0.01)	0.149963	1.16	1_No NRF1 binding (p>0.01)	0.547409	0.99	1_No NFYB binding (p>0.01)	0.971793	0.83	2_Sp1-occupied (p<0.0001)	H2K ami-Oli-595	Amine#18640
SNTA1	NM_003098	Amine#19215	analysis	1_No Pol II binding (p>0.01)	0.103545	1.48	1_No LSD1 binding (p>0.01)	0.153955	1.1	1_No NRF1 binding (p>0.01)	0.794284	0.87	1_No NFYB binding (p>0.01)	0.262432	1.09	2_Sp1-occupied (p<0.0001)	H2K ami-Oli-1170	Amine#19215
WNT4	NM_030761	Amine#18843	analysis	1_No Pol II binding (p>0.01)	0.10468	1.37	2_LSD1-occupied (p<0.01)	0.004225	1.51	1_No NRF1 binding (p>0.01)	0.888742	0.79	3_NFYB-occupied (p<0.001)	0.000466	1.77	2_Sp1-occupied (p<0.0001)	H2K ami-Oli-798	Amine#18843
KAI1	NM_002231	Amine#18314	analysis	1_No Pol II binding (p>0.01)	0.105846	1.22	2_LSD1-occupied (p<0.01)	0.003511	1.4	1_No NRF1 binding (p>0.01)	0.691858	0.98	4_NF-YB-occupied (p<0.0001)	6e-06	2.16	2_Sp1-occupied (p<0.0001)	H2K ami-Oli-269	Amine#18314
C1orf38	NM_004848	Amine#19393	analysis	1_No Pol II binding (p>0.01)	0.120673	1.3	1_No LSD1 binding (p>0.01)	0.936442	0.77	1_No NRF1 binding (p>0.01)	0.379598	1.01	1_No NFYB binding (p>0.01)	0.775991	0.93	2_Sp1-occupied (p<0.0001)	H2K ami-Oli-1348	Amine#19393
SNAP25	NM_130811	Amine#18887	analysis	1_No Pol II binding (p>0.01)	0.133071	1.24	3_LSD1-occupied (p<0.001)	0.000337	1.61	1_No NRF1 binding (p>0.01)	0.968557	0.77	1_No NFYB binding (p>0.01)	0.946743	0.81	2_Sp1-occupied (p<0.0001)	H2K ami-Oli-842	Amine#18887
ABCF2	NM_007189	Amine#19601	excluded	1_No Pol II binding (p>0.01)	0.136171	1.22	0_Too low signal (removed)			0_Too low signal (removed)			3_NFYB-occupied (p<0.001)	0.000504	1.74	2_Sp1-occupied (p<0.0001)	H2K ami-Oli-1556	Amine#19601
SNAP25	NM_003081	Amine#18412	analysis	1_No Pol II binding (p>0.01)	0.186468	1.17	1_No LSD1 binding (p>0.01)	0.22925	1.1	1_No NRF1 binding (p>0.01)	0.897508	0.88	1_No NFYB binding (p>0.01)	0.815556	0.89	2_Sp1-occupied (p<0.0001)	H2K ami-Oli-367	Amine#18412
ABCC4	NM_005845	Amine#18622	analysis	1_No Pol II binding (p>0.01)	0.193426	1.15	4_LSD1-occupied (p<0.0001)	0	2.62	1_No NRF1 binding (p>0.01)	0.017655	1.73	4_NF-YB-occupied (p<0.0001)	0	2.53	2_Sp1-occupied (p<0.0001)	H2K ami-Oli-577	Amine#18622
NCOA4	NM_005437	Amine#18600	excluded	1_No Pol II binding (p>0.01)	0.197897	1.2	1_No LSD1 binding (p>0.01)	0.048609	1.21	0_Too low signal (removed)			1_No NFYB binding (p>0.01)	0.053005	1.29	2_Sp1-occupied (p<0.0001)	H2K ami-Oli-555	Amine#18600
CDC25C	NM_001790	Amine#18253	analysis	1_No Pol II binding (p>0.01)	0.19871	1.16	1_No LSD1 binding (p>0.01)	0.024985	1.25	1_No NRF1 binding (p>0.01)	0.200182	1.25	4_NF-YB-occupied (p<0.0001)	0	3.16	2_Sp1-occupied (p<0.0001)	H2K ami-Oli-208	Amine#18253
INHBA	NM_002192	Amine#19124	analysis	1_No Pol II binding (p>0.01)	0.218127	1.16	2_LSD1-occupied (p<0.01)	0.008662	1.39	1_No NRF1 binding (p>0.01)	0.640994	0.96	1_No NFYB binding (p>0.01)	0.752715	0.97	2_Sp1-occupied (p<0.0001)	H2K ami-Oli-1079	Amine#19124
PCSK2	NM_002594	Amine#18370	analysis	1_No Pol II binding (p>0.01)	0.28431	1.1	1_No LSD1 binding (p>0.01)	0.234851	1.05	1_No NRF1 binding (p>0.01)	0.138322	1.35	2_NFYB-occupied (p<0.01)	0.003776	1.54	2_Sp1-occupied (p<0.0001)	H2K ami-Oli-325	Amine#18370
TAT	NM_000353	Amine#18971	analysis	1_No Pol II binding (p>0.01)	0.300061	1.1	1_No LSD1 binding (p>0.01)	0.981643	0.74	1_No NRF1 binding (p>0.01)	0.979832	0.71	1_No NFYB binding (p>0.01)	0.940652	0.82	2_Sp1-occupied (p<0.0001)	H2K ami-Oli-926	Amine#18971
IMPDH1	NM_000883	Amine#19019	excluded	1_No Pol II binding (p>0.01)	0.320755	1.02	1_No LSD1 binding (p>0.01)	0.813174	0.93	1_No NRF1 binding (p>0.01)	0.637568	0.97	0_Too low signal (removed)			2_Sp1-occupied (p<0.0001)	H2K ami-Oli-974	Amine#19019
EGR2	NM_000399	Amine#18097	analysis	1_No Pol II binding (p>0.01)	0.32158	1.04	1_No LSD1 binding (p>0.01)	0.266382	1.08	1_No NRF1 binding (p>0.01)	0.347718	1.01	1_No NFYB binding (p>0.01)	0.374475	1.04	2_Sp1-occupied (p<0.0001)	H2K ami-Oli-52	Amine#18097
COL6A1	NM_001848	Amine#18261	analysis	1_No Pol II binding (p>0.01)	0.323781	1.02	3_LSD1-occupied (p<0.001)	0.000373	1.62	1_No NRF1 binding (p>0.01)	0.989414	0.7	1_No NFYB binding (p>0.01)	0.948959	0.81	2_Sp1-occupied (p<0.0001)	H2K ami-Oli-216	Amine#18261
MB	NM_005368	Amine#19431	analysis	1_No Pol II binding (p>0.01)	0.324279	1.12	1_No LSD1 binding (p>0.01)	0.24889	1.08	1_No NRF1 binding (p>0.01)	0.361849	1.06	4_NF-YB-occupied (p<0.0001)	0	3.56	2_Sp1-occupied (p<0.0001)	H2K ami-Oli-1386	Amine#19431
RAB36	NM_004914	Amine#19397	analysis	1_No Pol II binding (p>0.01)	0.329276	1.09	4_LSD1-occupied (p<0.0001)	0	2.05	1_No NRF1 binding (p>0.01)	0.121039	1.33	1_No NFYB binding (p>0.01)	0.052514	1.3	2_Sp1-occupied (p<0.0001)	H2K ami-Oli-1352	Amine#19397
ITGA6	NM_000210	Amine#18073	analysis	1_No Pol II binding (p>0.01)	0.331331	1.09	4_LSD1-occupied (p<0.0001)	3.3e-05	1.75	4_NRF1-occupied (p<0.0001)	0	5.03	1_No NFYB binding (p>0.01)	0.45722	1.01	2_Sp1-occupied (p<0.0001)	H2K ami-Oli-28	Amine#18073
VCAM1	NM_001078	Amine#18180	analysis	1_No Pol II binding (p>0.01)	0.336685	1.08	1_No LSD1 binding (p>0.01)	0.021335	1.27	3_NRF1-occupied (p<0.001)	0.00062	2.51	1_No NFYB binding (p>0.01)	0.016997	1.39	2_Sp1-occupied (p<0.0001)	H2K ami-Oli-135	Amine#18180
HERC5	NM_016323	Amine#19758	excluded	1_No Pol II binding (p>0.01)	0.382775	1.08	4_LSD1-occupied (p<0.0001)	0	2.56	1_No NRF1 binding (p>0.01)	0.918068	0.85	0_Too low signal (removed)			2_Sp1-occupied (p<0.0001)	H2K ami-Oli-1713	Amine#19758
KLK4	NM_004917	Amine#18543	analysis	1_No Pol II binding (p>0.01)	0.393653	1.09	1_No LSD1 binding (p>0.01)	0.737038	0.93	1_No NRF1 binding (p>0.01)	0.952722	0.77	1_No NFYB binding (p>0.01)	0.886221	0.88	2_Sp1-occupied (p<0.0001)	H2K ami-Oli-498	Amine#18543
GCNT1	NM_001490	Amine#19068	excluded	1_No Pol II binding (p>0.01)	0.412032	1.01	1_No LSD1 binding (p>0.01)	0.835602	0.87	0_Too low signal (removed)			1_No NFYB binding (p>0.01)	0.700033	0.95	2_Sp1-occupied (p<0.0001)	H2K ami-Oli-1023	Amine#19068
CRISP1	NM_001131	Amine#18186	excluded	1_No Pol II binding (p>0.01)	0.418716	1.04	1_No LSD1 binding (p>0.01)	0.999517	0.61	0_Too low signal (removed)			1_No NFYB binding (p>0.01)	0.045228	1.3	2_Sp1-occupied (p<0.0001)	H2K ami-Oli-141	Amine#18186
ETV4	NM_001986	Amine#18281	analysis	1_No Pol II binding (p>0.01)	0.456275	1.02	1_No LSD1 binding (p>0.01)	0.443561	1.02	1_No NRF1 binding (p>0.01)	0.980572	0.71	4_NF-YB-occupied (p<0.0001)	0	2.57	2_Sp1-occupied (p<0.0001)	H2K ami-Oli-236	Amine#18281
GAS7	NM_005890	Amine#19484	excluded	1_No Pol II binding (p>0.01)	0.573793	0.98	1_No LSD1 binding (p>0.01)	0.366311	1.07	0_Too low signal (removed)			0_Too low signal (removed)			2_Sp1-occupied (p<0.0001)	H2K ami-Oli-1439	Amine#19484
KCNN2	NM_021614	Amine#19865	analysis	1_No Pol II binding (p>0.01)	0.599281	0.97	2_LSD1-occupied (p<0.01)	0.001713	1.46	1_No NRF1 binding (p>0.01)	0.551611	0.93	1_No NFYB binding (p>0.01)	0.773253	0.93	2_Sp1-occupied (p<0.0001)	H2K ami-Oli-1820	Amine#19865
CARD15	NM_022162	Amine#19884	analysis	1_No Pol II binding (p>0.01)	0.611168	0.94	1_No LSD1 binding (p>0.01)	0.701969	0.96	1_No NRF1 binding (p>0.01)	0.913893	0.86	1_No NFYB binding (p>0.01)	0.63291	0.93	2_Sp1-occupied (p<0.0001)	H2K ami-Oli-1839	Amine#19884
CDC25C	NM_022809	Amine#18832	analysis	1_No Pol II binding (p>0.01)	0.624019	0.94	3_LSD1-occupied (p<0.001)	0.00072	1.53	1_No NRF1 binding (p>0.01)	0.225959	1.19	4_NF-YB-occupied (p<0.0001)	0	3.43	2_Sp1-occupied (p<0.0001)	H2K ami-Oli-787	Amine#18832
GNAI1	NM_002069	Amine#19117	analysis	1_No Pol II binding (p>0.01)	0.743203	0.88	1_No LSD1 binding (p>0.01)	0.148579	1.12	1_No NRF1 binding (p>0.01)	0.287976	1.06	1_No NFYB binding (p>0.01)	0.481593	1	2_Sp1-occupied (p<0.0001)	H2K ami-Oli-1072	Amine#19117
RPS6	NM_001010	Amine#19023	analysis	1_No Pol II binding (p>0.01)	0.760666	0.86	1_No LSD1 binding (p>0.01)	0.998759	0.59	1_No NRF1 binding (p>0.01)	0.960446	0.83	1_No NFYB binding (p>0.01)	0.750462	0.94	2_Sp1-occupied (p<0.0001)	H2K ami-Oli-978	Amine#19023
MATK	NM_002378	Amine#18332	analysis	1_No Pol II binding (p>0.01)	0.866889	0.79	1_No LSD1 binding (p>0.01)	0.898247	0.83	1_No NRF1 binding (p>0.01)	0.991782	0.67	1_No NFYB binding (p>0.01)	0.979188	0.74	2_Sp1-occupied (p<0.0001)	H2K ami-Oli-287	Amine#18332
FOSL1	NM_005438	Amine#18601	excluded	1_No Pol II binding (p>0.01)	0.884052	0.76	1_No LSD1 binding (p>0.01)	0.492734	1	0_Too low signal (removed)			1_No NFYB binding (p>0.01)	0.941769	0.83	2_Sp1-occupied (p<0.0001)	H2K ami-Oli-556	Amine#18601
IKBKE	NM_014002	Amine#19676	excluded	1_No Pol II binding (p>0.01)	0.901642	0.75	1_No LSD1 binding (p>0.01)	0.177486	1.11	0_Too low signal (removed)			0_Too low signal (removed)			2_Sp1-occupied (p<0.0001)	H2K ami-Oli-1631	Amine#19676
ERBB4	NM_005235	Amine#18576	analysis	1_No Pol II binding (p>0.01)	0.92872	0.68	4_LSD1-occupied (p<0.0001)	4.7e-05	1.81	1_No NRF1 binding (p>0.01)	0.717063	0.99	1_No NFYB binding (p>0.01)	0.40568	1.02	2_Sp1-occupied (p<0.0001)	H2K ami-Oli-531	Amine#18576
GLRA2	NM_002063	Amine#19115	analysis	1_No Pol II binding (p>0.01)	0.943762	0.65	1_No LSD1 binding (p>0.01)	0.998851	0.63	1_No NRF1 binding (p>0.01)	0.664853	0.99	1_No NFYB binding (p>0.01)	0.536519	0.98	2_Sp1-occupied (p<0.0001)	H2K ami-Oli-1070	Amine#19115
IQGAP2	NM_006633	Amine#18686	excluded	1_No Pol II binding (p>0.01)	0.964676	0.68	1_No LSD1 binding (p>0.01)	0.311086	1.03	1_No NRF1 binding (p>0.01)	0.96753	0.75	0_Too low signal (removed)			2_Sp1-occupied (p<0.0001)	H2K ami-Oli-641	Amine#18686
NKX6-1	NM_006168	Amine#19506	analysis	1_No Pol II binding (p>0.01)	0.972005	0.65	1_No LSD1 binding (p>0.01)	0.930102	0.83	1_No NRF1 binding (p>0.01)	0.839976	0.95	1_No NFYB binding (p>0.01)	0.845373	0.89	2_Sp1-occupied (p<0.0001)	H2K ami-Oli-1461	Amine#19506
MPP1	NM_002436	Amine#19141	analysis	1_No Pol II binding (p>0.01)	0.974505	0.65	1_No LSD1 binding (p>0.01)	0.372118	1.02	1_No NRF1 binding (p>0.01)	0.558417	0.94	1_No NFYB binding (p>0.01)	0.042694	1.29	2_Sp1-occupied (p<0.0001)	H2K ami-Oli-1096	Amine#19141
ODC1	NM_002539	Amine#18361	excluded	0_Too low signal (removed)			4_LSD1-occupied (p<0.0001)	0	3.03	0_Too low signal (removed)			1_No NFYB binding (p>0.01)	0.230307	1.1	2_Sp1-occupied (p<0.0001)	H2K ami-Oli-316	Amine#18361
DHCR24	NM_014762	Amine#18760	excluded	0_Too low signal (removed)			4_LSD1-occupied (p<0.0001)	0	3.61	1_No NRF1 binding (p>0.01)	0.105771	1.4	0_Too low signal (removed)			2_Sp1-occupied (p<0.0001)	H2K ami-Oli-715	Amine#18760
HMGA1	NM_145904	Amine#18913	excluded	0_Too low signal (removed)			4_LSD1-occupied (p<0.0001)	3e-06	2.57	0_Too low signal (removed)			0_Too low signal (removed)			2_Sp1-occupied (p<0.0001)	H2K ami-Oli-868	Amine#18913
POLA	NM_016937	Amine#19788	excluded	0_Too low signal (removed)			4_LSD1-occupied (p<0.0001)	4e-06	2.02	1_No NRF1 binding (p>0.01)	0.464912	1	0_Too low signal (removed)			2_Sp1-occupied (p<0.0001)	H2K ami-Oli-1743	Amine#19788
TM4SF9	NM_005723	Amine#18616	excluded	0_Too low signal (removed)			4_LSD1-occupied (p<0.0001)	9e-06	1.82	1_No NRF1 binding (p>0.01)	0.422165	1.02	1_No NFYB binding (p>0.01)	0.466456	1.01	2_Sp1-occupied (p<0.0001)	H2K ami-Oli-571	Amine#18616
THRSP	NM_003251	Amine#19234	excluded	0_Too low signal (removed)			4_LSD1-occupied (p<0.0001)	9.6e-05	1.78	1_No NRF1 binding (p>0.01)	0.894326	0.9	1_No NFYB binding (p>0.01)	0.994866	0.68	2_Sp1-occupied (p<0.0001)	H2K ami-Oli-1189	Amine#19234
NRCAM	NM_005010	Amine#18553	excluded	0_Too low signal (removed)			1_No LSD1 binding (p>0.01)	0.023377	1.38	1_No NRF1 binding (p>0.01)	0.289904	1	1_No NFYB binding (p>0.01)	0.035128	1.36	2_Sp1-occupied (p<0.0001)	H2K ami-Oli-508	Amine#18553
B3GAT3	NM_012200	Amine#19625	excluded	0_Too low signal (removed)			1_No LSD1 binding (p>0.01)	0.067702	1.22	0_Too low signal (removed)			1_No NFYB binding (p>0.01)	0.451034	1	2_Sp1-occupied (p<0.0001)	H2K ami-Oli-1580	Amine#19625
MMP13	NM_002427	Amine#18348	excluded	0_Too low signal (removed)			1_No LSD1 binding (p>0.01)	0.124853	1.16	1_No NRF1 binding (p>0.01)	0.922171	0.84	1_No NFYB binding (p>0.01)	0.995522	0.63	2_Sp1-occupied (p<0.0001)	H2K ami-Oli-303	Amine#18348
CCNE1	NM_057182	Amine#18877	excluded	0_Too low signal (removed)			1_No LSD1 binding (p>0.01)	0.190023	1.14	1_No NRF1 binding (p>0.01)	0.498635	1	1_No NFYB binding (p>0.01)	0.338453	1	2_Sp1-occupied (p<0.0001)	H2K ami-Oli-832	Amine#18877
RRAD	NM_004165	Amine#19320	excluded	0_Too low signal (removed)			1_No LSD1 binding (p>0.01)	0.221167	1.16	1_No NRF1 binding (p>0.01)	0.902059	0.9	1_No NFYB binding (p>0.01)	0.384508	1.03	2_Sp1-occupied (p<0.0001)	H2K ami-Oli-1275	Amine#19320
SNX11	NM_152244	Amine#19993	excluded	0_Too low signal (removed)			1_No LSD1 binding (p>0.01)	0.286167	1.18	0_Too low signal (removed)			0_Too low signal (removed)			2_Sp1-occupied (p<0.0001)	H2K ami-Oli-1948	Amine#19993
ANKH	NM_054027	Amine#18876	excluded	0_Too low signal (removed)			1_No LSD1 binding (p>0.01)	0.482755	1.01	1_No NRF1 binding (p>0.01)	0.892113	0.91	1_No NFYB binding (p>0.01)	0.067123	1.27	2_Sp1-occupied (p<0.0001)	H2K ami-Oli-831	Amine#18876
IMPDH2	NM_000884	Amine#18157	excluded	0_Too low signal (removed)			1_No LSD1 binding (p>0.01)	0.682053	0.87	1_No NRF1 binding (p>0.01)	0.843277	0.95	0_Too low signal (removed)			2_Sp1-occupied (p<0.0001)	H2K ami-Oli-112	Amine#18157
MAEA	NM_005882	Amine#19482	excluded	0_Too low signal (removed)			1_No LSD1 binding (p>0.01)	0.763422	0.82	1_No NRF1 binding (p>0.01)	0.379601	1.1	0_Too low signal (removed)			2_Sp1-occupied (p<0.0001)	H2K ami-Oli-1437	Amine#19482
TSP50	NM_013270	Amine#18732	excluded	0_Too low signal (removed)			1_No LSD1 binding (p>0.01)	0.788677	0.97	1_No NRF1 binding (p>0.01)	0.115546	1.65	1_No NFYB binding (p>0.01)	0.702945	0.97	2_Sp1-occupied (p<0.0001)	H2K ami-Oli-687	Amine#18732
ASAH1	NM_177924	Amine#20028	excluded	0_Too low signal (removed)			1_No LSD1 binding (p>0.01)	0.821053	0.78	0_Too low signal (removed)			1_No NFYB binding (p>0.01)	0.462877	1	2_Sp1-occupied (p<0.0001)	H2K ami-Oli-1983	Amine#20028
CHC1L	NM_001268	Amine#18204	excluded	0_Too low signal (removed)			1_No LSD1 binding (p>0.01)	0.932968	0.7	1_No NRF1 binding (p>0.01)	0.381282	1.02	0_Too low signal (removed)			2_Sp1-occupied (p<0.0001)	H2K ami-Oli-159	Amine#18204
AKAP8L	NM_014371	Amine#19691	excluded	0_Too low signal (removed)			1_No LSD1 binding (p>0.01)	0.981343	0.58	1_No NRF1 binding (p>0.01)	0.166009	1.27	0_Too low signal (removed)			2_Sp1-occupied (p<0.0001)	H2K ami-Oli-1646	Amine#19691
ITGB1BP2	NM_012278	Amine#19633	excluded	0_Too low signal (removed)			1_No LSD1 binding (p>0.01)	0.981457	0.7	4_NRF1-occupied (p<0.0001)	0	6.32	1_No NFYB binding (p>0.01)	0.439642	1.02	2_Sp1-occupied (p<0.0001)	H2K ami-Oli-1588	Amine#19633
ITGB1	NM_002211	Amine#18311	excluded	0_Too low signal (removed)			1_No LSD1 binding (p>0.01)	0.98534	0.7	0_Too low signal (removed)			1_No NFYB binding (p>0.01)	0.29262	1.08	2_Sp1-occupied (p<0.0001)	H2K ami-Oli-266	Amine#18311
CHUK	NM_001278	Amine#19051	excluded	0_Too low signal (removed)			1_No LSD1 binding (p>0.01)	0.996592	0.61	0_Too low signal (removed)			0_Too low signal (removed)			2_Sp1-occupied (p<0.0001)	H2K ami-Oli-1006	Amine#19051
GNA11	NM_002067	Amine#18299	excluded	0_Too low signal (removed)			1_No LSD1 binding (p>0.01)	0.996679	0.42	0_Too low signal (removed)			1_No NFYB binding (p>0.01)	0.826941	0.91	2_Sp1-occupied (p<0.0001)	H2K ami-Oli-254	Amine#18299
PDGFA	NM_002607	Amine#18371	excluded	0_Too low signal (removed)			1_No LSD1 binding (p>0.01)	0.998765	0.41	0_Too low signal (removed)			0_Too low signal (removed)			2_Sp1-occupied (p<0.0001)	H2K ami-Oli-326	Amine#18371
GPR24	NM_005297	Amine#19427	excluded	0_Too low signal (removed)			1_No LSD1 binding (p>0.01)	0.999278	0.55	0_Too low signal (removed)			1_No NFYB binding (p>0.01)	0.154328	1.16	2_Sp1-occupied (p<0.0001)	H2K ami-Oli-1382	Amine#19427
CTBP1	NM_001328	Amine#18214	excluded	0_Too low signal (removed)			0_Too low signal (removed)			1_No NRF1 binding (p>0.01)	0.142112	1.37	1_No NFYB binding (p>0.01)	0.056368	1.27	2_Sp1-occupied (p<0.0001)	H2K ami-Oli-169	Amine#18214
LDOC1	NM_012317	Amine#18722	excluded	0_Too low signal (removed)			0_Too low signal (removed)			1_No NRF1 binding (p>0.01)	0.860077	0.94	1_No NFYB binding (p>0.01)	0.324295	1.05	2_Sp1-occupied (p<0.0001)	H2K ami-Oli-677	Amine#18722
GPX5	NM_001509	Amine#18225	excluded	0_Too low signal (removed)			0_Too low signal (removed)			1_No NRF1 binding (p>0.01)	0.843223	0.87	1_No NFYB binding (p>0.01)	0.403226	1.07	2_Sp1-occupied (p<0.0001)	H2K ami-Oli-180	Amine#18225
CLDN7	NM_001307	Amine#18210	excluded	0_Too low signal (removed)			0_Too low signal (removed)			1_No NRF1 binding (p>0.01)	0.25396	1	1_No NFYB binding (p>0.01)	0.688889	0.99	2_Sp1-occupied (p<0.0001)	H2K ami-Oli-165	Amine#18210
CDKN2A	NM_000077	Amine#18060	excluded	0_Too low signal (removed)			0_Too low signal (removed)			1_No NRF1 binding (p>0.01)	0.280893	1.05	1_No NFYB binding (p>0.01)	0.689539	0.96	2_Sp1-occupied (p<0.0001)	H2K ami-Oli-15	Amine#18060
HSPCB	NM_007355	Amine#18714	excluded	0_Too low signal (removed)			0_Too low signal (removed)			1_No NRF1 binding (p>0.01)	0.932802	0.84	1_No NFYB binding (p>0.01)	0.805241	0.93	2_Sp1-occupied (p<0.0001)	H2K ami-Oli-669	Amine#18714
SDC4	NM_002999	Amine#18406	excluded	0_Too low signal (removed)			0_Too low signal (removed)			0_Too low signal (removed)			1_No NFYB binding (p>0.01)	0.022824	1.38	2_Sp1-occupied (p<0.0001)	H2K ami-Oli-361	Amine#18406
SSA1	NM_003141	Amine#19220	excluded	0_Too low signal (removed)			0_Too low signal (removed)			0_Too low signal (removed)			1_No NFYB binding (p>0.01)	0.132985	1.19	2_Sp1-occupied (p<0.0001)	H2K ami-Oli-1175	Amine#19220
GSTP1	NM_000852	Amine#18154	excluded	0_Too low signal (removed)			0_Too low signal (removed)			0_Too low signal (removed)			1_No NFYB binding (p>0.01)	0.41534	1.01	2_Sp1-occupied (p<0.0001)	H2K ami-Oli-109	Amine#18154
CDK8	NM_001260	Amine#18202	excluded	0_Too low signal (removed)			0_Too low signal (removed)			0_Too low signal (removed)			1_No NFYB binding (p>0.01)	0.725732	0.96	2_Sp1-occupied (p<0.0001)	H2K ami-Oli-157	Amine#18202
CDKN2A	NM_058196	Amine#18880	excluded	0_Too low signal (removed)			0_Too low signal (removed)			0_Too low signal (removed)			1_No NFYB binding (p>0.01)	0.812166	0.88	2_Sp1-occupied (p<0.0001)	H2K ami-Oli-835	Amine#18880
ITGB3BP	NM_014288	Amine#19686	excluded	0_Too low signal (removed)			0_Too low signal (removed)			2_NRF1-occupied (p<0.01)	0.002104	2.1	0_Too low signal (removed)			2_Sp1-occupied (p<0.0001)	H2K ami-Oli-1641	Amine#19686
PPP2R4	NM_178003	Amine#20030	excluded	0_Too low signal (removed)			0_Too low signal (removed)			1_No NRF1 binding (p>0.01)	0.320769	1.12	0_Too low signal (removed)			2_Sp1-occupied (p<0.0001)	H2K ami-Oli-1985	Amine#20030
OXT	NM_000915	Amine#18159	excluded	0_Too low signal (removed)			0_Too low signal (removed)			1_No NRF1 binding (p>0.01)	0.444333	1.03	0_Too low signal (removed)			2_Sp1-occupied (p<0.0001)	H2K ami-Oli-114	Amine#18159
SRM	NM_003132	Amine#18416	excluded	0_Too low signal (removed)			0_Too low signal (removed)			1_No NRF1 binding (p>0.01)	0.457646	1	0_Too low signal (removed)			2_Sp1-occupied (p<0.0001)	H2K ami-Oli-371	Amine#18416
GPR30	NM_001505	Amine#18224	excluded	0_Too low signal (removed)			0_Too low signal (removed)			0_Too low signal (removed)			0_Too low signal (removed)			2_Sp1-occupied (p<0.0001)	H2K ami-Oli-179	Amine#18224
DKFZP564J157	NM_018457	Amine#19807	excluded	0_Too low signal (removed)			0_Too low signal (removed)			0_Too low signal (removed)			0_Too low signal (removed)			2_Sp1-occupied (p<0.0001)	H2K ami-Oli-1762	Amine#19807
RNF14	NM_004290	Amine#18496	excluded	0_Too low signal (removed)			0_Too low signal (removed)			0_Too low signal (removed)			0_Too low signal (removed)			2_Sp1-occupied (p<0.0001)	H2K ami-Oli-451	Amine#18496
SSTR2	NM_001050	Amine#18176	excluded	0_Too low signal (removed)			0_Too low signal (removed)			0_Too low signal (removed)			0_Too low signal (removed)			2_Sp1-occupied (p<0.0001)	H2K ami-Oli-131	Amine#18176
CDS1	NM_001263	Amine#18203	excluded	0_Too low signal (removed)			0_Too low signal (removed)			0_Too low signal (removed)			0_Too low signal (removed)			2_Sp1-occupied (p<0.0001)	H2K ami-Oli-158	Amine#18203
TNC	NM_002160	Amine#18305	excluded	0_Too low signal (removed)			0_Too low signal (removed)			0_Too low signal (removed)			0_Too low signal (removed)			2_Sp1-occupied (p<0.0001)	H2K ami-Oli-260	Amine#18305
BCL2L1	NM_001191	Amine#18189	excluded	0_Too low signal (removed)			0_Too low signal (removed)			0_Too low signal (removed)			0_Too low signal (removed)			2_Sp1-occupied (p<0.0001)	H2K ami-Oli-144	Amine#18189
CBFA2T3	NM_175931	Amine#18927	excluded	0_Too low signal (removed)			0_Too low signal (removed)			0_Too low signal (removed)			0_Too low signal (removed)			2_Sp1-occupied (p<0.0001)	H2K ami-Oli-882	Amine#18927
CCNE1	NM_001238	Amine#18197	excluded	0_Too low signal (removed)			0_Too low signal (removed)			0_Too low signal (removed)			0_Too low signal (removed)			2_Sp1-occupied (p<0.0001)	H2K ami-Oli-152	Amine#18197
OSR1	NM_005109	Amine#19417	excluded	0_Too low signal (removed)			0_Too low signal (removed)			0_Too low signal (removed)			0_Too low signal (removed)			2_Sp1-occupied (p<0.0001)	H2K ami-Oli-1372	Amine#19417
TOP2A	NM_001067	Amine#18178	excluded	0_Too low signal (removed)			0_Too low signal (removed)			0_Too low signal (removed)			0_Too low signal (removed)			2_Sp1-occupied (p<0.0001)	H2K ami-Oli-133	Amine#18178
LSM1	NM_014462	Amine#18754	excluded	0_Too low signal (removed)			0_Too low signal (removed)			0_Too low signal (removed)			0_Too low signal (removed)			2_Sp1-occupied (p<0.0001)	H2K ami-Oli-709	Amine#18754
HERC3	NM_014606	Amine#18757	excluded	0_Too low signal (removed)			0_Too low signal (removed)			0_Too low signal (removed)			0_Too low signal (removed)			2_Sp1-occupied (p<0.0001)	H2K ami-Oli-712	Amine#18757
FABP3	NM_004102	Amine#18489	excluded	0_Too low signal (removed)			0_Too low signal (removed)			0_Too low signal (removed)			0_Too low signal (removed)			2_Sp1-occupied (p<0.0001)	H2K ami-Oli-444	Amine#18489
TIMM9	NM_012460	Amine#19650	excluded	0_Too low signal (removed)			0_Too low signal (removed)			0_Too low signal (removed)			0_Too low signal (removed)			2_Sp1-occupied (p<0.0001)	H2K ami-Oli-1605	Amine#19650
RPL27	NM_000988	Amine#18171	excluded	0_Too low signal (removed)			0_Too low signal (removed)			0_Too low signal (removed)			0_Too low signal (removed)			2_Sp1-occupied (p<0.0001)	H2K ami-Oli-126	Amine#18171
TRPM1	NM_002420	Amine#19140	excluded	0_Too low signal (removed)			0_Too low signal (removed)			0_Too low signal (removed)			0_Too low signal (removed)			2_Sp1-occupied (p<0.0001)	H2K ami-Oli-1095	Amine#19140
IGF2R	NM_000876	Amine#18156	excluded	0_Too low signal (removed)			0_Too low signal (removed)			0_Too low signal (removed)			0_Too low signal (removed)			2_Sp1-occupied (p<0.0001)	H2K ami-Oli-111	Amine#18156
KLK5	NM_012427	Amine#18726	excluded	0_Too low signal (removed)			0_Too low signal (removed)			0_Too low signal (removed)			0_Too low signal (removed)			2_Sp1-occupied (p<0.0001)	H2K ami-Oli-681	Amine#18726
PTAFR	NM_000952	Amine#18165	excluded	0_Too low signal (removed)			0_Too low signal (removed)			0_Too low signal (removed)			0_Too low signal (removed)			2_Sp1-occupied (p<0.0001)	H2K ami-Oli-120	Amine#18165
BTF3	NM_001207	Amine#18192	excluded	0_Too low signal (removed)			0_Too low signal (removed)			0_Too low signal (removed)			0_Too low signal (removed)			2_Sp1-occupied (p<0.0001)	H2K ami-Oli-147	Amine#18192
HSD11B1	NM_181755	Amine#20045	excluded	0_Too low signal (removed)			0_Too low signal (removed)			0_Too low signal (removed)			0_Too low signal (removed)			2_Sp1-occupied (p<0.0001)	H2K ami-Oli-2000	Amine#20045
SERPINA3	NM_001085	Amine#18181	excluded	0_Too low signal (removed)			0_Too low signal (removed)			0_Too low signal (removed)			0_Too low signal (removed)			2_Sp1-occupied (p<0.0001)	H2K ami-Oli-136	Amine#18181
ETS1	NM_005238	Amine#18577	excluded	0_Too low signal (removed)			0_Too low signal (removed)			0_Too low signal (removed)			0_Too low signal (removed)			2_Sp1-occupied (p<0.0001)	H2K ami-Oli-532	Amine#18577
LTF	NM_002343	Amine#18328	excluded	0_Too low signal (removed)			0_Too low signal (removed)			0_Too low signal (removed)			0_Too low signal (removed)			2_Sp1-occupied (p<0.0001)	H2K ami-Oli-283	Amine#18328
RAB21	NM_014999	Amine#18762	excluded	0_Too low signal (removed)			0_Too low signal (removed)			0_Too low signal (removed)			0_Too low signal (removed)			2_Sp1-occupied (p<0.0001)	H2K ami-Oli-717	Amine#18762
TP73	NM_005427	Amine#18596	excluded	0_Too low signal (removed)			0_Too low signal (removed)			0_Too low signal (removed)			0_Too low signal (removed)			2_Sp1-occupied (p<0.0001)	H2K ami-Oli-551	Amine#18596
DMBT1	NM_007329	Amine#18713	excluded	0_Too low signal (removed)			0_Too low signal (removed)			0_Too low signal (removed)			0_Too low signal (removed)			2_Sp1-occupied (p<0.0001)	H2K ami-Oli-668	Amine#18713
DCTN4	NM_016221	Amine#19750	analysis	4_Pol II-occupied (p<0.0001)	0	9.27	4_LSD1-occupied (p<0.0001)	0	4.66	4_NRF1-occupied (p<0.0001)	0	19.16	4_NF-YB-occupied (p<0.0001)	0	4.53	1_No Sp1 binding	H2K ami-Oli-1705	Amine#19750
DOC-1R	NM_005851	Amine#19475	analysis	4_Pol II-occupied (p<0.0001)	0	5.77	4_LSD1-occupied (p<0.0001)	0	7.58	4_NRF1-occupied (p<0.0001)	0	12.44	4_NF-YB-occupied (p<0.0001)	0	4	1_No Sp1 binding	H2K ami-Oli-1430	Amine#19475
CCT3	NM_005998	Amine#19489	analysis	4_Pol II-occupied (p<0.0001)	0	5.55	4_LSD1-occupied (p<0.0001)	0	13.5	4_NRF1-occupied (p<0.0001)	0	4.63	4_NF-YB-occupied (p<0.0001)	0	3.94	1_No Sp1 binding	H2K ami-Oli-1444	Amine#19489
DNAJB9	NM_012328	Amine#18723	analysis	4_Pol II-occupied (p<0.0001)	0	21.74	4_LSD1-occupied (p<0.0001)	0	14.44	4_NRF1-occupied (p<0.0001)	0	67.46	4_NF-YB-occupied (p<0.0001)	0	3.39	1_No Sp1 binding	H2K ami-Oli-678	Amine#18723
PSMA3	NM_152132	Amine#19990	analysis	4_Pol II-occupied (p<0.0001)	0	9.57	4_LSD1-occupied (p<0.0001)	0	3.01	4_NRF1-occupied (p<0.0001)	1e-06	3.32	4_NF-YB-occupied (p<0.0001)	1.1e-05	2.13	1_No Sp1 binding	H2K ami-Oli-1945	Amine#19990
SLC25A3	NM_002635	Amine#19160	analysis	4_Pol II-occupied (p<0.0001)	0	11.92	4_LSD1-occupied (p<0.0001)	0	5.01	3_NRF1-occupied (p<0.001)	0.000142	2.89	4_NF-YB-occupied (p<0.0001)	7e-06	2.15	1_No Sp1 binding	H2K ami-Oli-1115	Amine#19160
TDG	NM_003211	Amine#19231	analysis	4_Pol II-occupied (p<0.0001)	0	12.52	4_LSD1-occupied (p<0.0001)	0	2.64	1_No NRF1 binding (p>0.01)	0.01563	1.75	4_NF-YB-occupied (p<0.0001)	4e-05	1.98	1_No Sp1 binding	H2K ami-Oli-1186	Amine#19231
CDC2	NM_033379	Amine#18868	analysis	4_Pol II-occupied (p<0.0001)	0	5.59	4_LSD1-occupied (p<0.0001)	0	2.73	4_NRF1-occupied (p<0.0001)	0	5.38	3_NFYB-occupied (p<0.001)	0.000278	1.81	1_No Sp1 binding	H2K ami-Oli-823	Amine#18868
EIF4E	NM_001968	Amine#18279	analysis	4_Pol II-occupied (p<0.0001)	0	10.9	4_LSD1-occupied (p<0.0001)	0	8.34	4_NRF1-occupied (p<0.0001)	0	10.47	3_NFYB-occupied (p<0.001)	0.000288	1.78	1_No Sp1 binding	H2K ami-Oli-234	Amine#18279
TUBD1	NM_016261	Amine#19753	analysis	4_Pol II-occupied (p<0.0001)	0	11.96	4_LSD1-occupied (p<0.0001)	0	96.32	4_NRF1-occupied (p<0.0001)	0	133.48	2_NFYB-occupied (p<0.01)	0.004073	1.54	1_No Sp1 binding	H2K ami-Oli-1708	Amine#19753
ATM	NM_000051	Amine#18054	analysis	4_Pol II-occupied (p<0.0001)	0	4.19	4_LSD1-occupied (p<0.0001)	0	2.05	1_No NRF1 binding (p>0.01)	0.226616	1.2	2_NFYB-occupied (p<0.01)	0.001891	1.61	1_No Sp1 binding	H2K ami-Oli-896	Amine#18054
BRAP	NM_006768	Amine#19573	analysis	4_Pol II-occupied (p<0.0001)	0	12.98	4_LSD1-occupied (p<0.0001)	0	4.09	1_No NRF1 binding (p>0.01)	0.187641	1.69	2_NFYB-occupied (p<0.01)	0.004806	1.53	1_No Sp1 binding	H2K ami-Oli-1528	Amine#19573
ATM	NM_000051	Amine#18941	analysis	4_Pol II-occupied (p<0.0001)	0	3.75	4_LSD1-occupied (p<0.0001)	0	2.03	1_No NRF1 binding (p>0.01)	0.167842	1.89	2_NFYB-occupied (p<0.01)	0.007692	1.45	1_No Sp1 binding	H2K ami-Oli-9	Amine#18941
NEK4	NM_003157	Amine#19221	analysis	4_Pol II-occupied (p<0.0001)	0	7.97	4_LSD1-occupied (p<0.0001)	0	4.14	4_NRF1-occupied (p<0.0001)	5e-06	3.59	1_No NFYB binding (p>0.01)	0.011052	1.43	1_No Sp1 binding	H2K ami-Oli-1176	Amine#19221
MRS2L	NM_020662	Amine#19855	analysis	4_Pol II-occupied (p<0.0001)	0	5.09	4_LSD1-occupied (p<0.0001)	0	10.67	4_NRF1-occupied (p<0.0001)	0	3.92	1_No NFYB binding (p>0.01)	0.037908	1.33	1_No Sp1 binding	H2K ami-Oli-1810	Amine#19855
COX17	NM_005694	Amine#18614	analysis	4_Pol II-occupied (p<0.0001)	0	3.12	4_LSD1-occupied (p<0.0001)	0	9.96	4_NRF1-occupied (p<0.0001)	0	4.06	1_No NFYB binding (p>0.01)	0.071969	1.25	1_No Sp1 binding	H2K ami-Oli-569	Amine#18614
BC-2	NM_014453	Amine#19702	analysis	4_Pol II-occupied (p<0.0001)	0	6.93	4_LSD1-occupied (p<0.0001)	0	8.99	4_NRF1-occupied (p<0.0001)	0	7.99	1_No NFYB binding (p>0.01)	0.133599	1.19	1_No Sp1 binding	H2K ami-Oli-708	Amine#19702
COX6A1	NM_004373	Amine#19346	analysis	4_Pol II-occupied (p<0.0001)	0	8.01	4_LSD1-occupied (p<0.0001)	0	19.53	4_NRF1-occupied (p<0.0001)	0	53.94	1_No NFYB binding (p>0.01)	0.196281	1.12	1_No Sp1 binding	H2K ami-Oli-1301	Amine#19346
JARID1C	NM_004187	Amine#19326	analysis	4_Pol II-occupied (p<0.0001)	0	7.12	4_LSD1-occupied (p<0.0001)	0	3.1	4_NRF1-occupied (p<0.0001)	3e-06	3.18	1_No NFYB binding (p>0.01)	0.208537	1.14	1_No Sp1 binding	H2K ami-Oli-1281	Amine#19326
SMARCB1	NM_003073	Amine#19209	analysis	4_Pol II-occupied (p<0.0001)	0	3.99	4_LSD1-occupied (p<0.0001)	0	5.41	4_NRF1-occupied (p<0.0001)	0	5.15	1_No NFYB binding (p>0.01)	0.224846	1.11	1_No Sp1 binding	H2K ami-Oli-1164	Amine#19209
PPP6C	NM_002721	Amine#19167	analysis	4_Pol II-occupied (p<0.0001)	0	7.22	4_LSD1-occupied (p<0.0001)	0	4.33	4_NRF1-occupied (p<0.0001)	6.5e-05	2.69	1_No NFYB binding (p>0.01)	0.226138	1.15	1_No Sp1 binding	H2K ami-Oli-1122	Amine#19167
RB1CC1	NM_014781	Amine#18761	analysis	4_Pol II-occupied (p<0.0001)	0	5.08	4_LSD1-occupied (p<0.0001)	0	2.51	4_NRF1-occupied (p<0.0001)	0	4.54	1_No NFYB binding (p>0.01)	0.254446	1.12	1_No Sp1 binding	H2K ami-Oli-716	Amine#18761
BC-2	NM_014453	Amine#18753	analysis	4_Pol II-occupied (p<0.0001)	0	8.08	4_LSD1-occupied (p<0.0001)	0	8.34	4_NRF1-occupied (p<0.0001)	0	8.29	1_No NFYB binding (p>0.01)	0.301208	1.08	1_No Sp1 binding	H2K ami-Oli-1657	Amine#18753
USP39	NM_006590	Amine#19553	analysis	4_Pol II-occupied (p<0.0001)	0	4.13	4_LSD1-occupied (p<0.0001)	0	3.04	4_NRF1-occupied (p<0.0001)	0	6.01	1_No NFYB binding (p>0.01)	0.301715	1.09	1_No Sp1 binding	H2K ami-Oli-1508	Amine#19553
UBQLN1	NM_053067	Amine#19934	analysis	4_Pol II-occupied (p<0.0001)	0	6.7	4_LSD1-occupied (p<0.0001)	0	2.69	4_NRF1-occupied (p<0.0001)	0	4	1_No NFYB binding (p>0.01)	0.303525	1.08	1_No Sp1 binding	H2K ami-Oli-1889	Amine#19934
CDC5L	NM_001253	Amine#19050	analysis	4_Pol II-occupied (p<0.0001)	0	7.68	4_LSD1-occupied (p<0.0001)	0	6.64	4_NRF1-occupied (p<0.0001)	0	5.09	1_No NFYB binding (p>0.01)	0.32939	1.03	1_No Sp1 binding	H2K ami-Oli-1005	Amine#19050
NAGK	NM_017567	Amine#19799	analysis	4_Pol II-occupied (p<0.0001)	0	23.77	4_LSD1-occupied (p<0.0001)	0	17.11	4_NRF1-occupied (p<0.0001)	0	5.14	1_No NFYB binding (p>0.01)	0.337824	1	1_No Sp1 binding	H2K ami-Oli-1754	Amine#19799
EIF2S2	NM_003908	Amine#19296	analysis	4_Pol II-occupied (p<0.0001)	0	5.31	4_LSD1-occupied (p<0.0001)	0	9.05	4_NRF1-occupied (p<0.0001)	0	10.69	1_No NFYB binding (p>0.01)	0.337999	1.03	1_No Sp1 binding	H2K ami-Oli-1251	Amine#19296
CLPX	NM_006660	Amine#19561	analysis	4_Pol II-occupied (p<0.0001)	0	5.94	4_LSD1-occupied (p<0.0001)	0	3.28	4_NRF1-occupied (p<0.0001)	0	4.59	1_No NFYB binding (p>0.01)	0.338872	1	1_No Sp1 binding	H2K ami-Oli-1516	Amine#19561
APBA3	NM_004886	Amine#19395	analysis	4_Pol II-occupied (p<0.0001)	0	3.05	4_LSD1-occupied (p<0.0001)	0	5.17	4_NRF1-occupied (p<0.0001)	3e-06	3.74	1_No NFYB binding (p>0.01)	0.380566	1.01	1_No Sp1 binding	H2K ami-Oli-1350	Amine#19395
RPS6KB1	NM_003161	Amine#19222	analysis	4_Pol II-occupied (p<0.0001)	0	9.32	4_LSD1-occupied (p<0.0001)	0	53.22	4_NRF1-occupied (p<0.0001)	0	69.01	1_No NFYB binding (p>0.01)	0.420168	1.01	1_No Sp1 binding	H2K ami-Oli-1177	Amine#19222
RBM7	NM_016090	Amine#19738	analysis	4_Pol II-occupied (p<0.0001)	0	15.18	4_LSD1-occupied (p<0.0001)	0	16.93	4_NRF1-occupied (p<0.0001)	0	6.13	1_No NFYB binding (p>0.01)	0.439561	1.03	1_No Sp1 binding	H2K ami-Oli-1693	Amine#19738
MATR3	NM_018834	Amine#19811	analysis	4_Pol II-occupied (p<0.0001)	0	5.87	4_LSD1-occupied (p<0.0001)	0	2.98	4_NRF1-occupied (p<0.0001)	0	5.25	1_No NFYB binding (p>0.01)	0.463764	1	1_No Sp1 binding	H2K ami-Oli-1766	Amine#19811
GLTSCR2	NM_015710	Amine#19728	analysis	4_Pol II-occupied (p<0.0001)	0	7.61	4_LSD1-occupied (p<0.0001)	0	3.56	4_NRF1-occupied (p<0.0001)	7e-06	3.05	1_No NFYB binding (p>0.01)	0.494127	1	1_No Sp1 binding	H2K ami-Oli-1683	Amine#19728
POP4	NM_006627	Amine#19555	analysis	4_Pol II-occupied (p<0.0001)	0	7.02	4_LSD1-occupied (p<0.0001)	0	6.23	4_NRF1-occupied (p<0.0001)	0	3.36	1_No NFYB binding (p>0.01)	0.494153	1	1_No Sp1 binding	H2K ami-Oli-1510	Amine#19555
POLA2	NM_002689	Amine#19163	analysis	4_Pol II-occupied (p<0.0001)	0	6.5	4_LSD1-occupied (p<0.0001)	0	14.09	4_NRF1-occupied (p<0.0001)	0	6.51	1_No NFYB binding (p>0.01)	0.505604	1	1_No Sp1 binding	H2K ami-Oli-1118	Amine#19163
MOCS2	NM_176806	Amine#20023	analysis	4_Pol II-occupied (p<0.0001)	0	10.63	4_LSD1-occupied (p<0.0001)	0	15.63	4_NRF1-occupied (p<0.0001)	0	4.97	1_No NFYB binding (p>0.01)	0.505675	1	1_No Sp1 binding	H2K ami-Oli-1978	Amine#20023
GOLGA1	NM_002077	Amine#19118	analysis	4_Pol II-occupied (p<0.0001)	0	6.74	4_LSD1-occupied (p<0.0001)	0	3.7	4_NRF1-occupied (p<0.0001)	0	9.19	1_No NFYB binding (p>0.01)	0.540816	0.99	1_No Sp1 binding	H2K ami-Oli-1073	Amine#19118
CKLF	NM_181641	Amine#20041	analysis	4_Pol II-occupied (p<0.0001)	0	8.75	4_LSD1-occupied (p<0.0001)	0	14.79	4_NRF1-occupied (p<0.0001)	3e-05	2.94	1_No NFYB binding (p>0.01)	0.640638	0.93	1_No Sp1 binding	H2K ami-Oli-1996	Amine#20041
AMACR	NM_014324	Amine#18747	analysis	4_Pol II-occupied (p<0.0001)	0	9.66	4_LSD1-occupied (p<0.0001)	0	11.17	4_NRF1-occupied (p<0.0001)	0	9.71	1_No NFYB binding (p>0.01)	0.668772	0.91	1_No Sp1 binding	H2K ami-Oli-702	Amine#18747
BCCIP	NM_016567	Amine#18786	analysis	4_Pol II-occupied (p<0.0001)	0	4.68	4_LSD1-occupied (p<0.0001)	0	20.1	4_NRF1-occupied (p<0.0001)	0	16.73	1_No NFYB binding (p>0.01)	0.688495	0.92	1_No Sp1 binding	H2K ami-Oli-741	Amine#18786
CNIH	NM_005776	Amine#19474	analysis	4_Pol II-occupied (p<0.0001)	0	5.74	4_LSD1-occupied (p<0.0001)	0	7	4_NRF1-occupied (p<0.0001)	0	13.12	1_No NFYB binding (p>0.01)	0.703057	0.96	1_No Sp1 binding	H2K ami-Oli-1429	Amine#19474
CAPZA2	NM_006136	Amine#19503	analysis	4_Pol II-occupied (p<0.0001)	0	4.92	4_LSD1-occupied (p<0.0001)	0	19.5	4_NRF1-occupied (p<0.0001)	0	25.34	1_No NFYB binding (p>0.01)	0.71195	0.89	1_No Sp1 binding	H2K ami-Oli-1458	Amine#19503
MAD2L1	NM_002358	Amine#19136	analysis	4_Pol II-occupied (p<0.0001)	0	11.56	4_LSD1-occupied (p<0.0001)	0	8.57	4_NRF1-occupied (p<0.0001)	0	5.12	1_No NFYB binding (p>0.01)	0.729041	0.96	1_No Sp1 binding	H2K ami-Oli-1091	Amine#19136
SLA/LP	NM_153825	Amine#20011	analysis	4_Pol II-occupied (p<0.0001)	0	6.76	4_LSD1-occupied (p<0.0001)	0	10.9	4_NRF1-occupied (p<0.0001)	0	6.07	1_No NFYB binding (p>0.01)	0.736947	0.92	1_No Sp1 binding	H2K ami-Oli-1966	Amine#20011
WRB	NM_004627	Amine#19368	analysis	4_Pol II-occupied (p<0.0001)	0	5.73	4_LSD1-occupied (p<0.0001)	0	3.79	4_NRF1-occupied (p<0.0001)	0	9.91	1_No NFYB binding (p>0.01)	0.753229	0.97	1_No Sp1 binding	H2K ami-Oli-1323	Amine#19368
ATP6V1C1	NM_001695	Amine#19087	analysis	4_Pol II-occupied (p<0.0001)	0	8.86	4_LSD1-occupied (p<0.0001)	0	7.52	4_NRF1-occupied (p<0.0001)	0	9.64	1_No NFYB binding (p>0.01)	0.812173	0.89	1_No Sp1 binding	H2K ami-Oli-1042	Amine#19087
CXCR4	NM_003467	Amine#18452	analysis	4_Pol II-occupied (p<0.0001)	0	3.98	4_LSD1-occupied (p<0.0001)	0	5.28	4_NRF1-occupied (p<0.0001)	0	6.2	1_No NFYB binding (p>0.01)	0.815145	0.93	1_No Sp1 binding	H2K ami-Oli-407	Amine#18452
C6orf75	NM_021820	Amine#19870	analysis	4_Pol II-occupied (p<0.0001)	0	13.35	4_LSD1-occupied (p<0.0001)	0	6.1	4_NRF1-occupied (p<0.0001)	0	5.58	1_No NFYB binding (p>0.01)	0.896641	0.86	1_No Sp1 binding	H2K ami-Oli-1825	Amine#19870
COX6C	NM_004374	Amine#18507	analysis	4_Pol II-occupied (p<0.0001)	0	5.2	4_LSD1-occupied (p<0.0001)	0	3.34	4_NRF1-occupied (p<0.0001)	0	5.14	1_No NFYB binding (p>0.01)	0.932808	0.85	1_No Sp1 binding	H2K ami-Oli-462	Amine#18507
ATP5G2	NM_005176	Amine#19420	analysis	4_Pol II-occupied (p<0.0001)	0	3.64	4_LSD1-occupied (p<0.0001)	0	9.74	4_NRF1-occupied (p<0.0001)	0	5.32	1_No NFYB binding (p>0.01)	0.958534	0.82	1_No Sp1 binding	H2K ami-Oli-1375	Amine#19420
HBS1L	NM_006620	Amine#19554	analysis	4_Pol II-occupied (p<0.0001)	0	4.07	4_LSD1-occupied (p<0.0001)	0	8.42	4_NRF1-occupied (p<0.0001)	0	8.94	1_No NFYB binding (p>0.01)	0.960361	0.8	1_No Sp1 binding	H2K ami-Oli-1509	Amine#19554
RFXAP	NM_000538	Amine#18986	analysis	4_Pol II-occupied (p<0.0001)	0	3.04	4_LSD1-occupied (p<0.0001)	0	4.72	3_NRF1-occupied (p<0.001)	0.000467	2.57	1_No NFYB binding (p>0.01)	0.117043	1.19	1_No Sp1 binding	H2K ami-Oli-941	Amine#18986
SMAD4	NM_005359	Amine#18590	analysis	4_Pol II-occupied (p<0.0001)	0	4.72	4_LSD1-occupied (p<0.0001)	0	4.43	3_NRF1-occupied (p<0.001)	0.000892	2.56	1_No NFYB binding (p>0.01)	0.486337	1	1_No Sp1 binding	H2K ami-Oli-545	Amine#18590
TIMM8A	NM_004085	Amine#19312	analysis	4_Pol II-occupied (p<0.0001)	0	5.18	4_LSD1-occupied (p<0.0001)	0	2.03	3_NRF1-occupied (p<0.001)	0.000863	2.19	1_No NFYB binding (p>0.01)	0.801109	0.94	1_No Sp1 binding	H2K ami-Oli-1267	Amine#19312
PIGL	NM_004278	Amine#19335	analysis	4_Pol II-occupied (p<0.0001)	0	8	4_LSD1-occupied (p<0.0001)	0	2.2	3_NRF1-occupied (p<0.001)	0.000354	2.27	1_No NFYB binding (p>0.01)	0.998579	0.64	1_No Sp1 binding	H2K ami-Oli-1290	Amine#19335
TM9SF2	NM_004800	Amine#19387	analysis	4_Pol II-occupied (p<0.0001)	0	8.07	4_LSD1-occupied (p<0.0001)	0	5.92	2_NRF1-occupied (p<0.01)	0.005662	2.09	1_No NFYB binding (p>0.01)	0.390211	1.02	1_No Sp1 binding	H2K ami-Oli-1342	Amine#19387
PSMC4	NM_153001	Amine#19998	analysis	4_Pol II-occupied (p<0.0001)	0	12.03	4_LSD1-occupied (p<0.0001)	0	2.53	2_NRF1-occupied (p<0.01)	0.001405	2.25	1_No NFYB binding (p>0.01)	0.679535	0.99	1_No Sp1 binding	H2K ami-Oli-1953	Amine#19998
UBE2G2	NM_003343	Amine#19245	analysis	4_Pol II-occupied (p<0.0001)	0	7.97	4_LSD1-occupied (p<0.0001)	0	2.93	2_NRF1-occupied (p<0.01)	0.001198	2.48	1_No NFYB binding (p>0.01)	0.913348	0.82	1_No Sp1 binding	H2K ami-Oli-1200	Amine#19245
GADD45G	NM_006705	Amine#19565	analysis	4_Pol II-occupied (p<0.0001)	0	7.39	4_LSD1-occupied (p<0.0001)	0	2.35	1_No NRF1 binding (p>0.01)	0.307337	1.21	1_No NFYB binding (p>0.01)	0.021554	1.4	1_No Sp1 binding	H2K ami-Oli-1520	Amine#19565
CSNK2B	NM_001320	Amine#18213	analysis	4_Pol II-occupied (p<0.0001)	0	4.77	4_LSD1-occupied (p<0.0001)	0	2.27	1_No NRF1 binding (p>0.01)	0.164411	1.16	1_No NFYB binding (p>0.01)	0.042554	1.31	1_No Sp1 binding	H2K ami-Oli-168	Amine#18213
BCAS2	NM_005872	Amine#18625	analysis	4_Pol II-occupied (p<0.0001)	0	9.93	4_LSD1-occupied (p<0.0001)	0	2.05	1_No NRF1 binding (p>0.01)	0.675776	0.99	1_No NFYB binding (p>0.01)	0.064614	1.26	1_No Sp1 binding	H2K ami-Oli-1433	Amine#18625
ELF3	NM_004433	Amine#19352	analysis	4_Pol II-occupied (p<0.0001)	0	19.64	4_LSD1-occupied (p<0.0001)	0	1.98	1_No NRF1 binding (p>0.01)	0.401855	1.01	1_No NFYB binding (p>0.01)	0.094062	1.22	1_No Sp1 binding	H2K ami-Oli-1307	Amine#19352
CREB1	NM_004379	Amine#18508	analysis	4_Pol II-occupied (p<0.0001)	0	11.74	4_LSD1-occupied (p<0.0001)	0	2.57	1_No NRF1 binding (p>0.01)	0.036477	1.57	1_No NFYB binding (p>0.01)	0.165145	1.13	1_No Sp1 binding	H2K ami-Oli-463	Amine#18508
MDM2	NM_002392	Amine#18335	analysis	4_Pol II-occupied (p<0.0001)	0	8.28	4_LSD1-occupied (p<0.0001)	0	2.76	1_No NRF1 binding (p>0.01)	0.33144	1.07	1_No NFYB binding (p>0.01)	0.230475	1.09	1_No Sp1 binding	H2K ami-Oli-290	Amine#18335
C17orf35	NM_003876	Amine#19292	analysis	4_Pol II-occupied (p<0.0001)	0	3.99	4_LSD1-occupied (p<0.0001)	0	2.25	1_No NRF1 binding (p>0.01)	0.88344	0.91	1_No NFYB binding (p>0.01)	0.256387	1.07	1_No Sp1 binding	H2K ami-Oli-1247	Amine#19292
PRKCA	NM_002737	Amine#18383	analysis	4_Pol II-occupied (p<0.0001)	0	4.24	4_LSD1-occupied (p<0.0001)	0	2.9	1_No NRF1 binding (p>0.01)	0.064235	1.44	1_No NFYB binding (p>0.01)	0.308178	1.04	1_No Sp1 binding	H2K ami-Oli-338	Amine#18383
TM7SF3	NM_016551	Amine#19773	analysis	4_Pol II-occupied (p<0.0001)	0	3.53	4_LSD1-occupied (p<0.0001)	0	2.41	1_No NRF1 binding (p>0.01)	0.250466	1.18	1_No NFYB binding (p>0.01)	0.372101	1.02	1_No Sp1 binding	H2K ami-Oli-1728	Amine#19773
TARBP1	NM_005646	Amine#19462	analysis	4_Pol II-occupied (p<0.0001)	0	5.48	4_LSD1-occupied (p<0.0001)	0	4.01	1_No NRF1 binding (p>0.01)	0.327631	1.27	1_No NFYB binding (p>0.01)	0.374965	1.04	1_No Sp1 binding	H2K ami-Oli-1417	Amine#19462
METTL3	NM_019852	Amine#19827	analysis	4_Pol II-occupied (p<0.0001)	0	7.98	4_LSD1-occupied (p<0.0001)	0	2.06	1_No NRF1 binding (p>0.01)	0.854164	0.83	1_No NFYB binding (p>0.01)	0.578456	0.98	1_No Sp1 binding	H2K ami-Oli-1782	Amine#19827
XPA	NM_000380	Amine#18972	analysis	4_Pol II-occupied (p<0.0001)	0	5.57	4_LSD1-occupied (p<0.0001)	0	5.2	1_No NRF1 binding (p>0.01)	0.12147	1.26	1_No NFYB binding (p>0.01)	0.662509	0.99	1_No Sp1 binding	H2K ami-Oli-927	Amine#18972
COX11	NM_004375	Amine#19347	analysis	4_Pol II-occupied (p<0.0001)	0	14.83	4_LSD1-occupied (p<0.0001)	0	3.45	1_No NRF1 binding (p>0.01)	0.138889	1.32	1_No NFYB binding (p>0.01)	0.704397	0.94	1_No Sp1 binding	H2K ami-Oli-1302	Amine#19347
GREB1	NM_148903	Amine#18915	analysis	4_Pol II-occupied (p<0.0001)	0	11.42	4_LSD1-occupied (p<0.0001)	0	2.76	1_No NRF1 binding (p>0.01)	0.796543	0.85	1_No NFYB binding (p>0.01)	0.728482	0.92	1_No Sp1 binding	H2K ami-Oli-870	Amine#18915
TCEAL1	NM_004780	Amine#19383	analysis	4_Pol II-occupied (p<0.0001)	0	4.15	4_LSD1-occupied (p<0.0001)	0	2.1	1_No NRF1 binding (p>0.01)	0.819199	0.85	1_No NFYB binding (p>0.01)	0.969045	0.77	1_No Sp1 binding	H2K ami-Oli-1338	Amine#19383
NME4	NM_005009	Amine#18552	analysis	4_Pol II-occupied (p<0.0001)	0	3.58	4_LSD1-occupied (p<0.0001)	0	2.3	1_No NRF1 binding (p>0.01)	0.783269	0.76	1_No NFYB binding (p>0.01)	0.970876	0.78	1_No Sp1 binding	H2K ami-Oli-507	Amine#18552
FAAH	NM_001441	Amine#19065	analysis	4_Pol II-occupied (p<0.0001)	0	3.12	4_LSD1-occupied (p<0.0001)	0	2.15	1_No NRF1 binding (p>0.01)	0.632748	0.95	1_No NFYB binding (p>0.01)	0.972937	0.76	1_No Sp1 binding	H2K ami-Oli-1020	Amine#19065
MAP2K5	NM_145160	Amine#18909	analysis	4_Pol II-occupied (p<0.0001)	0	5.9	4_LSD1-occupied (p<0.0001)	0	2.11	1_No NRF1 binding (p>0.01)	0.598263	0.97	1_No NFYB binding (p>0.01)	0.982693	0.75	1_No Sp1 binding	H2K ami-Oli-864	Amine#18909
RELA	NM_021975	Amine#18829	analysis	4_Pol II-occupied (p<0.0001)	0	6.07	4_LSD1-occupied (p<0.0001)	0	2.34	1_No NRF1 binding (p>0.01)	0.105175	1.38	1_No NFYB binding (p>0.01)	0.988673	0.71	1_No Sp1 binding	H2K ami-Oli-784	Amine#18829
LOC51234	NM_016454	Amine#19768	analysis	4_Pol II-occupied (p<0.0001)	0	6.19	4_LSD1-occupied (p<0.0001)	0	2.07	1_No NRF1 binding (p>0.01)	0.990833	0.67	1_No NFYB binding (p>0.01)	0.99803	0.64	1_No Sp1 binding	H2K ami-Oli-1723	Amine#19768
CDKL3	NM_016508	Amine#19769	analysis	4_Pol II-occupied (p<0.0001)	0	5.02	4_LSD1-occupied (p<0.0001)	0	3.53	1_No NRF1 binding (p>0.01)	0.076906	1.23	1_No NFYB binding (p>0.01)	0.99829	0.63	1_No Sp1 binding	H2K ami-Oli-1724	Amine#19769
GNPAT	NM_014236	Amine#19683	excluded	4_Pol II-occupied (p<0.0001)	0	8.94	4_LSD1-occupied (p<0.0001)	0	5.84	1_No NRF1 binding (p>0.01)	0.017759	1.78	0_Too low signal (removed)			1_No Sp1 binding	H2K ami-Oli-1638	Amine#19683
EVA1	NM_144765	Amine#19977	excluded	4_Pol II-occupied (p<0.0001)	0	3.57	4_LSD1-occupied (p<0.0001)	0	2.26	1_No NRF1 binding (p>0.01)	0.334603	1.03	0_Too low signal (removed)			1_No Sp1 binding	H2K ami-Oli-1932	Amine#19977
TARS	NM_152295	Amine#19994	analysis	4_Pol II-occupied (p<0.0001)	0	7.71	4_LSD1-occupied (p<0.0001)	0	3.58	1_No NRF1 binding (p>0.01)	0.622972	0.97	4_NF-YB-occupied (p<0.0001)	1e-06	2.42	1_No Sp1 binding	H2K ami-Oli-1949	Amine#19994
PDCD8	NM_145813	Amine#19981	analysis	4_Pol II-occupied (p<0.0001)	0	3.74	4_LSD1-occupied (p<0.0001)	0	6.25	4_NRF1-occupied (p<0.0001)	8e-05	2.85	1_No NFYB binding (p>0.01)	0.070044	1.26	1_No Sp1 binding	H2K ami-Oli-1936	Amine#19981
PPP5C	NM_006247	Amine#19512	analysis	4_Pol II-occupied (p<0.0001)	0	6.95	4_LSD1-occupied (p<0.0001)	0	6.41	4_NRF1-occupied (p<0.0001)	0	4.65	1_No NFYB binding (p>0.01)	0.165997	1.18	1_No Sp1 binding	H2K ami-Oli-1467	Amine#19512
HSPCA	NM_005348	Amine#18588	analysis	4_Pol II-occupied (p<0.0001)	0	19.77	4_LSD1-occupied (p<0.0001)	0	13.44	2_NRF1-occupied (p<0.01)	0.002185	2	1_No NFYB binding (p>0.01)	0.625622	0.97	1_No Sp1 binding	H2K ami-Oli-543	Amine#18588
ETFA	NM_000126	Amine#18947	analysis	4_Pol II-occupied (p<0.0001)	0	8.17	4_LSD1-occupied (p<0.0001)	0	2.52	1_No NRF1 binding (p>0.01)	0.254734	1.2	1_No NFYB binding (p>0.01)	0.022045	1.41	1_No Sp1 binding	H2K ami-Oli-902	Amine#18947
KIF5B	NM_004521	Amine#19360	analysis	4_Pol II-occupied (p<0.0001)	0	7.38	4_LSD1-occupied (p<0.0001)	0	3.88	1_No NRF1 binding (p>0.01)	0.46813	1.01	1_No NFYB binding (p>0.01)	0.111666	1.21	1_No Sp1 binding	H2K ami-Oli-1315	Amine#19360
DNAJB6	NM_058246	Amine#18881	analysis	4_Pol II-occupied (p<0.0001)	0	4.71	4_LSD1-occupied (p<0.0001)	0	3.02	1_No NRF1 binding (p>0.01)	0.224737	1.19	1_No NFYB binding (p>0.01)	0.383726	1.02	1_No Sp1 binding	H2K ami-Oli-836	Amine#18881
ST14	NM_021978	Amine#18830	analysis	4_Pol II-occupied (p<0.0001)	0	4.2	4_LSD1-occupied (p<0.0001)	0	2.45	1_No NRF1 binding (p>0.01)	0.191993	1.21	1_No NFYB binding (p>0.01)	0.903861	0.86	1_No Sp1 binding	H2K ami-Oli-785	Amine#18830
RAB3-GAP150	NM_012414	Amine#19645	excluded	4_Pol II-occupied (p<0.0001)	0	4.97	4_LSD1-occupied (p<0.0001)	0	7.82	0_Too low signal (removed)			1_No NFYB binding (p>0.01)	0.062565	1.27	1_No Sp1 binding	H2K ami-Oli-1600	Amine#19645
TMF1	NM_007114	Amine#18702	excluded	4_Pol II-occupied (p<0.0001)	0	6.26	4_LSD1-occupied (p<0.0001)	0	3.51	0_Too low signal (removed)			1_No NFYB binding (p>0.01)	0.195872	1.14	1_No Sp1 binding	H2K ami-Oli-657	Amine#18702
U2AF2	NM_007279	Amine#19610	excluded	4_Pol II-occupied (p<0.0001)	0	9.56	4_LSD1-occupied (p<0.0001)	0	25.54	0_Too low signal (removed)			1_No NFYB binding (p>0.01)	0.238953	1.12	1_No Sp1 binding	H2K ami-Oli-1565	Amine#19610
CYB561D2	NM_007022	Amine#19594	excluded	4_Pol II-occupied (p<0.0001)	0	6.24	4_LSD1-occupied (p<0.0001)	0	3.27	0_Too low signal (removed)			1_No NFYB binding (p>0.01)	0.462368	1.01	1_No Sp1 binding	H2K ami-Oli-1549	Amine#19594
DUSP11	NM_003584	Amine#19268	excluded	4_Pol II-occupied (p<0.0001)	0	4.12	4_LSD1-occupied (p<0.0001)	0	2.4	0_Too low signal (removed)			1_No NFYB binding (p>0.01)	0.736974	0.93	1_No Sp1 binding	H2K ami-Oli-1223	Amine#19268
MAP1B	NM_005909	Amine#18627	excluded	4_Pol II-occupied (p<0.0001)	0	3.68	4_LSD1-occupied (p<0.0001)	0	2.06	1_No NRF1 binding (p>0.01)	0.409473	1.16	0_Too low signal (removed)			1_No Sp1 binding	H2K ami-Oli-582	Amine#18627
ZBTB10	NM_023929	Amine#18835	analysis	4_Pol II-occupied (p<0.0001)	0	9.48	4_LSD1-occupied (p<0.0001)	1e-06	1.98	1_No NRF1 binding (p>0.01)	0.460691	1	2_NFYB-occupied (p<0.01)	0.002599	1.58	1_No Sp1 binding	H2K ami-Oli-790	Amine#18835
GALT	NM_147132	Amine#19984	analysis	4_Pol II-occupied (p<0.0001)	0	4.19	4_LSD1-occupied (p<0.0001)	1e-06	1.97	1_No NRF1 binding (p>0.01)	0.619379	0.96	1_No NFYB binding (p>0.01)	0.028007	1.35	1_No Sp1 binding	H2K ami-Oli-1939	Amine#19984
CRYL1	NM_015974	Amine#19736	analysis	4_Pol II-occupied (p<0.0001)	0	5.11	4_LSD1-occupied (p<0.0001)	1e-06	1.95	1_No NRF1 binding (p>0.01)	0.80417	0.86	1_No NFYB binding (p>0.01)	0.117529	1.2	1_No Sp1 binding	H2K ami-Oli-1691	Amine#19736
JMJD1B	NM_016604	Amine#19780	analysis	4_Pol II-occupied (p<0.0001)	0	3.92	4_LSD1-occupied (p<0.0001)	1e-06	2.02	1_No NRF1 binding (p>0.01)	0.848783	0.94	1_No NFYB binding (p>0.01)	0.261342	1.08	1_No Sp1 binding	H2K ami-Oli-1735	Amine#19780
ALKBH	NM_006020	Amine#19491	analysis	4_Pol II-occupied (p<0.0001)	0	12.66	4_LSD1-occupied (p<0.0001)	1e-06	1.94	1_No NRF1 binding (p>0.01)	0.633311	0.97	1_No NFYB binding (p>0.01)	0.919003	0.74	1_No Sp1 binding	H2K ami-Oli-1446	Amine#19491
TPBG	NM_006670	Amine#19562	excluded	4_Pol II-occupied (p<0.0001)	0	14.71	4_LSD1-occupied (p<0.0001)	1e-06	1.96	0_Too low signal (removed)			1_No NFYB binding (p>0.01)	0.659079	0.98	1_No Sp1 binding	H2K ami-Oli-1517	Amine#19562
AREG	NM_001657	Amine#19083	excluded	4_Pol II-occupied (p<0.0001)	0	3.56	4_LSD1-occupied (p<0.0001)	1e-06	1.99	0_Too low signal (removed)			0_Too low signal (removed)			1_No Sp1 binding	H2K ami-Oli-1038	Amine#19083
RAD50	NM_133482	Amine#19961	analysis	4_Pol II-occupied (p<0.0001)	0	7.64	4_LSD1-occupied (p<0.0001)	2e-06	1.9	3_NRF1-occupied (p<0.001)	0.000894	1.72	1_No NFYB binding (p>0.01)	0.522185	1	1_No Sp1 binding	H2K ami-Oli-575	Amine#19961
RAD50	NM_005732	Amine#18620	analysis	4_Pol II-occupied (p<0.0001)	0	9.87	4_LSD1-occupied (p<0.0001)	2e-06	1.92	2_NRF1-occupied (p<0.01)	0.003467	2.22	1_No NFYB binding (p>0.01)	0.21929	1.14	1_No Sp1 binding	H2K ami-Oli-1916	Amine#18620
LZTFL1	NM_020347	Amine#19842	analysis	4_Pol II-occupied (p<0.0001)	0	5.27	4_LSD1-occupied (p<0.0001)	2e-06	2.01	2_NRF1-occupied (p<0.01)	0.002405	1.99	1_No NFYB binding (p>0.01)	0.371879	1.05	1_No Sp1 binding	H2K ami-Oli-1797	Amine#19842
BCAS2	NM_005872	Amine#19478	analysis	4_Pol II-occupied (p<0.0001)	0	8.59	4_LSD1-occupied (p<0.0001)	2e-06	1.91	1_No NRF1 binding (p>0.01)	0.132239	1.23	1_No NFYB binding (p>0.01)	0.121817	1.23	1_No Sp1 binding	H2K ami-Oli-580	Amine#19478
CYR61	NM_001554	Amine#18232	analysis	4_Pol II-occupied (p<0.0001)	0	8.51	4_LSD1-occupied (p<0.0001)	2e-06	1.88	1_No NRF1 binding (p>0.01)	0.783159	0.99	1_No NFYB binding (p>0.01)	0.735915	0.97	1_No Sp1 binding	H2K ami-Oli-187	Amine#18232
RPS23	NM_001025	Amine#19028	analysis	4_Pol II-occupied (p<0.0001)	0	13.42	4_LSD1-occupied (p<0.0001)	2e-06	2.03	1_No NRF1 binding (p>0.01)	0.138402	1.37	1_No NFYB binding (p>0.01)	0.892233	0.85	1_No Sp1 binding	H2K ami-Oli-983	Amine#19028
TXNIP	NM_006472	Amine#18678	analysis	4_Pol II-occupied (p<0.0001)	0	3.34	4_LSD1-occupied (p<0.0001)	3e-06	1.88	1_No NRF1 binding (p>0.01)	0.027332	1.64	4_NF-YB-occupied (p<0.0001)	0	5.68	1_No Sp1 binding	H2K ami-Oli-633	Amine#18678
DDX24	NM_020414	Amine#19846	analysis	4_Pol II-occupied (p<0.0001)	0	4.39	4_LSD1-occupied (p<0.0001)	3e-06	1.88	1_No NRF1 binding (p>0.01)	0.44312	1.06	4_NF-YB-occupied (p<0.0001)	0	3.25	1_No Sp1 binding	H2K ami-Oli-1801	Amine#19846
NFYC	NM_014223	Amine#19681	analysis	4_Pol II-occupied (p<0.0001)	0	9.42	4_LSD1-occupied (p<0.0001)	3e-06	1.98	1_No NRF1 binding (p>0.01)	0.198016	1.28	1_No NFYB binding (p>0.01)	0.044506	1.31	1_No Sp1 binding	H2K ami-Oli-1636	Amine#19681
SCAND1	NM_033630	Amine#19931	analysis	4_Pol II-occupied (p<0.0001)	0	5.21	4_LSD1-occupied (p<0.0001)	3e-06	1.86	1_No NRF1 binding (p>0.01)	0.13034	1.5	1_No NFYB binding (p>0.01)	0.392866	1.04	1_No Sp1 binding	H2K ami-Oli-1730	Amine#19931
PTPRG	NM_002841	Amine#18392	analysis	4_Pol II-occupied (p<0.0001)	0	8.19	4_LSD1-occupied (p<0.0001)	3e-06	1.88	1_No NRF1 binding (p>0.01)	0.378014	1.01	1_No NFYB binding (p>0.01)	0.468998	1	1_No Sp1 binding	H2K ami-Oli-347	Amine#18392
TACSTD1	NM_002354	Amine#18330	analysis	4_Pol II-occupied (p<0.0001)	0	7.04	4_LSD1-occupied (p<0.0001)	3e-06	1.93	1_No NRF1 binding (p>0.01)	0.829884	0.98	1_No NFYB binding (p>0.01)	0.716389	0.97	1_No Sp1 binding	H2K ami-Oli-285	Amine#18330
PRKCE	NM_005400	Amine#18593	analysis	4_Pol II-occupied (p<0.0001)	0	7.95	4_LSD1-occupied (p<0.0001)	3e-06	1.95	1_No NRF1 binding (p>0.01)	0.189759	1.54	1_No NFYB binding (p>0.01)	0.907178	0.84	1_No Sp1 binding	H2K ami-Oli-548	Amine#18593
MAGED2	NM_014599	Amine#18756	analysis	4_Pol II-occupied (p<0.0001)	0	3.86	4_LSD1-occupied (p<0.0001)	3e-06	1.89	1_No NRF1 binding (p>0.01)	0.19518	1.32	1_No NFYB binding (p>0.01)	0.990145	0.7	1_No Sp1 binding	H2K ami-Oli-711	Amine#18756
RFX5	NM_000449	Amine#18977	analysis	4_Pol II-occupied (p<0.0001)	0	5.18	4_LSD1-occupied (p<0.0001)	4e-06	1.87	1_No NRF1 binding (p>0.01)	0.80946	0.87	4_NF-YB-occupied (p<0.0001)	0	5.49	1_No Sp1 binding	H2K ami-Oli-932	Amine#18977
HOXC6	NM_153693	Amine#18919	analysis	4_Pol II-occupied (p<0.0001)	0	4.81	4_LSD1-occupied (p<0.0001)	4e-06	1.87	1_No NRF1 binding (p>0.01)	0.981742	0.72	1_No NFYB binding (p>0.01)	0.467063	1	1_No Sp1 binding	H2K ami-Oli-874	Amine#18919
WBP11	NM_016312	Amine#19756	excluded	4_Pol II-occupied (p<0.0001)	0	6.22	4_LSD1-occupied (p<0.0001)	4e-06	1.9	1_No NRF1 binding (p>0.01)	0.33869	1.07	0_Too low signal (removed)			1_No Sp1 binding	H2K ami-Oli-1711	Amine#19756
UBA2	NM_005499	Amine#19446	analysis	4_Pol II-occupied (p<0.0001)	0	7.11	4_LSD1-occupied (p<0.0001)	5e-06	1.81	1_No NRF1 binding (p>0.01)	0.769741	0.88	1_No NFYB binding (p>0.01)	0.897182	0.88	1_No Sp1 binding	H2K ami-Oli-1401	Amine#19446
MGC29875	NM_014388	Amine#19694	analysis	4_Pol II-occupied (p<0.0001)	0	4.07	4_LSD1-occupied (p<0.0001)	6e-06	1.84	1_No NRF1 binding (p>0.01)	0.979971	0.73	1_No NFYB binding (p>0.01)	0.683791	0.97	1_No Sp1 binding	H2K ami-Oli-1649	Amine#19694
AGL	NM_000642	Amine#18995	analysis	4_Pol II-occupied (p<0.0001)	0	8.75	4_LSD1-occupied (p<0.0001)	1e-05	1.81	1_No NRF1 binding (p>0.01)	0.942319	0.83	1_No NFYB binding (p>0.01)	0.894747	0.89	1_No Sp1 binding	H2K ami-Oli-950	Amine#18995
BRCA2	NM_000059	Amine#18057	analysis	4_Pol II-occupied (p<0.0001)	0	12.67	4_LSD1-occupied (p<0.0001)	1.3e-05	1.76	1_No NRF1 binding (p>0.01)	0.172444	1.27	1_No NFYB binding (p>0.01)	0.53226	0.97	1_No Sp1 binding	H2K ami-Oli-12	Amine#18057
LGALS3	NM_002306	Amine#18323	analysis	4_Pol II-occupied (p<0.0001)	0	3.96	4_LSD1-occupied (p<0.0001)	1.3e-05	1.77	1_No NRF1 binding (p>0.01)	0.263218	1.02	1_No NFYB binding (p>0.01)	0.942112	0.8	1_No Sp1 binding	H2K ami-Oli-278	Amine#18323
SF3A3	NM_006802	Amine#19575	analysis	4_Pol II-occupied (p<0.0001)	0	4.12	4_LSD1-occupied (p<0.0001)	1.3e-05	1.95	1_No NRF1 binding (p>0.01)	0.020314	1.8	1_No NFYB binding (p>0.01)	0.993856	0.68	1_No Sp1 binding	H2K ami-Oli-1530	Amine#19575
BRCA2	NM_000059	Amine#18944	analysis	4_Pol II-occupied (p<0.0001)	0	10.58	4_LSD1-occupied (p<0.0001)	1.4e-05	1.75	1_No NRF1 binding (p>0.01)	0.525164	0.98	1_No NFYB binding (p>0.01)	0.731088	0.88	1_No Sp1 binding	H2K ami-Oli-899	Amine#18944
GARS	NM_002047	Amine#19114	analysis	4_Pol II-occupied (p<0.0001)	0	6.81	4_LSD1-occupied (p<0.0001)	1.5e-05	1.75	1_No NRF1 binding (p>0.01)	0.997006	0.61	1_No NFYB binding (p>0.01)	0.834756	0.89	1_No Sp1 binding	H2K ami-Oli-1069	Amine#19114
COMT	NM_000754	Amine#19005	analysis	4_Pol II-occupied (p<0.0001)	0	6.99	4_LSD1-occupied (p<0.0001)	1.5e-05	1.74	1_No NRF1 binding (p>0.01)	0.823715	0.97	1_No NFYB binding (p>0.01)	0.919856	0.84	1_No Sp1 binding	H2K ami-Oli-960	Amine#19005
THOC1	NM_005131	Amine#19418	analysis	4_Pol II-occupied (p<0.0001)	0	10.55	4_LSD1-occupied (p<0.0001)	1.6e-05	1.75	2_NRF1-occupied (p<0.01)	0.003694	2.3	1_No NFYB binding (p>0.01)	0.178537	1.19	1_No Sp1 binding	H2K ami-Oli-1373	Amine#19418
HOMER2	NM_004839	Amine#18539	analysis	4_Pol II-occupied (p<0.0001)	0	4.48	4_LSD1-occupied (p<0.0001)	1.7e-05	1.75	2_NRF1-occupied (p<0.01)	0.004727	1.9	1_No NFYB binding (p>0.01)	0.74969	0.85	1_No Sp1 binding	H2K ami-Oli-494	Amine#18539
HSPB1	NM_001540	Amine#18230	analysis	4_Pol II-occupied (p<0.0001)	0	15.99	4_LSD1-occupied (p<0.0001)	2e-05	1.8	1_No NRF1 binding (p>0.01)	0.951477	0.8	1_No NFYB binding (p>0.01)	0.996949	0.67	1_No Sp1 binding	H2K ami-Oli-185	Amine#18230
ACTR3	NM_005721	Amine#19467	analysis	4_Pol II-occupied (p<0.0001)	0	5.6	4_LSD1-occupied (p<0.0001)	2.5e-05	1.7	1_No NRF1 binding (p>0.01)	0.264324	1.09	1_No NFYB binding (p>0.01)	0.921333	0.87	1_No Sp1 binding	H2K ami-Oli-1422	Amine#19467
APPBP2	NM_006380	Amine#18673	excluded	4_Pol II-occupied (p<0.0001)	0	15.06	4_LSD1-occupied (p<0.0001)	2.5e-05	1.92	0_Too low signal (removed)			2_NFYB-occupied (p<0.01)	0.005344	1.5	1_No Sp1 binding	H2K ami-Oli-628	Amine#18673
PSPN	NM_004158	Amine#19317	analysis	4_Pol II-occupied (p<0.0001)	0	3.6	4_LSD1-occupied (p<0.0001)	2.7e-05	1.72	1_No NRF1 binding (p>0.01)	0.881064	0.86	1_No NFYB binding (p>0.01)	0.924466	0.84	1_No Sp1 binding	H2K ami-Oli-1272	Amine#19317
CFLAR	NM_003879	Amine#18471	analysis	4_Pol II-occupied (p<0.0001)	0	7.69	4_LSD1-occupied (p<0.0001)	4e-05	1.69	1_No NRF1 binding (p>0.01)	0.94684	0.84	1_No NFYB binding (p>0.01)	0.999951	0.54	1_No Sp1 binding	H2K ami-Oli-426	Amine#18471
NHP2L1	NM_005008	Amine#19407	excluded	4_Pol II-occupied (p<0.0001)	0	8.11	4_LSD1-occupied (p<0.0001)	4.6e-05	1.75	0_Too low signal (removed)			1_No NFYB binding (p>0.01)	0.93894	0.73	1_No Sp1 binding	H2K ami-Oli-1362	Amine#19407
RPS26	NM_001029	Amine#19030	analysis	4_Pol II-occupied (p<0.0001)	0	5.7	4_LSD1-occupied (p<0.0001)	4.8e-05	1.67	1_No NRF1 binding (p>0.01)	0.736742	0.91	1_No NFYB binding (p>0.01)	0.079382	1.25	1_No Sp1 binding	H2K ami-Oli-985	Amine#19030
LATS1	NM_004690	Amine#19372	analysis	4_Pol II-occupied (p<0.0001)	0	12.85	4_LSD1-occupied (p<0.0001)	4.8e-05	1.71	1_No NRF1 binding (p>0.01)	0.331582	1.05	1_No NFYB binding (p>0.01)	0.874085	0.89	1_No Sp1 binding	H2K ami-Oli-1327	Amine#19372
NDUFB5	NM_002492	Amine#19146	analysis	4_Pol II-occupied (p<0.0001)	0	7.07	4_LSD1-occupied (p<0.0001)	5.1e-05	1.69	1_No NRF1 binding (p>0.01)	0.220006	1.03	4_NF-YB-occupied (p<0.0001)	2e-06	2.28	1_No Sp1 binding	H2K ami-Oli-1101	Amine#19146
PDGFB	NM_033016	Amine#18859	analysis	4_Pol II-occupied (p<0.0001)	0	4.03	4_LSD1-occupied (p<0.0001)	6.1e-05	1.72	1_No NRF1 binding (p>0.01)	0.710177	0.93	1_No NFYB binding (p>0.01)	0.822703	0.9	1_No Sp1 binding	H2K ami-Oli-814	Amine#18859
SERPINH1	NM_001235	Amine#19046	analysis	4_Pol II-occupied (p<0.0001)	0	4.47	4_LSD1-occupied (p<0.0001)	6.1e-05	1.53	1_No NRF1 binding (p>0.01)	0.861603	0.85	1_No NFYB binding (p>0.01)	0.867961	0.89	1_No Sp1 binding	H2K ami-Oli-1001	Amine#19046
SYK	NM_003177	Amine#18422	analysis	4_Pol II-occupied (p<0.0001)	0	3.97	4_LSD1-occupied (p<0.0001)	7.4e-05	1.67	1_No NRF1 binding (p>0.01)	0.440947	1.04	1_No NFYB binding (p>0.01)	0.69162	0.96	1_No Sp1 binding	H2K ami-Oli-377	Amine#18422
CHEK1	NM_001274	Amine#18206	analysis	4_Pol II-occupied (p<0.0001)	0	9.56	4_LSD1-occupied (p<0.0001)	8.1e-05	1.65	1_No NRF1 binding (p>0.01)	0.881694	0.92	1_No NFYB binding (p>0.01)	0.726033	0.99	1_No Sp1 binding	H2K ami-Oli-161	Amine#18206
NFKBIA	NM_020529	Amine#18810	analysis	4_Pol II-occupied (p<0.0001)	0	5.51	3_LSD1-occupied (p<0.001)	0.000273	1.56	1_No NRF1 binding (p>0.01)	0.107117	1.49	1_No NFYB binding (p>0.01)	0.379299	1.06	1_No Sp1 binding	H2K ami-Oli-765	Amine#18810
FOS	NM_005252	Amine#18581	analysis	4_Pol II-occupied (p<0.0001)	0	11.35	3_LSD1-occupied (p<0.001)	0.00028	1.59	1_No NRF1 binding (p>0.01)	0.804554	0.94	1_No NFYB binding (p>0.01)	0.471185	1	1_No Sp1 binding	H2K ami-Oli-536	Amine#18581
STAM	NM_003473	Amine#19260	analysis	4_Pol II-occupied (p<0.0001)	0	13.25	3_LSD1-occupied (p<0.001)	0.000356	1.53	1_No NRF1 binding (p>0.01)	0.881226	0.92	1_No NFYB binding (p>0.01)	0.153565	1.16	1_No Sp1 binding	H2K ami-Oli-1215	Amine#19260
G1P3	NM_022873	Amine#19896	excluded	4_Pol II-occupied (p<0.0001)	0	7.53	3_LSD1-occupied (p<0.001)	0.000414	1.55	0_Too low signal (removed)			4_NF-YB-occupied (p<0.0001)	4.4e-05	2	1_No Sp1 binding	H2K ami-Oli-1851	Amine#19896
NDUFA1	NM_004541	Amine#19362	analysis	4_Pol II-occupied (p<0.0001)	0	6.29	3_LSD1-occupied (p<0.001)	0.000434	1.6	1_No NRF1 binding (p>0.01)	0.803994	0.98	1_No NFYB binding (p>0.01)	0.402396	1.05	1_No Sp1 binding	H2K ami-Oli-1317	Amine#19362
LUC7L	NM_018032	Amine#19801	excluded	4_Pol II-occupied (p<0.0001)	0	5.76	3_LSD1-occupied (p<0.001)	0.000522	1.53	0_Too low signal (removed)			1_No NFYB binding (p>0.01)	0.810452	0.93	1_No Sp1 binding	H2K ami-Oli-1756	Amine#19801
BLOC1S1	NM_001487	Amine#19067	analysis	4_Pol II-occupied (p<0.0001)	0	3.33	3_LSD1-occupied (p<0.001)	0.000536	1.54	1_No NRF1 binding (p>0.01)	0.244844	1.09	1_No NFYB binding (p>0.01)	0.441381	1	1_No Sp1 binding	H2K ami-Oli-1022	Amine#19067
PRPF18	NM_003675	Amine#19275	analysis	4_Pol II-occupied (p<0.0001)	0	3.69	3_LSD1-occupied (p<0.001)	0.000543	1.54	1_No NRF1 binding (p>0.01)	0.439292	1.01	1_No NFYB binding (p>0.01)	0.781902	0.95	1_No Sp1 binding	H2K ami-Oli-1230	Amine#19275
RAD51C	NM_002876	Amine#18396	analysis	4_Pol II-occupied (p<0.0001)	0	6.63	3_LSD1-occupied (p<0.001)	0.000584	1.52	1_No NRF1 binding (p>0.01)	0.691581	0.84	1_No NFYB binding (p>0.01)	0.75296	0.97	1_No Sp1 binding	H2K ami-Oli-351	Amine#18396
TAF11	NM_005643	Amine#19461	analysis	4_Pol II-occupied (p<0.0001)	0	7.63	3_LSD1-occupied (p<0.001)	0.000595	1.56	1_No NRF1 binding (p>0.01)	0.747478	0.82	1_No NFYB binding (p>0.01)	0.679517	0.99	1_No Sp1 binding	H2K ami-Oli-1416	Amine#19461
ZNRD1	NM_014596	Amine#19714	analysis	4_Pol II-occupied (p<0.0001)	0	10.66	3_LSD1-occupied (p<0.001)	0.000626	1.55	1_No NRF1 binding (p>0.01)	0.507008	1	4_NF-YB-occupied (p<0.0001)	4.1e-05	1.96	1_No Sp1 binding	H2K ami-Oli-1669	Amine#19714
CCNC	NM_005190	Amine#19422	analysis	4_Pol II-occupied (p<0.0001)	0	6.36	3_LSD1-occupied (p<0.001)	0.000709	1.53	1_No NRF1 binding (p>0.01)	0.780358	0.91	1_No NFYB binding (p>0.01)	0.966321	0.77	1_No Sp1 binding	H2K ami-Oli-1377	Amine#19422
YWHAE	NM_006761	Amine#18690	analysis	4_Pol II-occupied (p<0.0001)	0	4.71	3_LSD1-occupied (p<0.001)	0.000818	1.52	4_NRF1-occupied (p<0.0001)	0	6.17	1_No NFYB binding (p>0.01)	0.993725	0.71	1_No Sp1 binding	H2K ami-Oli-645	Amine#18690
DPM2	NM_152690	Amine#19995	analysis	4_Pol II-occupied (p<0.0001)	0	3.1	2_LSD1-occupied (p<0.01)	0.001012	1.49	1_No NRF1 binding (p>0.01)	0.911968	0.89	1_No NFYB binding (p>0.01)	0.970391	0.76	1_No Sp1 binding	H2K ami-Oli-1950	Amine#19995
PPP2R5D	NM_180976	Amine#20035	excluded	4_Pol II-occupied (p<0.0001)	0	5.67	2_LSD1-occupied (p<0.01)	0.001125	1.5	0_Too low signal (removed)			1_No NFYB binding (p>0.01)	0.079456	1.26	1_No Sp1 binding	H2K ami-Oli-1990	Amine#20035
CKB	NM_001823	Amine#18257	excluded	4_Pol II-occupied (p<0.0001)	0	3.68	2_LSD1-occupied (p<0.01)	0.001163	1.51	0_Too low signal (removed)			0_Too low signal (removed)			1_No Sp1 binding	H2K ami-Oli-212	Amine#18257
PCYT1A	NM_005017	Amine#19408	analysis	4_Pol II-occupied (p<0.0001)	0	22.44	2_LSD1-occupied (p<0.01)	0.00131	1.47	1_No NRF1 binding (p>0.01)	0.314191	1.02	1_No NFYB binding (p>0.01)	0.315864	1.05	1_No Sp1 binding	H2K ami-Oli-1363	Amine#19408
CASP6	NM_032992	Amine#18858	analysis	4_Pol II-occupied (p<0.0001)	0	5.17	2_LSD1-occupied (p<0.01)	0.001322	1.46	1_No NRF1 binding (p>0.01)	0.833588	0.85	1_No NFYB binding (p>0.01)	0.099649	1.22	1_No Sp1 binding	H2K ami-Oli-148	Amine#18858
FARSLA	NM_004461	Amine#19354	analysis	4_Pol II-occupied (p<0.0001)	0	10.19	2_LSD1-occupied (p<0.01)	0.001419	1.47	1_No NRF1 binding (p>0.01)	0.883816	0.91	4_NF-YB-occupied (p<0.0001)	8.8e-05	1.89	1_No Sp1 binding	H2K ami-Oli-1309	Amine#19354
PSMB10	NM_002801	Amine#19178	analysis	4_Pol II-occupied (p<0.0001)	0	4.79	2_LSD1-occupied (p<0.01)	0.001431	1.49	1_No NRF1 binding (p>0.01)	0.92403	0.87	1_No NFYB binding (p>0.01)	0.694275	0.97	1_No Sp1 binding	H2K ami-Oli-1133	Amine#19178
ITGAV	NM_002210	Amine#18310	analysis	4_Pol II-occupied (p<0.0001)	0	8.52	2_LSD1-occupied (p<0.01)	0.001627	1.44	1_No NRF1 binding (p>0.01)	0.294215	1.01	1_No NFYB binding (p>0.01)	0.11365	1.2	1_No Sp1 binding	H2K ami-Oli-265	Amine#18310
FKBPL	NM_022110	Amine#19882	analysis	4_Pol II-occupied (p<0.0001)	0	4.66	2_LSD1-occupied (p<0.01)	0.001664	1.52	1_No NRF1 binding (p>0.01)	0.442042	1.01	2_NFYB-occupied (p<0.01)	0.004307	1.53	1_No Sp1 binding	H2K ami-Oli-1837	Amine#19882
RDH11	NM_016026	Amine#18776	analysis	4_Pol II-occupied (p<0.0001)	0	4.25	2_LSD1-occupied (p<0.01)	0.001737	1.45	1_No NRF1 binding (p>0.01)	0.989462	0.69	1_No NFYB binding (p>0.01)	0.52629	0.99	1_No Sp1 binding	H2K ami-Oli-731	Amine#18776
GGCX	NM_000821	Amine#19011	analysis	4_Pol II-occupied (p<0.0001)	0	16.25	2_LSD1-occupied (p<0.01)	0.00276	1.39	1_No NRF1 binding (p>0.01)	0.730638	0.96	1_No NFYB binding (p>0.01)	0.713635	0.99	1_No Sp1 binding	H2K ami-Oli-966	Amine#19011
BAG2	NM_004282	Amine#19336	analysis	4_Pol II-occupied (p<0.0001)	0	3.44	2_LSD1-occupied (p<0.01)	0.002784	1.41	1_No NRF1 binding (p>0.01)	0.768621	0.99	1_No NFYB binding (p>0.01)	0.376097	1.01	1_No Sp1 binding	H2K ami-Oli-1291	Amine#19336
ACTB	NM_001101	Amine#18183	analysis	4_Pol II-occupied (p<0.0001)	0	7.42	2_LSD1-occupied (p<0.01)	0.003304	1.43	1_No NRF1 binding (p>0.01)	0.802179	0.88	1_No NFYB binding (p>0.01)	0.335079	1	1_No Sp1 binding	H2K ami-Oli-138	Amine#18183
ERBB2	NM_004448	Amine#18514	analysis	4_Pol II-occupied (p<0.0001)	0	5.01	2_LSD1-occupied (p<0.01)	0.003465	1.37	1_No NRF1 binding (p>0.01)	0.094448	1.39	1_No NFYB binding (p>0.01)	0.650894	0.99	1_No Sp1 binding	H2K ami-Oli-469	Amine#18514
TIMM10	NM_012456	Amine#19648	excluded	4_Pol II-occupied (p<0.0001)	0	3.24	2_LSD1-occupied (p<0.01)	0.003519	1.43	0_Too low signal (removed)			1_No NFYB binding (p>0.01)	0.202308	1.11	1_No Sp1 binding	H2K ami-Oli-1603	Amine#19648
LDHA	NM_005566	Amine#18606	excluded	4_Pol II-occupied (p<0.0001)	0	4.67	2_LSD1-occupied (p<0.01)	0.003821	1.39	0_Too low signal (removed)			1_No NFYB binding (p>0.01)	0.9452	0.82	1_No Sp1 binding	H2K ami-Oli-561	Amine#18606
NBS1	NM_002485	Amine#18355	analysis	4_Pol II-occupied (p<0.0001)	0	6.66	2_LSD1-occupied (p<0.01)	0.00425	1.4	1_No NRF1 binding (p>0.01)	0.461241	1	1_No NFYB binding (p>0.01)	0.374779	1.01	1_No Sp1 binding	H2K ami-Oli-310	Amine#18355
VRK2	NM_006296	Amine#19515	analysis	4_Pol II-occupied (p<0.0001)	0	5.42	2_LSD1-occupied (p<0.01)	0.004715	1.38	1_No NRF1 binding (p>0.01)	0.771085	0.9	1_No NFYB binding (p>0.01)	0.930453	0.83	1_No Sp1 binding	H2K ami-Oli-1470	Amine#19515
AMOTL2	NM_016201	Amine#19747	analysis	4_Pol II-occupied (p<0.0001)	0	6.13	2_LSD1-occupied (p<0.01)	0.004743	1.4	1_No NRF1 binding (p>0.01)	0.369731	1.07	1_No NFYB binding (p>0.01)	0.373364	1.05	1_No Sp1 binding	H2K ami-Oli-1702	Amine#19747
MUTYH	NM_012222	Amine#19629	excluded	4_Pol II-occupied (p<0.0001)	0	7.31	2_LSD1-occupied (p<0.01)	0.004995	1.44	0_Too low signal (removed)			1_No NFYB binding (p>0.01)	0.426128	1.01	1_No Sp1 binding	H2K ami-Oli-1584	Amine#19629
HYPK	NM_016400	Amine#19763	analysis	4_Pol II-occupied (p<0.0001)	0	14.68	2_LSD1-occupied (p<0.01)	0.005661	1.39	1_No NRF1 binding (p>0.01)	0.018841	1.62	4_NF-YB-occupied (p<0.0001)	5.6e-05	1.92	1_No Sp1 binding	H2K ami-Oli-1718	Amine#19763
BID	NM_001196	Amine#19038	analysis	4_Pol II-occupied (p<0.0001)	0	3.63	2_LSD1-occupied (p<0.01)	0.005731	1.47	2_NRF1-occupied (p<0.01)	0.003007	2.05	1_No NFYB binding (p>0.01)	0.879654	0.88	1_No Sp1 binding	H2K ami-Oli-993	Amine#19038
C2orf3	NM_003203	Amine#19228	analysis	4_Pol II-occupied (p<0.0001)	0	6.97	2_LSD1-occupied (p<0.01)	0.006499	1.45	4_NRF1-occupied (p<0.0001)	5.6e-05	2.68	1_No NFYB binding (p>0.01)	0.48684	1.01	1_No Sp1 binding	H2K ami-Oli-1183	Amine#19228
MYL6	NM_079423	Amine#19945	analysis	4_Pol II-occupied (p<0.0001)	0	16.82	2_LSD1-occupied (p<0.01)	0.007448	1.39	1_No NRF1 binding (p>0.01)	0.903194	0.91	1_No NFYB binding (p>0.01)	0.110747	1.21	1_No Sp1 binding	H2K ami-Oli-1900	Amine#19945
CDKN2A	NM_058195	Amine#18879	analysis	4_Pol II-occupied (p<0.0001)	0	5.15	2_LSD1-occupied (p<0.01)	0.00751	1.37	1_No NRF1 binding (p>0.01)	0.033402	1.73	1_No NFYB binding (p>0.01)	0.044483	1.31	1_No Sp1 binding	H2K ami-Oli-834	Amine#18879
MYC	NM_002467	Amine#18354	analysis	4_Pol II-occupied (p<0.0001)	0	6.22	2_LSD1-occupied (p<0.01)	0.008163	1.32	1_No NRF1 binding (p>0.01)	0.664654	0.84	3_NFYB-occupied (p<0.001)	0.000985	1.67	1_No Sp1 binding	H2K ami-Oli-309	Amine#18354
PLDN	NM_012388	Amine#19643	excluded	4_Pol II-occupied (p<0.0001)	0	13.96	2_LSD1-occupied (p<0.01)	0.008362	1.38	0_Too low signal (removed)			1_No NFYB binding (p>0.01)	0.283597	1.1	1_No Sp1 binding	H2K ami-Oli-1598	Amine#19643
ATP6V0B	NM_004047	Amine#19306	excluded	4_Pol II-occupied (p<0.0001)	0	5.83	2_LSD1-occupied (p<0.01)	0.008425	1.41	0_Too low signal (removed)			2_NFYB-occupied (p<0.01)	0.003361	1.57	1_No Sp1 binding	H2K ami-Oli-1261	Amine#19306
TP53	NM_000546	Amine#18114	analysis	4_Pol II-occupied (p<0.0001)	0	12.46	2_LSD1-occupied (p<0.01)	0.008872	1.38	1_No NRF1 binding (p>0.01)	0.876341	0.91	1_No NFYB binding (p>0.01)	0.533806	0.99	1_No Sp1 binding	H2K ami-Oli-69	Amine#18114
COPA	NM_004371	Amine#19345	analysis	4_Pol II-occupied (p<0.0001)	0	5.93	1_No LSD1 binding (p>0.01)	0.012177	1.32	1_No NRF1 binding (p>0.01)	0.368253	1.01	1_No NFYB binding (p>0.01)	0.35235	1.05	1_No Sp1 binding	H2K ami-Oli-1300	Amine#19345
CLDN12	NM_012129	Amine#19622	excluded	4_Pol II-occupied (p<0.0001)	0	3.14	1_No LSD1 binding (p>0.01)	0.0136	1.32	0_Too low signal (removed)			1_No NFYB binding (p>0.01)	0.366311	1.05	1_No Sp1 binding	H2K ami-Oli-1577	Amine#19622
TBL1X	NM_005647	Amine#18610	analysis	4_Pol II-occupied (p<0.0001)	0	5.42	1_No LSD1 binding (p>0.01)	0.014082	1.26	1_No NRF1 binding (p>0.01)	0.980798	0.71	1_No NFYB binding (p>0.01)	0.764656	0.87	1_No Sp1 binding	H2K ami-Oli-565	Amine#18610
PTPRF	NM_130440	Amine#19954	analysis	4_Pol II-occupied (p<0.0001)	0	4.71	1_No LSD1 binding (p>0.01)	0.014279	1.37	1_No NRF1 binding (p>0.01)	0.689081	0.84	1_No NFYB binding (p>0.01)	0.77672	0.9	1_No Sp1 binding	H2K ami-Oli-1138	Amine#19954
ATP6V0E	NM_003945	Amine#19298	analysis	4_Pol II-occupied (p<0.0001)	0	3.08	1_No LSD1 binding (p>0.01)	0.016338	1.27	1_No NRF1 binding (p>0.01)	0.374587	1.06	1_No NFYB binding (p>0.01)	0.706486	0.88	1_No Sp1 binding	H2K ami-Oli-1253	Amine#19298
B2M	NM_004048	Amine#19307	analysis	4_Pol II-occupied (p<0.0001)	0	29.11	1_No LSD1 binding (p>0.01)	0.01696	1.42	1_No NRF1 binding (p>0.01)	0.734503	0.91	4_NF-YB-occupied (p<0.0001)	0	3.89	1_No Sp1 binding	H2K ami-Oli-437	Amine#19307
CCND1	NM_053056	Amine#18874	analysis	4_Pol II-occupied (p<0.0001)	0	12.36	1_No LSD1 binding (p>0.01)	0.018485	1.29	1_No NRF1 binding (p>0.01)	0.488152	1.01	1_No NFYB binding (p>0.01)	0.463715	1	1_No Sp1 binding	H2K ami-Oli-829	Amine#18874
RFC3	NM_002915	Amine#19192	analysis	4_Pol II-occupied (p<0.0001)	0	4.11	1_No LSD1 binding (p>0.01)	0.018558	1.29	1_No NRF1 binding (p>0.01)	0.697683	0.83	1_No NFYB binding (p>0.01)	0.055786	1.28	1_No Sp1 binding	H2K ami-Oli-1147	Amine#19192
STOML2	NM_013442	Amine#19670	excluded	4_Pol II-occupied (p<0.0001)	0	6.26	1_No LSD1 binding (p>0.01)	0.020231	1.3	0_Too low signal (removed)			4_NF-YB-occupied (p<0.0001)	7.5e-05	1.92	1_No Sp1 binding	H2K ami-Oli-1625	Amine#19670
ZNF346	NM_012279	Amine#19634	excluded	4_Pol II-occupied (p<0.0001)	0	3.6	1_No LSD1 binding (p>0.01)	0.024385	1.19	0_Too low signal (removed)			1_No NFYB binding (p>0.01)	0.468946	1.01	1_No Sp1 binding	H2K ami-Oli-1589	Amine#19634
TPM1	NM_000366	Amine#18091	analysis	4_Pol II-occupied (p<0.0001)	0	7.72	1_No LSD1 binding (p>0.01)	0.024829	1.3	1_No NRF1 binding (p>0.01)	0.728652	0.95	1_No NFYB binding (p>0.01)	0.076784	1.26	1_No Sp1 binding	H2K ami-Oli-46	Amine#18091
RPS27A	NM_002954	Amine#19194	analysis	4_Pol II-occupied (p<0.0001)	0	9.11	1_No LSD1 binding (p>0.01)	0.027412	1.28	1_No NRF1 binding (p>0.01)	0.660075	0.86	1_No NFYB binding (p>0.01)	0.3393	1.06	1_No Sp1 binding	H2K ami-Oli-1149	Amine#19194
STC2	NM_003714	Amine#18464	analysis	4_Pol II-occupied (p<0.0001)	0	6.56	1_No LSD1 binding (p>0.01)	0.028068	1.26	1_No NRF1 binding (p>0.01)	0.97238	0.77	1_No NFYB binding (p>0.01)	0.389291	1.05	1_No Sp1 binding	H2K ami-Oli-419	Amine#18464
LZTR1	NM_006767	Amine#19572	analysis	4_Pol II-occupied (p<0.0001)	0	8.64	1_No LSD1 binding (p>0.01)	0.028771	1.25	1_No NRF1 binding (p>0.01)	0.6378	0.87	1_No NFYB binding (p>0.01)	0.458909	1	1_No Sp1 binding	H2K ami-Oli-1527	Amine#19572
PRDX1	NM_181697	Amine#20043	analysis	4_Pol II-occupied (p<0.0001)	0	20.47	1_No LSD1 binding (p>0.01)	0.029877	1.26	1_No NRF1 binding (p>0.01)	0.606197	0.9	1_No NFYB binding (p>0.01)	0.38906	1.02	1_No Sp1 binding	H2K ami-Oli-1998	Amine#20043
NFKB1	NM_003998	Amine#18479	analysis	4_Pol II-occupied (p<0.0001)	0	4.49	1_No LSD1 binding (p>0.01)	0.030467	1.34	1_No NRF1 binding (p>0.01)	0.327697	1.03	1_No NFYB binding (p>0.01)	0.708955	0.96	1_No Sp1 binding	H2K ami-Oli-434	Amine#18479
NDUFB2	NM_004546	Amine#19363	analysis	4_Pol II-occupied (p<0.0001)	0	9.09	1_No LSD1 binding (p>0.01)	0.03308	1.24	1_No NRF1 binding (p>0.01)	0.969542	0.77	1_No NFYB binding (p>0.01)	0.995167	0.67	1_No Sp1 binding	H2K ami-Oli-1318	Amine#19363
PRPF4	NM_004697	Amine#19374	analysis	4_Pol II-occupied (p<0.0001)	0	6.06	1_No LSD1 binding (p>0.01)	0.03316	1.41	1_No NRF1 binding (p>0.01)	0.432229	1.1	1_No NFYB binding (p>0.01)	0.779585	0.94	1_No Sp1 binding	H2K ami-Oli-1329	Amine#19374
GAS8	NM_001481	Amine#18222	analysis	4_Pol II-occupied (p<0.0001)	0	6.18	1_No LSD1 binding (p>0.01)	0.034142	1.25	1_No NRF1 binding (p>0.01)	0.402148	1.03	1_No NFYB binding (p>0.01)	0.011057	1.44	1_No Sp1 binding	H2K ami-Oli-177	Amine#18222
FOXD1	NM_004472	Amine#19356	analysis	4_Pol II-occupied (p<0.0001)	0	8.11	1_No LSD1 binding (p>0.01)	0.035102	1.22	1_No NRF1 binding (p>0.01)	0.209165	1.18	1_No NFYB binding (p>0.01)	0.178511	1.18	1_No Sp1 binding	H2K ami-Oli-1311	Amine#19356
LOC51204	NM_016360	Amine#19760	analysis	4_Pol II-occupied (p<0.0001)	0	3.04	1_No LSD1 binding (p>0.01)	0.035435	1.22	1_No NRF1 binding (p>0.01)	0.879061	0.92	1_No NFYB binding (p>0.01)	0.456321	1.01	1_No Sp1 binding	H2K ami-Oli-1715	Amine#19760
CREBL2	NM_001310	Amine#18211	analysis	4_Pol II-occupied (p<0.0001)	0	5.35	1_No LSD1 binding (p>0.01)	0.035597	1.25	1_No NRF1 binding (p>0.01)	0.89713	0.89	1_No NFYB binding (p>0.01)	0.917331	0.85	1_No Sp1 binding	H2K ami-Oli-166	Amine#18211
NUFIP1	NM_012345	Amine#19641	excluded	4_Pol II-occupied (p<0.0001)	0	5.51	1_No LSD1 binding (p>0.01)	0.035708	1.25	0_Too low signal (removed)			4_NF-YB-occupied (p<0.0001)	2.6e-05	2.01	1_No Sp1 binding	H2K ami-Oli-1596	Amine#19641
BANF1	NM_003860	Amine#18469	analysis	4_Pol II-occupied (p<0.0001)	0	8.33	1_No LSD1 binding (p>0.01)	0.035799	1.19	1_No NRF1 binding (p>0.01)	0.288905	1	1_No NFYB binding (p>0.01)	0.432468	1.01	1_No Sp1 binding	H2K ami-Oli-424	Amine#18469
PSMA5	NM_002790	Amine#19175	analysis	4_Pol II-occupied (p<0.0001)	0	6.38	1_No LSD1 binding (p>0.01)	0.037341	1.19	1_No NRF1 binding (p>0.01)	0.382275	1.07	4_NF-YB-occupied (p<0.0001)	0	5.01	1_No Sp1 binding	H2K ami-Oli-1130	Amine#19175
ALDH3A2	NM_000382	Amine#18973	analysis	4_Pol II-occupied (p<0.0001)	0	9.95	1_No LSD1 binding (p>0.01)	0.039184	1.22	1_No NRF1 binding (p>0.01)	0.977242	0.73	2_NFYB-occupied (p<0.01)	0.006852	1.49	1_No Sp1 binding	H2K ami-Oli-928	Amine#18973
PPA2	NM_176869	Amine#20024	analysis	4_Pol II-occupied (p<0.0001)	0	3.3	1_No LSD1 binding (p>0.01)	0.042225	1.22	1_No NRF1 binding (p>0.01)	0.462872	1	1_No NFYB binding (p>0.01)	0.449963	1.01	1_No Sp1 binding	H2K ami-Oli-1979	Amine#20024
MAP2K5	NM_002757	Amine#18388	analysis	4_Pol II-occupied (p<0.0001)	0	9.8	1_No LSD1 binding (p>0.01)	0.044329	1.23	1_No NRF1 binding (p>0.01)	0.16852	1.57	1_No NFYB binding (p>0.01)	0.951264	0.79	1_No Sp1 binding	H2K ami-Oli-343	Amine#18388
SCYE1	NM_004757	Amine#19379	analysis	4_Pol II-occupied (p<0.0001)	0	9.51	1_No LSD1 binding (p>0.01)	0.048464	1.27	1_No NRF1 binding (p>0.01)	0.289886	1.01	1_No NFYB binding (p>0.01)	0.457709	1	1_No Sp1 binding	H2K ami-Oli-1334	Amine#19379
TGOLN2	NM_006464	Amine#19537	analysis	4_Pol II-occupied (p<0.0001)	0	13	1_No LSD1 binding (p>0.01)	0.049749	1.21	1_No NRF1 binding (p>0.01)	0.882116	0.91	1_No NFYB binding (p>0.01)	0.967895	0.76	1_No Sp1 binding	H2K ami-Oli-1492	Amine#19537
CCT6B	NM_006584	Amine#19552	analysis	4_Pol II-occupied (p<0.0001)	0	10.62	1_No LSD1 binding (p>0.01)	0.059122	1.22	1_No NRF1 binding (p>0.01)	0.902605	0.8	1_No NFYB binding (p>0.01)	0.329504	1.04	1_No Sp1 binding	H2K ami-Oli-1507	Amine#19552
ATF1	NM_005171	Amine#18565	excluded	4_Pol II-occupied (p<0.0001)	0	8.12	1_No LSD1 binding (p>0.01)	0.061136	1.18	0_Too low signal (removed)			1_No NFYB binding (p>0.01)	0.544565	0.99	1_No Sp1 binding	H2K ami-Oli-520	Amine#18565
PEX6	NM_000287	Amine#18961	analysis	4_Pol II-occupied (p<0.0001)	0	4.32	1_No LSD1 binding (p>0.01)	0.061499	1.19	1_No NRF1 binding (p>0.01)	0.363633	1.1	1_No NFYB binding (p>0.01)	0.760342	0.93	1_No Sp1 binding	H2K ami-Oli-916	Amine#18961
B2M	NM_004048	Amine#18482	analysis	4_Pol II-occupied (p<0.0001)	0	23.85	1_No LSD1 binding (p>0.01)	0.06459	1.28	1_No NRF1 binding (p>0.01)	0.942407	0.82	4_NF-YB-occupied (p<0.0001)	0	4.2	1_No Sp1 binding	H2K ami-Oli-1262	Amine#18482
H2AFY	NM_004893	Amine#19396	analysis	4_Pol II-occupied (p<0.0001)	0	3.11	1_No LSD1 binding (p>0.01)	0.065307	1.24	1_No NRF1 binding (p>0.01)	0.258233	1.03	1_No NFYB binding (p>0.01)	0.412056	1.04	1_No Sp1 binding	H2K ami-Oli-1351	Amine#19396
ARHE	NM_005168	Amine#19419	analysis	4_Pol II-occupied (p<0.0001)	0	7.96	1_No LSD1 binding (p>0.01)	0.066873	1.16	1_No NRF1 binding (p>0.01)	0.311231	1.12	1_No NFYB binding (p>0.01)	0.094734	1.23	1_No Sp1 binding	H2K ami-Oli-1374	Amine#19419
RPL13	NM_000977	Amine#18170	analysis	4_Pol II-occupied (p<0.0001)	0	12.74	1_No LSD1 binding (p>0.01)	0.06807	1.18	1_No NRF1 binding (p>0.01)	0.603828	0.89	1_No NFYB binding (p>0.01)	0.011445	1.43	1_No Sp1 binding	H2K ami-Oli-125	Amine#18170
BAX	NM_138762	Amine#18893	analysis	4_Pol II-occupied (p<0.0001)	0	7.27	1_No LSD1 binding (p>0.01)	0.068445	1.27	1_No NRF1 binding (p>0.01)	0.086542	1.53	2_NFYB-occupied (p<0.01)	0.001451	1.65	1_No Sp1 binding	H2K ami-Oli-455	Amine#18893
BAX	NM_004324	Amine#18500	analysis	4_Pol II-occupied (p<0.0001)	0	7.72	1_No LSD1 binding (p>0.01)	0.072732	1.19	1_No NRF1 binding (p>0.01)	0.988893	0.68	3_NFYB-occupied (p<0.001)	0.0005	1.74	1_No Sp1 binding	H2K ami-Oli-1924	Amine#18500
MAN2B1	NM_000528	Amine#18985	analysis	4_Pol II-occupied (p<0.0001)	0	4.28	1_No LSD1 binding (p>0.01)	0.076462	1.17	1_No NRF1 binding (p>0.01)	0.851823	0.94	1_No NFYB binding (p>0.01)	0.579823	0.95	1_No Sp1 binding	H2K ami-Oli-940	Amine#18985
PTPRCAP	NM_005608	Amine#19458	analysis	4_Pol II-occupied (p<0.0001)	0	6.51	1_No LSD1 binding (p>0.01)	0.081841	1.27	1_No NRF1 binding (p>0.01)	0.998973	0.56	1_No NFYB binding (p>0.01)	0.999992	0.49	1_No Sp1 binding	H2K ami-Oli-1413	Amine#19458
PSMB5	NM_002797	Amine#19176	analysis	4_Pol II-occupied (p<0.0001)	0	3.16	1_No LSD1 binding (p>0.01)	0.088228	1.09	1_No NRF1 binding (p>0.01)	0.290734	1	1_No NFYB binding (p>0.01)	0.58127	0.98	1_No Sp1 binding	H2K ami-Oli-1131	Amine#19176
JTB	NM_006694	Amine#18689	analysis	4_Pol II-occupied (p<0.0001)	0	4.91	1_No LSD1 binding (p>0.01)	0.089223	1.19	1_No NRF1 binding (p>0.01)	0.266842	1.05	1_No NFYB binding (p>0.01)	0.999386	0.59	1_No Sp1 binding	H2K ami-Oli-644	Amine#18689
MVP	NM_005115	Amine#18563	analysis	4_Pol II-occupied (p<0.0001)	0	4.37	1_No LSD1 binding (p>0.01)	0.089731	1.15	1_No NRF1 binding (p>0.01)	0.961029	0.78	1_No NFYB binding (p>0.01)	0.889426	0.89	1_No Sp1 binding	H2K ami-Oli-518	Amine#18563
ZNF183	NM_006978	Amine#19591	excluded	4_Pol II-occupied (p<0.0001)	0	5.47	1_No LSD1 binding (p>0.01)	0.095269	1.19	0_Too low signal (removed)			1_No NFYB binding (p>0.01)	0.420885	1.02	1_No Sp1 binding	H2K ami-Oli-1546	Amine#19591
NUP88	NM_002532	Amine#19152	excluded	4_Pol II-occupied (p<0.0001)	0	8.44	1_No LSD1 binding (p>0.01)	0.096828	1.19	0_Too low signal (removed)			2_NFYB-occupied (p<0.01)	0.00242	1.63	1_No Sp1 binding	H2K ami-Oli-1107	Amine#19152
MIF	NM_002415	Amine#18341	excluded	4_Pol II-occupied (p<0.0001)	0	4.99	1_No LSD1 binding (p>0.01)	0.102879	1.16	0_Too low signal (removed)			1_No NFYB binding (p>0.01)	0.486621	1.01	1_No Sp1 binding	H2K ami-Oli-296	Amine#18341
TXNRD2	NM_006440	Amine#19532	analysis	4_Pol II-occupied (p<0.0001)	0	4.5	1_No LSD1 binding (p>0.01)	0.103448	1.11	1_No NRF1 binding (p>0.01)	0.780099	0.99	1_No NFYB binding (p>0.01)	0.481168	1	1_No Sp1 binding	H2K ami-Oli-1487	Amine#19532
BAX	NM_138765	Amine#19969	analysis	4_Pol II-occupied (p<0.0001)	0	7.46	1_No LSD1 binding (p>0.01)	0.106879	1.21	1_No NRF1 binding (p>0.01)	0.125363	1.82	3_NFYB-occupied (p<0.001)	0.000886	1.69	1_No Sp1 binding	H2K ami-Oli-848	Amine#19969
LGMN	NM_005606	Amine#19457	analysis	4_Pol II-occupied (p<0.0001)	0	6.22	1_No LSD1 binding (p>0.01)	0.110159	1.1	1_No NRF1 binding (p>0.01)	0.100478	1.62	4_NF-YB-occupied (p<0.0001)	8.3e-05	1.94	1_No Sp1 binding	H2K ami-Oli-1412	Amine#19457
SLC7A6	NM_003983	Amine#19302	analysis	4_Pol II-occupied (p<0.0001)	0	5.61	1_No LSD1 binding (p>0.01)	0.148153	1.14	1_No NRF1 binding (p>0.01)	0.437718	1.03	1_No NFYB binding (p>0.01)	0.932294	0.82	1_No Sp1 binding	H2K ami-Oli-1257	Amine#19302
BRMS1	NM_015399	Amine#18765	analysis	4_Pol II-occupied (p<0.0001)	0	4.81	1_No LSD1 binding (p>0.01)	0.155429	1.09	1_No NRF1 binding (p>0.01)	0.316391	1.2	1_No NFYB binding (p>0.01)	0.680437	0.97	1_No Sp1 binding	H2K ami-Oli-720	Amine#18765
TUSC2	NM_007275	Amine#19608	excluded	4_Pol II-occupied (p<0.0001)	0	7.76	1_No LSD1 binding (p>0.01)	0.166099	1.15	0_Too low signal (removed)			4_NF-YB-occupied (p<0.0001)	1e-06	2.34	1_No Sp1 binding	H2K ami-Oli-1563	Amine#19608
TCTE1L	NM_006520	Amine#19544	excluded	4_Pol II-occupied (p<0.0001)	0	6.05	1_No LSD1 binding (p>0.01)	0.170191	1.14	0_Too low signal (removed)			1_No NFYB binding (p>0.01)	0.542115	0.99	1_No Sp1 binding	H2K ami-Oli-1499	Amine#19544
NME3	NM_002513	Amine#19151	analysis	4_Pol II-occupied (p<0.0001)	0	8.29	1_No LSD1 binding (p>0.01)	0.170614	1.09	1_No NRF1 binding (p>0.01)	0.915111	0.88	1_No NFYB binding (p>0.01)	0.873001	0.9	1_No Sp1 binding	H2K ami-Oli-1106	Amine#19151
DCTD	NM_001921	Amine#19102	analysis	4_Pol II-occupied (p<0.0001)	0	7.43	1_No LSD1 binding (p>0.01)	0.172109	1.08	1_No NRF1 binding (p>0.01)	0.694439	0.99	1_No NFYB binding (p>0.01)	0.028573	1.35	1_No Sp1 binding	H2K ami-Oli-1057	Amine#19102
MDM4	NM_002393	Amine#19139	analysis	4_Pol II-occupied (p<0.0001)	0	8.81	1_No LSD1 binding (p>0.01)	0.181556	1.05	1_No NRF1 binding (p>0.01)	0.885363	0.77	1_No NFYB binding (p>0.01)	0.960614	0.81	1_No Sp1 binding	H2K ami-Oli-1094	Amine#19139
GDF15	NM_004864	Amine#18540	analysis	4_Pol II-occupied (p<0.0001)	0	11.81	1_No LSD1 binding (p>0.01)	0.185508	1.1	1_No NRF1 binding (p>0.01)	0.974977	0.73	1_No NFYB binding (p>0.01)	0.989732	0.73	1_No Sp1 binding	H2K ami-Oli-495	Amine#18540
HTATIP	NM_006388	Amine#18674	excluded	4_Pol II-occupied (p<0.0001)	0	4.25	1_No LSD1 binding (p>0.01)	0.190163	1.05	0_Too low signal (removed)			1_No NFYB binding (p>0.01)	0.876525	0.87	1_No Sp1 binding	H2K ami-Oli-1479	Amine#18674
WARS	NM_004184	Amine#19324	analysis	4_Pol II-occupied (p<0.0001)	0	8.17	1_No LSD1 binding (p>0.01)	0.194949	1.13	1_No NRF1 binding (p>0.01)	0.96738	0.74	2_NFYB-occupied (p<0.01)	0.007158	1.5	1_No Sp1 binding	H2K ami-Oli-1279	Amine#19324
CEPT1	NM_006090	Amine#19497	excluded	4_Pol II-occupied (p<0.0001)	0	4.02	1_No LSD1 binding (p>0.01)	0.203784	1.08	0_Too low signal (removed)			1_No NFYB binding (p>0.01)	0.285831	1.01	1_No Sp1 binding	H2K ami-Oli-1452	Amine#19497
LMO4	NM_006769	Amine#18692	analysis	4_Pol II-occupied (p<0.0001)	0	8.49	1_No LSD1 binding (p>0.01)	0.204368	1.09	1_No NRF1 binding (p>0.01)	0.80889	0.95	4_NF-YB-occupied (p<0.0001)	0	4.85	1_No Sp1 binding	H2K ami-Oli-647	Amine#18692
TPD52L1	NM_003287	Amine#18441	analysis	4_Pol II-occupied (p<0.0001)	0	3.77	1_No LSD1 binding (p>0.01)	0.20529	1.07	1_No NRF1 binding (p>0.01)	0.739801	0.91	1_No NFYB binding (p>0.01)	0.56233	0.99	1_No Sp1 binding	H2K ami-Oli-396	Amine#18441
HMGB1	NM_002128	Amine#18302	analysis	4_Pol II-occupied (p<0.0001)	0	6.4	1_No LSD1 binding (p>0.01)	0.208287	1.13	1_No NRF1 binding (p>0.01)	0.251432	1	4_NF-YB-occupied (p<0.0001)	0	3.34	1_No Sp1 binding	H2K ami-Oli-257	Amine#18302
NCOR1	NM_006311	Amine#18667	analysis	4_Pol II-occupied (p<0.0001)	0	6.84	1_No LSD1 binding (p>0.01)	0.209869	1.06	1_No NRF1 binding (p>0.01)	0.513291	0.99	1_No NFYB binding (p>0.01)	0.731654	0.97	1_No Sp1 binding	H2K ami-Oli-622	Amine#18667
TOR3A	NM_022371	Amine#19888	analysis	4_Pol II-occupied (p<0.0001)	0	4.65	1_No LSD1 binding (p>0.01)	0.229431	1.08	1_No NRF1 binding (p>0.01)	0.771499	0.99	1_No NFYB binding (p>0.01)	0.230618	1.13	1_No Sp1 binding	H2K ami-Oli-1843	Amine#19888
EGR3	NM_004430	Amine#18512	analysis	4_Pol II-occupied (p<0.0001)	0	11.75	1_No LSD1 binding (p>0.01)	0.231829	1.04	1_No NRF1 binding (p>0.01)	0.941954	0.84	1_No NFYB binding (p>0.01)	0.469189	1	1_No Sp1 binding	H2K ami-Oli-467	Amine#18512
MGST1	NM_145791	Amine#19980	analysis	4_Pol II-occupied (p<0.0001)	0	6.5	1_No LSD1 binding (p>0.01)	0.239521	1.04	1_No NRF1 binding (p>0.01)	0.022133	1.82	1_No NFYB binding (p>0.01)	0.402354	1.05	1_No Sp1 binding	H2K ami-Oli-1935	Amine#19980
CD151	NM_139030	Amine#18896	analysis	4_Pol II-occupied (p<0.0001)	0	4.3	1_No LSD1 binding (p>0.01)	0.25528	1.1	1_No NRF1 binding (p>0.01)	0.524599	0.97	1_No NFYB binding (p>0.01)	0.833872	0.79	1_No Sp1 binding	H2K ami-Oli-851	Amine#18896
HTATIP	NM_006388	Amine#19524	excluded	4_Pol II-occupied (p<0.0001)	0	3.28	1_No LSD1 binding (p>0.01)	0.256491	1.07	1_No NRF1 binding (p>0.01)	0.978039	0.74	0_Too low signal (removed)			1_No Sp1 binding	H2K ami-Oli-629	Amine#19524
MRPS26	NM_030811	Amine#18845	analysis	4_Pol II-occupied (p<0.0001)	0	10.26	1_No LSD1 binding (p>0.01)	0.272949	1.07	1_No NRF1 binding (p>0.01)	0.342698	1.14	1_No NFYB binding (p>0.01)	0.771609	0.86	1_No Sp1 binding	H2K ami-Oli-800	Amine#18845
MGST1	NM_020300	Amine#10123	analysis	4_Pol II-occupied (p<0.0001)	0	5.09	1_No LSD1 binding (p>0.01)	0.277903	1.08	1_No NRF1 binding (p>0.01)	0.393784	1.06	1_No NFYB binding (p>0.01)	0.878629	0.9	1_No Sp1 binding	H2K ami-Oli-1795	Amine#10123
CASP8	NM_001228	Amine#04519	analysis	4_Pol II-occupied (p<0.0001)	0	4.04	1_No LSD1 binding (p>0.01)	0.315329	1.05	1_No NRF1 binding (p>0.01)	0.373704	1.03	1_No NFYB binding (p>0.01)	0.737835	0.86	1_No Sp1 binding	H2K ami-Oli-1880	Amine#04519
PMM2	NM_000303	Amine#18966	analysis	4_Pol II-occupied (p<0.0001)	0	4.84	1_No LSD1 binding (p>0.01)	0.331536	1.06	1_No NRF1 binding (p>0.01)	0.062272	1.44	1_No NFYB binding (p>0.01)	0.621134	0.95	1_No Sp1 binding	H2K ami-Oli-921	Amine#18966
CCT7	NM_006429	Amine#19531	excluded	4_Pol II-occupied (p<0.0001)	0	8.78	1_No LSD1 binding (p>0.01)	0.347673	1.04	1_No NRF1 binding (p>0.01)	0.490978	1	0_Too low signal (removed)			1_No Sp1 binding	H2K ami-Oli-1486	Amine#19531
ANKRD17	NM_032217	Amine#18851	analysis	4_Pol II-occupied (p<0.0001)	0	13.72	1_No LSD1 binding (p>0.01)	0.363304	1.03	1_No NRF1 binding (p>0.01)	0.149732	1.35	1_No NFYB binding (p>0.01)	0.19117	1.15	1_No Sp1 binding	H2K ami-Oli-806	Amine#18851
RB1	NM_000321	Amine#18086	excluded	4_Pol II-occupied (p<0.0001)	0	7.99	1_No LSD1 binding (p>0.01)	0.387225	1	0_Too low signal (removed)			1_No NFYB binding (p>0.01)	0.750406	0.97	1_No Sp1 binding	H2K ami-Oli-41	Amine#18086
STAT6	NM_003153	Amine#18419	analysis	4_Pol II-occupied (p<0.0001)	0	4.5	1_No LSD1 binding (p>0.01)	0.388966	1.02	1_No NRF1 binding (p>0.01)	0.985039	0.7	1_No NFYB binding (p>0.01)	0.925682	0.8	1_No Sp1 binding	H2K ami-Oli-374	Amine#18419
CIR	NM_004882	Amine#19394	analysis	4_Pol II-occupied (p<0.0001)	0	5.09	1_No LSD1 binding (p>0.01)	0.390055	1	1_No NRF1 binding (p>0.01)	0.966936	0.76	1_No NFYB binding (p>0.01)	0.548868	0.98	1_No Sp1 binding	H2K ami-Oli-1349	Amine#19394
ZNF205	NM_003456	Amine#19257	analysis	4_Pol II-occupied (p<0.0001)	0	3.34	1_No LSD1 binding (p>0.01)	0.392334	1.06	1_No NRF1 binding (p>0.01)	0.653463	0.97	1_No NFYB binding (p>0.01)	0.45608	1	1_No Sp1 binding	H2K ami-Oli-1212	Amine#19257
M6PR	NM_002355	Amine#19135	excluded	4_Pol II-occupied (p<0.0001)	0	3.26	1_No LSD1 binding (p>0.01)	0.401862	1.05	0_Too low signal (removed)			2_NFYB-occupied (p<0.01)	0.007587	1.49	1_No Sp1 binding	H2K ami-Oli-1090	Amine#19135
GOSR2	NM_054022	Amine#19937	analysis	4_Pol II-occupied (p<0.0001)	0	4.71	1_No LSD1 binding (p>0.01)	0.407223	1.04	1_No NRF1 binding (p>0.01)	0.759628	0.99	1_No NFYB binding (p>0.01)	0.946284	0.81	1_No Sp1 binding	H2K ami-Oli-1892	Amine#19937
TSG101	NM_006292	Amine#18665	analysis	4_Pol II-occupied (p<0.0001)	0	9.65	1_No LSD1 binding (p>0.01)	0.417339	1	1_No NRF1 binding (p>0.01)	0.945141	0.8	1_No NFYB binding (p>0.01)	0.819135	0.91	1_No Sp1 binding	H2K ami-Oli-620	Amine#18665
MUC1	NM_002456	Amine#18352	analysis	4_Pol II-occupied (p<0.0001)	0	3.3	1_No LSD1 binding (p>0.01)	0.424847	1	1_No NRF1 binding (p>0.01)	0.988518	0.71	1_No NFYB binding (p>0.01)	0.999373	0.59	1_No Sp1 binding	H2K ami-Oli-307	Amine#18352
F11R	NM_144504	Amine#19976	analysis	4_Pol II-occupied (p<0.0001)	0	7.03	1_No LSD1 binding (p>0.01)	0.439344	1	1_No NRF1 binding (p>0.01)	0.825109	0.89	1_No NFYB binding (p>0.01)	0.985808	0.73	1_No Sp1 binding	H2K ami-Oli-1931	Amine#19976
TLE3	NM_005078	Amine#19414	analysis	4_Pol II-occupied (p<0.0001)	0	5.81	1_No LSD1 binding (p>0.01)	0.441544	1	1_No NRF1 binding (p>0.01)	0.346515	1.08	4_NF-YB-occupied (p<0.0001)	0	5.18	1_No Sp1 binding	H2K ami-Oli-1369	Amine#19414
PRLR	NM_000949	Amine#18164	analysis	4_Pol II-occupied (p<0.0001)	0	6.47	1_No LSD1 binding (p>0.01)	0.45099	1	1_No NRF1 binding (p>0.01)	0.306646	1.02	1_No NFYB binding (p>0.01)	0.534184	0.99	1_No Sp1 binding	H2K ami-Oli-119	Amine#18164
MTA1	NM_004689	Amine#18533	analysis	4_Pol II-occupied (p<0.0001)	0	4.51	1_No LSD1 binding (p>0.01)	0.457205	1.01	1_No NRF1 binding (p>0.01)	0.378554	1.14	1_No NFYB binding (p>0.01)	0.860966	0.87	1_No Sp1 binding	H2K ami-Oli-488	Amine#18533
IDS	NM_006123	Amine#19502	analysis	4_Pol II-occupied (p<0.0001)	0	3.31	1_No LSD1 binding (p>0.01)	0.475108	1.01	1_No NRF1 binding (p>0.01)	0.820346	0.89	1_No NFYB binding (p>0.01)	0.854061	0.87	1_No Sp1 binding	H2K ami-Oli-1457	Amine#19502
SEC23B	NM_032986	Amine#19920	excluded	4_Pol II-occupied (p<0.0001)	0	9.36	1_No LSD1 binding (p>0.01)	0.482888	1.01	0_Too low signal (removed)			2_NFYB-occupied (p<0.01)	0.005608	1.54	1_No Sp1 binding	H2K ami-Oli-1875	Amine#19920
BAX	NM_138763	Amine#19968	analysis	4_Pol II-occupied (p<0.0001)	0	6.32	1_No LSD1 binding (p>0.01)	0.493613	1	1_No NRF1 binding (p>0.01)	0.691185	0.82	1_No NFYB binding (p>0.01)	0.011936	1.46	1_No Sp1 binding	H2K ami-Oli-1923	Amine#19968
ERBP	NM_014597	Amine#19715	analysis	4_Pol II-occupied (p<0.0001)	0	6.63	1_No LSD1 binding (p>0.01)	0.555592	0.99	1_No NRF1 binding (p>0.01)	0.974205	0.73	1_No NFYB binding (p>0.01)	0.61868	0.98	1_No Sp1 binding	H2K ami-Oli-1670	Amine#19715
CEBPZ	NM_005760	Amine#19471	analysis	4_Pol II-occupied (p<0.0001)	0	7.59	1_No LSD1 binding (p>0.01)	0.601885	0.95	1_No NRF1 binding (p>0.01)	0.264874	1.09	1_No NFYB binding (p>0.01)	0.178911	1.18	1_No Sp1 binding	H2K ami-Oli-1426	Amine#19471
GATA3	NM_002051	Amine#18297	analysis	4_Pol II-occupied (p<0.0001)	0	19.47	1_No LSD1 binding (p>0.01)	0.624086	0.95	1_No NRF1 binding (p>0.01)	0.984683	0.73	1_No NFYB binding (p>0.01)	0.95701	0.77	1_No Sp1 binding	H2K ami-Oli-252	Amine#18297
ECH1	NM_001398	Amine#19059	analysis	4_Pol II-occupied (p<0.0001)	0	3.52	1_No LSD1 binding (p>0.01)	0.632988	0.95	1_No NRF1 binding (p>0.01)	0.297823	1.02	1_No NFYB binding (p>0.01)	0.771735	0.95	1_No Sp1 binding	H2K ami-Oli-1014	Amine#19059
SKB1	NM_006109	Amine#19499	analysis	4_Pol II-occupied (p<0.0001)	0	5.39	1_No LSD1 binding (p>0.01)	0.648093	0.96	1_No NRF1 binding (p>0.01)	0.344073	1.1	4_NF-YB-occupied (p<0.0001)	0	2.89	1_No Sp1 binding	H2K ami-Oli-1454	Amine#19499
ZNF189	NM_003452	Amine#19255	analysis	4_Pol II-occupied (p<0.0001)	0	3.43	1_No LSD1 binding (p>0.01)	0.660148	0.96	1_No NRF1 binding (p>0.01)	0.025822	1.67	4_NF-YB-occupied (p<0.0001)	0	6.58	1_No Sp1 binding	H2K ami-Oli-1210	Amine#19255
ADM	NM_001124	Amine#18185	excluded	4_Pol II-occupied (p<0.0001)	0	3.96	1_No LSD1 binding (p>0.01)	0.704075	0.95	0_Too low signal (removed)			1_No NFYB binding (p>0.01)	0.873666	0.87	1_No Sp1 binding	H2K ami-Oli-140	Amine#18185
FLJ39616	NM_016534	Amine#19771	analysis	4_Pol II-occupied (p<0.0001)	0	3.85	1_No LSD1 binding (p>0.01)	0.706285	0.9	1_No NRF1 binding (p>0.01)	0.993866	0.68	1_No NFYB binding (p>0.01)	0.940435	0.84	1_No Sp1 binding	H2K ami-Oli-1726	Amine#19771
RPS15A	NM_001019	Amine#19026	analysis	4_Pol II-occupied (p<0.0001)	0	7.76	1_No LSD1 binding (p>0.01)	0.776983	0.92	1_No NRF1 binding (p>0.01)	0.964218	0.75	1_No NFYB binding (p>0.01)	0.998862	0.63	1_No Sp1 binding	H2K ami-Oli-981	Amine#19026
SDF2	NM_006923	Amine#19585	excluded	4_Pol II-occupied (p<0.0001)	0	5.43	1_No LSD1 binding (p>0.01)	0.81141	0.89	0_Too low signal (removed)			1_No NFYB binding (p>0.01)	0.312932	1.05	1_No Sp1 binding	H2K ami-Oli-1540	Amine#19585
CTPS2	NM_175859	Amine#20022	analysis	4_Pol II-occupied (p<0.0001)	0	4.09	1_No LSD1 binding (p>0.01)	0.862636	0.86	1_No NRF1 binding (p>0.01)	0.908748	0.88	1_No NFYB binding (p>0.01)	0.640033	0.95	1_No Sp1 binding	H2K ami-Oli-1977	Amine#20022
BAX	NM_138763	Amine#12627	analysis	4_Pol II-occupied (p<0.0001)	0	4.26	1_No LSD1 binding (p>0.01)	0.874429	0.87	1_No NRF1 binding (p>0.01)	0.010485	3.11	1_No NFYB binding (p>0.01)	0.045094	1.32	1_No Sp1 binding	H2K ami-Oli-849	Amine#12627
CARS	NM_001751	Amine#18247	analysis	4_Pol II-occupied (p<0.0001)	0	3.47	1_No LSD1 binding (p>0.01)	0.963428	0.8	1_No NRF1 binding (p>0.01)	0.614776	0.98	1_No NFYB binding (p>0.01)	0.343746	1.09	1_No Sp1 binding	H2K ami-Oli-1928	Amine#18247
NDUFA2	NM_002488	Amine#19145	analysis	4_Pol II-occupied (p<0.0001)	0	6.3	1_No LSD1 binding (p>0.01)	0.987785	0.73	1_No NRF1 binding (p>0.01)	0.462832	1	4_NF-YB-occupied (p<0.0001)	5.8e-05	1.93	1_No Sp1 binding	H2K ami-Oli-1100	Amine#19145
NDUFB6	NM_002493	Amine#19147	analysis	4_Pol II-occupied (p<0.0001)	0	6.29	1_No LSD1 binding (p>0.01)	0.995797	0.67	1_No NRF1 binding (p>0.01)	0.946213	0.81	1_No NFYB binding (p>0.01)	0.481036	1	1_No Sp1 binding	H2K ami-Oli-1102	Amine#19147
PPP4C	NM_002720	Amine#19166	excluded	4_Pol II-occupied (p<0.0001)	0	5.91	1_No LSD1 binding (p>0.01)	0.999627	0.61	0_Too low signal (removed)			0_Too low signal (removed)			1_No Sp1 binding	H2K ami-Oli-1121	Amine#19166
PSAP	NM_002778	Amine#18390	analysis	4_Pol II-occupied (p<0.0001)	1e-06	7.26	4_LSD1-occupied (p<0.0001)	0	2.85	3_NRF1-occupied (p<0.001)	0.000975	1.87	1_No NFYB binding (p>0.01)	0.627874	0.98	1_No Sp1 binding	H2K ami-Oli-345	Amine#18390
CHD1L	NM_024568	Amine#19903	analysis	4_Pol II-occupied (p<0.0001)	1e-06	3.21	4_LSD1-occupied (p<0.0001)	0	2.3	1_No NRF1 binding (p>0.01)	0.156703	1.24	1_No NFYB binding (p>0.01)	0.093689	1.22	1_No Sp1 binding	H2K ami-Oli-1858	Amine#19903
LRMP	NM_006152	Amine#19504	analysis	4_Pol II-occupied (p<0.0001)	1e-06	2.94	4_LSD1-occupied (p<0.0001)	0	4.29	1_No NRF1 binding (p>0.01)	0.915909	0.86	1_No NFYB binding (p>0.01)	1	0.42	1_No Sp1 binding	H2K ami-Oli-1459	Amine#19504
ANAPC10	NM_014885	Amine#19725	excluded	4_Pol II-occupied (p<0.0001)	1e-06	6.79	4_LSD1-occupied (p<0.0001)	1e-06	2.09	1_No NRF1 binding (p>0.01)	0.673028	0.97	0_Too low signal (removed)			1_No Sp1 binding	H2K ami-Oli-1680	Amine#19725
LANCL2	NM_018697	Amine#19810	analysis	4_Pol II-occupied (p<0.0001)	1e-06	13.04	4_LSD1-occupied (p<0.0001)	2e-06	2.03	1_No NRF1 binding (p>0.01)	0.041858	1.52	1_No NFYB binding (p>0.01)	0.481629	1	1_No Sp1 binding	H2K ami-Oli-1765	Amine#19810
HUMGT198A	NM_016556	Amine#19774	analysis	4_Pol II-occupied (p<0.0001)	1e-06	3.67	4_LSD1-occupied (p<0.0001)	4.7e-05	1.78	1_No NRF1 binding (p>0.01)	0.268864	1.08	1_No NFYB binding (p>0.01)	0.018132	1.41	1_No Sp1 binding	H2K ami-Oli-1729	Amine#19774
NDUFAB1	NM_005003	Amine#19405	analysis	4_Pol II-occupied (p<0.0001)	1e-06	3.06	4_LSD1-occupied (p<0.0001)	8e-05	1.7	1_No NRF1 binding (p>0.01)	0.248169	1.26	1_No NFYB binding (p>0.01)	0.853513	0.9	1_No Sp1 binding	H2K ami-Oli-1360	Amine#19405
ASS	NM_054012	Amine#19936	analysis	4_Pol II-occupied (p<0.0001)	1e-06	2.93	2_LSD1-occupied (p<0.01)	0.002454	1.44	1_No NRF1 binding (p>0.01)	0.087248	2.16	1_No NFYB binding (p>0.01)	0.737633	0.99	1_No Sp1 binding	H2K ami-Oli-830	Amine#19936
PRKCABP	NM_012407	Amine#19644	excluded	4_Pol II-occupied (p<0.0001)	1e-06	4.28	2_LSD1-occupied (p<0.01)	0.002975	1.45	0_Too low signal (removed)			4_NF-YB-occupied (p<0.0001)	0	3.51	1_No Sp1 binding	H2K ami-Oli-1599	Amine#19644
ICAM1	NM_000201	Amine#18071	analysis	4_Pol II-occupied (p<0.0001)	1e-06	3.69	2_LSD1-occupied (p<0.01)	0.004757	1.4	1_No NRF1 binding (p>0.01)	0.972615	0.72	1_No NFYB binding (p>0.01)	0.542849	0.98	1_No Sp1 binding	H2K ami-Oli-26	Amine#18071
FLJ10287	NM_019083	Amine#19822	analysis	4_Pol II-occupied (p<0.0001)	1e-06	3.2	2_LSD1-occupied (p<0.01)	0.006868	1.37	1_No NRF1 binding (p>0.01)	0.722389	0.94	1_No NFYB binding (p>0.01)	0.211886	1.13	1_No Sp1 binding	H2K ami-Oli-1777	Amine#19822
CXCL12	NM_000609	Amine#18130	analysis	4_Pol II-occupied (p<0.0001)	1e-06	3.37	1_No LSD1 binding (p>0.01)	0.014202	1.32	1_No NRF1 binding (p>0.01)	0.987854	0.69	1_No NFYB binding (p>0.01)	0.993306	0.69	1_No Sp1 binding	H2K ami-Oli-85	Amine#18130
ITGB4BP	NM_181467	Amine#20039	analysis	4_Pol II-occupied (p<0.0001)	1e-06	3.67	1_No LSD1 binding (p>0.01)	0.029455	1.25	1_No NRF1 binding (p>0.01)	0.923075	0.85	1_No NFYB binding (p>0.01)	0.333101	1.02	1_No Sp1 binding	H2K ami-Oli-1994	Amine#20039
SFRS11	NM_004768	Amine#19382	analysis	4_Pol II-occupied (p<0.0001)	1e-06	3.08	1_No LSD1 binding (p>0.01)	0.05031	1.17	1_No NRF1 binding (p>0.01)	0.920814	0.85	1_No NFYB binding (p>0.01)	0.468174	1	1_No Sp1 binding	H2K ami-Oli-1337	Amine#19382
CYP27B1	NM_000785	Amine#19008	analysis	4_Pol II-occupied (p<0.0001)	1e-06	4.21	1_No LSD1 binding (p>0.01)	0.0933	1.23	1_No NRF1 binding (p>0.01)	0.900967	0.88	1_No NFYB binding (p>0.01)	0.830047	0.76	1_No Sp1 binding	H2K ami-Oli-963	Amine#19008
FANCF	NM_022725	Amine#19891	analysis	4_Pol II-occupied (p<0.0001)	1e-06	5.66	1_No LSD1 binding (p>0.01)	0.098727	1.12	1_No NRF1 binding (p>0.01)	0.526628	0.99	4_NF-YB-occupied (p<0.0001)	0	5.2	1_No Sp1 binding	H2K ami-Oli-1846	Amine#19891
PPT2	NM_138934	Amine#19970	analysis	4_Pol II-occupied (p<0.0001)	1e-06	2.86	1_No LSD1 binding (p>0.01)	0.216533	1.18	1_No NRF1 binding (p>0.01)	0.668868	0.97	1_No NFYB binding (p>0.01)	0.114964	1.19	1_No Sp1 binding	H2K ami-Oli-1925	Amine#19970
CMKOR1	NM_020311	Amine#18809	analysis	4_Pol II-occupied (p<0.0001)	1e-06	2.89	1_No LSD1 binding (p>0.01)	0.224732	1.06	1_No NRF1 binding (p>0.01)	0.987728	0.66	1_No NFYB binding (p>0.01)	0.458132	1	1_No Sp1 binding	H2K ami-Oli-764	Amine#18809
CDC25B	NM_004358	Amine#18505	analysis	4_Pol II-occupied (p<0.0001)	1e-06	4.62	1_No LSD1 binding (p>0.01)	0.281157	1.09	1_No NRF1 binding (p>0.01)	0.747574	0.92	1_No NFYB binding (p>0.01)	0.177137	1.12	1_No Sp1 binding	H2K ami-Oli-460	Amine#18505
CASP7	NM_001227	Amine#18194	analysis	4_Pol II-occupied (p<0.0001)	1e-06	2.77	1_No LSD1 binding (p>0.01)	0.313439	1.03	1_No NRF1 binding (p>0.01)	0.266463	1.01	1_No NFYB binding (p>0.01)	0.907729	0.88	1_No Sp1 binding	H2K ami-Oli-149	Amine#18194
MTA2	NM_004739	Amine#18536	analysis	4_Pol II-occupied (p<0.0001)	1e-06	3.15	1_No LSD1 binding (p>0.01)	0.379698	1.02	1_No NRF1 binding (p>0.01)	0.463856	1	1_No NFYB binding (p>0.01)	0.211805	1.11	1_No Sp1 binding	H2K ami-Oli-491	Amine#18536
GMIP	NM_016573	Amine#19776	analysis	4_Pol II-occupied (p<0.0001)	1e-06	2.9	1_No LSD1 binding (p>0.01)	0.943122	0.78	1_No NRF1 binding (p>0.01)	0.804263	0.98	1_No NFYB binding (p>0.01)	0.468342	1	1_No Sp1 binding	H2K ami-Oli-1731	Amine#19776
CDC7	NM_003503	Amine#19262	analysis	4_Pol II-occupied (p<0.0001)	2e-06	3.25	4_LSD1-occupied (p<0.0001)	0	12.1	1_No NRF1 binding (p>0.01)	0.23195	1.03	1_No NFYB binding (p>0.01)	0.023542	1.36	1_No Sp1 binding	H2K ami-Oli-1217	Amine#19262
ZNF74	NM_003426	Amine#19251	excluded	4_Pol II-occupied (p<0.0001)	2e-06	3.7	4_LSD1-occupied (p<0.0001)	0	2.74	1_No NRF1 binding (p>0.01)	0.066118	1.52	0_Too low signal (removed)			1_No Sp1 binding	H2K ami-Oli-1206	Amine#19251
FBXO9	NM_033480	Amine#19929	excluded	4_Pol II-occupied (p<0.0001)	2e-06	3.58	4_LSD1-occupied (p<0.0001)	0	4.89	1_No NRF1 binding (p>0.01)	0.290728	1	0_Too low signal (removed)			1_No Sp1 binding	H2K ami-Oli-1884	Amine#19929
FECH	NM_000140	Amine#18948	analysis	4_Pol II-occupied (p<0.0001)	2e-06	3.15	4_LSD1-occupied (p<0.0001)	8e-06	1.79	1_No NRF1 binding (p>0.01)	0.794076	0.91	2_NFYB-occupied (p<0.01)	0.007945	1.48	1_No Sp1 binding	H2K ami-Oli-903	Amine#18948
CCNB2	NM_004701	Amine#19375	analysis	4_Pol II-occupied (p<0.0001)	2e-06	3.72	4_LSD1-occupied (p<0.0001)	2.3e-05	1.84	1_No NRF1 binding (p>0.01)	0.316873	1.05	4_NF-YB-occupied (p<0.0001)	0	4.76	1_No Sp1 binding	H2K ami-Oli-1330	Amine#19375
NRP1	NM_003873	Amine#18470	analysis	4_Pol II-occupied (p<0.0001)	2e-06	2.83	1_No LSD1 binding (p>0.01)	0.023142	1.3	1_No NRF1 binding (p>0.01)	0.33941	1.01	1_No NFYB binding (p>0.01)	0.927835	0.84	1_No Sp1 binding	H2K ami-Oli-425	Amine#18470
NCOA2	NM_006540	Amine#18684	analysis	4_Pol II-occupied (p<0.0001)	2e-06	3.49	1_No LSD1 binding (p>0.01)	0.567519	0.98	1_No NRF1 binding (p>0.01)	0.997066	0.61	1_No NFYB binding (p>0.01)	0.990201	0.72	1_No Sp1 binding	H2K ami-Oli-639	Amine#18684
APPBP1	NM_003905	Amine#19295	analysis	4_Pol II-occupied (p<0.0001)	3e-06	2.7	4_LSD1-occupied (p<0.0001)	0	3.35	4_NRF1-occupied (p<0.0001)	0	3.62	1_No NFYB binding (p>0.01)	0.426828	1.01	1_No Sp1 binding	H2K ami-Oli-1250	Amine#19295
PSMA1	NM_002786	Amine#19174	analysis	4_Pol II-occupied (p<0.0001)	3e-06	2.94	4_LSD1-occupied (p<0.0001)	1.6e-05	1.77	1_No NRF1 binding (p>0.01)	0.254983	1	1_No NFYB binding (p>0.01)	0.414213	1.03	1_No Sp1 binding	H2K ami-Oli-1129	Amine#19174
FAT	NM_005245	Amine#18580	analysis	4_Pol II-occupied (p<0.0001)	3e-06	3.26	2_LSD1-occupied (p<0.01)	0.002271	1.47	1_No NRF1 binding (p>0.01)	0.324318	1.06	1_No NFYB binding (p>0.01)	0.224467	1.14	1_No Sp1 binding	H2K ami-Oli-535	Amine#18580
RAD51L3	NM_133630	Amine#19962	analysis	4_Pol II-occupied (p<0.0001)	3e-06	2.87	2_LSD1-occupied (p<0.01)	0.002333	1.46	1_No NRF1 binding (p>0.01)	0.823027	0.97	1_No NFYB binding (p>0.01)	0.530981	0.99	1_No Sp1 binding	H2K ami-Oli-1917	Amine#19962
FRK	NM_002031	Amine#18294	analysis	4_Pol II-occupied (p<0.0001)	4e-06	3.05	3_LSD1-occupied (p<0.001)	0.000133	1.64	1_No NRF1 binding (p>0.01)	0.718131	0.96	1_No NFYB binding (p>0.01)	0.432043	1.02	1_No Sp1 binding	H2K ami-Oli-249	Amine#18294
SC65	NM_006455	Amine#19534	analysis	4_Pol II-occupied (p<0.0001)	4e-06	2.72	2_LSD1-occupied (p<0.01)	0.005055	1.39	1_No NRF1 binding (p>0.01)	0.907145	0.87	1_No NFYB binding (p>0.01)	0.601001	0.97	1_No Sp1 binding	H2K ami-Oli-1489	Amine#19534
APP	NM_000484	Amine#18109	excluded	4_Pol II-occupied (p<0.0001)	4e-06	3.75	1_No LSD1 binding (p>0.01)	0.100644	1.21	0_Too low signal (removed)			1_No NFYB binding (p>0.01)	0.987455	0.73	1_No Sp1 binding	H2K ami-Oli-64	Amine#18109
MST4	NM_016542	Amine#18785	analysis	4_Pol II-occupied (p<0.0001)	4e-06	3.11	1_No LSD1 binding (p>0.01)	0.1483	1.11	3_NRF1-occupied (p<0.001)	0.000551	2.44	1_No NFYB binding (p>0.01)	0.461222	1	1_No Sp1 binding	H2K ami-Oli-740	Amine#18785
FOXH1	NM_003923	Amine#19297	analysis	4_Pol II-occupied (p<0.0001)	4e-06	2.76	1_No LSD1 binding (p>0.01)	0.79247	0.88	1_No NRF1 binding (p>0.01)	0.873524	0.93	1_No NFYB binding (p>0.01)	0.398908	1.01	1_No Sp1 binding	H2K ami-Oli-1252	Amine#19297
BMP4	NM_001202	Amine#18191	analysis	4_Pol II-occupied (p<0.0001)	4e-06	2.76	1_No LSD1 binding (p>0.01)	0.915758	0.82	1_No NRF1 binding (p>0.01)	0.957595	0.79	1_No NFYB binding (p>0.01)	0.76484	0.85	1_No Sp1 binding	H2K ami-Oli-146	Amine#18191
ASS	NM_054012	Amine#12292	analysis	4_Pol II-occupied (p<0.0001)	5e-06	2.57	2_LSD1-occupied (p<0.01)	0.001102	1.49	1_No NRF1 binding (p>0.01)	0.084461	1.45	1_No NFYB binding (p>0.01)	0.652573	0.9	1_No Sp1 binding	H2K ami-Oli-1891	Amine#12292
TNFRSF7	NM_001242	Amine#19048	analysis	4_Pol II-occupied (p<0.0001)	5e-06	2.57	1_No LSD1 binding (p>0.01)	0.014034	1.32	1_No NRF1 binding (p>0.01)	0.954405	0.81	1_No NFYB binding (p>0.01)	0.95282	0.72	1_No Sp1 binding	H2K ami-Oli-1003	Amine#19048
API5	NM_006595	Amine#18685	analysis	4_Pol II-occupied (p<0.0001)	6e-06	2.68	4_LSD1-occupied (p<0.0001)	3e-06	1.91	1_No NRF1 binding (p>0.01)	0.420282	1.07	1_No NFYB binding (p>0.01)	0.410165	1.03	1_No Sp1 binding	H2K ami-Oli-640	Amine#18685
TM4SF7	NM_003271	Amine#18440	analysis	4_Pol II-occupied (p<0.0001)	6e-06	2.68	2_LSD1-occupied (p<0.01)	0.00118	1.49	1_No NRF1 binding (p>0.01)	0.377719	1.03	1_No NFYB binding (p>0.01)	0.296976	1.09	1_No Sp1 binding	H2K ami-Oli-395	Amine#18440
ST7	NM_018412	Amine#18799	excluded	4_Pol II-occupied (p<0.0001)	6e-06	4.71	2_LSD1-occupied (p<0.01)	0.001191	1.49	0_Too low signal (removed)			1_No NFYB binding (p>0.01)	0.948157	0.79	1_No Sp1 binding	H2K ami-Oli-754	Amine#18799
TAF1C	NM_139353	Amine#19975	analysis	4_Pol II-occupied (p<0.0001)	6e-06	2.5	1_No LSD1 binding (p>0.01)	0.010164	1.32	1_No NRF1 binding (p>0.01)	0.36367	1.09	1_No NFYB binding (p>0.01)	0.773007	0.93	1_No Sp1 binding	H2K ami-Oli-1930	Amine#19975
TGFB3	NM_003239	Amine#18430	analysis	4_Pol II-occupied (p<0.0001)	6e-06	3.29	1_No LSD1 binding (p>0.01)	0.035084	1.36	1_No NRF1 binding (p>0.01)	0.86313	0.87	1_No NFYB binding (p>0.01)	0.483461	1.01	1_No Sp1 binding	H2K ami-Oli-385	Amine#18430
SMS	NM_004595	Amine#18523	excluded	4_Pol II-occupied (p<0.0001)	6e-06	2.64	1_No LSD1 binding (p>0.01)	0.057383	1.21	0_Too low signal (removed)			1_No NFYB binding (p>0.01)	0.37454	1.03	1_No Sp1 binding	H2K ami-Oli-478	Amine#18523
PLD1	NM_002662	Amine#18382	analysis	4_Pol II-occupied (p<0.0001)	7e-06	2.6	4_LSD1-occupied (p<0.0001)	0	2.13	1_No NRF1 binding (p>0.01)	0.064874	1.43	1_No NFYB binding (p>0.01)	0.547133	0.97	1_No Sp1 binding	H2K ami-Oli-337	Amine#18382
PPAP2B	NM_177414	Amine#18929	analysis	4_Pol II-occupied (p<0.0001)	8e-06	2.87	1_No LSD1 binding (p>0.01)	0.58154	0.98	1_No NRF1 binding (p>0.01)	0.687878	0.96	1_No NFYB binding (p>0.01)	0.401629	1.02	1_No Sp1 binding	H2K ami-Oli-884	Amine#18929
ZNF197	NM_006991	Amine#19592	excluded	4_Pol II-occupied (p<0.0001)	8e-06	2.6	1_No LSD1 binding (p>0.01)	0.924188	0.78	0_Too low signal (removed)			1_No NFYB binding (p>0.01)	0.38149	1.03	1_No Sp1 binding	H2K ami-Oli-1547	Amine#19592
IL6R	NM_000565	Amine#18116	analysis	4_Pol II-occupied (p<0.0001)	9e-06	2.48	4_LSD1-occupied (p<0.0001)	7.8e-05	1.65	1_No NRF1 binding (p>0.01)	0.885212	0.91	1_No NFYB binding (p>0.01)	0.97361	0.77	1_No Sp1 binding	H2K ami-Oli-71	Amine#18116
TTRAP	NM_016614	Amine#19781	analysis	4_Pol II-occupied (p<0.0001)	1e-05	6.51	4_LSD1-occupied (p<0.0001)	0	16.47	4_NRF1-occupied (p<0.0001)	2e-06	3.15	1_No NFYB binding (p>0.01)	0.732045	0.87	1_No Sp1 binding	H2K ami-Oli-1736	Amine#19781
RUNX2	NM_004348	Amine#18504	analysis	4_Pol II-occupied (p<0.0001)	1e-05	2.89	4_LSD1-occupied (p<0.0001)	1.6e-05	1.82	1_No NRF1 binding (p>0.01)	0.640137	0.96	1_No NFYB binding (p>0.01)	0.802592	0.92	1_No Sp1 binding	H2K ami-Oli-459	Amine#18504
MAGED2	NM_177433	Amine#18930	analysis	4_Pol II-occupied (p<0.0001)	1e-05	2.49	1_No LSD1 binding (p>0.01)	0.375846	1.04	1_No NRF1 binding (p>0.01)	0.893938	0.89	1_No NFYB binding (p>0.01)	0.757205	0.95	1_No Sp1 binding	H2K ami-Oli-885	Amine#18930
REPIN1	NM_014374	Amine#19692	analysis	4_Pol II-occupied (p<0.0001)	1e-05	2.44	1_No LSD1 binding (p>0.01)	0.917307	0.84	1_No NRF1 binding (p>0.01)	0.876957	0.91	1_No NFYB binding (p>0.01)	0.71067	0.96	1_No Sp1 binding	H2K ami-Oli-1647	Amine#19692
MCTS1	NM_014060	Amine#18742	analysis	4_Pol II-occupied (p<0.0001)	1.1e-05	2.81	1_No LSD1 binding (p>0.01)	0.944505	0.83	1_No NRF1 binding (p>0.01)	0.941274	0.82	1_No NFYB binding (p>0.01)	0.989744	0.72	1_No Sp1 binding	H2K ami-Oli-697	Amine#18742
ARF3	NM_001659	Amine#19084	analysis	4_Pol II-occupied (p<0.0001)	1.2e-05	3.38	1_No LSD1 binding (p>0.01)	0.150227	1.13	1_No NRF1 binding (p>0.01)	0.874829	0.93	1_No NFYB binding (p>0.01)	0.340576	1	1_No Sp1 binding	H2K ami-Oli-1039	Amine#19084
SEPP1	NM_005410	Amine#18594	analysis	4_Pol II-occupied (p<0.0001)	1.2e-05	2.59	1_No LSD1 binding (p>0.01)	0.688695	0.98	1_No NRF1 binding (p>0.01)	0.848576	0.93	1_No NFYB binding (p>0.01)	0.639977	0.93	1_No Sp1 binding	H2K ami-Oli-549	Amine#18594
VDRIP	NM_014166	Amine#19679	analysis	4_Pol II-occupied (p<0.0001)	1.3e-05	2.82	4_LSD1-occupied (p<0.0001)	0	4.36	4_NRF1-occupied (p<0.0001)	0	6.61	1_No NFYB binding (p>0.01)	0.780547	0.9	1_No Sp1 binding	H2K ami-Oli-1634	Amine#19679
NDUFB7	NM_004146	Amine#19315	analysis	4_Pol II-occupied (p<0.0001)	1.3e-05	2.5	4_LSD1-occupied (p<0.0001)	0	2.56	1_No NRF1 binding (p>0.01)	0.025515	1.79	1_No NFYB binding (p>0.01)	0.920032	0.87	1_No Sp1 binding	H2K ami-Oli-1270	Amine#19315
ENO2	NM_001975	Amine#19107	analysis	4_Pol II-occupied (p<0.0001)	1.4e-05	2.39	1_No LSD1 binding (p>0.01)	0.12284	1.18	1_No NRF1 binding (p>0.01)	0.265511	1.05	1_No NFYB binding (p>0.01)	0.984414	0.75	1_No Sp1 binding	H2K ami-Oli-1062	Amine#19107
PSMB8	NM_148919	Amine#19989	analysis	4_Pol II-occupied (p<0.0001)	1.4e-05	2.78	1_No LSD1 binding (p>0.01)	0.250021	1.09	1_No NRF1 binding (p>0.01)	0.352427	1.03	1_No NFYB binding (p>0.01)	0.680841	0.98	1_No Sp1 binding	H2K ami-Oli-1944	Amine#19989
TUSC3	NM_006765	Amine#18691	analysis	4_Pol II-occupied (p<0.0001)	1.4e-05	2.49	1_No LSD1 binding (p>0.01)	0.369149	1.05	1_No NRF1 binding (p>0.01)	0.359914	1.01	1_No NFYB binding (p>0.01)	0.980456	0.76	1_No Sp1 binding	H2K ami-Oli-646	Amine#18691
DUSP6	NM_001946	Amine#19104	analysis	4_Pol II-occupied (p<0.0001)	1.5e-05	2.4	3_LSD1-occupied (p<0.001)	0.000127	1.59	1_No NRF1 binding (p>0.01)	0.705875	0.97	4_NF-YB-occupied (p<0.0001)	0	3.14	1_No Sp1 binding	H2K ami-Oli-1059	Amine#19104
PRPS2	NM_002765	Amine#19170	analysis	4_Pol II-occupied (p<0.0001)	1.6e-05	2.38	2_LSD1-occupied (p<0.01)	0.008384	1.34	1_No NRF1 binding (p>0.01)	0.137704	1.44	1_No NFYB binding (p>0.01)	0.974526	0.75	1_No Sp1 binding	H2K ami-Oli-1125	Amine#19170
IGBP1	NM_001551	Amine#19075	analysis	4_Pol II-occupied (p<0.0001)	1.6e-05	2.37	1_No LSD1 binding (p>0.01)	0.304341	1.06	1_No NRF1 binding (p>0.01)	0.986996	0.68	1_No NFYB binding (p>0.01)	0.037733	1.32	1_No Sp1 binding	H2K ami-Oli-1030	Amine#19075
PTK6	NM_005975	Amine#18639	analysis	4_Pol II-occupied (p<0.0001)	1.7e-05	2.55	2_LSD1-occupied (p<0.01)	0.001868	1.5	1_No NRF1 binding (p>0.01)	0.200002	1.7	1_No NFYB binding (p>0.01)	0.392602	1.01	1_No Sp1 binding	H2K ami-Oli-594	Amine#18639
XYLB	NM_005108	Amine#19416	analysis	4_Pol II-occupied (p<0.0001)	1.9e-05	2.42	4_LSD1-occupied (p<0.0001)	5e-06	1.83	1_No NRF1 binding (p>0.01)	0.313195	1.03	1_No NFYB binding (p>0.01)	0.792523	0.93	1_No Sp1 binding	H2K ami-Oli-1371	Amine#19416
ADRA2A	NM_000681	Amine#18998	analysis	4_Pol II-occupied (p<0.0001)	1.9e-05	2.37	1_No LSD1 binding (p>0.01)	0.954062	0.79	1_No NRF1 binding (p>0.01)	0.909012	0.9	1_No NFYB binding (p>0.01)	0.349804	1.09	1_No Sp1 binding	H2K ami-Oli-953	Amine#18998
CCNA2	NM_001237	Amine#19047	analysis	4_Pol II-occupied (p<0.0001)	2e-05	2.45	3_LSD1-occupied (p<0.001)	0.000101	1.68	2_NRF1-occupied (p<0.01)	0.003206	2.02	2_NFYB-occupied (p<0.01)	0.003179	1.56	1_No Sp1 binding	H2K ami-Oli-151	Amine#19047
GAD1	NM_013445	Amine#19671	excluded	4_Pol II-occupied (p<0.0001)	2.4e-05	2.45	2_LSD1-occupied (p<0.01)	0.007619	1.35	0_Too low signal (removed)			1_No NFYB binding (p>0.01)	0.624611	0.93	1_No Sp1 binding	H2K ami-Oli-1626	Amine#19671
SOX9	NM_000346	Amine#18088	analysis	4_Pol II-occupied (p<0.0001)	2.6e-05	2.36	1_No LSD1 binding (p>0.01)	0.275945	1.06	1_No NRF1 binding (p>0.01)	0.917128	0.89	4_NF-YB-occupied (p<0.0001)	9e-06	2.11	1_No Sp1 binding	H2K ami-Oli-43	Amine#18088
SNX5	NM_152227	Amine#19991	analysis	4_Pol II-occupied (p<0.0001)	2.6e-05	5.4	1_No LSD1 binding (p>0.01)	0.29918	1.04	1_No NRF1 binding (p>0.01)	0.452912	1.01	1_No NFYB binding (p>0.01)	0.041905	1.32	1_No Sp1 binding	H2K ami-Oli-1946	Amine#19991
CARS	NM_139273	Amine#19973	analysis	4_Pol II-occupied (p<0.0001)	2.6e-05	2.71	1_No LSD1 binding (p>0.01)	0.989012	0.74	1_No NRF1 binding (p>0.01)	0.938245	0.83	1_No NFYB binding (p>0.01)	0.227748	1.11	1_No Sp1 binding	H2K ami-Oli-202	Amine#19973
IGFBP2	NM_000597	Amine#18124	analysis	4_Pol II-occupied (p<0.0001)	2.8e-05	2.51	1_No LSD1 binding (p>0.01)	0.376728	1.04	1_No NRF1 binding (p>0.01)	0.289165	1	1_No NFYB binding (p>0.01)	0.27553	1.07	1_No Sp1 binding	H2K ami-Oli-79	Amine#18124
NLGN3	NM_018977	Amine#19818	analysis	4_Pol II-occupied (p<0.0001)	3.1e-05	2.32	1_No LSD1 binding (p>0.01)	0.202597	1.14	1_No NRF1 binding (p>0.01)	0.968814	0.77	1_No NFYB binding (p>0.01)	0.999723	0.57	1_No Sp1 binding	H2K ami-Oli-1773	Amine#19818
CA11	NM_001217	Amine#19043	analysis	4_Pol II-occupied (p<0.0001)	3.7e-05	2.3	1_No LSD1 binding (p>0.01)	0.242721	1.09	1_No NRF1 binding (p>0.01)	0.304744	1.04	1_No NFYB binding (p>0.01)	0.970254	0.74	1_No Sp1 binding	H2K ami-Oli-998	Amine#19043
GRIN2D	NM_000836	Amine#19013	analysis	4_Pol II-occupied (p<0.0001)	3.7e-05	2.91	1_No LSD1 binding (p>0.01)	0.978	0.62	1_No NRF1 binding (p>0.01)	0.290362	1.1	1_No NFYB binding (p>0.01)	0.25758	1.07	1_No Sp1 binding	H2K ami-Oli-968	Amine#19013
MMP15	NM_002428	Amine#18349	analysis	4_Pol II-occupied (p<0.0001)	3.8e-05	2.38	1_No LSD1 binding (p>0.01)	0.097885	1.16	1_No NRF1 binding (p>0.01)	0.84767	0.95	1_No NFYB binding (p>0.01)	0.964372	0.77	1_No Sp1 binding	H2K ami-Oli-304	Amine#18349
ZNF287	NM_020653	Amine#19852	analysis	4_Pol II-occupied (p<0.0001)	4.2e-05	2.19	4_LSD1-occupied (p<0.0001)	0	5.4	4_NRF1-occupied (p<0.0001)	0	14.29	2_NFYB-occupied (p<0.01)	0.004071	1.54	1_No Sp1 binding	H2K ami-Oli-1807	Amine#19852
TZFP	NM_014383	Amine#19693	analysis	4_Pol II-occupied (p<0.0001)	4.2e-05	2.43	1_No LSD1 binding (p>0.01)	0.261911	1.04	1_No NRF1 binding (p>0.01)	0.369754	1.05	1_No NFYB binding (p>0.01)	0.959564	0.79	1_No Sp1 binding	H2K ami-Oli-1648	Amine#19693
RNF12	NM_016120	Amine#19739	analysis	4_Pol II-occupied (p<0.0001)	4.6e-05	2.3	1_No LSD1 binding (p>0.01)	0.992809	0.71	1_No NRF1 binding (p>0.01)	0.292611	1	2_NFYB-occupied (p<0.01)	0.005442	1.53	1_No Sp1 binding	H2K ami-Oli-1694	Amine#19739
VWF	NM_000552	Amine#18115	analysis	4_Pol II-occupied (p<0.0001)	5.2e-05	2.26	4_LSD1-occupied (p<0.0001)	0	2.1	1_No NRF1 binding (p>0.01)	0.229961	1.12	1_No NFYB binding (p>0.01)	0.055613	1.27	1_No Sp1 binding	H2K ami-Oli-70	Amine#18115
ANXA9	NM_003568	Amine#19265	analysis	4_Pol II-occupied (p<0.0001)	5.2e-05	2.55	2_LSD1-occupied (p<0.01)	0.004206	1.41	1_No NRF1 binding (p>0.01)	0.837592	0.95	1_No NFYB binding (p>0.01)	0.807539	0.95	1_No Sp1 binding	H2K ami-Oli-1220	Amine#19265
ACRBP	NM_032489	Amine#18853	analysis	4_Pol II-occupied (p<0.0001)	5.7e-05	2.72	3_LSD1-occupied (p<0.001)	0.00013	1.64	1_No NRF1 binding (p>0.01)	0.9788	0.76	1_No NFYB binding (p>0.01)	0.999137	0.62	1_No Sp1 binding	H2K ami-Oli-808	Amine#18853
OPRS1	NM_147159	Amine#19985	analysis	4_Pol II-occupied (p<0.0001)	5.8e-05	2.19	1_No LSD1 binding (p>0.01)	0.071916	1.23	1_No NRF1 binding (p>0.01)	0.463611	1	1_No NFYB binding (p>0.01)	0.014892	1.42	1_No Sp1 binding	H2K ami-Oli-1940	Amine#19985
ZNF217	NM_006526	Amine#19545	excluded	4_Pol II-occupied (p<0.0001)	6.1e-05	2.4	4_LSD1-occupied (p<0.0001)	3e-06	2.09	0_Too low signal (removed)			1_No NFYB binding (p>0.01)	0.625298	0.92	1_No Sp1 binding	H2K ami-Oli-1500	Amine#19545
TIMP1	NM_003254	Amine#18436	analysis	4_Pol II-occupied (p<0.0001)	7.4e-05	2.34	1_No LSD1 binding (p>0.01)	0.44604	1	1_No NRF1 binding (p>0.01)	0.645514	0.98	1_No NFYB binding (p>0.01)	0.862366	0.87	1_No Sp1 binding	H2K ami-Oli-391	Amine#18436
E2F4	NM_001950	Amine#18273	excluded	4_Pol II-occupied (p<0.0001)	7.8e-05	2.84	1_No LSD1 binding (p>0.01)	0.068894	1.19	0_Too low signal (removed)			0_Too low signal (removed)			1_No Sp1 binding	H2K ami-Oli-228	Amine#18273
BMP4	NM_130851	Amine#18888	analysis	4_Pol II-occupied (p<0.0001)	8.7e-05	2.39	2_LSD1-occupied (p<0.01)	0.001941	1.5	1_No NRF1 binding (p>0.01)	0.970424	0.76	1_No NFYB binding (p>0.01)	0.777241	0.83	1_No Sp1 binding	H2K ami-Oli-1912	Amine#18888
TMOD3	NM_014547	Amine#19710	excluded	4_Pol II-occupied (p<0.0001)	9.2e-05	2.9	4_LSD1-occupied (p<0.0001)	0	3.3	1_No NRF1 binding (p>0.01)	0.270286	1.18	0_Too low signal (removed)			1_No Sp1 binding	H2K ami-Oli-1665	Amine#19710
LMNA	NM_170708	Amine#20014	analysis	4_Pol II-occupied (p<0.0001)	9.3e-05	2.13	1_No LSD1 binding (p>0.01)	0.016513	1.31	4_NRF1-occupied (p<0.0001)	0	3.76	1_No NFYB binding (p>0.01)	0.794378	0.83	1_No Sp1 binding	H2K ami-Oli-1969	Amine#20014
BMP4	NM_001202	Amine#04507	analysis	4_Pol II-occupied (p<0.0001)	9.4e-05	3.71	1_No LSD1 binding (p>0.01)	0.384885	1.05	1_No NRF1 binding (p>0.01)	0.990298	0.68	1_No NFYB binding (p>0.01)	0.411437	1.02	1_No Sp1 binding	H2K ami-Oli-1911	Amine#04507
JWA	NM_006407	Amine#19527	analysis	4_Pol II-occupied (p<0.0001)	9.7e-05	2.15	2_LSD1-occupied (p<0.01)	0.002383	1.47	1_No NRF1 binding (p>0.01)	0.877307	0.87	1_No NFYB binding (p>0.01)	0.361008	1.01	1_No Sp1 binding	H2K ami-Oli-1482	Amine#19527
TUBA8	NM_018943	Amine#19813	excluded	4_Pol II-occupied (p<0.0001)	0.000101	2.12	4_LSD1-occupied (p<0.0001)	2.2e-05	1.78	0_Too low signal (removed)			0_Too low signal (removed)			1_No Sp1 binding	H2K ami-Oli-1768	Amine#19813
MMP14	NM_004995	Amine#18549	analysis	4_Pol II-occupied (p<0.0001)	0.000105	2.23	1_No LSD1 binding (p>0.01)	0.649767	0.93	1_No NRF1 binding (p>0.01)	0.972224	0.79	1_No NFYB binding (p>0.01)	0.989509	0.73	1_No Sp1 binding	H2K ami-Oli-504	Amine#18549
CLDN15	NM_138429	Amine#19965	analysis	4_Pol II-occupied (p<0.0001)	0.000111	2.32	1_No LSD1 binding (p>0.01)	0.729085	0.92	1_No NRF1 binding (p>0.01)	0.982111	0.78	1_No NFYB binding (p>0.01)	0.993752	0.68	1_No Sp1 binding	H2K ami-Oli-1920	Amine#19965
E46L	NM_013236	Amine#19652	excluded	4_Pol II-occupied (p<0.0001)	0.000111	2.29	1_No LSD1 binding (p>0.01)	0.974674	0.72	0_Too low signal (removed)			1_No NFYB binding (p>0.01)	0.740034	0.96	1_No Sp1 binding	H2K ami-Oli-1607	Amine#19652
TRIM14	NM_033221	Amine#19923	analysis	4_Pol II-occupied (p<0.0001)	0.000119	2.1	3_LSD1-occupied (p<0.001)	0.000222	1.6	1_No NRF1 binding (p>0.01)	0.868949	0.93	1_No NFYB binding (p>0.01)	0.989819	0.73	1_No Sp1 binding	H2K ami-Oli-1878	Amine#19923
IGSF3	NM_001542	Amine#19072	analysis	4_Pol II-occupied (p<0.0001)	0.000122	2.18	4_LSD1-occupied (p<0.0001)	2e-06	1.86	1_No NRF1 binding (p>0.01)	0.986187	0.7	1_No NFYB binding (p>0.01)	0.984917	0.72	1_No Sp1 binding	H2K ami-Oli-1027	Amine#19072
MARS	NM_004990	Amine#19403	excluded	4_Pol II-occupied (p<0.0001)	0.000131	2.85	1_No LSD1 binding (p>0.01)	0.143812	1.16	0_Too low signal (removed)			0_Too low signal (removed)			1_No Sp1 binding	H2K ami-Oli-1358	Amine#19403
GPR39	NM_001508	Amine#19069	analysis	4_Pol II-occupied (p<0.0001)	0.000136	2.14	1_No LSD1 binding (p>0.01)	0.036097	1.26	1_No NRF1 binding (p>0.01)	0.701108	0.85	1_No NFYB binding (p>0.01)	0.958506	0.77	1_No Sp1 binding	H2K ami-Oli-1024	Amine#19069
ETAA16	NM_019002	Amine#19819	excluded	4_Pol II-occupied (p<0.0001)	0.000138	2.42	1_No LSD1 binding (p>0.01)	0.313905	1.06	1_No NRF1 binding (p>0.01)	0.279242	1.02	0_Too low signal (removed)			1_No Sp1 binding	H2K ami-Oli-1774	Amine#19819
DBC-1	NM_021174	Amine#18821	analysis	4_Pol II-occupied (p<0.0001)	0.000143	4.05	1_No LSD1 binding (p>0.01)	0.101433	1.15	1_No NRF1 binding (p>0.01)	0.713712	0.93	1_No NFYB binding (p>0.01)	0.196941	1.12	1_No Sp1 binding	H2K ami-Oli-776	Amine#18821
RAD52	NM_002879	Amine#18397	analysis	4_Pol II-occupied (p<0.0001)	0.000143	2.12	1_No LSD1 binding (p>0.01)	0.129264	1.07	1_No NRF1 binding (p>0.01)	0.289739	1	1_No NFYB binding (p>0.01)	0.318577	1.03	1_No Sp1 binding	H2K ami-Oli-352	Amine#18397
ECGF1	NM_001953	Amine#18274	analysis	4_Pol II-occupied (p<0.0001)	0.000152	3.67	1_No LSD1 binding (p>0.01)	0.665782	0.92	1_No NRF1 binding (p>0.01)	0.846887	0.96	1_No NFYB binding (p>0.01)	0.765207	0.93	1_No Sp1 binding	H2K ami-Oli-229	Amine#18274
PGM3	NM_015599	Amine#18770	analysis	4_Pol II-occupied (p<0.0001)	0.000156	2.13	1_No LSD1 binding (p>0.01)	0.072495	1.19	1_No NRF1 binding (p>0.01)	0.780554	0.99	1_No NFYB binding (p>0.01)	0.053841	1.28	1_No Sp1 binding	H2K ami-Oli-725	Amine#18770
TPX2	NM_012112	Amine#18717	analysis	4_Pol II-occupied (p<0.0001)	0.000167	2.42	4_LSD1-occupied (p<0.0001)	3e-06	2.41	1_No NRF1 binding (p>0.01)	0.420516	1.08	1_No NFYB binding (p>0.01)	0.025825	1.4	1_No Sp1 binding	H2K ami-Oli-672	Amine#18717
C10orf10	NM_007021	Amine#19593	excluded	4_Pol II-occupied (p<0.0001)	0.000173	2.2	3_LSD1-occupied (p<0.001)	0.000164	1.64	0_Too low signal (removed)			1_No NFYB binding (p>0.01)	0.79427	0.89	1_No Sp1 binding	H2K ami-Oli-1548	Amine#19593
RARS	NM_002887	Amine#19188	analysis	4_Pol II-occupied (p<0.0001)	0.000175	2.26	1_No LSD1 binding (p>0.01)	0.997721	0.67	1_No NRF1 binding (p>0.01)	0.903542	0.9	1_No NFYB binding (p>0.01)	0.927579	0.85	1_No Sp1 binding	H2K ami-Oli-1143	Amine#19188
DCTN3	NM_024348	Amine#19899	analysis	4_Pol II-occupied (p<0.0001)	0.000183	2.06	1_No LSD1 binding (p>0.01)	0.274238	1.08	1_No NRF1 binding (p>0.01)	0.320116	1.02	1_No NFYB binding (p>0.01)	0.014298	1.42	1_No Sp1 binding	H2K ami-Oli-1854	Amine#19899
EMP3	NM_001425	Amine#19063	analysis	4_Pol II-occupied (p<0.0001)	0.000198	2.07	1_No LSD1 binding (p>0.01)	0.048062	1.23	1_No NRF1 binding (p>0.01)	0.990923	0.68	1_No NFYB binding (p>0.01)	0.958802	0.83	1_No Sp1 binding	H2K ami-Oli-1018	Amine#19063
SENP1	NM_014554	Amine#19711	excluded	4_Pol II-occupied (p<0.0001)	0.000206	2.49	1_No LSD1 binding (p>0.01)	0.284568	1.08	0_Too low signal (removed)			1_No NFYB binding (p>0.01)	0.213958	1.15	1_No Sp1 binding	H2K ami-Oli-1666	Amine#19711
UPP1	NM_003364	Amine#18447	analysis	4_Pol II-occupied (p<0.0001)	0.000207	2.02	1_No LSD1 binding (p>0.01)	0.014635	1.3	1_No NRF1 binding (p>0.01)	0.860909	0.82	1_No NFYB binding (p>0.01)	0.96175	0.73	1_No Sp1 binding	H2K ami-Oli-402	Amine#18447
HMGA1	NM_145905	Amine#18914	analysis	4_Pol II-occupied (p<0.0001)	0.000208	2.35	3_LSD1-occupied (p<0.001)	0.000246	1.59	1_No NRF1 binding (p>0.01)	0.675331	0.95	1_No NFYB binding (p>0.01)	0.713151	0.96	1_No Sp1 binding	H2K ami-Oli-869	Amine#18914
CYP2J2	NM_000775	Amine#19007	analysis	4_Pol II-occupied (p<0.0001)	0.000222	2	1_No LSD1 binding (p>0.01)	0.523252	1	1_No NRF1 binding (p>0.01)	0.74416	0.99	1_No NFYB binding (p>0.01)	0.879985	0.91	1_No Sp1 binding	H2K ami-Oli-962	Amine#19007
BCAS4	NM_017843	Amine#18794	excluded	4_Pol II-occupied (p<0.0001)	0.000226	1.95	4_LSD1-occupied (p<0.0001)	2.5e-05	1.78	0_Too low signal (removed)			1_No NFYB binding (p>0.01)	0.263586	1.1	1_No Sp1 binding	H2K ami-Oli-749	Amine#18794
ICAM5	NM_003259	Amine#18438	analysis	4_Pol II-occupied (p<0.0001)	0.000232	2.25	1_No LSD1 binding (p>0.01)	0.881067	0.88	1_No NRF1 binding (p>0.01)	0.847903	0.95	1_No NFYB binding (p>0.01)	0.233895	1.14	1_No Sp1 binding	H2K ami-Oli-393	Amine#18438
SPRR3	NM_005416	Amine#19435	analysis	4_Pol II-occupied (p<0.0001)	0.000233	2.87	1_No LSD1 binding (p>0.01)	0.600955	0.99	1_No NRF1 binding (p>0.01)	0.913008	0.85	1_No NFYB binding (p>0.01)	0.992932	0.7	1_No Sp1 binding	H2K ami-Oli-1390	Amine#19435
DNAJB6	NM_005494	Amine#18602	excluded	4_Pol II-occupied (p<0.0001)	0.000238	3.27	1_No LSD1 binding (p>0.01)	0.011882	1.2	0_Too low signal (removed)			1_No NFYB binding (p>0.01)	0.886583	0.88	1_No Sp1 binding	H2K ami-Oli-557	Amine#18602
MEST	NM_177524	Amine#18931	excluded	4_Pol II-occupied (p<0.0001)	0.000276	2.08	4_LSD1-occupied (p<0.0001)	0	2.54	1_No NRF1 binding (p>0.01)	0.20964	1.17	0_Too low signal (removed)			1_No Sp1 binding	H2K ami-Oli-886	Amine#18931
BACE1	NM_138973	Amine#19971	analysis	4_Pol II-occupied (p<0.0001)	0.000282	2.04	1_No LSD1 binding (p>0.01)	0.645759	0.97	1_No NRF1 binding (p>0.01)	0.426065	1.14	1_No NFYB binding (p>0.01)	0.048356	1.29	1_No Sp1 binding	H2K ami-Oli-1926	Amine#19971
ETS2	NM_005239	Amine#18578	analysis	4_Pol II-occupied (p<0.0001)	0.000291	2.08	1_No LSD1 binding (p>0.01)	0.094995	1.12	1_No NRF1 binding (p>0.01)	0.955871	0.82	1_No NFYB binding (p>0.01)	0.911352	0.86	1_No Sp1 binding	H2K ami-Oli-533	Amine#18578
NKX3-1	NM_006167	Amine#18653	analysis	4_Pol II-occupied (p<0.0001)	0.0003	2.18	1_No LSD1 binding (p>0.01)	0.963266	0.78	1_No NRF1 binding (p>0.01)	0.970538	0.73	1_No NFYB binding (p>0.01)	0.312093	1.08	1_No Sp1 binding	H2K ami-Oli-608	Amine#18653
MXI1	NM_130439	Amine#18886	analysis	4_Pol II-occupied (p<0.0001)	0.000309	1.95	2_LSD1-occupied (p<0.01)	0.002823	1.43	1_No NRF1 binding (p>0.01)	0.78397	0.94	1_No NFYB binding (p>0.01)	0.963599	0.8	1_No Sp1 binding	H2K ami-Oli-841	Amine#18886
EHHADH	NM_001966	Amine#19106	analysis	4_Pol II-occupied (p<0.0001)	0.000348	1.95	1_No LSD1 binding (p>0.01)	0.983745	0.73	1_No NRF1 binding (p>0.01)	0.262334	1.09	1_No NFYB binding (p>0.01)	0.170405	1.12	1_No Sp1 binding	H2K ami-Oli-1061	Amine#19106
EFEMP2	NM_016938	Amine#19789	analysis	4_Pol II-occupied (p<0.0001)	0.000373	1.91	1_No LSD1 binding (p>0.01)	0.065284	1.2	1_No NRF1 binding (p>0.01)	0.878779	0.88	1_No NFYB binding (p>0.01)	0.63362	0.94	1_No Sp1 binding	H2K ami-Oli-1744	Amine#19789
CASP8	NM_033357	Amine#18866	analysis	4_Pol II-occupied (p<0.0001)	0.000393	1.94	1_No LSD1 binding (p>0.01)	0.010251	1.33	1_No NRF1 binding (p>0.01)	0.999999	0.37	1_No NFYB binding (p>0.01)	0.962227	0.72	1_No Sp1 binding	H2K ami-Oli-819	Amine#18866
UPP1	NM_181597	Amine#18938	analysis	4_Pol II-occupied (p<0.0001)	0.000408	1.91	4_LSD1-occupied (p<0.0001)	4e-06	1.83	1_No NRF1 binding (p>0.01)	0.933561	0.85	1_No NFYB binding (p>0.01)	0.989555	0.71	1_No Sp1 binding	H2K ami-Oli-893	Amine#18938
OPRS1	NM_005866	Amine#19476	analysis	4_Pol II-occupied (p<0.0001)	0.000439	1.96	1_No LSD1 binding (p>0.01)	0.476184	1.01	1_No NRF1 binding (p>0.01)	0.290465	1	2_NFYB-occupied (p<0.01)	0.006884	1.5	1_No Sp1 binding	H2K ami-Oli-1431	Amine#19476
ITGB1	NM_033666	Amine#18871	analysis	4_Pol II-occupied (p<0.0001)	0.000494	1.96	4_LSD1-occupied (p<0.0001)	0	2.72	1_No NRF1 binding (p>0.01)	0.90032	0.89	1_No NFYB binding (p>0.01)	0.998229	0.65	1_No Sp1 binding	H2K ami-Oli-826	Amine#18871
TOPK	NM_018492	Amine#19809	analysis	4_Pol II-occupied (p<0.0001)	0.000538	1.99	1_No LSD1 binding (p>0.01)	0.38949	1	1_No NRF1 binding (p>0.01)	0.968026	0.78	1_No NFYB binding (p>0.01)	0.989952	0.72	1_No Sp1 binding	H2K ami-Oli-1764	Amine#19809
FMOD	NM_002023	Amine#19111	analysis	4_Pol II-occupied (p<0.0001)	0.000547	2.04	4_LSD1-occupied (p<0.0001)	0	2.88	1_No NRF1 binding (p>0.01)	0.955167	0.81	1_No NFYB binding (p>0.01)	0.681939	0.89	1_No Sp1 binding	H2K ami-Oli-1066	Amine#19111
BCAR3	NM_003567	Amine#18455	analysis	4_Pol II-occupied (p<0.0001)	0.000571	1.94	1_No LSD1 binding (p>0.01)	0.453607	1.01	1_No NRF1 binding (p>0.01)	0.40604	1.03	1_No NFYB binding (p>0.01)	0.97936	0.74	1_No Sp1 binding	H2K ami-Oli-410	Amine#18455
GSS	NM_000178	Amine#18951	analysis	4_Pol II-occupied (p<0.0001)	0.000597	2.44	4_LSD1-occupied (p<0.0001)	0	2.23	2_NRF1-occupied (p<0.01)	0.007258	1.95	1_No NFYB binding (p>0.01)	0.459186	1	1_No Sp1 binding	H2K ami-Oli-906	Amine#18951
DUSP4	NM_057158	Amine#19941	analysis	4_Pol II-occupied (p<0.0001)	0.000615	2.21	4_LSD1-occupied (p<0.0001)	3.4e-05	1.74	1_No NRF1 binding (p>0.01)	0.729263	0.93	1_No NFYB binding (p>0.01)	0.651841	0.93	1_No Sp1 binding	H2K ami-Oli-1896	Amine#19941
PTPRJ	NM_002843	Amine#18393	analysis	4_Pol II-occupied (p<0.0001)	0.000628	1.92	1_No LSD1 binding (p>0.01)	0.348226	1.05	1_No NRF1 binding (p>0.01)	0.654541	0.96	1_No NFYB binding (p>0.01)	0.955844	0.71	1_No Sp1 binding	H2K ami-Oli-348	Amine#18393
ACTR1A	NM_005736	Amine#19469	analysis	4_Pol II-occupied (p<0.0001)	0.000645	2.06	4_LSD1-occupied (p<0.0001)	0	3.6	2_NRF1-occupied (p<0.01)	0.001113	2.16	4_NF-YB-occupied (p<0.0001)	3e-06	2.24	1_No Sp1 binding	H2K ami-Oli-1424	Amine#19469
CASP8	NM_033355	Amine#12135	analysis	4_Pol II-occupied (p<0.0001)	0.000658	1.83	1_No LSD1 binding (p>0.01)	0.125326	1.14	1_No NRF1 binding (p>0.01)	0.044187	1.74	1_No NFYB binding (p>0.01)	0.942878	0.72	1_No Sp1 binding	H2K ami-Oli-821	Amine#12135
TMPRSS2	NM_005656	Amine#18611	analysis	4_Pol II-occupied (p<0.0001)	0.000748	2.07	1_No LSD1 binding (p>0.01)	0.414753	1	1_No NRF1 binding (p>0.01)	0.988382	0.68	1_No NFYB binding (p>0.01)	0.814191	0.93	1_No Sp1 binding	H2K ami-Oli-566	Amine#18611
IL1F6	NM_014440	Amine#19700	analysis	4_Pol II-occupied (p<0.0001)	0.000801	2.01	4_LSD1-occupied (p<0.0001)	0	2.3	1_No NRF1 binding (p>0.01)	0.788713	0.99	1_No NFYB binding (p>0.01)	0.806407	0.81	1_No Sp1 binding	H2K ami-Oli-1655	Amine#19700
ALCAM	NM_001627	Amine#18237	analysis	4_Pol II-occupied (p<0.0001)	0.000814	1.81	3_LSD1-occupied (p<0.001)	0.000525	1.53	1_No NRF1 binding (p>0.01)	0.534273	0.99	1_No NFYB binding (p>0.01)	0.063069	1.27	1_No Sp1 binding	H2K ami-Oli-192	Amine#18237
NMI	NM_004688	Amine#18532	analysis	4_Pol II-occupied (p<0.0001)	0.000836	2.31	1_No LSD1 binding (p>0.01)	0.30004	1.02	1_No NRF1 binding (p>0.01)	0.696737	0.99	1_No NFYB binding (p>0.01)	0.233727	1.07	1_No Sp1 binding	H2K ami-Oli-487	Amine#18532
MAPK7	NM_139033	Amine#19972	analysis	4_Pol II-occupied (p<0.0001)	0.000921	1.98	1_No LSD1 binding (p>0.01)	0.010017	1.47	1_No NRF1 binding (p>0.01)	0.323754	1.01	1_No NFYB binding (p>0.01)	0.371428	1.06	1_No Sp1 binding	H2K ami-Oli-1927	Amine#19972
CADPS	NM_003716	Amine#19281	analysis	4_Pol II-occupied (p<0.0001)	0.00093	1.9	1_No LSD1 binding (p>0.01)	0.429729	1.02	1_No NRF1 binding (p>0.01)	0.3242	1.03	2_NFYB-occupied (p<0.01)	0.009112	1.47	1_No Sp1 binding	H2K ami-Oli-1236	Amine#19281
AR	NM_000044	Amine#18052	excluded	4_Pol II-occupied (p<0.0001)	0.000934	2.65	1_No LSD1 binding (p>0.01)	0.410915	1.02	0_Too low signal (removed)			0_Too low signal (removed)			1_No Sp1 binding	H2K ami-Oli-7	Amine#18052
PSD	NM_002779	Amine#19173	analysis	4_Pol II-occupied (p<0.0001)	0.000982	1.8	4_LSD1-occupied (p<0.0001)	0	3.39	4_NRF1-occupied (p<0.0001)	0	7.41	1_No NFYB binding (p>0.01)	0.987954	0.69	1_No Sp1 binding	H2K ami-Oli-1128	Amine#19173
DLL1	NM_005618	Amine#19459	analysis	2_Pol II-occupied (p<0.01)	0.001002	1.88	1_No LSD1 binding (p>0.01)	0.031326	1.27	1_No NRF1 binding (p>0.01)	0.5486	0.96	1_No NFYB binding (p>0.01)	0.660675	0.94	1_No Sp1 binding	H2K ami-Oli-1414	Amine#19459
SLC26A1	NM_134425	Amine#19964	excluded	2_Pol II-occupied (p<0.01)	0.001028	1.88	1_No LSD1 binding (p>0.01)	0.748832	0.94	0_Too low signal (removed)			0_Too low signal (removed)			1_No Sp1 binding	H2K ami-Oli-1835	Amine#19964
MAF	NM_005360	Amine#18591	analysis	2_Pol II-occupied (p<0.01)	0.001089	1.79	4_LSD1-occupied (p<0.0001)	1e-05	1.78	1_No NRF1 binding (p>0.01)	0.794931	0.85	1_No NFYB binding (p>0.01)	0.058735	1.3	1_No Sp1 binding	H2K ami-Oli-546	Amine#18591
APOM	NM_019101	Amine#19824	analysis	2_Pol II-occupied (p<0.01)	0.00109	2.06	1_No LSD1 binding (p>0.01)	0.530481	0.99	1_No NRF1 binding (p>0.01)	0.948624	0.8	1_No NFYB binding (p>0.01)	0.978669	0.77	1_No Sp1 binding	H2K ami-Oli-1779	Amine#19824
UBE2I	NM_003345	Amine#19246	analysis	2_Pol II-occupied (p<0.01)	0.001126	2.13	1_No LSD1 binding (p>0.01)	0.575851	0.99	1_No NRF1 binding (p>0.01)	0.264176	1.04	1_No NFYB binding (p>0.01)	0.743279	0.97	1_No Sp1 binding	H2K ami-Oli-1201	Amine#19246
CLDN15	NM_014343	Amine#19690	analysis	2_Pol II-occupied (p<0.01)	0.001248	1.92	1_No LSD1 binding (p>0.01)	0.794184	0.89	4_NRF1-occupied (p<0.0001)	1.7e-05	2.81	1_No NFYB binding (p>0.01)	0.988006	0.72	1_No Sp1 binding	H2K ami-Oli-1645	Amine#19690
GNAS	NM_080425	Amine#18882	analysis	2_Pol II-occupied (p<0.01)	0.001254	2.32	2_LSD1-occupied (p<0.01)	0.002684	1.45	1_No NRF1 binding (p>0.01)	0.863819	0.94	1_No NFYB binding (p>0.01)	0.690916	0.92	1_No Sp1 binding	H2K ami-Oli-837	Amine#18882
PIK3C2B	NM_002646	Amine#18376	analysis	2_Pol II-occupied (p<0.01)	0.001258	2.02	1_No LSD1 binding (p>0.01)	0.045579	1.23	1_No NRF1 binding (p>0.01)	0.948694	0.81	1_No NFYB binding (p>0.01)	0.999514	0.6	1_No Sp1 binding	H2K ami-Oli-331	Amine#18376
FNTB	NM_002028	Amine#19113	analysis	2_Pol II-occupied (p<0.01)	0.001389	2.15	1_No LSD1 binding (p>0.01)	0.791804	0.92	1_No NRF1 binding (p>0.01)	0.738659	0.96	1_No NFYB binding (p>0.01)	0.207373	1.1	1_No Sp1 binding	H2K ami-Oli-1068	Amine#19113
IFIT4	NM_001549	Amine#19074	analysis	2_Pol II-occupied (p<0.01)	0.001576	1.8	1_No LSD1 binding (p>0.01)	0.063764	1.28	1_No NRF1 binding (p>0.01)	0.937192	0.83	1_No NFYB binding (p>0.01)	0.677409	0.97	1_No Sp1 binding	H2K ami-Oli-1029	Amine#19074
SUMO1	NM_003352	Amine#19247	analysis	2_Pol II-occupied (p<0.01)	0.001601	2.18	1_No LSD1 binding (p>0.01)	0.047272	1.19	1_No NRF1 binding (p>0.01)	0.335528	1.01	1_No NFYB binding (p>0.01)	0.547972	0.98	1_No Sp1 binding	H2K ami-Oli-1202	Amine#19247
P2RY5	NM_005767	Amine#19473	analysis	2_Pol II-occupied (p<0.01)	0.00163	1.83	2_LSD1-occupied (p<0.01)	0.005067	1.51	1_No NRF1 binding (p>0.01)	0.952734	0.81	1_No NFYB binding (p>0.01)	0.708214	0.95	1_No Sp1 binding	H2K ami-Oli-1428	Amine#19473
ZNF202	NM_003455	Amine#19256	analysis	2_Pol II-occupied (p<0.01)	0.001763	1.89	1_No LSD1 binding (p>0.01)	0.823132	0.87	1_No NRF1 binding (p>0.01)	0.46158	1	1_No NFYB binding (p>0.01)	0.031548	1.34	1_No Sp1 binding	H2K ami-Oli-1211	Amine#19256
INHA	NM_002191	Amine#18309	analysis	2_Pol II-occupied (p<0.01)	0.001931	1.78	1_No LSD1 binding (p>0.01)	0.860782	0.87	1_No NRF1 binding (p>0.01)	0.959017	0.82	1_No NFYB binding (p>0.01)	0.462321	1	1_No Sp1 binding	H2K ami-Oli-264	Amine#18309
BMP4	NM_130851	Amine#19957	analysis	2_Pol II-occupied (p<0.01)	0.001959	1.97	1_No LSD1 binding (p>0.01)	0.161053	1.12	1_No NRF1 binding (p>0.01)	0.850999	0.95	1_No NFYB binding (p>0.01)	0.877316	0.78	1_No Sp1 binding	H2K ami-Oli-843	Amine#19957
CNOT3	NM_014516	Amine#19708	analysis	2_Pol II-occupied (p<0.01)	0.001995	2.07	1_No LSD1 binding (p>0.01)	0.425901	1	4_NRF1-occupied (p<0.0001)	0	31.18	1_No NFYB binding (p>0.01)	0.986605	0.73	1_No Sp1 binding	H2K ami-Oli-1663	Amine#19708
SASH1	NM_015278	Amine#18764	analysis	2_Pol II-occupied (p<0.01)	0.00204	1.74	1_No LSD1 binding (p>0.01)	0.015088	1.33	1_No NRF1 binding (p>0.01)	0.786927	0.99	1_No NFYB binding (p>0.01)	0.964014	0.76	1_No Sp1 binding	H2K ami-Oli-719	Amine#18764
SLC2A2	NM_000340	Amine#18969	analysis	2_Pol II-occupied (p<0.01)	0.002064	1.77	4_LSD1-occupied (p<0.0001)	0	2.25	1_No NRF1 binding (p>0.01)	0.803265	0.89	1_No NFYB binding (p>0.01)	0.374362	1.01	1_No Sp1 binding	H2K ami-Oli-924	Amine#18969
EDN1	NM_001955	Amine#19105	analysis	2_Pol II-occupied (p<0.01)	0.002208	1.69	4_LSD1-occupied (p<0.0001)	3.1e-05	1.71	1_No NRF1 binding (p>0.01)	0.257427	1.04	1_No NFYB binding (p>0.01)	0.352207	1.01	1_No Sp1 binding	H2K ami-Oli-1060	Amine#19105
ATP7B	NM_000053	Amine#18055	analysis	2_Pol II-occupied (p<0.01)	0.002275	1.81	1_No LSD1 binding (p>0.01)	0.181125	1.12	1_No NRF1 binding (p>0.01)	0.264147	1.18	1_No NFYB binding (p>0.01)	0.121846	1.2	1_No Sp1 binding	H2K ami-Oli-10	Amine#18055
PRDM1	NM_001198	Amine#19039	analysis	2_Pol II-occupied (p<0.01)	0.002363	1.84	4_LSD1-occupied (p<0.0001)	1.8e-05	1.86	1_No NRF1 binding (p>0.01)	0.377189	1.12	1_No NFYB binding (p>0.01)	0.317307	1.11	1_No Sp1 binding	H2K ami-Oli-994	Amine#19039
ZNF22	NM_006963	Amine#19589	excluded	2_Pol II-occupied (p<0.01)	0.002398	1.74	1_No LSD1 binding (p>0.01)	0.094642	1.16	0_Too low signal (removed)			1_No NFYB binding (p>0.01)	0.678177	0.92	1_No Sp1 binding	H2K ami-Oli-1544	Amine#19589
BCL11B	NM_138576	Amine#19966	excluded	2_Pol II-occupied (p<0.01)	0.00242	1.72	1_No LSD1 binding (p>0.01)	0.491087	1	1_No NRF1 binding (p>0.01)	0.687382	0.97	0_Too low signal (removed)			1_No Sp1 binding	H2K ami-Oli-1921	Amine#19966
ZNF304	NM_020657	Amine#19853	analysis	2_Pol II-occupied (p<0.01)	0.002454	1.69	1_No LSD1 binding (p>0.01)	0.459552	1.02	1_No NRF1 binding (p>0.01)	0.838987	0.95	1_No NFYB binding (p>0.01)	0.029897	1.28	1_No Sp1 binding	H2K ami-Oli-1808	Amine#19853
KRT8	NM_002273	Amine#18316	analysis	2_Pol II-occupied (p<0.01)	0.002502	1.69	1_No LSD1 binding (p>0.01)	0.473941	1.01	1_No NRF1 binding (p>0.01)	0.923154	0.83	1_No NFYB binding (p>0.01)	0.978963	0.75	1_No Sp1 binding	H2K ami-Oli-271	Amine#18316
DMPK	NM_004409	Amine#19349	analysis	2_Pol II-occupied (p<0.01)	0.002571	1.78	2_LSD1-occupied (p<0.01)	0.009908	1.36	1_No NRF1 binding (p>0.01)	0.495647	1	1_No NFYB binding (p>0.01)	0.989871	0.72	1_No Sp1 binding	H2K ami-Oli-1304	Amine#19349
LCP1	NM_002298	Amine#18321	analysis	2_Pol II-occupied (p<0.01)	0.00263	1.69	4_LSD1-occupied (p<0.0001)	6.3e-05	1.65	1_No NRF1 binding (p>0.01)	0.958885	0.78	1_No NFYB binding (p>0.01)	0.96168	0.82	1_No Sp1 binding	H2K ami-Oli-276	Amine#18321
PMP22	NM_153322	Amine#20001	analysis	2_Pol II-occupied (p<0.01)	0.002736	1.7	2_LSD1-occupied (p<0.01)	0.002061	1.5	1_No NRF1 binding (p>0.01)	0.236478	1.16	1_No NFYB binding (p>0.01)	0.674731	0.96	1_No Sp1 binding	H2K ami-Oli-1956	Amine#20001
ESR1	NM_000125	Amine#18068	analysis	2_Pol II-occupied (p<0.01)	0.002903	1.71	1_No LSD1 binding (p>0.01)	0.974847	0.72	1_No NRF1 binding (p>0.01)	0.714072	0.97	1_No NFYB binding (p>0.01)	0.734372	0.96	1_No Sp1 binding	H2K ami-Oli-23	Amine#18068
ENPP2	NM_006209	Amine#18657	analysis	2_Pol II-occupied (p<0.01)	0.002978	1.69	2_LSD1-occupied (p<0.01)	0.009269	1.32	1_No NRF1 binding (p>0.01)	0.974401	0.75	1_No NFYB binding (p>0.01)	0.691074	0.99	1_No Sp1 binding	H2K ami-Oli-612	Amine#18657
PSMB7	NM_002799	Amine#19177	excluded	2_Pol II-occupied (p<0.01)	0.003026	1.92	1_No LSD1 binding (p>0.01)	0.389501	1	0_Too low signal (removed)			1_No NFYB binding (p>0.01)	0.875232	0.84	1_No Sp1 binding	H2K ami-Oli-1132	Amine#19177
RAB27B	NM_004163	Amine#19319	analysis	2_Pol II-occupied (p<0.01)	0.00309	2.02	4_LSD1-occupied (p<0.0001)	2e-05	1.81	1_No NRF1 binding (p>0.01)	0.434778	1.07	4_NF-YB-occupied (p<0.0001)	4.3e-05	1.98	1_No Sp1 binding	H2K ami-Oli-1274	Amine#19319
MAPRE3	NM_012326	Amine#19638	excluded	2_Pol II-occupied (p<0.01)	0.003158	1.92	4_LSD1-occupied (p<0.0001)	0	2.36	0_Too low signal (removed)			1_No NFYB binding (p>0.01)	0.883387	0.88	1_No Sp1 binding	H2K ami-Oli-1593	Amine#19638
OSRF	NM_012382	Amine#19642	excluded	2_Pol II-occupied (p<0.01)	0.003171	2.03	4_LSD1-occupied (p<0.0001)	0	3.49	0_Too low signal (removed)			1_No NFYB binding (p>0.01)	0.661853	0.97	1_No Sp1 binding	H2K ami-Oli-1597	Amine#19642
MMP16	NM_005941	Amine#18633	analysis	2_Pol II-occupied (p<0.01)	0.003175	1.64	4_LSD1-occupied (p<0.0001)	0	2.37	3_NRF1-occupied (p<0.001)	0.000712	2.6	1_No NFYB binding (p>0.01)	0.955153	0.8	1_No Sp1 binding	H2K ami-Oli-588	Amine#18633
ABCB1	NM_000927	Amine#18162	analysis	2_Pol II-occupied (p<0.01)	0.003338	1.97	4_LSD1-occupied (p<0.0001)	5.5e-05	1.76	1_No NRF1 binding (p>0.01)	0.621532	0.96	1_No NFYB binding (p>0.01)	0.69881	0.92	1_No Sp1 binding	H2K ami-Oli-117	Amine#18162
NCOR2	NM_006312	Amine#18668	analysis	2_Pol II-occupied (p<0.01)	0.003379	1.68	4_LSD1-occupied (p<0.0001)	4.1e-05	1.74	1_No NRF1 binding (p>0.01)	0.901355	0.85	1_No NFYB binding (p>0.01)	0.484295	1	1_No Sp1 binding	H2K ami-Oli-623	Amine#18668
MMP26	NM_021801	Amine#18827	analysis	2_Pol II-occupied (p<0.01)	0.003718	1.78	1_No LSD1 binding (p>0.01)	0.684797	0.97	1_No NRF1 binding (p>0.01)	0.783725	0.99	1_No NFYB binding (p>0.01)	0.998799	0.63	1_No Sp1 binding	H2K ami-Oli-782	Amine#18827
IL18	NM_001562	Amine#18233	excluded	2_Pol II-occupied (p<0.01)	0.003736	1.75	2_LSD1-occupied (p<0.01)	0.001514	1.48	0_Too low signal (removed)			0_Too low signal (removed)			1_No Sp1 binding	H2K ami-Oli-188	Amine#18233
PPARG	NM_138711	Amine#18892	analysis	2_Pol II-occupied (p<0.01)	0.003855	1.75	1_No LSD1 binding (p>0.01)	0.284876	1.04	1_No NRF1 binding (p>0.01)	0.763741	0.99	1_No NFYB binding (p>0.01)	0.959608	0.79	1_No Sp1 binding	H2K ami-Oli-847	Amine#18892
CENPE	NM_001813	Amine#19095	analysis	2_Pol II-occupied (p<0.01)	0.004177	1.74	1_No LSD1 binding (p>0.01)	0.348266	1.08	1_No NRF1 binding (p>0.01)	0.998699	0.59	1_No NFYB binding (p>0.01)	0.327042	1.07	1_No Sp1 binding	H2K ami-Oli-1050	Amine#19095
CTGF	NM_001901	Amine#18264	analysis	2_Pol II-occupied (p<0.01)	0.004178	1.68	1_No LSD1 binding (p>0.01)	0.398853	1.02	1_No NRF1 binding (p>0.01)	0.937522	0.81	1_No NFYB binding (p>0.01)	0.691625	0.96	1_No Sp1 binding	H2K ami-Oli-219	Amine#18264
MET	NM_000245	Amine#18081	analysis	2_Pol II-occupied (p<0.01)	0.00427	1.66	1_No LSD1 binding (p>0.01)	0.022607	1.25	1_No NRF1 binding (p>0.01)	0.291723	1	2_NFYB-occupied (p<0.01)	0.004625	1.51	1_No Sp1 binding	H2K ami-Oli-36	Amine#18081
NGFR	NM_002507	Amine#18359	analysis	2_Pol II-occupied (p<0.01)	0.004358	1.7	2_LSD1-occupied (p<0.01)	0.001106	1.51	1_No NRF1 binding (p>0.01)	0.53012	0.95	1_No NFYB binding (p>0.01)	0.555834	0.96	1_No Sp1 binding	H2K ami-Oli-314	Amine#18359
CA3	NM_005181	Amine#19421	analysis	2_Pol II-occupied (p<0.01)	0.00446	1.83	1_No LSD1 binding (p>0.01)	0.449223	1	1_No NRF1 binding (p>0.01)	0.293615	1.13	1_No NFYB binding (p>0.01)	0.113556	1.19	1_No Sp1 binding	H2K ami-Oli-1376	Amine#19421
NME1	NM_000269	Amine#18083	excluded	2_Pol II-occupied (p<0.01)	0.004798	1.73	1_No LSD1 binding (p>0.01)	0.946019	0.76	0_Too low signal (removed)			1_No NFYB binding (p>0.01)	0.188202	1.12	1_No Sp1 binding	H2K ami-Oli-38	Amine#18083
CTSL	NM_001912	Amine#18268	analysis	2_Pol II-occupied (p<0.01)	0.004893	1.77	1_No LSD1 binding (p>0.01)	0.075991	1.16	1_No NRF1 binding (p>0.01)	0.289487	1	1_No NFYB binding (p>0.01)	0.331618	1.08	1_No Sp1 binding	H2K ami-Oli-223	Amine#18268
IL11RA	NM_147162	Amine#19986	analysis	2_Pol II-occupied (p<0.01)	0.005109	1.67	1_No LSD1 binding (p>0.01)	0.305196	1.03	1_No NRF1 binding (p>0.01)	0.937805	0.85	1_No NFYB binding (p>0.01)	0.992916	0.69	1_No Sp1 binding	H2K ami-Oli-1941	Amine#19986
NTS	NM_006183	Amine#18654	analysis	2_Pol II-occupied (p<0.01)	0.005353	1.73	4_LSD1-occupied (p<0.0001)	5.4e-05	1.71	1_No NRF1 binding (p>0.01)	0.233203	1.04	1_No NFYB binding (p>0.01)	0.740455	0.94	1_No Sp1 binding	H2K ami-Oli-609	Amine#18654
SLC30A4	NM_013309	Amine#18734	analysis	2_Pol II-occupied (p<0.01)	0.005452	1.64	4_LSD1-occupied (p<0.0001)	0	2.76	4_NRF1-occupied (p<0.0001)	0	11.69	1_No NFYB binding (p>0.01)	0.84689	0.94	1_No Sp1 binding	H2K ami-Oli-689	Amine#18734
PITX1	NM_002653	Amine#18379	analysis	2_Pol II-occupied (p<0.01)	0.005779	1.59	1_No LSD1 binding (p>0.01)	0.063334	1.19	1_No NRF1 binding (p>0.01)	0.29376	1	1_No NFYB binding (p>0.01)	0.447592	1.02	1_No Sp1 binding	H2K ami-Oli-334	Amine#18379
CD44	NM_000610	Amine#18131	analysis	2_Pol II-occupied (p<0.01)	0.006019	1.68	1_No LSD1 binding (p>0.01)	0.997805	0.55	1_No NRF1 binding (p>0.01)	0.952817	0.77	1_No NFYB binding (p>0.01)	0.475554	1	1_No Sp1 binding	H2K ami-Oli-86	Amine#18131
RHOU	NM_021205	Amine#18823	analysis	2_Pol II-occupied (p<0.01)	0.006084	1.64	1_No LSD1 binding (p>0.01)	0.085834	1.2	1_No NRF1 binding (p>0.01)	0.397891	1.04	1_No NFYB binding (p>0.01)	0.883473	0.79	1_No Sp1 binding	H2K ami-Oli-778	Amine#18823
PFKM	NM_000289	Amine#18963	analysis	2_Pol II-occupied (p<0.01)	0.00621	2.09	1_No LSD1 binding (p>0.01)	0.229467	1.14	1_No NRF1 binding (p>0.01)	0.990546	0.71	1_No NFYB binding (p>0.01)	0.690784	0.93	1_No Sp1 binding	H2K ami-Oli-918	Amine#18963
HPSE	NM_006665	Amine#18687	analysis	2_Pol II-occupied (p<0.01)	0.006267	1.62	1_No LSD1 binding (p>0.01)	0.021323	1.29	1_No NRF1 binding (p>0.01)	0.748177	0.98	1_No NFYB binding (p>0.01)	0.97944	0.77	1_No Sp1 binding	H2K ami-Oli-642	Amine#18687
ALDH3B2	NM_000695	Amine#18999	analysis	2_Pol II-occupied (p<0.01)	0.006278	1.65	3_LSD1-occupied (p<0.001)	0.000906	1.51	1_No NRF1 binding (p>0.01)	0.657362	0.95	1_No NFYB binding (p>0.01)	0.984108	0.77	1_No Sp1 binding	H2K ami-Oli-954	Amine#18999
TGFBR2	NM_003242	Amine#19233	analysis	2_Pol II-occupied (p<0.01)	0.006735	1.58	1_No LSD1 binding (p>0.01)	0.451984	1	1_No NRF1 binding (p>0.01)	0.915301	0.9	1_No NFYB binding (p>0.01)	0.046925	1.3	1_No Sp1 binding	H2K ami-Oli-1188	Amine#19233
NOVA1	NM_002515	Amine#18360	analysis	2_Pol II-occupied (p<0.01)	0.007097	1.89	4_LSD1-occupied (p<0.0001)	1e-05	1.89	1_No NRF1 binding (p>0.01)	0.800068	0.9	1_No NFYB binding (p>0.01)	0.462689	1	1_No Sp1 binding	H2K ami-Oli-315	Amine#18360
C6orf29	NM_032794	Amine#19917	analysis	2_Pol II-occupied (p<0.01)	0.007164	1.61	1_No LSD1 binding (p>0.01)	0.932979	0.81	1_No NRF1 binding (p>0.01)	0.987739	0.73	1_No NFYB binding (p>0.01)	0.999818	0.54	1_No Sp1 binding	H2K ami-Oli-1872	Amine#19917
TACR1	NM_001058	Amine#19032	excluded	2_Pol II-occupied (p<0.01)	0.007199	1.91	1_No LSD1 binding (p>0.01)	0.157887	1.09	0_Too low signal (removed)			1_No NFYB binding (p>0.01)	0.405973	1.03	1_No Sp1 binding	H2K ami-Oli-987	Amine#19032
HLX1	NM_021958	Amine#19873	excluded	2_Pol II-occupied (p<0.01)	0.007574	1.99	1_No LSD1 binding (p>0.01)	0.677704	0.96	0_Too low signal (removed)			1_No NFYB binding (p>0.01)	0.237153	1.09	1_No Sp1 binding	H2K ami-Oli-1828	Amine#19873
AGR2	NM_006408	Amine#18676	analysis	2_Pol II-occupied (p<0.01)	0.007592	1.66	4_LSD1-occupied (p<0.0001)	0	2.22	1_No NRF1 binding (p>0.01)	0.980835	0.75	1_No NFYB binding (p>0.01)	0.226853	1.13	1_No Sp1 binding	H2K ami-Oli-631	Amine#18676
ROBO1	NM_133631	Amine#19963	analysis	2_Pol II-occupied (p<0.01)	0.007733	1.58	1_No LSD1 binding (p>0.01)	0.431961	1.01	1_No NRF1 binding (p>0.01)	0.992392	0.66	1_No NFYB binding (p>0.01)	0.93723	0.8	1_No Sp1 binding	H2K ami-Oli-1918	Amine#19963
CGA	NM_000735	Amine#18147	analysis	2_Pol II-occupied (p<0.01)	0.008314	1.59	1_No LSD1 binding (p>0.01)	0.03889	1.21	1_No NRF1 binding (p>0.01)	0.956513	0.8	1_No NFYB binding (p>0.01)	0.816712	0.87	1_No Sp1 binding	H2K ami-Oli-102	Amine#18147
CHAT	NM_020549	Amine#18813	excluded	2_Pol II-occupied (p<0.01)	0.008435	1.56	1_No LSD1 binding (p>0.01)	0.053871	1.22	0_Too low signal (removed)			1_No NFYB binding (p>0.01)	0.970177	0.77	1_No Sp1 binding	H2K ami-Oli-768	Amine#18813
CSF3R	NM_156038	Amine#20013	analysis	2_Pol II-occupied (p<0.01)	0.008718	1.64	1_No LSD1 binding (p>0.01)	0.904141	0.83	1_No NRF1 binding (p>0.01)	0.120418	1.45	1_No NFYB binding (p>0.01)	0.998416	0.64	1_No Sp1 binding	H2K ami-Oli-1968	Amine#20013
SLIT2	NM_004787	Amine#18538	analysis	2_Pol II-occupied (p<0.01)	0.008997	1.57	1_No LSD1 binding (p>0.01)	0.785095	0.91	1_No NRF1 binding (p>0.01)	0.987713	0.68	3_NFYB-occupied (p<0.001)	0.000525	1.72	1_No Sp1 binding	H2K ami-Oli-493	Amine#18538
RAB9B	NM_016370	Amine#19762	analysis	2_Pol II-occupied (p<0.01)	0.009229	1.63	4_LSD1-occupied (p<0.0001)	0	2.1	4_NRF1-occupied (p<0.0001)	3.7e-05	2.71	1_No NFYB binding (p>0.01)	0.292768	1.07	1_No Sp1 binding	H2K ami-Oli-1717	Amine#19762
CCNA2	NM_001237	Amine#18196	analysis	2_Pol II-occupied (p<0.01)	0.009481	1.78	4_LSD1-occupied (p<0.0001)	2.3e-05	1.82	1_No NRF1 binding (p>0.01)	0.014628	2.79	3_NFYB-occupied (p<0.001)	0.00048	1.74	1_No Sp1 binding	H2K ami-Oli-1002	Amine#18196
CALB3	NM_004057	Amine#18484	analysis	1_No Pol II binding (p>0.01)	0.010493	1.56	1_No LSD1 binding (p>0.01)	0.193693	1.08	1_No NRF1 binding (p>0.01)	0.960938	0.79	1_No NFYB binding (p>0.01)	0.983733	0.72	1_No Sp1 binding	H2K ami-Oli-439	Amine#18484
PPAP2B	NM_003713	Amine#18463	analysis	1_No Pol II binding (p>0.01)	0.010578	1.6	1_No LSD1 binding (p>0.01)	0.207193	1.08	1_No NRF1 binding (p>0.01)	0.928041	0.86	1_No NFYB binding (p>0.01)	0.744103	0.91	1_No Sp1 binding	H2K ami-Oli-418	Amine#18463
FBXW7	NM_018315	Amine#18798	excluded	1_No Pol II binding (p>0.01)	0.010703	1.72	1_No LSD1 binding (p>0.01)	0.201395	1.1	0_Too low signal (removed)			1_No NFYB binding (p>0.01)	0.229326	1.11	1_No Sp1 binding	H2K ami-Oli-753	Amine#18798
BZRAP1	NM_004758	Amine#19380	analysis	1_No Pol II binding (p>0.01)	0.011066	1.58	1_No LSD1 binding (p>0.01)	0.400066	1.01	1_No NRF1 binding (p>0.01)	0.566638	1	1_No NFYB binding (p>0.01)	0.917257	0.83	1_No Sp1 binding	H2K ami-Oli-1335	Amine#19380
COX7A1	NM_001864	Amine#19099	analysis	1_No Pol II binding (p>0.01)	0.011285	1.54	1_No LSD1 binding (p>0.01)	0.931721	0.82	1_No NRF1 binding (p>0.01)	0.959912	0.76	1_No NFYB binding (p>0.01)	0.914296	0.83	1_No Sp1 binding	H2K ami-Oli-1054	Amine#19099
KCNE3	NM_005472	Amine#19442	analysis	1_No Pol II binding (p>0.01)	0.011705	1.62	1_No LSD1 binding (p>0.01)	0.386099	1.04	1_No NRF1 binding (p>0.01)	0.692659	0.95	1_No NFYB binding (p>0.01)	0.993915	0.69	1_No Sp1 binding	H2K ami-Oli-1397	Amine#19442
PDE6A	NM_000440	Amine#18975	analysis	1_No Pol II binding (p>0.01)	0.012164	1.64	1_No LSD1 binding (p>0.01)	0.318281	1.05	1_No NRF1 binding (p>0.01)	0.370097	1.01	1_No NFYB binding (p>0.01)	0.993116	0.7	1_No Sp1 binding	H2K ami-Oli-930	Amine#18975
SLC26A4	NM_000441	Amine#18976	analysis	1_No Pol II binding (p>0.01)	0.012809	1.77	1_No LSD1 binding (p>0.01)	0.011468	1.38	1_No NRF1 binding (p>0.01)	0.989589	0.67	1_No NFYB binding (p>0.01)	0.992947	0.69	1_No Sp1 binding	H2K ami-Oli-931	Amine#18976
SLC39A2	NM_014579	Amine#19712	analysis	1_No Pol II binding (p>0.01)	0.012953	1.51	1_No LSD1 binding (p>0.01)	0.345854	1.03	1_No NRF1 binding (p>0.01)	0.458949	1	1_No NFYB binding (p>0.01)	0.999546	0.6	1_No Sp1 binding	H2K ami-Oli-1667	Amine#19712
SMARCD3	NM_003078	Amine#19210	analysis	1_No Pol II binding (p>0.01)	0.013855	1.49	4_LSD1-occupied (p<0.0001)	0	3.17	4_NRF1-occupied (p<0.0001)	0	6.64	1_No NFYB binding (p>0.01)	0.698503	0.99	1_No Sp1 binding	H2K ami-Oli-1165	Amine#19210
SFRP4	NM_003014	Amine#18409	excluded	1_No Pol II binding (p>0.01)	0.013954	1.51	3_LSD1-occupied (p<0.001)	0.000549	1.54	0_Too low signal (removed)			1_No NFYB binding (p>0.01)	0.844296	0.92	1_No Sp1 binding	H2K ami-Oli-364	Amine#18409
GP6	NM_016363	Amine#19761	analysis	1_No Pol II binding (p>0.01)	0.014221	1.53	1_No LSD1 binding (p>0.01)	0.490364	1	1_No NRF1 binding (p>0.01)	0.792813	0.89	1_No NFYB binding (p>0.01)	0.985494	0.73	1_No Sp1 binding	H2K ami-Oli-1716	Amine#19761
RARA	NM_000964	Amine#18168	analysis	1_No Pol II binding (p>0.01)	0.014622	1.71	3_LSD1-occupied (p<0.001)	0.000245	1.64	1_No NRF1 binding (p>0.01)	0.931708	0.84	1_No NFYB binding (p>0.01)	0.17088	1.11	1_No Sp1 binding	H2K ami-Oli-123	Amine#18168
SLC29A1	NM_004955	Amine#19401	analysis	1_No Pol II binding (p>0.01)	0.014969	1.47	1_No LSD1 binding (p>0.01)	0.106005	1.17	1_No NRF1 binding (p>0.01)	0.418045	1.01	2_NFYB-occupied (p<0.01)	0.006953	1.51	1_No Sp1 binding	H2K ami-Oli-1356	Amine#19401
GPR83	NM_016540	Amine#19772	analysis	1_No Pol II binding (p>0.01)	0.015036	1.54	3_LSD1-occupied (p<0.001)	0.000137	1.63	1_No NRF1 binding (p>0.01)	0.921141	0.87	1_No NFYB binding (p>0.01)	0.994853	0.67	1_No Sp1 binding	H2K ami-Oli-1727	Amine#19772
NOS3	NM_000603	Amine#18129	analysis	1_No Pol II binding (p>0.01)	0.016706	1.5	1_No LSD1 binding (p>0.01)	0.449776	1	1_No NRF1 binding (p>0.01)	0.972205	0.76	1_No NFYB binding (p>0.01)	0.939022	0.82	1_No Sp1 binding	H2K ami-Oli-84	Amine#18129
TIMP3	NM_000362	Amine#18090	analysis	1_No Pol II binding (p>0.01)	0.016927	1.48	1_No LSD1 binding (p>0.01)	0.689102	0.92	1_No NRF1 binding (p>0.01)	0.980854	0.7	1_No NFYB binding (p>0.01)	0.788405	0.92	1_No Sp1 binding	H2K ami-Oli-45	Amine#18090
MCAM	NM_006500	Amine#18680	analysis	1_No Pol II binding (p>0.01)	0.018809	1.56	1_No LSD1 binding (p>0.01)	0.356369	1.03	1_No NRF1 binding (p>0.01)	0.900394	0.91	1_No NFYB binding (p>0.01)	0.914663	0.84	1_No Sp1 binding	H2K ami-Oli-635	Amine#18680
APC	NM_000038	Amine#18049	analysis	1_No Pol II binding (p>0.01)	0.01941	1.48	1_No LSD1 binding (p>0.01)	0.241414	1.06	1_No NRF1 binding (p>0.01)	0.959383	0.79	1_No NFYB binding (p>0.01)	0.031646	1.4	1_No Sp1 binding	H2K ami-Oli-4	Amine#18049
ELK3	NM_005230	Amine#18574	analysis	1_No Pol II binding (p>0.01)	0.019754	1.56	2_LSD1-occupied (p<0.01)	0.001045	1.51	1_No NRF1 binding (p>0.01)	0.558002	0.99	1_No NFYB binding (p>0.01)	0.337402	1	1_No Sp1 binding	H2K ami-Oli-529	Amine#18574
HOXA2	NM_006735	Amine#19569	analysis	1_No Pol II binding (p>0.01)	0.019914	1.42	3_LSD1-occupied (p<0.001)	0.000174	1.6	1_No NRF1 binding (p>0.01)	0.725618	0.98	1_No NFYB binding (p>0.01)	0.794804	0.91	1_No Sp1 binding	H2K ami-Oli-1524	Amine#19569
P11	NM_006025	Amine#19492	analysis	1_No Pol II binding (p>0.01)	0.020377	1.76	1_No LSD1 binding (p>0.01)	0.44731	1	1_No NRF1 binding (p>0.01)	0.866766	0.9	1_No NFYB binding (p>0.01)	0.913061	0.85	1_No Sp1 binding	H2K ami-Oli-1447	Amine#19492
DMAP1	NM_019100	Amine#19823	analysis	1_No Pol II binding (p>0.01)	0.020951	1.52	1_No LSD1 binding (p>0.01)	0.752485	0.9	1_No NRF1 binding (p>0.01)	0.979322	0.71	1_No NFYB binding (p>0.01)	0.877462	0.89	1_No Sp1 binding	H2K ami-Oli-1778	Amine#19823
PITX2	NM_000325	Amine#18087	excluded	1_No Pol II binding (p>0.01)	0.022031	1.88	1_No LSD1 binding (p>0.01)	0.04134	1.32	1_No NRF1 binding (p>0.01)	0.447355	1.02	0_Too low signal (removed)			1_No Sp1 binding	H2K ami-Oli-42	Amine#18087
PIGR	NM_002644	Amine#18375	analysis	1_No Pol II binding (p>0.01)	0.022554	1.48	1_No LSD1 binding (p>0.01)	0.110116	1.14	1_No NRF1 binding (p>0.01)	0.870012	0.88	1_No NFYB binding (p>0.01)	0.990792	0.71	1_No Sp1 binding	H2K ami-Oli-330	Amine#18375
PRL	NM_000948	Amine#18163	analysis	1_No Pol II binding (p>0.01)	0.022739	1.52	1_No LSD1 binding (p>0.01)	0.083337	1.28	1_No NRF1 binding (p>0.01)	0.600728	0.98	1_No NFYB binding (p>0.01)	0.765595	0.97	1_No Sp1 binding	H2K ami-Oli-118	Amine#18163
ABI3	NM_016428	Amine#19765	analysis	1_No Pol II binding (p>0.01)	0.022996	1.6	1_No LSD1 binding (p>0.01)	0.321392	1.04	1_No NRF1 binding (p>0.01)	0.990925	0.67	1_No NFYB binding (p>0.01)	0.744389	0.93	1_No Sp1 binding	H2K ami-Oli-1720	Amine#19765
NR1H3	NM_005693	Amine#19463	analysis	1_No Pol II binding (p>0.01)	0.023063	1.48	3_LSD1-occupied (p<0.001)	0.000695	1.55	1_No NRF1 binding (p>0.01)	0.969486	0.73	1_No NFYB binding (p>0.01)	0.157158	1.16	1_No Sp1 binding	H2K ami-Oli-1418	Amine#19463
TSPAN-2	NM_005725	Amine#18618	analysis	1_No Pol II binding (p>0.01)	0.024429	1.58	1_No LSD1 binding (p>0.01)	0.248032	1.05	1_No NRF1 binding (p>0.01)	0.965412	0.76	1_No NFYB binding (p>0.01)	0.974742	0.74	1_No Sp1 binding	H2K ami-Oli-573	Amine#18618
BLR1	NM_032966	Amine#19919	analysis	1_No Pol II binding (p>0.01)	0.024758	1.49	3_LSD1-occupied (p<0.001)	0.000909	1.54	1_No NRF1 binding (p>0.01)	0.456622	1	1_No NFYB binding (p>0.01)	0.686454	0.99	1_No Sp1 binding	H2K ami-Oli-1874	Amine#19919
DDO	NM_004032	Amine#19305	analysis	1_No Pol II binding (p>0.01)	0.025312	1.45	1_No LSD1 binding (p>0.01)	0.520569	0.99	1_No NRF1 binding (p>0.01)	0.905805	0.92	1_No NFYB binding (p>0.01)	0.851741	0.8	1_No Sp1 binding	H2K ami-Oli-1260	Amine#19305
MEST	NM_177525	Amine#18932	excluded	1_No Pol II binding (p>0.01)	0.026225	1.61	1_No LSD1 binding (p>0.01)	0.034532	1.35	0_Too low signal (removed)			1_No NFYB binding (p>0.01)	0.959954	0.8	1_No Sp1 binding	H2K ami-Oli-887	Amine#18932
SPO11	NM_012444	Amine#19647	excluded	1_No Pol II binding (p>0.01)	0.026647	1.42	1_No LSD1 binding (p>0.01)	0.038624	1.2	0_Too low signal (removed)			1_No NFYB binding (p>0.01)	0.990953	0.71	1_No Sp1 binding	H2K ami-Oli-1602	Amine#19647
FLJ12895	NM_023926	Amine#19897	excluded	1_No Pol II binding (p>0.01)	0.027239	1.39	4_LSD1-occupied (p<0.0001)	4e-06	1.84	0_Too low signal (removed)			1_No NFYB binding (p>0.01)	0.950838	0.85	1_No Sp1 binding	H2K ami-Oli-1852	Amine#19897
PBOV1	NM_021635	Amine#18825	analysis	1_No Pol II binding (p>0.01)	0.027249	1.46	1_No LSD1 binding (p>0.01)	0.072818	1.14	1_No NRF1 binding (p>0.01)	0.826276	0.88	1_No NFYB binding (p>0.01)	0.943545	0.82	1_No Sp1 binding	H2K ami-Oli-780	Amine#18825
PIGC	NM_153747	Amine#20007	analysis	1_No Pol II binding (p>0.01)	0.027539	1.48	1_No LSD1 binding (p>0.01)	0.969267	0.75	1_No NRF1 binding (p>0.01)	0.983655	0.74	1_No NFYB binding (p>0.01)	0.866368	0.89	1_No Sp1 binding	H2K ami-Oli-1962	Amine#20007
FXYD2	NM_021603	Amine#19864	analysis	1_No Pol II binding (p>0.01)	0.02778	1.47	1_No LSD1 binding (p>0.01)	0.027102	1.26	1_No NRF1 binding (p>0.01)	0.552388	0.96	1_No NFYB binding (p>0.01)	0.997622	0.65	1_No Sp1 binding	H2K ami-Oli-1819	Amine#19864
KCNRG	NM_173605	Amine#18923	analysis	1_No Pol II binding (p>0.01)	0.028144	1.47	1_No LSD1 binding (p>0.01)	0.32674	1.04	1_No NRF1 binding (p>0.01)	0.942464	0.81	1_No NFYB binding (p>0.01)	0.965225	0.77	1_No Sp1 binding	H2K ami-Oli-878	Amine#18923
BPAG1	NM_001723	Amine#18244	analysis	1_No Pol II binding (p>0.01)	0.028657	1.46	1_No LSD1 binding (p>0.01)	0.402857	1.02	1_No NRF1 binding (p>0.01)	0.996072	0.61	1_No NFYB binding (p>0.01)	0.965542	0.76	1_No Sp1 binding	H2K ami-Oli-199	Amine#18244
PPARG	NM_015869	Amine#18771	analysis	1_No Pol II binding (p>0.01)	0.029235	1.38	2_LSD1-occupied (p<0.01)	0.004411	1.38	1_No NRF1 binding (p>0.01)	0.255276	1.18	1_No NFYB binding (p>0.01)	0.945529	0.83	1_No Sp1 binding	H2K ami-Oli-726	Amine#18771
NPC1L1	NM_013389	Amine#19668	excluded	1_No Pol II binding (p>0.01)	0.029446	1.51	2_LSD1-occupied (p<0.01)	0.002115	1.43	0_Too low signal (removed)			4_NF-YB-occupied (p<0.0001)	3e-06	2.22	1_No Sp1 binding	H2K ami-Oli-1623	Amine#19668
LOXL2	NM_002318	Amine#19133	analysis	1_No Pol II binding (p>0.01)	0.029544	1.59	1_No LSD1 binding (p>0.01)	0.11952	1.17	1_No NRF1 binding (p>0.01)	0.542755	1	1_No NFYB binding (p>0.01)	0.297416	1.06	1_No Sp1 binding	H2K ami-Oli-1088	Amine#19133
MYL4	NM_002476	Amine#19143	excluded	1_No Pol II binding (p>0.01)	0.029817	1.51	1_No LSD1 binding (p>0.01)	0.314128	1.08	0_Too low signal (removed)			1_No NFYB binding (p>0.01)	0.996625	0.66	1_No Sp1 binding	H2K ami-Oli-1098	Amine#19143
AIF1	NM_004847	Amine#19392	analysis	1_No Pol II binding (p>0.01)	0.029845	1.58	1_No LSD1 binding (p>0.01)	0.031029	1.29	3_NRF1-occupied (p<0.001)	0.000242	2.61	1_No NFYB binding (p>0.01)	0.895885	0.77	1_No Sp1 binding	H2K ami-Oli-1347	Amine#19392
TIMM13	NM_012458	Amine#19649	excluded	1_No Pol II binding (p>0.01)	0.029892	1.5	4_LSD1-occupied (p<0.0001)	0	2.51	0_Too low signal (removed)			1_No NFYB binding (p>0.01)	0.933924	0.82	1_No Sp1 binding	H2K ami-Oli-1604	Amine#19649
RODH	NM_003725	Amine#19283	analysis	1_No Pol II binding (p>0.01)	0.030328	1.41	1_No LSD1 binding (p>0.01)	0.066151	1.21	1_No NRF1 binding (p>0.01)	0.984012	0.69	1_No NFYB binding (p>0.01)	0.022701	1.36	1_No Sp1 binding	H2K ami-Oli-1238	Amine#19283
CTSK	NM_000396	Amine#18096	analysis	1_No Pol II binding (p>0.01)	0.030386	1.59	1_No LSD1 binding (p>0.01)	0.284194	1.09	1_No NRF1 binding (p>0.01)	0.896094	0.91	1_No NFYB binding (p>0.01)	0.714154	0.99	1_No Sp1 binding	H2K ami-Oli-51	Amine#18096
WBP5	NM_016303	Amine#19755	analysis	1_No Pol II binding (p>0.01)	0.031469	1.39	4_LSD1-occupied (p<0.0001)	5e-06	1.97	4_NRF1-occupied (p<0.0001)	0	9.12	1_No NFYB binding (p>0.01)	0.948969	0.82	1_No Sp1 binding	H2K ami-Oli-1710	Amine#19755
ASC	NM_013258	Amine#18730	analysis	1_No Pol II binding (p>0.01)	0.032287	1.4	4_LSD1-occupied (p<0.0001)	9.8e-05	1.67	1_No NRF1 binding (p>0.01)	0.979057	0.73	1_No NFYB binding (p>0.01)	0.181689	1.16	1_No Sp1 binding	H2K ami-Oli-685	Amine#18730
PLS3	NM_005032	Amine#19409	analysis	1_No Pol II binding (p>0.01)	0.03231	1.99	1_No LSD1 binding (p>0.01)	0.750264	0.93	1_No NRF1 binding (p>0.01)	0.470926	1	3_NFYB-occupied (p<0.001)	0.00027	1.79	1_No Sp1 binding	H2K ami-Oli-1364	Amine#19409
CCNA1	NM_003914	Amine#18477	analysis	1_No Pol II binding (p>0.01)	0.033525	1.36	3_LSD1-occupied (p<0.001)	0.000275	1.56	1_No NRF1 binding (p>0.01)	0.714952	0.92	1_No NFYB binding (p>0.01)	0.676119	0.96	1_No Sp1 binding	H2K ami-Oli-432	Amine#18477
PGR	NM_000926	Amine#18161	analysis	1_No Pol II binding (p>0.01)	0.033832	1.41	1_No LSD1 binding (p>0.01)	0.946683	0.8	1_No NRF1 binding (p>0.01)	0.328658	1.01	1_No NFYB binding (p>0.01)	0.749679	0.96	1_No Sp1 binding	H2K ami-Oli-116	Amine#18161
APOE	NM_000041	Amine#18050	analysis	1_No Pol II binding (p>0.01)	0.034599	1.4	1_No LSD1 binding (p>0.01)	0.340672	1.04	1_No NRF1 binding (p>0.01)	0.822899	0.9	1_No NFYB binding (p>0.01)	0.41527	1.01	1_No Sp1 binding	H2K ami-Oli-5	Amine#18050
ZNF134	NM_003435	Amine#19252	analysis	1_No Pol II binding (p>0.01)	0.034711	1.67	1_No LSD1 binding (p>0.01)	0.117023	1.17	1_No NRF1 binding (p>0.01)	0.715118	0.91	1_No NFYB binding (p>0.01)	0.06329	1.27	1_No Sp1 binding	H2K ami-Oli-1207	Amine#19252
CLST11240	NM_016438	Amine#19766	analysis	1_No Pol II binding (p>0.01)	0.0352	1.76	1_No LSD1 binding (p>0.01)	0.024783	1.31	1_No NRF1 binding (p>0.01)	0.985007	0.72	1_No NFYB binding (p>0.01)	0.993936	0.69	1_No Sp1 binding	H2K ami-Oli-1721	Amine#19766
SLC17A4	NM_005495	Amine#19444	analysis	1_No Pol II binding (p>0.01)	0.037071	1.39	3_LSD1-occupied (p<0.001)	0.000736	1.54	1_No NRF1 binding (p>0.01)	0.856486	0.94	1_No NFYB binding (p>0.01)	0.841651	0.91	1_No Sp1 binding	H2K ami-Oli-1399	Amine#19444
P2RX3	NM_002559	Amine#19153	analysis	1_No Pol II binding (p>0.01)	0.037771	1.37	1_No LSD1 binding (p>0.01)	0.015987	1.3	1_No NRF1 binding (p>0.01)	0.79589	0.97	1_No NFYB binding (p>0.01)	0.997868	0.65	1_No Sp1 binding	H2K ami-Oli-1108	Amine#19153
IMPG1	NM_001563	Amine#19077	analysis	1_No Pol II binding (p>0.01)	0.039075	1.42	1_No LSD1 binding (p>0.01)	0.375472	1.05	1_No NRF1 binding (p>0.01)	0.993938	0.64	1_No NFYB binding (p>0.01)	0.999455	0.6	1_No Sp1 binding	H2K ami-Oli-1032	Amine#19077
PCAF	NM_003884	Amine#18475	excluded	1_No Pol II binding (p>0.01)	0.039286	1.62	1_No LSD1 binding (p>0.01)	0.068007	1.25	0_Too low signal (removed)			1_No NFYB binding (p>0.01)	0.767251	0.92	1_No Sp1 binding	H2K ami-Oli-430	Amine#18475
SPARCL1	NM_004684	Amine#18531	analysis	1_No Pol II binding (p>0.01)	0.042107	1.39	1_No LSD1 binding (p>0.01)	0.663813	0.98	1_No NRF1 binding (p>0.01)	0.757299	0.93	1_No NFYB binding (p>0.01)	0.821124	0.93	1_No Sp1 binding	H2K ami-Oli-486	Amine#18531
TNA	NM_003278	Amine#19238	analysis	1_No Pol II binding (p>0.01)	0.04319	1.37	1_No LSD1 binding (p>0.01)	0.022357	1.28	1_No NRF1 binding (p>0.01)	0.971882	0.78	1_No NFYB binding (p>0.01)	0.896482	0.88	1_No Sp1 binding	H2K ami-Oli-1193	Amine#19238
AMPH	NM_001635	Amine#18240	analysis	1_No Pol II binding (p>0.01)	0.043228	1.45	1_No LSD1 binding (p>0.01)	0.037926	1.29	1_No NRF1 binding (p>0.01)	0.990222	0.68	1_No NFYB binding (p>0.01)	0.908722	0.76	1_No Sp1 binding	H2K ami-Oli-195	Amine#18240
GAL	NM_015973	Amine#18775	analysis	1_No Pol II binding (p>0.01)	0.043677	1.39	1_No LSD1 binding (p>0.01)	0.906579	0.84	1_No NRF1 binding (p>0.01)	0.030725	1.69	1_No NFYB binding (p>0.01)	0.925437	0.85	1_No Sp1 binding	H2K ami-Oli-730	Amine#18775
TSPAN-1	NM_005727	Amine#18619	analysis	1_No Pol II binding (p>0.01)	0.04737	1.52	1_No LSD1 binding (p>0.01)	0.086951	1.22	1_No NRF1 binding (p>0.01)	0.988944	0.68	1_No NFYB binding (p>0.01)	0.998727	0.63	1_No Sp1 binding	H2K ami-Oli-1423	Amine#18619
LAMB1	NM_002291	Amine#18319	analysis	1_No Pol II binding (p>0.01)	0.047432	1.35	4_LSD1-occupied (p<0.0001)	2e-05	1.78	1_No NRF1 binding (p>0.01)	0.606715	0.96	1_No NFYB binding (p>0.01)	0.999746	0.58	1_No Sp1 binding	H2K ami-Oli-274	Amine#18319
TFF3	NM_003226	Amine#18428	analysis	1_No Pol II binding (p>0.01)	0.049111	1.32	1_No LSD1 binding (p>0.01)	0.092483	1.2	1_No NRF1 binding (p>0.01)	0.994901	0.65	1_No NFYB binding (p>0.01)	0.949247	0.81	1_No Sp1 binding	H2K ami-Oli-383	Amine#18428
PPARG	NM_005037	Amine#18556	analysis	1_No Pol II binding (p>0.01)	0.049796	1.46	3_LSD1-occupied (p<0.001)	0.000463	1.59	1_No NRF1 binding (p>0.01)	0.269668	1.03	1_No NFYB binding (p>0.01)	0.403578	1.05	1_No Sp1 binding	H2K ami-Oli-511	Amine#18556
GLRA3	NM_006529	Amine#19546	analysis	1_No Pol II binding (p>0.01)	0.04986	1.4	1_No LSD1 binding (p>0.01)	0.424686	1.02	1_No NRF1 binding (p>0.01)	0.922883	0.84	1_No NFYB binding (p>0.01)	0.09968	1.22	1_No Sp1 binding	H2K ami-Oli-1501	Amine#19546
LY86	NM_004271	Amine#19332	analysis	1_No Pol II binding (p>0.01)	0.052136	1.44	1_No LSD1 binding (p>0.01)	0.806745	0.89	1_No NRF1 binding (p>0.01)	0.442237	1.01	2_NFYB-occupied (p<0.01)	0.007574	1.48	1_No Sp1 binding	H2K ami-Oli-1287	Amine#19332
HOXA11	NM_005523	Amine#19450	excluded	1_No Pol II binding (p>0.01)	0.052567	1.39	1_No LSD1 binding (p>0.01)	0.168104	1.15	0_Too low signal (removed)			1_No NFYB binding (p>0.01)	0.365381	1.01	1_No Sp1 binding	H2K ami-Oli-1405	Amine#19450
PLAU	NM_002658	Amine#18381	analysis	1_No Pol II binding (p>0.01)	0.053248	1.38	1_No LSD1 binding (p>0.01)	0.195524	1.08	1_No NRF1 binding (p>0.01)	0.98201	0.68	1_No NFYB binding (p>0.01)	0.97488	0.76	1_No Sp1 binding	H2K ami-Oli-336	Amine#18381
RBMS3	NM_014483	Amine#19707	analysis	1_No Pol II binding (p>0.01)	0.054538	1.34	2_LSD1-occupied (p<0.01)	0.001742	1.4	1_No NRF1 binding (p>0.01)	0.771912	0.89	1_No NFYB binding (p>0.01)	0.400587	1.03	1_No Sp1 binding	H2K ami-Oli-1662	Amine#19707
MMP19	NM_022791	Amine#19893	analysis	1_No Pol II binding (p>0.01)	0.054548	1.37	1_No LSD1 binding (p>0.01)	0.030962	1.27	1_No NRF1 binding (p>0.01)	0.983286	0.74	1_No NFYB binding (p>0.01)	0.988161	0.71	1_No Sp1 binding	H2K ami-Oli-1848	Amine#19893
CD1C	NM_001765	Amine#19090	analysis	1_No Pol II binding (p>0.01)	0.05484	1.34	1_No LSD1 binding (p>0.01)	0.53929	0.99	1_No NRF1 binding (p>0.01)	0.254445	1	1_No NFYB binding (p>0.01)	0.336556	1	1_No Sp1 binding	H2K ami-Oli-1045	Amine#19090
KLK12	NM_145895	Amine#19983	analysis	1_No Pol II binding (p>0.01)	0.055291	1.33	1_No LSD1 binding (p>0.01)	0.553159	0.98	1_No NRF1 binding (p>0.01)	0.992996	0.66	1_No NFYB binding (p>0.01)	0.997626	0.67	1_No Sp1 binding	H2K ami-Oli-1938	Amine#19983
TGFB1I1	NM_015927	Amine#18772	analysis	1_No Pol II binding (p>0.01)	0.055601	1.39	1_No LSD1 binding (p>0.01)	0.265421	1.05	1_No NRF1 binding (p>0.01)	0.94605	0.82	4_NF-YB-occupied (p<0.0001)	5e-06	2.17	1_No Sp1 binding	H2K ami-Oli-727	Amine#18772
VNN2	NM_078488	Amine#19944	analysis	1_No Pol II binding (p>0.01)	0.057261	1.47	1_No LSD1 binding (p>0.01)	0.317321	1.04	1_No NRF1 binding (p>0.01)	0.328784	1.05	1_No NFYB binding (p>0.01)	0.566439	0.99	1_No Sp1 binding	H2K ami-Oli-1899	Amine#19944
GRM2	NM_000839	Amine#19014	analysis	1_No Pol II binding (p>0.01)	0.059095	1.32	1_No LSD1 binding (p>0.01)	0.990379	0.72	1_No NRF1 binding (p>0.01)	0.237863	1.01	1_No NFYB binding (p>0.01)	0.89389	0.89	1_No Sp1 binding	H2K ami-Oli-969	Amine#19014
LIG4	NM_002312	Amine#18325	analysis	1_No Pol II binding (p>0.01)	0.059508	1.31	3_LSD1-occupied (p<0.001)	0.00088	1.54	1_No NRF1 binding (p>0.01)	0.146231	1.39	1_No NFYB binding (p>0.01)	0.256681	1.07	1_No Sp1 binding	H2K ami-Oli-280	Amine#18325
TM4SF6	NM_003270	Amine#18439	analysis	1_No Pol II binding (p>0.01)	0.059741	1.32	1_No LSD1 binding (p>0.01)	0.063815	1.2	1_No NRF1 binding (p>0.01)	0.305938	1.08	2_NFYB-occupied (p<0.01)	0.006397	1.5	1_No Sp1 binding	H2K ami-Oli-394	Amine#18439
NGFB	NM_002506	Amine#18358	analysis	1_No Pol II binding (p>0.01)	0.060557	1.41	1_No LSD1 binding (p>0.01)	0.030773	1.34	1_No NRF1 binding (p>0.01)	0.99575	0.61	1_No NFYB binding (p>0.01)	0.993078	0.7	1_No Sp1 binding	H2K ami-Oli-313	Amine#18358
CACNA1E	NM_000721	Amine#19003	analysis	1_No Pol II binding (p>0.01)	0.062425	1.49	1_No LSD1 binding (p>0.01)	0.89404	0.85	1_No NRF1 binding (p>0.01)	0.992084	0.66	1_No NFYB binding (p>0.01)	0.992233	0.72	1_No Sp1 binding	H2K ami-Oli-958	Amine#19003
NRXN3	NM_004796	Amine#19386	analysis	1_No Pol II binding (p>0.01)	0.063846	1.38	1_No LSD1 binding (p>0.01)	0.217854	1.13	1_No NRF1 binding (p>0.01)	0.994007	0.65	1_No NFYB binding (p>0.01)	0.958863	0.85	1_No Sp1 binding	H2K ami-Oli-1341	Amine#19386
ARTN	NM_057090	Amine#19940	analysis	1_No Pol II binding (p>0.01)	0.064876	1.32	1_No LSD1 binding (p>0.01)	0.353829	1.04	1_No NRF1 binding (p>0.01)	0.987502	0.71	1_No NFYB binding (p>0.01)	0.905117	0.85	1_No Sp1 binding	H2K ami-Oli-1895	Amine#19940
NOS2A	NM_153292	Amine#19999	excluded	1_No Pol II binding (p>0.01)	0.064965	1.3	1_No LSD1 binding (p>0.01)	0.986972	0.73	0_Too low signal (removed)			1_No NFYB binding (p>0.01)	0.997055	0.66	1_No Sp1 binding	H2K ami-Oli-1954	Amine#19999
GPT	NM_005309	Amine#19428	analysis	1_No Pol II binding (p>0.01)	0.066326	1.55	1_No LSD1 binding (p>0.01)	0.999656	0.53	1_No NRF1 binding (p>0.01)	0.461643	1	1_No NFYB binding (p>0.01)	0.286915	1.03	1_No Sp1 binding	H2K ami-Oli-1383	Amine#19428
CYP1A1	NM_000499	Amine#18112	analysis	1_No Pol II binding (p>0.01)	0.06794	1.38	3_LSD1-occupied (p<0.001)	0.000572	1.56	1_No NRF1 binding (p>0.01)	0.889339	0.89	1_No NFYB binding (p>0.01)	0.680239	0.98	1_No Sp1 binding	H2K ami-Oli-67	Amine#18112
ARTN	NM_003976	Amine#19301	analysis	1_No Pol II binding (p>0.01)	0.068179	1.47	1_No LSD1 binding (p>0.01)	0.986926	0.73	1_No NRF1 binding (p>0.01)	0.987678	0.68	1_No NFYB binding (p>0.01)	0.970587	0.77	1_No Sp1 binding	H2K ami-Oli-1256	Amine#19301
SLC24A1	NM_004727	Amine#19377	excluded	1_No Pol II binding (p>0.01)	0.069478	1.35	1_No LSD1 binding (p>0.01)	0.391642	1.01	1_No NRF1 binding (p>0.01)	0.440265	1.01	0_Too low signal (removed)			1_No Sp1 binding	H2K ami-Oli-1332	Amine#19377
NMBR	NM_002511	Amine#19149	analysis	1_No Pol II binding (p>0.01)	0.071836	1.32	1_No LSD1 binding (p>0.01)	0.021709	1.34	1_No NRF1 binding (p>0.01)	0.995413	0.59	1_No NFYB binding (p>0.01)	0.997948	0.67	1_No Sp1 binding	H2K ami-Oli-1104	Amine#19149
ABCC2	NM_000392	Amine#18095	analysis	1_No Pol II binding (p>0.01)	0.072072	1.42	1_No LSD1 binding (p>0.01)	0.178137	1.16	1_No NRF1 binding (p>0.01)	0.956085	0.71	1_No NFYB binding (p>0.01)	0.983613	0.73	1_No Sp1 binding	H2K ami-Oli-50	Amine#18095
MAP2K5	NM_145162	Amine#18910	analysis	1_No Pol II binding (p>0.01)	0.073049	1.41	1_No LSD1 binding (p>0.01)	0.030922	1.31	1_No NRF1 binding (p>0.01)	0.968689	0.74	1_No NFYB binding (p>0.01)	0.699148	0.99	1_No Sp1 binding	H2K ami-Oli-865	Amine#18910
PFKFB1	NM_002625	Amine#19157	analysis	1_No Pol II binding (p>0.01)	0.073296	1.35	1_No LSD1 binding (p>0.01)	0.291215	1.03	1_No NRF1 binding (p>0.01)	0.455516	1	1_No NFYB binding (p>0.01)	0.775083	0.82	1_No Sp1 binding	H2K ami-Oli-1112	Amine#19157
CRISP3	NM_006061	Amine#18645	analysis	1_No Pol II binding (p>0.01)	0.073339	1.27	1_No LSD1 binding (p>0.01)	0.369428	1.05	1_No NRF1 binding (p>0.01)	0.998048	0.6	1_No NFYB binding (p>0.01)	0.99765	0.66	1_No Sp1 binding	H2K ami-Oli-600	Amine#18645
FCER1A	NM_002001	Amine#19109	analysis	1_No Pol II binding (p>0.01)	0.073555	1.31	1_No LSD1 binding (p>0.01)	0.981064	0.75	1_No NRF1 binding (p>0.01)	0.913881	0.88	1_No NFYB binding (p>0.01)	0.425506	1.04	1_No Sp1 binding	H2K ami-Oli-1064	Amine#19109
TBX5	NM_080718	Amine#19950	excluded	1_No Pol II binding (p>0.01)	0.0759	1.35	1_No LSD1 binding (p>0.01)	0.772653	0.86	0_Too low signal (removed)			1_No NFYB binding (p>0.01)	0.853445	0.89	1_No Sp1 binding	H2K ami-Oli-1905	Amine#19950
LAMA4	NM_002290	Amine#19131	analysis	1_No Pol II binding (p>0.01)	0.076117	1.26	1_No LSD1 binding (p>0.01)	0.114585	1.07	1_No NRF1 binding (p>0.01)	0.826616	0.97	1_No NFYB binding (p>0.01)	0.999475	0.6	1_No Sp1 binding	H2K ami-Oli-1086	Amine#19131
BMP2	NM_001200	Amine#18190	analysis	1_No Pol II binding (p>0.01)	0.078338	1.41	4_LSD1-occupied (p<0.0001)	4.9e-05	1.8	1_No NRF1 binding (p>0.01)	0.540452	0.97	1_No NFYB binding (p>0.01)	0.431147	1.03	1_No Sp1 binding	H2K ami-Oli-145	Amine#18190
IBSP	NM_004967	Amine#18546	analysis	1_No Pol II binding (p>0.01)	0.078905	1.31	1_No LSD1 binding (p>0.01)	0.470951	1.01	1_No NRF1 binding (p>0.01)	0.986851	0.67	1_No NFYB binding (p>0.01)	0.997794	0.65	1_No Sp1 binding	H2K ami-Oli-501	Amine#18546
C4B	NM_000592	Amine#18992	analysis	1_No Pol II binding (p>0.01)	0.081646	1.3	1_No LSD1 binding (p>0.01)	0.431631	1.05	1_No NRF1 binding (p>0.01)	0.876346	0.93	1_No NFYB binding (p>0.01)	0.904853	0.76	1_No Sp1 binding	H2K ami-Oli-947	Amine#18992
CTRL	NM_001907	Amine#19100	excluded	1_No Pol II binding (p>0.01)	0.085222	1.28	1_No LSD1 binding (p>0.01)	0.321675	1.07	0_Too low signal (removed)			1_No NFYB binding (p>0.01)	0.951392	0.78	1_No Sp1 binding	H2K ami-Oli-1055	Amine#19100
MMP7	NM_002423	Amine#18345	excluded	1_No Pol II binding (p>0.01)	0.085247	1.31	1_No LSD1 binding (p>0.01)	0.265434	1.06	0_Too low signal (removed)			1_No NFYB binding (p>0.01)	0.667144	0.92	1_No Sp1 binding	H2K ami-Oli-300	Amine#18345
PELO	NM_015946	Amine#19735	analysis	1_No Pol II binding (p>0.01)	0.091551	1.3	3_LSD1-occupied (p<0.001)	0.000511	1.55	1_No NRF1 binding (p>0.01)	0.716522	0.99	1_No NFYB binding (p>0.01)	0.575997	0.96	1_No Sp1 binding	H2K ami-Oli-1690	Amine#19735
CDH13	NM_001257	Amine#18200	analysis	1_No Pol II binding (p>0.01)	0.092548	1.26	4_LSD1-occupied (p<0.0001)	0	2.22	1_No NRF1 binding (p>0.01)	0.995634	0.63	1_No NFYB binding (p>0.01)	0.210671	1.13	1_No Sp1 binding	H2K ami-Oli-155	Amine#18200
CYP17A1	NM_000102	Amine#18063	analysis	1_No Pol II binding (p>0.01)	0.095946	1.27	1_No LSD1 binding (p>0.01)	0.696498	0.9	1_No NRF1 binding (p>0.01)	0.977982	0.76	1_No NFYB binding (p>0.01)	0.999739	0.58	1_No Sp1 binding	H2K ami-Oli-18	Amine#18063
CDH5	NM_001795	Amine#18255	analysis	1_No Pol II binding (p>0.01)	0.096339	1.38	2_LSD1-occupied (p<0.01)	0.001267	1.51	1_No NRF1 binding (p>0.01)	0.754203	0.94	1_No NFYB binding (p>0.01)	0.029728	1.29	1_No Sp1 binding	H2K ami-Oli-210	Amine#18255
PTHLH	NM_002820	Amine#18391	analysis	1_No Pol II binding (p>0.01)	0.096554	1.3	2_LSD1-occupied (p<0.01)	0.00246	1.43	1_No NRF1 binding (p>0.01)	0.538178	0.99	1_No NFYB binding (p>0.01)	0.916421	0.88	1_No Sp1 binding	H2K ami-Oli-346	Amine#18391
CHRDL2	NM_015424	Amine#18766	analysis	1_No Pol II binding (p>0.01)	0.097723	1.26	1_No LSD1 binding (p>0.01)	0.042337	1.23	1_No NRF1 binding (p>0.01)	0.02402	1.72	1_No NFYB binding (p>0.01)	0.999545	0.6	1_No Sp1 binding	H2K ami-Oli-721	Amine#18766
GPR21	NM_005294	Amine#19426	analysis	1_No Pol II binding (p>0.01)	0.098541	1.27	1_No LSD1 binding (p>0.01)	0.554201	0.99	1_No NRF1 binding (p>0.01)	0.935271	0.83	1_No NFYB binding (p>0.01)	0.832452	0.88	1_No Sp1 binding	H2K ami-Oli-1381	Amine#19426
PSMF1	NM_178578	Amine#20033	analysis	1_No Pol II binding (p>0.01)	0.098578	1.24	1_No LSD1 binding (p>0.01)	0.439054	1	1_No NRF1 binding (p>0.01)	0.983024	0.68	1_No NFYB binding (p>0.01)	0.999863	0.55	1_No Sp1 binding	H2K ami-Oli-1988	Amine#20033
IPO8	NM_006390	Amine#19525	analysis	1_No Pol II binding (p>0.01)	0.101953	1.21	1_No LSD1 binding (p>0.01)	0.384702	1.02	1_No NRF1 binding (p>0.01)	0.937614	0.85	4_NF-YB-occupied (p<0.0001)	0	3.42	1_No Sp1 binding	H2K ami-Oli-1480	Amine#19525
WNT2B	NM_004185	Amine#19325	analysis	1_No Pol II binding (p>0.01)	0.102057	1.24	1_No LSD1 binding (p>0.01)	0.918155	0.82	1_No NRF1 binding (p>0.01)	0.865437	0.94	1_No NFYB binding (p>0.01)	0.994755	0.68	1_No Sp1 binding	H2K ami-Oli-1280	Amine#19325
MATK	NM_139354	Amine#18899	analysis	1_No Pol II binding (p>0.01)	0.102721	1.27	4_LSD1-occupied (p<0.0001)	1.3e-05	1.77	1_No NRF1 binding (p>0.01)	0.399033	1.05	1_No NFYB binding (p>0.01)	0.975361	0.78	1_No Sp1 binding	H2K ami-Oli-854	Amine#18899
LOC118430	NM_058173	Amine#18878	analysis	1_No Pol II binding (p>0.01)	0.102792	1.24	1_No LSD1 binding (p>0.01)	0.839425	0.89	1_No NRF1 binding (p>0.01)	0.995105	0.64	1_No NFYB binding (p>0.01)	0.996186	0.66	1_No Sp1 binding	H2K ami-Oli-833	Amine#18878
FEZL	NM_018008	Amine#19800	analysis	1_No Pol II binding (p>0.01)	0.104307	1.31	1_No LSD1 binding (p>0.01)	0.343072	1.04	1_No NRF1 binding (p>0.01)	0.780894	0.91	1_No NFYB binding (p>0.01)	0.332766	1	1_No Sp1 binding	H2K ami-Oli-1755	Amine#19800
LIFR	NM_002310	Amine#18324	analysis	1_No Pol II binding (p>0.01)	0.106122	1.27	1_No LSD1 binding (p>0.01)	0.585826	0.97	1_No NRF1 binding (p>0.01)	0.996997	0.59	1_No NFYB binding (p>0.01)	0.987926	0.71	1_No Sp1 binding	H2K ami-Oli-279	Amine#18324
CRISP2	NM_003296	Amine#19242	analysis	1_No Pol II binding (p>0.01)	0.10699	1.28	2_LSD1-occupied (p<0.01)	0.001068	1.48	1_No NRF1 binding (p>0.01)	0.827583	0.94	1_No NFYB binding (p>0.01)	0.875509	0.87	1_No Sp1 binding	H2K ami-Oli-1197	Amine#19242
COL4A5	NM_033381	Amine#19927	analysis	1_No Pol II binding (p>0.01)	0.110431	1.41	1_No LSD1 binding (p>0.01)	0.347201	1.05	1_No NRF1 binding (p>0.01)	0.865267	0.92	1_No NFYB binding (p>0.01)	0.421354	1.02	1_No Sp1 binding	H2K ami-Oli-1882	Amine#19927
ZNF135	NM_003436	Amine#19253	analysis	1_No Pol II binding (p>0.01)	0.112402	1.27	3_LSD1-occupied (p<0.001)	0.000126	1.65	1_No NRF1 binding (p>0.01)	0.718374	0.96	1_No NFYB binding (p>0.01)	0.0778	1.23	1_No Sp1 binding	H2K ami-Oli-1208	Amine#19253
TM4SF1	NM_014220	Amine#18745	analysis	1_No Pol II binding (p>0.01)	0.11498	1.24	1_No LSD1 binding (p>0.01)	0.037428	1.24	1_No NRF1 binding (p>0.01)	0.838233	0.95	1_No NFYB binding (p>0.01)	0.995602	0.67	1_No Sp1 binding	H2K ami-Oli-700	Amine#18745
WFDC2	NM_006103	Amine#19498	analysis	1_No Pol II binding (p>0.01)	0.116717	1.31	1_No LSD1 binding (p>0.01)	0.49255	1	1_No NRF1 binding (p>0.01)	0.8063	0.94	1_No NFYB binding (p>0.01)	0.772063	0.95	1_No Sp1 binding	H2K ami-Oli-1453	Amine#19498
IL1B	NM_000576	Amine#18117	analysis	1_No Pol II binding (p>0.01)	0.11693	1.3	1_No LSD1 binding (p>0.01)	0.788806	0.86	1_No NRF1 binding (p>0.01)	0.970546	0.78	1_No NFYB binding (p>0.01)	0.999104	0.62	1_No Sp1 binding	H2K ami-Oli-72	Amine#18117
NEFL	NM_006158	Amine#19505	analysis	1_No Pol II binding (p>0.01)	0.117633	1.23	1_No LSD1 binding (p>0.01)	0.10118	1.14	1_No NRF1 binding (p>0.01)	0.942096	0.8	1_No NFYB binding (p>0.01)	0.29249	1.05	1_No Sp1 binding	H2K ami-Oli-1460	Amine#19505
NRIP1	NM_003489	Amine#18454	analysis	1_No Pol II binding (p>0.01)	0.118293	1.27	1_No LSD1 binding (p>0.01)	0.958085	0.79	1_No NRF1 binding (p>0.01)	0.912045	0.88	1_No NFYB binding (p>0.01)	0.335922	1	1_No Sp1 binding	H2K ami-Oli-409	Amine#18454
AHSG	NM_001622	Amine#19082	analysis	1_No Pol II binding (p>0.01)	0.118808	1.23	1_No LSD1 binding (p>0.01)	0.481074	1	1_No NRF1 binding (p>0.01)	0.984063	0.74	1_No NFYB binding (p>0.01)	0.999079	0.63	1_No Sp1 binding	H2K ami-Oli-1037	Amine#19082
DDR1	NM_001954	Amine#18275	analysis	1_No Pol II binding (p>0.01)	0.124633	1.25	1_No LSD1 binding (p>0.01)	0.058681	1.23	1_No NRF1 binding (p>0.01)	0.93752	0.82	1_No NFYB binding (p>0.01)	0.973642	0.76	1_No Sp1 binding	H2K ami-Oli-230	Amine#18275
EDNRB	NM_003991	Amine#19303	analysis	1_No Pol II binding (p>0.01)	0.12465	1.25	1_No LSD1 binding (p>0.01)	0.064433	1.28	1_No NRF1 binding (p>0.01)	0.247257	1.15	3_NFYB-occupied (p<0.001)	0.000113	1.86	1_No Sp1 binding	H2K ami-Oli-1258	Amine#19303
CALB1	NM_004929	Amine#19398	analysis	1_No Pol II binding (p>0.01)	0.124759	1.25	3_LSD1-occupied (p<0.001)	0.000239	1.6	1_No NRF1 binding (p>0.01)	0.301541	1.06	1_No NFYB binding (p>0.01)	0.900266	0.86	1_No Sp1 binding	H2K ami-Oli-1353	Amine#19398
CASP8	NM_033356	Amine#18865	analysis	1_No Pol II binding (p>0.01)	0.12476	1.24	1_No LSD1 binding (p>0.01)	0.856645	0.87	1_No NRF1 binding (p>0.01)	0.922081	0.86	1_No NFYB binding (p>0.01)	0.393345	1.09	1_No Sp1 binding	H2K ami-Oli-820	Amine#18865
GNRH1	NM_000825	Amine#18153	analysis	1_No Pol II binding (p>0.01)	0.1253	1.21	1_No LSD1 binding (p>0.01)	0.922129	0.83	1_No NRF1 binding (p>0.01)	0.780213	0.99	1_No NFYB binding (p>0.01)	0.716926	0.99	1_No Sp1 binding	H2K ami-Oli-108	Amine#18153
HOXC5	NM_018953	Amine#19816	analysis	1_No Pol II binding (p>0.01)	0.125368	1.21	1_No LSD1 binding (p>0.01)	0.034773	1.24	1_No NRF1 binding (p>0.01)	0.923123	0.91	1_No NFYB binding (p>0.01)	0.967546	0.73	1_No Sp1 binding	H2K ami-Oli-1771	Amine#19816
SLC25A27	NM_004277	Amine#19334	analysis	1_No Pol II binding (p>0.01)	0.125898	1.31	1_No LSD1 binding (p>0.01)	0.072314	1.18	1_No NRF1 binding (p>0.01)	0.384989	1.01	1_No NFYB binding (p>0.01)	0.093758	1.22	1_No Sp1 binding	H2K ami-Oli-1289	Amine#19334
CDC14B	NM_033331	Amine#18862	analysis	1_No Pol II binding (p>0.01)	0.126968	1.26	1_No LSD1 binding (p>0.01)	0.254978	1.1	1_No NRF1 binding (p>0.01)	0.921908	0.86	4_NF-YB-occupied (p<0.0001)	6e-06	2.2	1_No Sp1 binding	H2K ami-Oli-817	Amine#18862
CYP3A4	NM_017460	Amine#18790	excluded	1_No Pol II binding (p>0.01)	0.128662	1.23	1_No LSD1 binding (p>0.01)	0.263575	1.07	0_Too low signal (removed)			1_No NFYB binding (p>0.01)	0.999573	0.61	1_No Sp1 binding	H2K ami-Oli-745	Amine#18790
KLK10	NM_002776	Amine#18389	analysis	1_No Pol II binding (p>0.01)	0.130329	1.33	1_No LSD1 binding (p>0.01)	0.483274	1	1_No NRF1 binding (p>0.01)	0.345182	1.03	1_No NFYB binding (p>0.01)	0.940796	0.81	1_No Sp1 binding	H2K ami-Oli-344	Amine#18389
TNFAIP8	NM_014350	Amine#18750	analysis	1_No Pol II binding (p>0.01)	0.130457	1.26	1_No LSD1 binding (p>0.01)	0.789354	0.91	1_No NRF1 binding (p>0.01)	0.915105	0.87	1_No NFYB binding (p>0.01)	0.960365	0.81	1_No Sp1 binding	H2K ami-Oli-705	Amine#18750
WFDC1	NM_021197	Amine#19861	analysis	1_No Pol II binding (p>0.01)	0.133383	1.22	1_No LSD1 binding (p>0.01)	0.920096	0.84	1_No NRF1 binding (p>0.01)	0.951847	0.82	1_No NFYB binding (p>0.01)	0.998837	0.63	1_No Sp1 binding	H2K ami-Oli-777	Amine#19861
THRA	NM_003250	Amine#18435	analysis	1_No Pol II binding (p>0.01)	0.135147	1.18	1_No LSD1 binding (p>0.01)	0.47591	1.01	1_No NRF1 binding (p>0.01)	0.891045	0.91	1_No NFYB binding (p>0.01)	0.309316	1.11	1_No Sp1 binding	H2K ami-Oli-390	Amine#18435
TAGLN	NM_003186	Amine#18423	analysis	1_No Pol II binding (p>0.01)	0.137013	1.35	1_No LSD1 binding (p>0.01)	0.222945	1.12	1_No NRF1 binding (p>0.01)	0.611795	0.97	1_No NFYB binding (p>0.01)	0.690492	0.99	1_No Sp1 binding	H2K ami-Oli-378	Amine#18423
AGTR1	NM_032049	Amine#18850	analysis	1_No Pol II binding (p>0.01)	0.138617	1.24	1_No LSD1 binding (p>0.01)	0.571301	0.97	1_No NRF1 binding (p>0.01)	0.925688	0.86	1_No NFYB binding (p>0.01)	0.997859	0.63	1_No Sp1 binding	H2K ami-Oli-805	Amine#18850
CLDN11	NM_005602	Amine#19456	excluded	1_No Pol II binding (p>0.01)	0.139515	1.23	1_No LSD1 binding (p>0.01)	0.540173	0.99	0_Too low signal (removed)			1_No NFYB binding (p>0.01)	0.504082	1	1_No Sp1 binding	H2K ami-Oli-1411	Amine#19456
NCOA1	NM_003743	Amine#18466	analysis	1_No Pol II binding (p>0.01)	0.139585	1.24	1_No LSD1 binding (p>0.01)	0.072021	1.19	1_No NRF1 binding (p>0.01)	0.991898	0.64	1_No NFYB binding (p>0.01)	0.351186	1.03	1_No Sp1 binding	H2K ami-Oli-421	Amine#18466
CXCL6	NM_002993	Amine#19198	analysis	1_No Pol II binding (p>0.01)	0.13982	1.24	1_No LSD1 binding (p>0.01)	0.862156	0.86	1_No NRF1 binding (p>0.01)	0.98011	0.69	1_No NFYB binding (p>0.01)	0.990054	0.72	1_No Sp1 binding	H2K ami-Oli-1153	Amine#19198
BCAS1	NM_003657	Amine#18461	analysis	1_No Pol II binding (p>0.01)	0.143347	1.2	4_LSD1-occupied (p<0.0001)	4.8e-05	1.7	1_No NRF1 binding (p>0.01)	0.141628	1.2	1_No NFYB binding (p>0.01)	0.330461	1	1_No Sp1 binding	H2K ami-Oli-416	Amine#18461
PIK3R1	NM_181524	Amine#18937	analysis	1_No Pol II binding (p>0.01)	0.143575	1.23	3_LSD1-occupied (p<0.001)	0.000226	1.55	4_NRF1-occupied (p<0.0001)	0	20.53	4_NF-YB-occupied (p<0.0001)	0	15.23	1_No Sp1 binding	H2K ami-Oli-892	Amine#18937
LIPG	NM_006033	Amine#19494	analysis	1_No Pol II binding (p>0.01)	0.14529	1.2	3_LSD1-occupied (p<0.001)	0.000559	1.55	1_No NRF1 binding (p>0.01)	0.958142	0.78	1_No NFYB binding (p>0.01)	0.378434	1.04	1_No Sp1 binding	H2K ami-Oli-1449	Amine#19494
PIP	NM_002652	Amine#18378	analysis	1_No Pol II binding (p>0.01)	0.1453	1.18	1_No LSD1 binding (p>0.01)	0.999639	0.62	1_No NRF1 binding (p>0.01)	0.836631	0.91	1_No NFYB binding (p>0.01)	0.820146	0.92	1_No Sp1 binding	H2K ami-Oli-333	Amine#18378
CPA4	NM_016352	Amine#18783	analysis	1_No Pol II binding (p>0.01)	0.146251	1.33	1_No LSD1 binding (p>0.01)	0.043194	1.23	1_No NRF1 binding (p>0.01)	0.695203	0.99	1_No NFYB binding (p>0.01)	0.306574	1.05	1_No Sp1 binding	H2K ami-Oli-738	Amine#18783
TIMP4	NM_003256	Amine#19235	analysis	1_No Pol II binding (p>0.01)	0.149897	1.29	1_No LSD1 binding (p>0.01)	0.630351	0.99	1_No NRF1 binding (p>0.01)	0.87952	0.91	1_No NFYB binding (p>0.01)	0.998296	0.64	1_No Sp1 binding	H2K ami-Oli-1190	Amine#19235
KRT1	NM_006121	Amine#19501	analysis	1_No Pol II binding (p>0.01)	0.152846	1.17	1_No LSD1 binding (p>0.01)	0.357969	1.04	1_No NRF1 binding (p>0.01)	0.991842	0.65	1_No NFYB binding (p>0.01)	0.977902	0.76	1_No Sp1 binding	H2K ami-Oli-1456	Amine#19501
PSAT1	NM_058179	Amine#19942	analysis	1_No Pol II binding (p>0.01)	0.153334	1.2	1_No LSD1 binding (p>0.01)	0.081372	1.16	1_No NRF1 binding (p>0.01)	0.211102	1.21	4_NF-YB-occupied (p<0.0001)	0	2.59	1_No Sp1 binding	H2K ami-Oli-1897	Amine#19942
KLK11	NM_144947	Amine#18902	analysis	1_No Pol II binding (p>0.01)	0.155551	1.2	1_No LSD1 binding (p>0.01)	0.425793	1.01	1_No NRF1 binding (p>0.01)	0.996384	0.62	1_No NFYB binding (p>0.01)	0.9935	0.7	1_No Sp1 binding	H2K ami-Oli-857	Amine#18902
GJB2	NM_004004	Amine#18480	analysis	1_No Pol II binding (p>0.01)	0.155843	1.19	1_No LSD1 binding (p>0.01)	0.121271	1.19	1_No NRF1 binding (p>0.01)	0.977882	0.75	1_No NFYB binding (p>0.01)	0.931816	0.81	1_No Sp1 binding	H2K ami-Oli-435	Amine#18480
PIR	NM_003662	Amine#19272	excluded	1_No Pol II binding (p>0.01)	0.157364	1.26	1_No LSD1 binding (p>0.01)	0.017474	1.3	0_Too low signal (removed)			0_Too low signal (removed)			1_No Sp1 binding	H2K ami-Oli-1227	Amine#19272
AMHR2	NM_020547	Amine#19850	excluded	1_No Pol II binding (p>0.01)	0.157465	1.35	1_No LSD1 binding (p>0.01)	0.187572	1.07	0_Too low signal (removed)			0_Too low signal (removed)			1_No Sp1 binding	H2K ami-Oli-1805	Amine#19850
GFI1B	NM_004188	Amine#19327	analysis	1_No Pol II binding (p>0.01)	0.16356	1.19	1_No LSD1 binding (p>0.01)	0.701832	0.91	1_No NRF1 binding (p>0.01)	0.584166	0.99	1_No NFYB binding (p>0.01)	0.9668	0.77	1_No Sp1 binding	H2K ami-Oli-1282	Amine#19327
CHAT	NM_020984	Amine#18816	analysis	1_No Pol II binding (p>0.01)	0.164512	1.17	2_LSD1-occupied (p<0.01)	0.001754	1.52	1_No NRF1 binding (p>0.01)	0.586651	0.99	1_No NFYB binding (p>0.01)	0.420598	1.03	1_No Sp1 binding	H2K ami-Oli-771	Amine#18816
CA9	NM_001216	Amine#19042	analysis	1_No Pol II binding (p>0.01)	0.166144	1.22	1_No LSD1 binding (p>0.01)	0.83831	0.89	1_No NRF1 binding (p>0.01)	0.983256	0.73	1_No NFYB binding (p>0.01)	0.999928	0.55	1_No Sp1 binding	H2K ami-Oli-997	Amine#19042
BIN1	NM_004305	Amine#18497	analysis	1_No Pol II binding (p>0.01)	0.166917	1.23	1_No LSD1 binding (p>0.01)	0.370031	1.04	1_No NRF1 binding (p>0.01)	0.54891	0.94	1_No NFYB binding (p>0.01)	0.972788	0.8	1_No Sp1 binding	H2K ami-Oli-452	Amine#18497
KLK15	NM_017509	Amine#18791	excluded	1_No Pol II binding (p>0.01)	0.166975	1.19	1_No LSD1 binding (p>0.01)	0.989682	0.71	0_Too low signal (removed)			1_No NFYB binding (p>0.01)	0.983908	0.73	1_No Sp1 binding	H2K ami-Oli-746	Amine#18791
XLKD1	NM_006691	Amine#18688	analysis	1_No Pol II binding (p>0.01)	0.167392	1.18	1_No LSD1 binding (p>0.01)	0.618985	0.97	1_No NRF1 binding (p>0.01)	0.937323	0.88	1_No NFYB binding (p>0.01)	0.987595	0.71	1_No Sp1 binding	H2K ami-Oli-643	Amine#18688
SPTBN2	NM_006946	Amine#19586	excluded	1_No Pol II binding (p>0.01)	0.169683	1.23	1_No LSD1 binding (p>0.01)	0.011077	1.47	0_Too low signal (removed)			1_No NFYB binding (p>0.01)	0.371674	1.04	1_No Sp1 binding	H2K ami-Oli-1541	Amine#19586
TFF2	NM_005423	Amine#19437	analysis	1_No Pol II binding (p>0.01)	0.171674	1.16	1_No LSD1 binding (p>0.01)	0.424345	1	1_No NRF1 binding (p>0.01)	0.595962	0.95	1_No NFYB binding (p>0.01)	0.995377	0.68	1_No Sp1 binding	H2K ami-Oli-1392	Amine#19437
EGF	NM_001963	Amine#18277	analysis	1_No Pol II binding (p>0.01)	0.172435	1.15	1_No LSD1 binding (p>0.01)	0.866352	0.81	1_No NRF1 binding (p>0.01)	0.809815	0.98	1_No NFYB binding (p>0.01)	0.699146	0.97	1_No Sp1 binding	H2K ami-Oli-232	Amine#18277
TM4SF3	NM_004616	Amine#18527	analysis	1_No Pol II binding (p>0.01)	0.17267	1.15	1_No LSD1 binding (p>0.01)	0.682847	0.94	1_No NRF1 binding (p>0.01)	0.875653	0.91	1_No NFYB binding (p>0.01)	0.934237	0.89	1_No Sp1 binding	H2K ami-Oli-482	Amine#18527
PAK6	NM_020168	Amine#18805	analysis	1_No Pol II binding (p>0.01)	0.174235	1.13	1_No LSD1 binding (p>0.01)	0.413364	1.01	1_No NRF1 binding (p>0.01)	0.570423	0.94	1_No NFYB binding (p>0.01)	0.897279	0.88	1_No Sp1 binding	H2K ami-Oli-1791	Amine#18805
STAT4	NM_003151	Amine#18418	analysis	1_No Pol II binding (p>0.01)	0.179337	1.17	1_No LSD1 binding (p>0.01)	0.024463	1.29	1_No NRF1 binding (p>0.01)	0.999777	0.51	1_No NFYB binding (p>0.01)	0.999548	0.59	1_No Sp1 binding	H2K ami-Oli-373	Amine#18418
NR1I2	NM_033013	Amine#19921	excluded	1_No Pol II binding (p>0.01)	0.18035	1.29	1_No LSD1 binding (p>0.01)	0.970732	0.75	0_Too low signal (removed)			1_No NFYB binding (p>0.01)	0.998656	0.64	1_No Sp1 binding	H2K ami-Oli-1876	Amine#19921
TSPAN-1	NM_005727	Amine#19468	analysis	1_No Pol II binding (p>0.01)	0.182815	1.28	1_No LSD1 binding (p>0.01)	0.040864	1.28	1_No NRF1 binding (p>0.01)	0.815948	0.96	1_No NFYB binding (p>0.01)	0.991371	0.72	1_No Sp1 binding	H2K ami-Oli-574	Amine#19468
SOD3	NM_003102	Amine#19216	analysis	1_No Pol II binding (p>0.01)	0.183902	1.17	1_No LSD1 binding (p>0.01)	0.807538	0.87	1_No NRF1 binding (p>0.01)	0.995853	0.63	1_No NFYB binding (p>0.01)	0.948142	0.85	1_No Sp1 binding	H2K ami-Oli-1171	Amine#19216
STEAP2	NM_152999	Amine#18916	analysis	1_No Pol II binding (p>0.01)	0.184101	1.17	4_LSD1-occupied (p<0.0001)	2e-06	1.93	1_No NRF1 binding (p>0.01)	0.849407	0.87	1_No NFYB binding (p>0.01)	0.817883	0.95	1_No Sp1 binding	H2K ami-Oli-871	Amine#18916
IGFBP7	NM_001553	Amine#18231	analysis	1_No Pol II binding (p>0.01)	0.184851	1.16	1_No LSD1 binding (p>0.01)	0.351337	1.06	1_No NRF1 binding (p>0.01)	0.303016	1.02	1_No NFYB binding (p>0.01)	0.897897	0.92	1_No Sp1 binding	H2K ami-Oli-186	Amine#18231
RARB	NM_000965	Amine#18169	analysis	1_No Pol II binding (p>0.01)	0.188358	1.18	1_No LSD1 binding (p>0.01)	0.98822	0.73	1_No NRF1 binding (p>0.01)	0.6995	0.94	1_No NFYB binding (p>0.01)	0.855983	0.93	1_No Sp1 binding	H2K ami-Oli-124	Amine#18169
FGF2	NM_002006	Amine#18287	analysis	1_No Pol II binding (p>0.01)	0.192184	1.15	1_No LSD1 binding (p>0.01)	0.548143	0.98	1_No NRF1 binding (p>0.01)	0.889283	0.89	1_No NFYB binding (p>0.01)	0.954444	0.81	1_No Sp1 binding	H2K ami-Oli-242	Amine#18287
VPS41	NM_080631	Amine#19948	analysis	1_No Pol II binding (p>0.01)	0.19703	1.15	2_LSD1-occupied (p<0.01)	0.001351	1.46	1_No NRF1 binding (p>0.01)	0.964164	0.75	1_No NFYB binding (p>0.01)	0.338036	1	1_No Sp1 binding	H2K ami-Oli-1903	Amine#19948
SALL4	NM_020436	Amine#19847	analysis	1_No Pol II binding (p>0.01)	0.198265	1.15	1_No LSD1 binding (p>0.01)	0.04792	1.25	1_No NRF1 binding (p>0.01)	0.913162	0.86	2_NFYB-occupied (p<0.01)	0.003945	1.54	1_No Sp1 binding	H2K ami-Oli-1802	Amine#19847
PAPPA	NM_002581	Amine#18368	analysis	1_No Pol II binding (p>0.01)	0.201062	1.15	1_No LSD1 binding (p>0.01)	0.598382	0.99	1_No NRF1 binding (p>0.01)	0.943896	0.83	1_No NFYB binding (p>0.01)	0.647311	0.96	1_No Sp1 binding	H2K ami-Oli-323	Amine#18368
GNRH2	NM_001501	Amine#18223	excluded	1_No Pol II binding (p>0.01)	0.201622	1.16	1_No LSD1 binding (p>0.01)	0.227795	1.18	0_Too low signal (removed)			0_Too low signal (removed)			1_No Sp1 binding	H2K ami-Oli-178	Amine#18223
ZNF16	NM_006958	Amine#19588	excluded	1_No Pol II binding (p>0.01)	0.202958	1.27	1_No LSD1 binding (p>0.01)	0.346192	1.03	0_Too low signal (removed)			0_Too low signal (removed)			1_No Sp1 binding	H2K ami-Oli-1543	Amine#19588
DEPC-1	NM_139178	Amine#18897	analysis	1_No Pol II binding (p>0.01)	0.206514	1.25	1_No LSD1 binding (p>0.01)	0.999232	0.6	1_No NRF1 binding (p>0.01)	0.953746	0.82	1_No NFYB binding (p>0.01)	0.319137	1.04	1_No Sp1 binding	H2K ami-Oli-852	Amine#18897
FBLN5	NM_006329	Amine#19517	analysis	1_No Pol II binding (p>0.01)	0.211149	1.16	2_LSD1-occupied (p<0.01)	0.003927	1.43	1_No NRF1 binding (p>0.01)	0.92671	0.85	1_No NFYB binding (p>0.01)	0.731912	0.97	1_No Sp1 binding	H2K ami-Oli-1472	Amine#19517
DAPP1	NM_014395	Amine#19695	analysis	1_No Pol II binding (p>0.01)	0.214014	1.11	1_No LSD1 binding (p>0.01)	0.393144	1.01	1_No NRF1 binding (p>0.01)	0.638572	0.96	1_No NFYB binding (p>0.01)	0.999479	0.6	1_No Sp1 binding	H2K ami-Oli-1650	Amine#19695
AKAP12	NM_005100	Amine#18562	analysis	1_No Pol II binding (p>0.01)	0.216539	1.15	1_No LSD1 binding (p>0.01)	0.300002	1.03	1_No NRF1 binding (p>0.01)	0.982451	0.71	1_No NFYB binding (p>0.01)	0.997869	0.64	1_No Sp1 binding	H2K ami-Oli-517	Amine#18562
PAX8	NM_013992	Amine#19675	excluded	1_No Pol II binding (p>0.01)	0.217109	1.14	1_No LSD1 binding (p>0.01)	0.380272	1.06	0_Too low signal (removed)			1_No NFYB binding (p>0.01)	0.911695	0.89	1_No Sp1 binding	H2K ami-Oli-1630	Amine#19675
ITPKB	NM_002221	Amine#19127	analysis	1_No Pol II binding (p>0.01)	0.218166	1.16	1_No LSD1 binding (p>0.01)	0.972245	0.73	1_No NRF1 binding (p>0.01)	0.990983	0.64	1_No NFYB binding (p>0.01)	0.938635	0.85	1_No Sp1 binding	H2K ami-Oli-1082	Amine#19127
NFRKB	NM_006165	Amine#18651	analysis	1_No Pol II binding (p>0.01)	0.219654	1.14	1_No LSD1 binding (p>0.01)	0.589509	0.99	1_No NRF1 binding (p>0.01)	0.870372	0.92	1_No NFYB binding (p>0.01)	0.889488	0.9	1_No Sp1 binding	H2K ami-Oli-606	Amine#18651
PIK3R1	NM_181523	Amine#18936	analysis	1_No Pol II binding (p>0.01)	0.225516	1.15	2_LSD1-occupied (p<0.01)	0.004502	1.38	1_No NRF1 binding (p>0.01)	0.992188	0.68	1_No NFYB binding (p>0.01)	0.968862	0.76	1_No Sp1 binding	H2K ami-Oli-891	Amine#18936
FLT1	NM_002019	Amine#18293	analysis	1_No Pol II binding (p>0.01)	0.228011	1.14	1_No LSD1 binding (p>0.01)	0.097364	1.15	1_No NRF1 binding (p>0.01)	0.564274	0.98	1_No NFYB binding (p>0.01)	0.738673	0.97	1_No Sp1 binding	H2K ami-Oli-248	Amine#18293
FLJ23153	NM_024636	Amine#18837	analysis	1_No Pol II binding (p>0.01)	0.229094	1.14	2_LSD1-occupied (p<0.01)	0.005403	1.42	1_No NRF1 binding (p>0.01)	0.984234	0.73	1_No NFYB binding (p>0.01)	0.992279	0.7	1_No Sp1 binding	H2K ami-Oli-792	Amine#18837
FIGF	NM_004469	Amine#18518	excluded	1_No Pol II binding (p>0.01)	0.229357	1.12	1_No LSD1 binding (p>0.01)	0.39191	1.05	0_Too low signal (removed)			1_No NFYB binding (p>0.01)	0.996267	0.66	1_No Sp1 binding	H2K ami-Oli-473	Amine#18518
PRKCDBP	NM_145040	Amine#18903	analysis	1_No Pol II binding (p>0.01)	0.232022	1.13	1_No LSD1 binding (p>0.01)	0.385259	1	1_No NRF1 binding (p>0.01)	0.989465	0.69	1_No NFYB binding (p>0.01)	0.897599	0.92	1_No Sp1 binding	H2K ami-Oli-858	Amine#18903
KLK11	NM_006853	Amine#18694	excluded	1_No Pol II binding (p>0.01)	0.232288	1.16	1_No LSD1 binding (p>0.01)	0.528407	0.99	0_Too low signal (removed)			1_No NFYB binding (p>0.01)	0.962906	0.77	1_No Sp1 binding	H2K ami-Oli-649	Amine#18694
MMP2	NM_004530	Amine#18522	analysis	1_No Pol II binding (p>0.01)	0.233045	1.16	1_No LSD1 binding (p>0.01)	0.605373	0.94	1_No NRF1 binding (p>0.01)	0.466041	1.23	1_No NFYB binding (p>0.01)	0.980256	0.73	1_No Sp1 binding	H2K ami-Oli-477	Amine#18522
ZNF221	NM_013359	Amine#19662	excluded	1_No Pol II binding (p>0.01)	0.233658	1.14	1_No LSD1 binding (p>0.01)	0.048998	1.27	0_Too low signal (removed)			1_No NFYB binding (p>0.01)	0.658087	0.94	1_No Sp1 binding	H2K ami-Oli-1617	Amine#19662
SCGF	NM_002975	Amine#19195	analysis	1_No Pol II binding (p>0.01)	0.235004	1.12	1_No LSD1 binding (p>0.01)	0.266113	1.08	1_No NRF1 binding (p>0.01)	0.967832	0.77	1_No NFYB binding (p>0.01)	0.890566	0.86	1_No Sp1 binding	H2K ami-Oli-1150	Amine#19195
IVL	NM_005547	Amine#19453	analysis	1_No Pol II binding (p>0.01)	0.235458	1.14	1_No LSD1 binding (p>0.01)	0.979635	0.76	1_No NRF1 binding (p>0.01)	0.985654	0.69	1_No NFYB binding (p>0.01)	0.998451	0.64	1_No Sp1 binding	H2K ami-Oli-1408	Amine#19453
SNAI2	NM_003068	Amine#18410	analysis	1_No Pol II binding (p>0.01)	0.241912	1.09	3_LSD1-occupied (p<0.001)	0.000111	1.6	1_No NRF1 binding (p>0.01)	0.94939	0.82	1_No NFYB binding (p>0.01)	0.011645	1.43	1_No Sp1 binding	H2K ami-Oli-365	Amine#18410
RAB27A	NM_004580	Amine#19366	analysis	1_No Pol II binding (p>0.01)	0.243059	1.12	1_No LSD1 binding (p>0.01)	0.574962	0.98	1_No NRF1 binding (p>0.01)	0.266985	1.02	1_No NFYB binding (p>0.01)	0.767429	0.94	1_No Sp1 binding	H2K ami-Oli-1321	Amine#19366
BZRP	NM_000714	Amine#18146	analysis	1_No Pol II binding (p>0.01)	0.245283	1.1	1_No LSD1 binding (p>0.01)	0.41579	1	1_No NRF1 binding (p>0.01)	0.973105	0.77	1_No NFYB binding (p>0.01)	0.785517	0.97	1_No Sp1 binding	H2K ami-Oli-101	Amine#18146
FTCD	NM_006657	Amine#19560	analysis	1_No Pol II binding (p>0.01)	0.246191	1.09	1_No LSD1 binding (p>0.01)	0.361604	1.03	1_No NRF1 binding (p>0.01)	0.941012	0.82	1_No NFYB binding (p>0.01)	0.925094	0.86	1_No Sp1 binding	H2K ami-Oli-1515	Amine#19560
AKAP13	NM_144767	Amine#18901	analysis	1_No Pol II binding (p>0.01)	0.246253	1.1	1_No LSD1 binding (p>0.01)	0.445308	1	1_No NRF1 binding (p>0.01)	0.96825	0.74	1_No NFYB binding (p>0.01)	0.99307	0.72	1_No Sp1 binding	H2K ami-Oli-856	Amine#18901
C4BPB	NM_000716	Amine#19002	excluded	1_No Pol II binding (p>0.01)	0.247633	1.09	1_No LSD1 binding (p>0.01)	0.412684	1.02	0_Too low signal (removed)			1_No NFYB binding (p>0.01)	0.990073	0.71	1_No Sp1 binding	H2K ami-Oli-957	Amine#19002
TNFRSF6	NM_000043	Amine#18051	analysis	1_No Pol II binding (p>0.01)	0.249894	1.1	1_No LSD1 binding (p>0.01)	0.162867	1.27	1_No NRF1 binding (p>0.01)	0.371755	1.01	1_No NFYB binding (p>0.01)	0.932551	0.88	1_No Sp1 binding	H2K ami-Oli-6	Amine#18051
BIN2	NM_016187	Amine#18779	analysis	1_No Pol II binding (p>0.01)	0.250187	1.12	1_No LSD1 binding (p>0.01)	0.758749	0.91	1_No NRF1 binding (p>0.01)	0.962533	0.73	1_No NFYB binding (p>0.01)	0.999503	0.6	1_No Sp1 binding	H2K ami-Oli-734	Amine#18779
FGF23	NM_020638	Amine#19851	analysis	1_No Pol II binding (p>0.01)	0.254394	1.19	1_No LSD1 binding (p>0.01)	0.166976	1.13	1_No NRF1 binding (p>0.01)	0.938104	0.85	1_No NFYB binding (p>0.01)	0.984017	0.75	1_No Sp1 binding	H2K ami-Oli-1806	Amine#19851
SFXN4	NM_178867	Amine#18933	analysis	1_No Pol II binding (p>0.01)	0.256673	1.12	1_No LSD1 binding (p>0.01)	0.09102	1.15	1_No NRF1 binding (p>0.01)	0.981572	0.75	1_No NFYB binding (p>0.01)	0.981875	0.74	1_No Sp1 binding	H2K ami-Oli-888	Amine#18933
KLK7	NM_005046	Amine#19411	analysis	1_No Pol II binding (p>0.01)	0.257553	1.2	1_No LSD1 binding (p>0.01)	0.597529	0.99	1_No NRF1 binding (p>0.01)	0.810207	0.98	1_No NFYB binding (p>0.01)	0.860788	0.89	1_No Sp1 binding	H2K ami-Oli-1366	Amine#19411
FGF17	NM_003867	Amine#19291	analysis	1_No Pol II binding (p>0.01)	0.258604	1.14	1_No LSD1 binding (p>0.01)	0.581577	0.99	1_No NRF1 binding (p>0.01)	0.891125	0.9	1_No NFYB binding (p>0.01)	0.984564	0.74	1_No Sp1 binding	H2K ami-Oli-1246	Amine#19291
TBX1	NM_080646	Amine#19949	analysis	1_No Pol II binding (p>0.01)	0.258644	1.12	1_No LSD1 binding (p>0.01)	0.087276	1.23	1_No NRF1 binding (p>0.01)	0.954148	0.77	1_No NFYB binding (p>0.01)	0.64648	0.92	1_No Sp1 binding	H2K ami-Oli-1904	Amine#19949
IGF1	NM_000618	Amine#18134	analysis	1_No Pol II binding (p>0.01)	0.259709	1.19	1_No LSD1 binding (p>0.01)	0.033839	1.25	1_No NRF1 binding (p>0.01)	0.983633	0.72	1_No NFYB binding (p>0.01)	0.931891	0.88	1_No Sp1 binding	H2K ami-Oli-89	Amine#18134
SPOCK2	NM_014767	Amine#19720	analysis	1_No Pol II binding (p>0.01)	0.260449	1.12	2_LSD1-occupied (p<0.01)	0.007376	1.37	1_No NRF1 binding (p>0.01)	0.920572	0.89	1_No NFYB binding (p>0.01)	0.927351	0.74	1_No Sp1 binding	H2K ami-Oli-1675	Amine#19720
MME	NM_000902	Amine#18158	analysis	1_No Pol II binding (p>0.01)	0.26411	1.04	1_No LSD1 binding (p>0.01)	0.27913	1.02	1_No NRF1 binding (p>0.01)	0.29199	1	1_No NFYB binding (p>0.01)	0.892015	0.88	1_No Sp1 binding	H2K ami-Oli-113	Amine#18158
CRYBB2	NM_000496	Amine#18982	excluded	1_No Pol II binding (p>0.01)	0.26674	1.09	1_No LSD1 binding (p>0.01)	0.630853	0.97	0_Too low signal (removed)			1_No NFYB binding (p>0.01)	0.960887	0.65	1_No Sp1 binding	H2K ami-Oli-937	Amine#18982
WISP3	NM_003880	Amine#18472	analysis	1_No Pol II binding (p>0.01)	0.271195	1.11	1_No LSD1 binding (p>0.01)	0.055704	1.26	1_No NRF1 binding (p>0.01)	0.960057	0.77	1_No NFYB binding (p>0.01)	0.993233	0.7	1_No Sp1 binding	H2K ami-Oli-427	Amine#18472
AICDA	NM_020661	Amine#19854	excluded	1_No Pol II binding (p>0.01)	0.27302	1.2	1_No LSD1 binding (p>0.01)	0.987132	0.66	0_Too low signal (removed)			0_Too low signal (removed)			1_No Sp1 binding	H2K ami-Oli-1809	Amine#19854
SLAMF8	NM_020125	Amine#19832	excluded	1_No Pol II binding (p>0.01)	0.275743	1.06	1_No LSD1 binding (p>0.01)	0.440083	1	0_Too low signal (removed)			1_No NFYB binding (p>0.01)	0.716547	0.93	1_No Sp1 binding	H2K ami-Oli-1787	Amine#19832
TMPRSS4	NM_019894	Amine#19829	analysis	1_No Pol II binding (p>0.01)	0.278969	1.09	1_No LSD1 binding (p>0.01)	0.052126	1.19	1_No NRF1 binding (p>0.01)	0.969315	0.74	1_No NFYB binding (p>0.01)	0.639852	0.95	1_No Sp1 binding	H2K ami-Oli-759	Amine#19829
SEMA3E	NM_012431	Amine#19646	excluded	1_No Pol II binding (p>0.01)	0.283983	1.07	1_No LSD1 binding (p>0.01)	0.056078	1.2	0_Too low signal (removed)			1_No NFYB binding (p>0.01)	0.866545	0.93	1_No Sp1 binding	H2K ami-Oli-1601	Amine#19646
FOXI1	NM_012188	Amine#19624	excluded	1_No Pol II binding (p>0.01)	0.286219	1.1	1_No LSD1 binding (p>0.01)	0.622046	0.98	0_Too low signal (removed)			1_No NFYB binding (p>0.01)	0.99381	0.7	1_No Sp1 binding	H2K ami-Oli-1579	Amine#19624
ESR2	NM_001437	Amine#18218	analysis	1_No Pol II binding (p>0.01)	0.286574	1.09	1_No LSD1 binding (p>0.01)	0.301042	1.03	1_No NRF1 binding (p>0.01)	0.82112	0.96	1_No NFYB binding (p>0.01)	0.678574	0.92	1_No Sp1 binding	H2K ami-Oli-173	Amine#18218
ST18	NM_014682	Amine#18759	excluded	1_No Pol II binding (p>0.01)	0.286657	1.12	1_No LSD1 binding (p>0.01)	0.030817	1.25	3_NRF1-occupied (p<0.001)	0.000786	2.47	0_Too low signal (removed)			1_No Sp1 binding	H2K ami-Oli-714	Amine#18759
VIM	NM_003380	Amine#18449	analysis	1_No Pol II binding (p>0.01)	0.289694	1.11	4_LSD1-occupied (p<0.0001)	0	2.73	1_No NRF1 binding (p>0.01)	0.923995	0.85	1_No NFYB binding (p>0.01)	0.809889	0.9	1_No Sp1 binding	H2K ami-Oli-404	Amine#18449
SELP	NM_003005	Amine#19201	analysis	1_No Pol II binding (p>0.01)	0.290591	1.21	1_No LSD1 binding (p>0.01)	0.833824	0.87	1_No NRF1 binding (p>0.01)	0.989156	0.66	1_No NFYB binding (p>0.01)	0.703977	0.84	1_No Sp1 binding	H2K ami-Oli-1156	Amine#19201
VPREB1	NM_007128	Amine#19600	excluded	1_No Pol II binding (p>0.01)	0.29263	1.1	1_No LSD1 binding (p>0.01)	0.989661	0.73	0_Too low signal (removed)			1_No NFYB binding (p>0.01)	0.834846	0.9	1_No Sp1 binding	H2K ami-Oli-1555	Amine#19600
IFNG	NM_000619	Amine#18135	analysis	1_No Pol II binding (p>0.01)	0.293626	1.16	1_No LSD1 binding (p>0.01)	0.354934	1.05	1_No NRF1 binding (p>0.01)	0.971945	0.75	1_No NFYB binding (p>0.01)	0.999906	0.54	1_No Sp1 binding	H2K ami-Oli-90	Amine#18135
KRTHA4	NM_021013	Amine#19857	analysis	1_No Pol II binding (p>0.01)	0.295507	1.14	1_No LSD1 binding (p>0.01)	0.306267	1.13	1_No NRF1 binding (p>0.01)	0.964877	0.79	1_No NFYB binding (p>0.01)	0.995604	0.69	1_No Sp1 binding	H2K ami-Oli-1812	Amine#19857
KRTHA5	NM_002280	Amine#19130	analysis	1_No Pol II binding (p>0.01)	0.29768	1.09	1_No LSD1 binding (p>0.01)	0.45967	1	1_No NRF1 binding (p>0.01)	0.896531	0.9	1_No NFYB binding (p>0.01)	0.945871	0.86	1_No Sp1 binding	H2K ami-Oli-1085	Amine#19130
FLJ22814	NM_024916	Amine#19904	analysis	1_No Pol II binding (p>0.01)	0.298987	1.09	1_No LSD1 binding (p>0.01)	0.314389	1.08	1_No NRF1 binding (p>0.01)	0.86545	0.93	1_No NFYB binding (p>0.01)	0.94319	0.83	1_No Sp1 binding	H2K ami-Oli-1859	Amine#19904
C14orf162	NM_020181	Amine#19837	analysis	1_No Pol II binding (p>0.01)	0.29954	1.06	2_LSD1-occupied (p<0.01)	0.001857	1.47	1_No NRF1 binding (p>0.01)	0.307532	1.02	1_No NFYB binding (p>0.01)	0.993439	0.69	1_No Sp1 binding	H2K ami-Oli-1792	Amine#19837
ACPP	NM_001099	Amine#18182	analysis	1_No Pol II binding (p>0.01)	0.300398	1.1	2_LSD1-occupied (p<0.01)	0.004892	1.54	1_No NRF1 binding (p>0.01)	0.62598	0.97	1_No NFYB binding (p>0.01)	0.960276	0.85	1_No Sp1 binding	H2K ami-Oli-137	Amine#18182
OXTR	NM_000916	Amine#18160	analysis	1_No Pol II binding (p>0.01)	0.303537	1.09	1_No LSD1 binding (p>0.01)	0.086264	1.18	1_No NRF1 binding (p>0.01)	0.330407	1.05	1_No NFYB binding (p>0.01)	0.677968	0.99	1_No Sp1 binding	H2K ami-Oli-115	Amine#18160
FEV	NM_017521	Amine#19797	analysis	1_No Pol II binding (p>0.01)	0.305758	1.08	1_No LSD1 binding (p>0.01)	0.087189	1.17	1_No NRF1 binding (p>0.01)	0.999379	0.55	1_No NFYB binding (p>0.01)	0.99413	0.7	1_No Sp1 binding	H2K ami-Oli-1752	Amine#19797
MAP1B	NM_032010	Amine#18848	analysis	1_No Pol II binding (p>0.01)	0.309143	1.1	1_No LSD1 binding (p>0.01)	0.309202	1.1	1_No NRF1 binding (p>0.01)	0.201135	1.05	1_No NFYB binding (p>0.01)	0.133033	1.2	1_No Sp1 binding	H2K ami-Oli-803	Amine#18848
PTPRZ1	NM_002851	Amine#19184	analysis	1_No Pol II binding (p>0.01)	0.309757	1.08	1_No LSD1 binding (p>0.01)	0.98763	0.74	1_No NRF1 binding (p>0.01)	0.985894	0.7	1_No NFYB binding (p>0.01)	0.918788	0.75	1_No Sp1 binding	H2K ami-Oli-1139	Amine#19184
LBP	NM_004139	Amine#19314	analysis	1_No Pol II binding (p>0.01)	0.311135	1.07	1_No LSD1 binding (p>0.01)	0.98457	0.74	1_No NRF1 binding (p>0.01)	0.902635	0.86	1_No NFYB binding (p>0.01)	0.890507	0.87	1_No Sp1 binding	H2K ami-Oli-1269	Amine#19314
DSC3	NM_001941	Amine#18271	analysis	1_No Pol II binding (p>0.01)	0.313644	1.07	3_LSD1-occupied (p<0.001)	0.000656	1.54	1_No NRF1 binding (p>0.01)	0.834632	0.95	1_No NFYB binding (p>0.01)	0.734818	0.99	1_No Sp1 binding	H2K ami-Oli-226	Amine#18271
CCL28	NM_148672	Amine#19988	analysis	1_No Pol II binding (p>0.01)	0.317043	1.13	1_No LSD1 binding (p>0.01)	0.826669	0.87	1_No NRF1 binding (p>0.01)	0.953657	0.8	1_No NFYB binding (p>0.01)	0.971182	0.79	1_No Sp1 binding	H2K ami-Oli-1943	Amine#19988
CYP27A1	NM_000784	Amine#18149	analysis	1_No Pol II binding (p>0.01)	0.31718	1.08	1_No LSD1 binding (p>0.01)	0.118674	1.15	1_No NRF1 binding (p>0.01)	0.705943	0.98	1_No NFYB binding (p>0.01)	0.47749	1	1_No Sp1 binding	H2K ami-Oli-104	Amine#18149
ZFP37	NM_003408	Amine#19250	analysis	1_No Pol II binding (p>0.01)	0.318566	1.05	1_No LSD1 binding (p>0.01)	0.488568	1	1_No NRF1 binding (p>0.01)	0.984242	0.73	1_No NFYB binding (p>0.01)	0.962301	0.8	1_No Sp1 binding	H2K ami-Oli-1205	Amine#19250
CYP3A43	NM_022820	Amine#18833	analysis	1_No Pol II binding (p>0.01)	0.319156	1.07	3_LSD1-occupied (p<0.001)	0.000167	1.61	1_No NRF1 binding (p>0.01)	0.955122	0.76	1_No NFYB binding (p>0.01)	0.931413	0.74	1_No Sp1 binding	H2K ami-Oli-788	Amine#18833
NOS1	NM_000620	Amine#18993	analysis	1_No Pol II binding (p>0.01)	0.321824	1.09	1_No LSD1 binding (p>0.01)	0.010827	1.35	1_No NRF1 binding (p>0.01)	0.884566	0.91	1_No NFYB binding (p>0.01)	0.695421	0.89	1_No Sp1 binding	H2K ami-Oli-948	Amine#18993
GPR7	NM_005285	Amine#19425	analysis	1_No Pol II binding (p>0.01)	0.322857	1.06	1_No LSD1 binding (p>0.01)	0.017317	1.31	1_No NRF1 binding (p>0.01)	0.919596	0.85	1_No NFYB binding (p>0.01)	0.979503	0.78	1_No Sp1 binding	H2K ami-Oli-1380	Amine#19425
DEFB1	NM_005218	Amine#19424	analysis	1_No Pol II binding (p>0.01)	0.323873	1.12	1_No LSD1 binding (p>0.01)	0.131219	1.12	1_No NRF1 binding (p>0.01)	0.44979	1.01	1_No NFYB binding (p>0.01)	0.286732	1.07	1_No Sp1 binding	H2K ami-Oli-1379	Amine#19424
C4A	NM_007293	Amine#18708	analysis	1_No Pol II binding (p>0.01)	0.324366	1.07	1_No LSD1 binding (p>0.01)	0.75456	0.87	1_No NRF1 binding (p>0.01)	0.933781	0.77	1_No NFYB binding (p>0.01)	0.914316	0.88	1_No Sp1 binding	H2K ami-Oli-663	Amine#18708
HLA-DOA	NM_002119	Amine#19120	analysis	1_No Pol II binding (p>0.01)	0.324823	1.07	1_No LSD1 binding (p>0.01)	0.673229	0.96	1_No NRF1 binding (p>0.01)	0.977788	0.73	1_No NFYB binding (p>0.01)	0.057279	1.28	1_No Sp1 binding	H2K ami-Oli-1075	Amine#19120
PPFIA2	NM_003625	Amine#18458	analysis	1_No Pol II binding (p>0.01)	0.325677	1.06	1_No LSD1 binding (p>0.01)	0.015488	1.33	1_No NRF1 binding (p>0.01)	0.709517	0.84	1_No NFYB binding (p>0.01)	0.861668	0.91	1_No Sp1 binding	H2K ami-Oli-413	Amine#18458
TACC1	NM_006283	Amine#18663	analysis	1_No Pol II binding (p>0.01)	0.325919	1.04	1_No LSD1 binding (p>0.01)	0.321576	1.01	1_No NRF1 binding (p>0.01)	0.2264	1.22	1_No NFYB binding (p>0.01)	0.828166	0.9	1_No Sp1 binding	H2K ami-Oli-618	Amine#18663
SLC16A4	NM_004696	Amine#19373	analysis	1_No Pol II binding (p>0.01)	0.328522	1.08	1_No LSD1 binding (p>0.01)	0.021057	1.3	1_No NRF1 binding (p>0.01)	0.909414	0.86	1_No NFYB binding (p>0.01)	0.597245	0.98	1_No Sp1 binding	H2K ami-Oli-1328	Amine#19373
AMH	NM_000479	Amine#18108	analysis	1_No Pol II binding (p>0.01)	0.329783	1.07	1_No LSD1 binding (p>0.01)	0.995561	0.71	1_No NRF1 binding (p>0.01)	0.836859	0.94	1_No NFYB binding (p>0.01)	0.95724	0.78	1_No Sp1 binding	H2K ami-Oli-63	Amine#18108
C7	NM_000587	Amine#18120	analysis	1_No Pol II binding (p>0.01)	0.335288	1.07	1_No LSD1 binding (p>0.01)	0.284357	1.07	1_No NRF1 binding (p>0.01)	0.846727	0.89	1_No NFYB binding (p>0.01)	0.965998	0.78	1_No Sp1 binding	H2K ami-Oli-75	Amine#18120
NDST1	NM_001543	Amine#19073	analysis	1_No Pol II binding (p>0.01)	0.335843	1.07	1_No LSD1 binding (p>0.01)	0.995082	0.66	1_No NRF1 binding (p>0.01)	0.989633	0.66	1_No NFYB binding (p>0.01)	0.952833	0.79	1_No Sp1 binding	H2K ami-Oli-1028	Amine#19073
CSF3R	NM_172313	Amine#20017	analysis	1_No Pol II binding (p>0.01)	0.341533	1.04	1_No LSD1 binding (p>0.01)	0.664077	0.97	1_No NRF1 binding (p>0.01)	0.25942	1.01	1_No NFYB binding (p>0.01)	0.812966	0.97	1_No Sp1 binding	H2K ami-Oli-1972	Amine#20017
TKTL1	NM_012253	Amine#19630	excluded	1_No Pol II binding (p>0.01)	0.341676	1.06	1_No LSD1 binding (p>0.01)	0.584664	0.99	0_Too low signal (removed)			1_No NFYB binding (p>0.01)	0.33508	1	1_No Sp1 binding	H2K ami-Oli-1585	Amine#19630
KIT	NM_000222	Amine#18076	analysis	1_No Pol II binding (p>0.01)	0.342468	1.08	1_No LSD1 binding (p>0.01)	0.527302	0.99	1_No NRF1 binding (p>0.01)	0.856938	0.93	1_No NFYB binding (p>0.01)	0.471933	1	1_No Sp1 binding	H2K ami-Oli-31	Amine#18076
GNAS	NM_016592	Amine#18788	analysis	1_No Pol II binding (p>0.01)	0.342995	1.03	3_LSD1-occupied (p<0.001)	0.000932	1.55	1_No NRF1 binding (p>0.01)	0.058583	1.42	1_No NFYB binding (p>0.01)	0.996661	0.67	1_No Sp1 binding	H2K ami-Oli-743	Amine#18788
RPA3	NM_002947	Amine#18403	excluded	1_No Pol II binding (p>0.01)	0.344494	1.12	1_No LSD1 binding (p>0.01)	0.443542	1	1_No NRF1 binding (p>0.01)	0.802241	0.98	0_Too low signal (removed)			1_No Sp1 binding	H2K ami-Oli-358	Amine#18403
GPX1	NM_000581	Amine#18118	analysis	1_No Pol II binding (p>0.01)	0.345873	1.09	1_No LSD1 binding (p>0.01)	0.894122	0.82	1_No NRF1 binding (p>0.01)	0.958674	0.76	1_No NFYB binding (p>0.01)	0.200198	1.15	1_No Sp1 binding	H2K ami-Oli-73	Amine#18118
CLDN16	NM_006580	Amine#19551	analysis	1_No Pol II binding (p>0.01)	0.345967	1.05	1_No LSD1 binding (p>0.01)	0.882614	0.79	1_No NRF1 binding (p>0.01)	0.792616	0.93	1_No NFYB binding (p>0.01)	0.981911	0.73	1_No Sp1 binding	H2K ami-Oli-1506	Amine#19551
GLP2R	NM_004246	Amine#19329	analysis	1_No Pol II binding (p>0.01)	0.347335	1.05	3_LSD1-occupied (p<0.001)	0.000105	1.62	1_No NRF1 binding (p>0.01)	0.45645	1.01	1_No NFYB binding (p>0.01)	0.951405	0.83	1_No Sp1 binding	H2K ami-Oli-1284	Amine#19329
MAP3K14	NM_003954	Amine#19299	analysis	1_No Pol II binding (p>0.01)	0.347461	1.06	1_No LSD1 binding (p>0.01)	0.554944	0.98	1_No NRF1 binding (p>0.01)	0.962601	0.78	1_No NFYB binding (p>0.01)	0.701201	0.94	1_No Sp1 binding	H2K ami-Oli-1254	Amine#19299
TIE	NM_005424	Amine#18595	analysis	1_No Pol II binding (p>0.01)	0.349113	1.06	1_No LSD1 binding (p>0.01)	0.586218	0.99	1_No NRF1 binding (p>0.01)	0.931752	0.86	1_No NFYB binding (p>0.01)	0.998876	0.62	1_No Sp1 binding	H2K ami-Oli-550	Amine#18595
AQP6	NM_053286	Amine#19935	analysis	1_No Pol II binding (p>0.01)	0.349141	1.03	1_No LSD1 binding (p>0.01)	0.200832	1.08	1_No NRF1 binding (p>0.01)	0.614696	0.98	1_No NFYB binding (p>0.01)	0.981131	0.73	1_No Sp1 binding	H2K ami-Oli-1890	Amine#19935
TLR9	NM_017442	Amine#19793	analysis	1_No Pol II binding (p>0.01)	0.349557	1.04	1_No LSD1 binding (p>0.01)	0.853464	0.92	1_No NRF1 binding (p>0.01)	0.990938	0.66	1_No NFYB binding (p>0.01)	0.979777	0.8	1_No Sp1 binding	H2K ami-Oli-1748	Amine#19793
AKAP1	NM_139275	Amine#19974	analysis	1_No Pol II binding (p>0.01)	0.34966	1.12	3_LSD1-occupied (p<0.001)	0.000158	1.64	1_No NRF1 binding (p>0.01)	0.962078	0.76	1_No NFYB binding (p>0.01)	0.52443	0.99	1_No Sp1 binding	H2K ami-Oli-1929	Amine#19974
KCNA1	NM_000217	Amine#18953	analysis	1_No Pol II binding (p>0.01)	0.350355	1.02	1_No LSD1 binding (p>0.01)	0.443338	1.01	1_No NRF1 binding (p>0.01)	0.521998	0.96	1_No NFYB binding (p>0.01)	0.07261	1.23	1_No Sp1 binding	H2K ami-Oli-908	Amine#18953
OVGP1	NM_002557	Amine#18364	analysis	1_No Pol II binding (p>0.01)	0.352327	1.07	1_No LSD1 binding (p>0.01)	0.975709	0.74	1_No NRF1 binding (p>0.01)	0.974102	0.72	1_No NFYB binding (p>0.01)	0.984179	0.74	1_No Sp1 binding	H2K ami-Oli-319	Amine#18364
HOXD4	NM_014621	Amine#19717	analysis	1_No Pol II binding (p>0.01)	0.35325	1.02	1_No LSD1 binding (p>0.01)	0.866861	0.87	4_NRF1-occupied (p<0.0001)	0	18.55	1_No NFYB binding (p>0.01)	0.972598	0.79	1_No Sp1 binding	H2K ami-Oli-1672	Amine#19717
MME	NM_007288	Amine#18706	analysis	1_No Pol II binding (p>0.01)	0.354283	1.06	1_No LSD1 binding (p>0.01)	0.558508	0.98	1_No NRF1 binding (p>0.01)	0.992317	0.66	1_No NFYB binding (p>0.01)	0.896524	0.86	1_No Sp1 binding	H2K ami-Oli-661	Amine#18706
AKAP12	NM_144497	Amine#18900	analysis	1_No Pol II binding (p>0.01)	0.355893	1.07	1_No LSD1 binding (p>0.01)	0.423851	1	1_No NRF1 binding (p>0.01)	0.904617	0.89	1_No NFYB binding (p>0.01)	0.596843	0.97	1_No Sp1 binding	H2K ami-Oli-855	Amine#18900
BZRP	NM_007311	Amine#18709	analysis	1_No Pol II binding (p>0.01)	0.356213	1.05	1_No LSD1 binding (p>0.01)	0.690731	0.91	1_No NRF1 binding (p>0.01)	0.981522	0.72	1_No NFYB binding (p>0.01)	0.933159	0.85	1_No Sp1 binding	H2K ami-Oli-664	Amine#18709
RUNX1	NM_001754	Amine#18249	analysis	1_No Pol II binding (p>0.01)	0.356361	1.02	1_No LSD1 binding (p>0.01)	0.222153	1.04	1_No NRF1 binding (p>0.01)	0.344484	1.01	1_No NFYB binding (p>0.01)	0.78357	0.84	1_No Sp1 binding	H2K ami-Oli-204	Amine#18249
RDS	NM_000322	Amine#18968	analysis	1_No Pol II binding (p>0.01)	0.358136	1.04	1_No LSD1 binding (p>0.01)	0.892416	0.79	1_No NRF1 binding (p>0.01)	0.996088	0.64	1_No NFYB binding (p>0.01)	0.999395	0.62	1_No Sp1 binding	H2K ami-Oli-923	Amine#18968
UBQLN3	NM_017481	Amine#19795	analysis	1_No Pol II binding (p>0.01)	0.362729	1.06	1_No LSD1 binding (p>0.01)	0.832504	0.85	1_No NRF1 binding (p>0.01)	0.976755	0.72	1_No NFYB binding (p>0.01)	0.942749	0.77	1_No Sp1 binding	H2K ami-Oli-1750	Amine#19795
GABRP	NM_014211	Amine#18744	analysis	1_No Pol II binding (p>0.01)	0.36276	1.05	1_No LSD1 binding (p>0.01)	0.543377	0.99	1_No NRF1 binding (p>0.01)	0.773695	0.92	1_No NFYB binding (p>0.01)	0.975334	0.74	1_No Sp1 binding	H2K ami-Oli-699	Amine#18744
TNP1	NM_003284	Amine#19241	analysis	1_No Pol II binding (p>0.01)	0.36283	1.05	2_LSD1-occupied (p<0.01)	0.001172	1.49	1_No NRF1 binding (p>0.01)	0.964076	0.78	1_No NFYB binding (p>0.01)	0.335086	1	1_No Sp1 binding	H2K ami-Oli-1196	Amine#19241
ALX3	NM_006492	Amine#19541	analysis	1_No Pol II binding (p>0.01)	0.363294	1.06	1_No LSD1 binding (p>0.01)	0.705367	0.96	1_No NRF1 binding (p>0.01)	0.900593	0.86	1_No NFYB binding (p>0.01)	0.98657	0.73	1_No Sp1 binding	H2K ami-Oli-1496	Amine#19541
PAK6	NM_020168	Amine#19836	analysis	1_No Pol II binding (p>0.01)	0.363953	1.03	1_No LSD1 binding (p>0.01)	0.180138	1.1	1_No NRF1 binding (p>0.01)	0.909098	0.88	1_No NFYB binding (p>0.01)	0.908705	0.88	1_No Sp1 binding	H2K ami-Oli-760	Amine#19836
NYD-SP25	NM_033516	Amine#18869	analysis	1_No Pol II binding (p>0.01)	0.36441	1.08	1_No LSD1 binding (p>0.01)	0.188187	1.14	1_No NRF1 binding (p>0.01)	0.281243	1.06	1_No NFYB binding (p>0.01)	0.506326	1	1_No Sp1 binding	H2K ami-Oli-824	Amine#18869
IL1F5	NM_012275	Amine#19632	excluded	1_No Pol II binding (p>0.01)	0.364993	1.09	1_No LSD1 binding (p>0.01)	0.590625	0.97	0_Too low signal (removed)			1_No NFYB binding (p>0.01)	0.084357	1.23	1_No Sp1 binding	H2K ami-Oli-1587	Amine#19632
MT3	NM_005954	Amine#18634	analysis	1_No Pol II binding (p>0.01)	0.366292	1.06	1_No LSD1 binding (p>0.01)	0.38669	1	1_No NRF1 binding (p>0.01)	0.917535	0.86	1_No NFYB binding (p>0.01)	0.02409	1.35	1_No Sp1 binding	H2K ami-Oli-589	Amine#18634
CD86	NM_006889	Amine#19581	analysis	1_No Pol II binding (p>0.01)	0.366673	1.05	1_No LSD1 binding (p>0.01)	0.587759	0.95	1_No NRF1 binding (p>0.01)	0.902873	0.87	1_No NFYB binding (p>0.01)	0.943858	0.8	1_No Sp1 binding	H2K ami-Oli-1536	Amine#19581
EGFL8	NM_030652	Amine#19910	analysis	1_No Pol II binding (p>0.01)	0.367384	1.02	1_No LSD1 binding (p>0.01)	0.922109	0.83	1_No NRF1 binding (p>0.01)	0.989629	0.67	1_No NFYB binding (p>0.01)	0.99909	0.61	1_No Sp1 binding	H2K ami-Oli-1865	Amine#19910
FGF20	NM_019851	Amine#19826	excluded	1_No Pol II binding (p>0.01)	0.368303	1.06	1_No LSD1 binding (p>0.01)	0.244266	1.1	0_Too low signal (removed)			1_No NFYB binding (p>0.01)	0.99984	0.56	1_No Sp1 binding	H2K ami-Oli-1781	Amine#19826
VTN	NM_000638	Amine#18139	analysis	1_No Pol II binding (p>0.01)	0.368869	1.04	1_No LSD1 binding (p>0.01)	0.448575	1	1_No NRF1 binding (p>0.01)	0.267227	1.03	1_No NFYB binding (p>0.01)	0.455201	1	1_No Sp1 binding	H2K ami-Oli-94	Amine#18139
MEF2C	NM_002397	Amine#18336	analysis	1_No Pol II binding (p>0.01)	0.369251	1.06	1_No LSD1 binding (p>0.01)	0.425688	1.04	1_No NRF1 binding (p>0.01)	0.712866	0.96	1_No NFYB binding (p>0.01)	0.455952	1.02	1_No Sp1 binding	H2K ami-Oli-291	Amine#18336
ELA2	NM_001972	Amine#18280	analysis	1_No Pol II binding (p>0.01)	0.371589	1.07	1_No LSD1 binding (p>0.01)	0.253463	1.09	1_No NRF1 binding (p>0.01)	0.992091	0.66	1_No NFYB binding (p>0.01)	0.919519	0.91	1_No Sp1 binding	H2K ami-Oli-235	Amine#18280
DCX	NM_178151	Amine#20032	analysis	1_No Pol II binding (p>0.01)	0.374169	1.04	1_No LSD1 binding (p>0.01)	0.449595	1.01	1_No NRF1 binding (p>0.01)	0.984221	0.7	1_No NFYB binding (p>0.01)	0.966083	0.78	1_No Sp1 binding	H2K ami-Oli-1987	Amine#20032
REM1	NM_014012	Amine#19677	excluded	1_No Pol II binding (p>0.01)	0.377515	1.04	1_No LSD1 binding (p>0.01)	0.511304	1	0_Too low signal (removed)			1_No NFYB binding (p>0.01)	0.887906	0.89	1_No Sp1 binding	H2K ami-Oli-1632	Amine#19677
MARK2	NM_017490	Amine#19796	analysis	1_No Pol II binding (p>0.01)	0.379367	1.08	1_No LSD1 binding (p>0.01)	0.534479	0.98	1_No NRF1 binding (p>0.01)	0.767892	0.77	1_No NFYB binding (p>0.01)	0.985644	0.72	1_No Sp1 binding	H2K ami-Oli-1751	Amine#19796
ACTG2	NM_001615	Amine#19081	analysis	1_No Pol II binding (p>0.01)	0.384467	1.03	1_No LSD1 binding (p>0.01)	0.99021	0.72	1_No NRF1 binding (p>0.01)	0.501052	1	1_No NFYB binding (p>0.01)	0.766489	0.97	1_No Sp1 binding	H2K ami-Oli-190	Amine#19081
DBC1	NM_014618	Amine#19716	analysis	1_No Pol II binding (p>0.01)	0.385432	1.04	1_No LSD1 binding (p>0.01)	0.999593	0.61	1_No NRF1 binding (p>0.01)	0.90045	0.88	1_No NFYB binding (p>0.01)	0.792734	0.91	1_No Sp1 binding	H2K ami-Oli-1671	Amine#19716
SERPINA4	NM_006215	Amine#18658	analysis	1_No Pol II binding (p>0.01)	0.385815	1.05	1_No LSD1 binding (p>0.01)	0.780778	0.92	1_No NRF1 binding (p>0.01)	0.307345	1.02	1_No NFYB binding (p>0.01)	0.387903	1.02	1_No Sp1 binding	H2K ami-Oli-613	Amine#18658
RHO	NM_000539	Amine#18987	excluded	1_No Pol II binding (p>0.01)	0.38806	1.03	1_No LSD1 binding (p>0.01)	0.27567	1.13	0_Too low signal (removed)			1_No NFYB binding (p>0.01)	0.863967	0.87	1_No Sp1 binding	H2K ami-Oli-942	Amine#18987
FGF1	NM_000800	Amine#18151	analysis	1_No Pol II binding (p>0.01)	0.390294	1.01	1_No LSD1 binding (p>0.01)	0.966221	0.76	1_No NRF1 binding (p>0.01)	0.34742	1.01	1_No NFYB binding (p>0.01)	0.331511	1	1_No Sp1 binding	H2K ami-Oli-106	Amine#18151
RASSF1	NM_007182	Amine#18704	excluded	1_No Pol II binding (p>0.01)	0.390419	1.06	1_No LSD1 binding (p>0.01)	0.225267	1.17	0_Too low signal (removed)			1_No NFYB binding (p>0.01)	0.996288	0.68	1_No Sp1 binding	H2K ami-Oli-659	Amine#18704
MEST	NM_002402	Amine#18337	excluded	1_No Pol II binding (p>0.01)	0.390793	1.03	1_No LSD1 binding (p>0.01)	0.815156	0.92	0_Too low signal (removed)			1_No NFYB binding (p>0.01)	0.877731	0.89	1_No Sp1 binding	H2K ami-Oli-292	Amine#18337
MTNR1A	NM_005958	Amine#18635	analysis	1_No Pol II binding (p>0.01)	0.393049	1.04	1_No LSD1 binding (p>0.01)	0.31775	1.02	1_No NRF1 binding (p>0.01)	0.79224	0.99	1_No NFYB binding (p>0.01)	0.332139	1	1_No Sp1 binding	H2K ami-Oli-590	Amine#18635
WFDC2	NM_080734	Amine#19952	analysis	1_No Pol II binding (p>0.01)	0.394091	1.13	1_No LSD1 binding (p>0.01)	0.111775	1.16	1_No NRF1 binding (p>0.01)	0.945416	0.84	1_No NFYB binding (p>0.01)	0.805972	0.97	1_No Sp1 binding	H2K ami-Oli-1907	Amine#19952
PTPN6	NM_080549	Amine#19947	analysis	1_No Pol II binding (p>0.01)	0.394237	1.08	1_No LSD1 binding (p>0.01)	0.999627	0.56	1_No NRF1 binding (p>0.01)	0.687953	0.97	1_No NFYB binding (p>0.01)	0.899759	0.85	1_No Sp1 binding	H2K ami-Oli-1902	Amine#19947
CNTN2	NM_005076	Amine#19413	excluded	1_No Pol II binding (p>0.01)	0.39675	1.03	2_LSD1-occupied (p<0.01)	0.001099	1.48	0_Too low signal (removed)			1_No NFYB binding (p>0.01)	0.502888	1	1_No Sp1 binding	H2K ami-Oli-1368	Amine#19413
NDST4	NM_022569	Amine#19890	analysis	1_No Pol II binding (p>0.01)	0.397225	1.05	1_No LSD1 binding (p>0.01)	0.928455	0.82	1_No NRF1 binding (p>0.01)	0.995402	0.63	1_No NFYB binding (p>0.01)	0.946341	0.81	1_No Sp1 binding	H2K ami-Oli-1845	Amine#19890
NID2	NM_007361	Amine#19614	excluded	1_No Pol II binding (p>0.01)	0.397242	1.05	1_No LSD1 binding (p>0.01)	0.039846	1.27	0_Too low signal (removed)			3_NFYB-occupied (p<0.001)	0.00026	1.81	1_No Sp1 binding	H2K ami-Oli-1569	Amine#19614
EPHX1	NM_000120	Amine#18066	analysis	1_No Pol II binding (p>0.01)	0.397548	1.04	1_No LSD1 binding (p>0.01)	0.875009	0.88	1_No NRF1 binding (p>0.01)	0.988273	0.69	1_No NFYB binding (p>0.01)	0.999915	0.55	1_No Sp1 binding	H2K ami-Oli-21	Amine#18066
IL13	NM_002188	Amine#19123	analysis	1_No Pol II binding (p>0.01)	0.398186	1.01	1_No LSD1 binding (p>0.01)	0.988262	0.72	1_No NRF1 binding (p>0.01)	0.97431	0.73	1_No NFYB binding (p>0.01)	0.981015	0.76	1_No Sp1 binding	H2K ami-Oli-1078	Amine#19123
CYSLTR1	NM_006639	Amine#19558	analysis	1_No Pol II binding (p>0.01)	0.398335	1	1_No LSD1 binding (p>0.01)	0.44954	1	1_No NRF1 binding (p>0.01)	0.972837	0.72	1_No NFYB binding (p>0.01)	0.230051	1.12	1_No Sp1 binding	H2K ami-Oli-1513	Amine#19558
MBL2	NM_000242	Amine#18956	analysis	1_No Pol II binding (p>0.01)	0.398827	1	1_No LSD1 binding (p>0.01)	0.423841	1	1_No NRF1 binding (p>0.01)	0.969894	0.78	1_No NFYB binding (p>0.01)	0.971051	0.77	1_No Sp1 binding	H2K ami-Oli-911	Amine#18956
BASE	NM_173859	Amine#18924	analysis	1_No Pol II binding (p>0.01)	0.399567	1	1_No LSD1 binding (p>0.01)	0.024263	1.28	1_No NRF1 binding (p>0.01)	0.976297	0.72	1_No NFYB binding (p>0.01)	0.908408	0.82	1_No Sp1 binding	H2K ami-Oli-879	Amine#18924
BIN2	NM_016293	Amine#18781	analysis	1_No Pol II binding (p>0.01)	0.400496	1.01	1_No LSD1 binding (p>0.01)	0.650066	0.96	1_No NRF1 binding (p>0.01)	0.292147	1	1_No NFYB binding (p>0.01)	0.999072	0.62	1_No Sp1 binding	H2K ami-Oli-736	Amine#18781
TCF7	NM_003202	Amine#18425	analysis	1_No Pol II binding (p>0.01)	0.401325	1	1_No LSD1 binding (p>0.01)	0.600782	0.97	1_No NRF1 binding (p>0.01)	0.902873	0.86	1_No NFYB binding (p>0.01)	0.54972	0.98	1_No Sp1 binding	H2K ami-Oli-380	Amine#18425
COL5A3	NM_015719	Amine#19729	analysis	1_No Pol II binding (p>0.01)	0.401827	1	1_No LSD1 binding (p>0.01)	0.967246	0.81	1_No NRF1 binding (p>0.01)	0.963038	0.78	1_No NFYB binding (p>0.01)	0.061089	1.28	1_No Sp1 binding	H2K ami-Oli-1684	Amine#19729
FGF7	NM_002009	Amine#18289	excluded	1_No Pol II binding (p>0.01)	0.402049	1.04	1_No LSD1 binding (p>0.01)	0.1666	1.08	0_Too low signal (removed)			1_No NFYB binding (p>0.01)	0.891018	0.89	1_No Sp1 binding	H2K ami-Oli-244	Amine#18289
PSCA	NM_005672	Amine#18613	excluded	1_No Pol II binding (p>0.01)	0.403064	1	1_No LSD1 binding (p>0.01)	0.306108	1.05	0_Too low signal (removed)			1_No NFYB binding (p>0.01)	0.954488	0.81	1_No Sp1 binding	H2K ami-Oli-568	Amine#18613
CNTN6	NM_014461	Amine#19703	analysis	1_No Pol II binding (p>0.01)	0.403569	1	1_No LSD1 binding (p>0.01)	0.655683	0.97	1_No NRF1 binding (p>0.01)	0.126509	1.64	1_No NFYB binding (p>0.01)	0.784173	0.85	1_No Sp1 binding	H2K ami-Oli-1658	Amine#19703
SCGB2A2	NM_002411	Amine#18339	analysis	1_No Pol II binding (p>0.01)	0.405076	1	1_No LSD1 binding (p>0.01)	0.532902	0.99	1_No NRF1 binding (p>0.01)	0.924148	0.89	1_No NFYB binding (p>0.01)	0.998917	0.62	1_No Sp1 binding	H2K ami-Oli-294	Amine#18339
RCV1	NM_002903	Amine#19191	excluded	1_No Pol II binding (p>0.01)	0.406465	1.04	1_No LSD1 binding (p>0.01)	0.99992	0.59	0_Too low signal (removed)			1_No NFYB binding (p>0.01)	0.997306	0.65	1_No Sp1 binding	H2K ami-Oli-1146	Amine#19191
PON1	NM_000446	Amine#18102	analysis	1_No Pol II binding (p>0.01)	0.407091	1	1_No LSD1 binding (p>0.01)	0.95168	0.78	1_No NRF1 binding (p>0.01)	0.979112	0.71	1_No NFYB binding (p>0.01)	0.972439	0.78	1_No Sp1 binding	H2K ami-Oli-57	Amine#18102
TNFSF10	NM_003810	Amine#18468	analysis	1_No Pol II binding (p>0.01)	0.408368	1.04	1_No LSD1 binding (p>0.01)	0.459743	1.02	1_No NRF1 binding (p>0.01)	0.232084	1.22	1_No NFYB binding (p>0.01)	0.474712	1.01	1_No Sp1 binding	H2K ami-Oli-423	Amine#18468
NMU	NM_006681	Amine#19563	analysis	1_No Pol II binding (p>0.01)	0.410476	1.08	4_LSD1-occupied (p<0.0001)	1e-06	1.91	1_No NRF1 binding (p>0.01)	0.735426	0.95	1_No NFYB binding (p>0.01)	0.929311	0.86	1_No Sp1 binding	H2K ami-Oli-1518	Amine#19563
ADAMDEC1	NM_014479	Amine#19705	analysis	1_No Pol II binding (p>0.01)	0.411034	1.01	1_No LSD1 binding (p>0.01)	0.863795	0.9	1_No NRF1 binding (p>0.01)	0.252273	1	1_No NFYB binding (p>0.01)	0.939753	0.81	1_No Sp1 binding	H2K ami-Oli-1660	Amine#19705
SSTR3	NM_001051	Amine#18177	analysis	1_No Pol II binding (p>0.01)	0.411867	1.05	1_No LSD1 binding (p>0.01)	0.703239	0.92	1_No NRF1 binding (p>0.01)	0.962828	0.81	1_No NFYB binding (p>0.01)	0.781245	0.96	1_No Sp1 binding	H2K ami-Oli-132	Amine#18177
RYR1	NM_000540	Amine#18988	analysis	1_No Pol II binding (p>0.01)	0.414827	1.04	1_No LSD1 binding (p>0.01)	0.96146	0.77	1_No NRF1 binding (p>0.01)	0.983479	0.7	1_No NFYB binding (p>0.01)	0.999466	0.6	1_No Sp1 binding	H2K ami-Oli-943	Amine#18988
IL12A	NM_000882	Amine#19018	analysis	1_No Pol II binding (p>0.01)	0.415234	1.03	1_No LSD1 binding (p>0.01)	0.417907	1.02	1_No NRF1 binding (p>0.01)	0.707311	0.81	1_No NFYB binding (p>0.01)	0.98954	0.71	1_No Sp1 binding	H2K ami-Oli-973	Amine#19018
KRTHB6	NM_002284	Amine#18318	analysis	1_No Pol II binding (p>0.01)	0.415563	1.01	1_No LSD1 binding (p>0.01)	0.382729	1	1_No NRF1 binding (p>0.01)	0.851851	0.95	1_No NFYB binding (p>0.01)	0.445635	1.01	1_No Sp1 binding	H2K ami-Oli-273	Amine#18318
FES	NM_002005	Amine#18286	analysis	1_No Pol II binding (p>0.01)	0.416083	1.01	1_No LSD1 binding (p>0.01)	0.519334	1	1_No NRF1 binding (p>0.01)	0.356931	1.02	1_No NFYB binding (p>0.01)	0.711126	0.96	1_No Sp1 binding	H2K ami-Oli-241	Amine#18286
PTGS1	NM_000962	Amine#18166	excluded	1_No Pol II binding (p>0.01)	0.416239	1.06	1_No LSD1 binding (p>0.01)	0.125381	1.08	1_No NRF1 binding (p>0.01)	0.449225	1.01	0_Too low signal (removed)			1_No Sp1 binding	H2K ami-Oli-121	Amine#18166
ZNF214	NM_013249	Amine#19655	excluded	1_No Pol II binding (p>0.01)	0.418662	1.03	1_No LSD1 binding (p>0.01)	0.890539	0.82	0_Too low signal (removed)			4_NF-YB-occupied (p<0.0001)	1e-06	2.36	1_No Sp1 binding	H2K ami-Oli-1610	Amine#19655
HOXB2	NM_002145	Amine#19121	analysis	1_No Pol II binding (p>0.01)	0.419358	1.04	1_No LSD1 binding (p>0.01)	0.41902	1.01	1_No NRF1 binding (p>0.01)	0.519111	1	1_No NFYB binding (p>0.01)	0.210396	1.14	1_No Sp1 binding	H2K ami-Oli-1076	Amine#19121
MMP8	NM_002424	Amine#18346	analysis	1_No Pol II binding (p>0.01)	0.422505	1.03	1_No LSD1 binding (p>0.01)	0.994163	0.68	1_No NRF1 binding (p>0.01)	0.99832	0.56	1_No NFYB binding (p>0.01)	0.975896	0.75	1_No Sp1 binding	H2K ami-Oli-301	Amine#18346
TRPV6	NM_018646	Amine#18802	analysis	1_No Pol II binding (p>0.01)	0.422671	1.05	1_No LSD1 binding (p>0.01)	0.744162	0.98	1_No NRF1 binding (p>0.01)	0.987167	0.68	1_No NFYB binding (p>0.01)	0.894945	0.83	1_No Sp1 binding	H2K ami-Oli-757	Amine#18802
FBLN1	NM_001996	Amine#18285	analysis	1_No Pol II binding (p>0.01)	0.423568	1.01	1_No LSD1 binding (p>0.01)	0.802148	0.9	1_No NRF1 binding (p>0.01)	0.975072	0.75	1_No NFYB binding (p>0.01)	0.972528	0.76	1_No Sp1 binding	H2K ami-Oli-240	Amine#18285
WFDC2	NM_006103	Amine#06992	analysis	1_No Pol II binding (p>0.01)	0.425411	1.02	1_No LSD1 binding (p>0.01)	0.666792	0.96	1_No NRF1 binding (p>0.01)	0.763151	0.98	1_No NFYB binding (p>0.01)	0.985074	0.65	1_No Sp1 binding	H2K ami-Oli-1906	Amine#06992
AKR1B1	NM_001628	Amine#18238	analysis	1_No Pol II binding (p>0.01)	0.426626	1.02	1_No LSD1 binding (p>0.01)	0.043128	1.23	1_No NRF1 binding (p>0.01)	0.971952	0.74	1_No NFYB binding (p>0.01)	0.023728	1.38	1_No Sp1 binding	H2K ami-Oli-193	Amine#18238
PRM1	NM_002761	Amine#19169	analysis	1_No Pol II binding (p>0.01)	0.429103	1.02	1_No LSD1 binding (p>0.01)	0.989031	0.71	1_No NRF1 binding (p>0.01)	0.973409	0.72	1_No NFYB binding (p>0.01)	0.997451	0.64	1_No Sp1 binding	H2K ami-Oli-1124	Amine#19169
CLU	NM_001831	Amine#18258	analysis	1_No Pol II binding (p>0.01)	0.430096	1.02	1_No LSD1 binding (p>0.01)	0.483467	1	1_No NRF1 binding (p>0.01)	0.954849	0.76	1_No NFYB binding (p>0.01)	0.478477	1	1_No Sp1 binding	H2K ami-Oli-213	Amine#18258
ETV1	NM_004956	Amine#19402	analysis	1_No Pol II binding (p>0.01)	0.432255	1.03	1_No LSD1 binding (p>0.01)	0.039788	1.27	1_No NRF1 binding (p>0.01)	0.805269	0.98	1_No NFYB binding (p>0.01)	0.026342	1.36	1_No Sp1 binding	H2K ami-Oli-1357	Amine#19402
PCYT1B	NM_004845	Amine#19391	analysis	1_No Pol II binding (p>0.01)	0.43417	1.01	1_No LSD1 binding (p>0.01)	0.718743	0.93	1_No NRF1 binding (p>0.01)	0.943406	0.8	3_NFYB-occupied (p<0.001)	0.000559	1.75	1_No Sp1 binding	H2K ami-Oli-1346	Amine#19391
EPOR	NM_000121	Amine#18067	excluded	1_No Pol II binding (p>0.01)	0.435395	1.04	1_No LSD1 binding (p>0.01)	0.230988	1.08	0_Too low signal (removed)			0_Too low signal (removed)			1_No Sp1 binding	H2K ami-Oli-22	Amine#18067
TERT	NM_003219	Amine#18426	analysis	1_No Pol II binding (p>0.01)	0.435926	1.01	1_No LSD1 binding (p>0.01)	0.993163	0.72	1_No NRF1 binding (p>0.01)	0.937979	0.83	1_No NFYB binding (p>0.01)	0.80398	0.9	1_No Sp1 binding	H2K ami-Oli-381	Amine#18426
TLX3	NM_021025	Amine#19858	analysis	1_No Pol II binding (p>0.01)	0.436104	1.03	1_No LSD1 binding (p>0.01)	0.228675	1.08	1_No NRF1 binding (p>0.01)	0.79055	0.97	4_NF-YB-occupied (p<0.0001)	2.8e-05	1.99	1_No Sp1 binding	H2K ami-Oli-1813	Amine#19858
ARHGDIB	NM_001175	Amine#19037	analysis	1_No Pol II binding (p>0.01)	0.436915	1.02	1_No LSD1 binding (p>0.01)	0.500847	1	1_No NRF1 binding (p>0.01)	0.815899	0.96	1_No NFYB binding (p>0.01)	0.828424	0.93	1_No Sp1 binding	H2K ami-Oli-992	Amine#19037
ACRV1	NM_020108	Amine#19831	analysis	1_No Pol II binding (p>0.01)	0.438866	1.04	1_No LSD1 binding (p>0.01)	0.903548	0.85	1_No NRF1 binding (p>0.01)	0.846111	0.94	1_No NFYB binding (p>0.01)	0.966581	0.76	1_No Sp1 binding	H2K ami-Oli-1786	Amine#19831
SLC43A1	NM_003627	Amine#18459	analysis	1_No Pol II binding (p>0.01)	0.439604	1.01	1_No LSD1 binding (p>0.01)	0.018163	1.32	1_No NRF1 binding (p>0.01)	0.648839	0.96	1_No NFYB binding (p>0.01)	0.974862	0.75	1_No Sp1 binding	H2K ami-Oli-414	Amine#18459
GRIK1	NM_175611	Amine#20020	analysis	1_No Pol II binding (p>0.01)	0.440948	1.01	1_No LSD1 binding (p>0.01)	0.823114	0.88	1_No NRF1 binding (p>0.01)	0.844675	0.88	1_No NFYB binding (p>0.01)	0.968269	0.77	1_No Sp1 binding	H2K ami-Oli-1975	Amine#20020
HPGD	NM_000860	Amine#18155	analysis	1_No Pol II binding (p>0.01)	0.441027	1.02	1_No LSD1 binding (p>0.01)	0.229804	1.02	1_No NRF1 binding (p>0.01)	0.065056	1.47	1_No NFYB binding (p>0.01)	0.894943	0.83	1_No Sp1 binding	H2K ami-Oli-110	Amine#18155
AXIN2	NM_004655	Amine#18529	analysis	1_No Pol II binding (p>0.01)	0.442023	1.02	1_No LSD1 binding (p>0.01)	0.294986	1.05	1_No NRF1 binding (p>0.01)	0.99836	0.58	1_No NFYB binding (p>0.01)	0.990931	0.7	1_No Sp1 binding	H2K ami-Oli-484	Amine#18529
FBLN1	NM_006485	Amine#18679	excluded	1_No Pol II binding (p>0.01)	0.443081	1.01	1_No LSD1 binding (p>0.01)	0.822166	0.89	0_Too low signal (removed)			1_No NFYB binding (p>0.01)	0.973806	0.77	1_No Sp1 binding	H2K ami-Oli-634	Amine#18679
GUCA2B	NM_007102	Amine#19598	excluded	1_No Pol II binding (p>0.01)	0.443875	1.05	1_No LSD1 binding (p>0.01)	0.656213	0.97	0_Too low signal (removed)			1_No NFYB binding (p>0.01)	0.808638	0.97	1_No Sp1 binding	H2K ami-Oli-1553	Amine#19598
PGC	NM_002630	Amine#19159	analysis	1_No Pol II binding (p>0.01)	0.446001	1.01	1_No LSD1 binding (p>0.01)	0.518917	0.99	1_No NRF1 binding (p>0.01)	0.935346	0.85	1_No NFYB binding (p>0.01)	0.9677	0.78	1_No Sp1 binding	H2K ami-Oli-1114	Amine#19159
HAVCR1	NM_012206	Amine#19627	excluded	1_No Pol II binding (p>0.01)	0.446925	1.02	1_No LSD1 binding (p>0.01)	0.685709	0.92	0_Too low signal (removed)			1_No NFYB binding (p>0.01)	0.99718	0.65	1_No Sp1 binding	H2K ami-Oli-1582	Amine#19627
IL19	NM_153758	Amine#20008	analysis	1_No Pol II binding (p>0.01)	0.449303	1	1_No LSD1 binding (p>0.01)	0.916359	0.83	1_No NRF1 binding (p>0.01)	0.954669	0.79	1_No NFYB binding (p>0.01)	0.999621	0.59	1_No Sp1 binding	H2K ami-Oli-1963	Amine#20008
NDP	NM_000266	Amine#18960	analysis	1_No Pol II binding (p>0.01)	0.456696	1.03	1_No LSD1 binding (p>0.01)	0.868937	0.85	1_No NRF1 binding (p>0.01)	0.974435	0.74	1_No NFYB binding (p>0.01)	0.82779	0.81	1_No Sp1 binding	H2K ami-Oli-915	Amine#18960
CD80	NM_005191	Amine#19423	analysis	1_No Pol II binding (p>0.01)	0.463897	1.01	1_No LSD1 binding (p>0.01)	0.958786	0.79	1_No NRF1 binding (p>0.01)	0.947376	0.82	1_No NFYB binding (p>0.01)	0.996079	0.67	1_No Sp1 binding	H2K ami-Oli-1378	Amine#19423
FOXJ1	NM_001454	Amine#18220	excluded	1_No Pol II binding (p>0.01)	0.467273	1.01	1_No LSD1 binding (p>0.01)	0.549143	0.99	1_No NRF1 binding (p>0.01)	0.707473	0.93	0_Too low signal (removed)			1_No Sp1 binding	H2K ami-Oli-175	Amine#18220
VILL	NM_015873	Amine#19730	analysis	1_No Pol II binding (p>0.01)	0.467399	1.02	1_No LSD1 binding (p>0.01)	0.283553	1.09	1_No NRF1 binding (p>0.01)	0.879999	0.92	1_No NFYB binding (p>0.01)	0.700006	0.88	1_No Sp1 binding	H2K ami-Oli-1685	Amine#19730
CCR1	NM_001295	Amine#19052	analysis	1_No Pol II binding (p>0.01)	0.470798	1	1_No LSD1 binding (p>0.01)	0.091754	1.21	1_No NRF1 binding (p>0.01)	0.425471	1.01	1_No NFYB binding (p>0.01)	0.970434	0.74	1_No Sp1 binding	H2K ami-Oli-1007	Amine#19052
RGS9	NM_003835	Amine#19287	analysis	1_No Pol II binding (p>0.01)	0.470926	1.03	1_No LSD1 binding (p>0.01)	0.840795	0.92	1_No NRF1 binding (p>0.01)	0.918194	0.87	1_No NFYB binding (p>0.01)	0.977433	0.76	1_No Sp1 binding	H2K ami-Oli-1242	Amine#19287
CD14	NM_000591	Amine#18991	analysis	1_No Pol II binding (p>0.01)	0.47177	1.02	4_LSD1-occupied (p<0.0001)	6e-06	1.88	1_No NRF1 binding (p>0.01)	0.865722	0.94	1_No NFYB binding (p>0.01)	0.464319	1.03	1_No Sp1 binding	H2K ami-Oli-946	Amine#18991
DAB2IP	NM_032552	Amine#18854	analysis	1_No Pol II binding (p>0.01)	0.472959	1.01	1_No LSD1 binding (p>0.01)	0.780993	0.91	1_No NRF1 binding (p>0.01)	0.977682	0.75	1_No NFYB binding (p>0.01)	0.997214	0.66	1_No Sp1 binding	H2K ami-Oli-809	Amine#18854
[truncated: 18,400 more rows]
